# Supplementary material for: The venom and telopodal defence systems of the centipede Lithobius forficatus are functionally convergent serial homologues
Source: BMC Biol. 2024 Jun 13;22:135. doi: 10.1186/s12915-024-01925-x (PMC11170834; doi:10.1186/s12915-024-01925-x)
Supplement: Supplementary file 4 — Additional file 4. Excel table summarizing proteotranscriptomic results. First sheet contains results for venom and defensive secretion for the Greifswald and Oslo populations, including contigs names, protein families, presence of signal peptide region, full and predicted mature sequence, secretion containing each protein, and number of high confidence peptide matches (>95 %) in each sample. For the Oslo population, the differential expression results, and corresponding sub-cluster where applicable, are included either for each contig or for the contig retained after clustering nucleotide sequences at 95 % identity. Second sheet includes summary of results used for annotation of Greifswald data in the phylogenetic trees. Third and fourth sheets contain protein summary of the proteomic analyses of the leg proteomes of the anterior and posterior legs, respectively, trimmed to a local predicted false discovery rate < 1 %. [file 12915_2024_1925_MOESM4_ESM.xlsx]

## Sheet: All_venom_defensive_summary
Source	Translated_contig	Family	AA_seq	SignalP	Predicted_mature_AA_seq	Secretion	Pooled_glue	Lf1-glue	Lf2-glue	Lf3-glue	Pooled_venom	Lf1-venom	Lf2-venom	Lf3-venom	Contig	Retained_contig_at_nr95	Similarity	DE_group
Greifswald	TR51573_c6_g1_i3_CDS2	ATP-binding_lipase	MYGICPTHIHHKKLADLVESILRNFIRNLPELCSLCYSECLKSIDLDSVELRRLKVDLCQLPSPVIQPNPDHNIANVDSNRFFTLRGCDRTRGHPLKLIVQPVKNDYHRSFIANC	-	-	Defensive	1	NA	NA	NA	NA	NA	NA	NA	NA	NA	NA	NA
Greifswald	TR51573_c6_g1_i4_CDS2	ATP-binding_lipase	MYGICPTHIHHKKLADLVESILRNFIRNLPELCSLCYSECLKSIDLDSVELRRLKVDLCQPLSPVIQLTELEAIP	-	-	Defensive	1	NA	NA	NA	NA	NA	NA	NA	NA	NA	NA	NA
Greifswald	TR51573_c6_g2_i1_CDS1	ATP-binding_lipase	MVESILRNFIRNLPELCSLCYSECLKSIDLDSVELRRLKVDLCQLSSAVIQLNPDHNIANVDSNRFFTLRGCDRTRGHP	-	-	Defensive	1	NA	NA	NA	NA	NA	NA	NA	NA	NA	NA	NA
Greifswald	TR37275_c0_g2_i1_CDS2	Bone-marrow_proteoglycan-like	MPHSHSIMTPPPPPPPPTDFPLPPGFPSGPGWKAERIPKPDGTFILKAKWIGAPGQDKPPGFSGDGTPPGYKKTRVPDGHGGFLDKFVWAGAPGTIGPNGELPLPPGLNIDAPAPPGYKTQQTPDGHGGFTTQYVKDGSGNAPDQGFNFGGNIGGGFNPGGGGGGTGAGVDMNAGAGFNFGGGGTGTGTGGFGGSGGFGGSGGGGGDGGFGGSGGFGGSGGGFNGGGGSGGGGSGGG	-	-	Defensive	3	NA	NA	NA	NA	NA	NA	NA	NA	NA	NA	NA
Greifswald	TR37275_c0_g2_i2_CDS2	Bone-marrow_proteoglycan-like	MPHSHSIMTPPPPPPPPTDFPLPPGFPSGPGWKAERIPKPDGTFILKAKWIGAPGQDKPPGFSGDGTPPGYKKTRVPDGHGGFLDKFVWAGAPGTIGPNGELPLPPGLNIDAPAPPGYKTQQTPDGHGGFTTQYVKDGSGNAPDQGFNFGGNIGGGGGGGGTGAGVDMNAGAGFNFGGGGTGTGTGGFGGSGGFGGSGGGGGDGGFGGSGGFGGSGGGFNGGGGSGGGGSGGG	-	-	Defensive	3	NA	NA	NA	NA	NA	NA	NA	NA	NA	NA	NA
Greifswald	TR48704_c0_g2_i1_CDS1	Bone-marrow_proteoglycan-like	MPFRPGAPFGPGGPYGPGGPYAPGGPLSPEGSGTPQYPGPEGPQEPGTDYGPVEPGTDYPEPEPEYPEPEEGGPGGPEEPGGPGEQTPEEPDKPTEPGYVPKQKPDGKGGFEIEYVWQPQPGKPKPTGEGFVPRKVPDGRGGYIIEYVYMGKRPKKPVGDGWEPRKKPDGKGGFVIEYVWVGSPLQKQPPKGVALKPRKVPDGKGGFIIEYVWVRRRRRVRRPGYRRIQVKIPDGKGGYTIKVRYVGQPGARLPPGFEGTPDHIKHLPGENWVKKMVPDGKGGMIPRYVCSNCDPSRLLGLRHPGGRKMEVVSKKKIPHGGKQVEVITRRKVPQQQQQQPTGGAAPGRKMEVVTRRRKVPQDQAAGRKMQVVTTRRKKVPQDQAAGRKMQVVTTRRKVQ…	-	-	Defensive	20	NA	NA	NA	NA	NA	NA	NA	NA	NA	NA	NA
Greifswald	TR48704_c0_g2_i3_CDS1	Bone-marrow_proteoglycan-like	MPFRPGAPFGPGGPYGPGGPYAPGGPLSPEGSGTPQYPGPEGPQEPGTDYGPVEPGTDYPEPEPEYPEPEEGGPGGPEQPGGPGEQTPEEPEKPTEPGYVPKQKPDGKGGFEIEYVWQPQPGKPKPTGEGFVPRKVPDGRGGYIIEYVYMGKRPKKPVGDGWEPRKKPDGKGGFVIEYVWVGSPLQKQPPKGVALKPRKVPDGKGGFIIEYVWVRRRRRVRRPGYRRIQVKIPDGKGGYTIKVRYVGQPGARLPPGFEGTPDHIKHLPGENWVKKMVPDGKGGMIPRYVCSNCDPSRLLGLRHPGGRKMEVVSKKKIPHGGKQVEVITRRKVPQQQQQQPTGGAAPGRKMEVVTRRRKVPQDQAAGRKMQVVTTRRKKVPQDQAAGRKMQVVTTRRKKV…	-	-	Defensive	20	NA	NA	NA	NA	NA	NA	NA	NA	NA	NA	NA
Greifswald	TR44885_c0_g1_i1_CDS1	Lectin-PG	MWLPLVAITLVGLVPFATTYNLDARFEDVPGIPDREYFIGPPGLKVPQLQGEAICQKLGGHLPDIRDRREQDALTNRINQEGGPPRSFLLSGAVCRGRHLWDTTSQPIPRDLWCNGEPAPSDKYCTNLKTDGRGGCVNDHNCDGEFHNLLCQKPKERGPKGQEPGHAGTPPLELPLFFNVDPSTIPQFPQFPQYPQNPQYPQYPQSPYPSSGPAPDVPYTPGGPFGQGGPNGPGGPNGPGGPQRRDGPYAPGGPYAPGGQYGPGGPYAPGGPYAPGGPYGPGGPQGPRQPYTPGGPFGPGGPNGPGGPNGPGGPRTNEEPYRPGGPYGPGGPYGPGGPYAPGGPLSPGGPRNPQQPSGPGGPEVEI	CS_pos:_19-20._Pr:_0.9585	YNLDARFEDVPGIPDREYFIGPPGLKVPQLQGEAICQKLGGHLPDIRDRREQDALTNRINQEGGPPRSFLLSGAVCRGRHLWDTTSQPIPRDLWCNGEPAPSDKYCTNLKTDGRGGCVNDHNCDGEFHNLLCQKPKERGPKGQEPGHAGTPPLELPLFFNVDPSTIPQFPQFPQYPQNPQYPQYPQSPYPSSGPAPDVPYTPGGPFGQGGPNGPGGPNGPGGPQRRDGPYAPGGPYAPGGQYGPGGPYAPGGPYAPGGPYGPGGPQGPRQPYTPGGPFGPGGPNGPGGPNGPGGPRTNEEPYRPGGPYGPGGPYGPGGPYAPGGPLSPGGPRNPQQPSGPGGPEVEI	Defensive	9	NA	NA	NA	NA	NA	NA	NA	NA	NA	NA	NA
Greifswald	TR51977_c3_g1_i1_CDS1	Lectin-PG	MGWLPISGVTLLGLLISITQITAQFEDVPGIPNKEYFFGPTGSNVDYWQASSVCQRFGGHLAALDRREELGPLQDHLRKKSPNPPPYWLSGAYCRGRHVWDATGQPIDRDLWCNGEPNQSDNYCTQLQNAGSCVKESKCDGPSAVPICQRPKGDQGPRGTPTGPGGPEVLPPLYFAPPVAQYGAPGQFPQFPEYPGGPQNPQYPGGQGPNPQYPQYPQYPGGQGPQYPQYPGQGPYPQGGPQPQVPYRPGGPFGPGGPNGPGGPRTNDEPYRPGGPYGPGGPYGPDGPFAPGGPLAPGGPNYPQEPKEPGKFGVPNKPGGPFGPGGPNGPGGPNGPGGPPKRDGPYAPGGPFGPGGQYGPDSPYAPGGPYAPGGPYGPGSPQGPKEPHTPGGPFGPGGP…	CS_pos:_23-24._Pr:_0.9686	QFEDVPGIPNKEYFFGPTGSNVDYWQASSVCQRFGGHLAALDRREELGPLQDHLRKKSPNPPPYWLSGAYCRGRHVWDATGQPIDRDLWCNGEPNQSDNYCTQLQNAGSCVKESKCDGPSAVPICQRPKGDQGPRGTPTGPGGPEVLPPLYFAPPVAQYGAPGQFPQFPEYPGGPQNPQYPGGQGPNPQYPQYPQYPGGQGPQYPQYPGQGPYPQGGPQPQVPYRPGGPFGPGGPNGPGGPRTNDEPYRPGGPYGPGGPYGPDGPFAPGGPLAPGGPNYPQEPKEPGKFGVPNKPGGPFGPGGPNGPGGPNGPGGPPKRDGPYAPGGPFGPGGQYGPDSPYAPGGPYAPGGPYGPGSPQGPKEPHTPGGPFGPGGPNGPGGPNGPGGPKTDEQPYRPGG…	Defensive	9	NA	NA	NA	NA	NA	NA	NA	NA	NA	NA	NA
Greifswald	TR47331_c0_g1_i3_CDS2	Calycin	MSSPTSLNMAVTQLLSAAVAVLIMAAAANGADDKCLGLNPAANYDPDQFGKVLWTPYKSTYAKPDEKCLTQALYMEKDNKLHVVTASQLKDSETVTFQQGIFECGTAPGSFKHPNGALGIVYATDNKNYYVYVVCLIDGQGEADRRVKFSTNGGDPNTDAEEAFKKAAEELQQLGITVPTTEIERKNCKAVTEDQFHENKNRA	CS_pos:_30-31._Pr:_0.9601	ADDKCLGLNPAANYDPDQFGKVLWTPYKSTYAKPDEKCLTQALYMEKDNKLHVVTASQLKDSETVTFQQGIFECGTAPGSFKHPNGALGIVYATDNKNYYVYVVCLIDGQGEADRRVKFSTNGGDPNTDAEEAFKKAAEELQQLGITVPTTEIERKNCKAVTEDQFHENKNRA	Defensive	1	NA	NA	NA	NA	NA	NA	NA	NA	NA	NA	NA
Greifswald	TR47331_c0_g1_i4_CDS1	Calycin	MAVTQLLSAAVAVLIMAATANGADDKCLGLNPAANYDPDQFGKVLWTPYKSTYAKPDEKCLTQALYMEKDNKLHVVTASQLKDSETVTFQQGIFECGTAPGSFKHPNGAQGIVYATDNKNYYVYVVCLIDGQSETDRRVKFSTNGGDPNTDAEEAFKKASEELQQLGITVPTTEIERQNCKAVTEDQFHENKNHEIKVTNEDE	CS_pos:_22-23._Pr:_0.9786	ADDKCLGLNPAANYDPDQFGKVLWTPYKSTYAKPDEKCLTQALYMEKDNKLHVVTASQLKDSETVTFQQGIFECGTAPGSFKHPNGAQGIVYATDNKNYYVYVVCLIDGQSETDRRVKFSTNGGDPNTDAEEAFKKASEELQQLGITVPTTEIERQNCKAVTEDQFHENKNHEIKVTNEDE	Defensive	1	NA	NA	NA	NA	NA	NA	NA	NA	NA	NA	NA
Greifswald	TR47331_c0_g1_i5_CDS2	Calycin	MSSPTSLNMAVTQLLSAAVAVLIMAAAANGADDKCLGLNPAANYDPDQFGKVLWTPYKSTYAKPDEKCLTQALYMEKDNKLHVVTASQLKDSETVTFQQGIFECGTAPGSFKHPNGALGIVYATDNKNYYVYVVCLIDGQGEADRRVKFSTNGGDPNTDAEEAFKKAAEELQQLGITVPTTEIERKNCKAVTEDQFHENKNHEIKVTNEDE	CS_pos:_30-31._Pr:_0.9601	ADDKCLGLNPAANYDPDQFGKVLWTPYKSTYAKPDEKCLTQALYMEKDNKLHVVTASQLKDSETVTFQQGIFECGTAPGSFKHPNGALGIVYATDNKNYYVYVVCLIDGQGEADRRVKFSTNGGDPNTDAEEAFKKAAEELQQLGITVPTTEIERKNCKAVTEDQFHENKNHEIKVTNEDE	Defensive	1	NA	NA	NA	NA	NA	NA	NA	NA	NA	NA	NA
Greifswald	TR43660_c0_g1_i1_CDS4	CAP	MIAIFSLVVLGLTCVWGCDYEPAELHTMCIYKEGPACNFTSNSLTQADKDEIVAVHNELRNKVATGNQAKEPSAANMKQLSWDPELATIAQRWVNQCKKGHDKNRGTRTYTWVGQNYAMSGSSAPVEHPDLRKLVSKWYNKEVGNMQPGYVKVFPESPPKVIGHYTQVVWAETEKVGCGILNFKDGKWYTTHLVCNYGPGGNIQGEKMYEEGKACSQCGPEGCSTKYSGLCL	CS_pos:_17-18._Pr:_0.9699	CDYEPAELHTMCIYKEGPACNFTSNSLTQADKDEIVAVHNELRNKVATGNQAKEPSAANMKQLSWDPELATIAQRWVNQCKKGHDKNRGTRTYTWVGQNYAMSGSSAPVEHPDLRKLVSKWYNKEVGNMQPGYVKVFPESPPKVIGHYTQVVWAETEKVGCGILNFKDGKWYTTHLVCNYGPGGNIQGEKMYEEGKACSQCGPEGCSTKYSGLCL	Defensive	6	NA	NA	NA	NA	NA	NA	NA	NA	NA	NA	NA
Greifswald	TR48165_c0_g1_i1_CDS2	CAP	MTSLQLQFKQKSLTEVKMMITALLFVVGVQAAWSQNCEYAQYSPMHTMCIYSGPACQYISRGLTQDEIYEIVDIHNEIRSKVATGNQPGQPGAANMKQLYWDNELAMIAQRWADQCQGWHDREHRSHKYEYVGQNYAGWTDHRPIPEAPLKKMIQVWYDEVKNMDPSYLESFPQHSPVFNDIGHYSALVWGDTEAVGCGLLYRLNGDFYEDILICNYGPSGNWNGRKVYEQGPACSKCGEYGCSDYYKGLCA	CS_pos:_34-35._Pr:_0.7414	QNCEYAQYSPMHTMCIYSGPACQYISRGLTQDEIYEIVDIHNEIRSKVATGNQPGQPGAANMKQLYWDNELAMIAQRWADQCQGWHDREHRSHKYEYVGQNYAGWTDHRPIPEAPLKKMIQVWYDEVKNMDPSYLESFPQHSPVFNDIGHYSALVWGDTEAVGCGLLYRLNGDFYEDILICNYGPSGNWNGRKVYEQGPACSKCGEYGCSDYYKGLCA	Defensive	3	NA	NA	NA	NA	NA	NA	NA	NA	NA	NA	NA
Greifswald	TR48165_c0_g1_i7_CDS1	CAP	MTSLQLQFKQKSLTEVKMMITALLFVVGVQAAWSQNCEYAQYSPMHTMCIYSGPACQYISRGLTQDEIYEIVDIHNEIRSKVATGNQPGQPGAANMKQLYWDNELAMIAQRWADQCQGWHDREHRSHKYEYVGQNYAGWNDYRPIPEAPLKKMIQVWYDEVKNMDPSYLESFPQHS	CS_pos:_34-35._Pr:_0.7414	QNCEYAQYSPMHTMCIYSGPACQYISRGLTQDEIYEIVDIHNEIRSKVATGNQPGQPGAANMKQLYWDNELAMIAQRWADQCQGWHDREHRSHKYEYVGQNYAGWNDYRPIPEAPLKKMIQVWYDEVKNMDPSYLESFPQHS	Defensive	3	NA	NA	NA	NA	NA	NA	NA	NA	NA	NA	NA
Greifswald	TR48165_c0_g2_i1_CDS1	CAP	MKQLYWDNELAMIAQRWADQCQGWHDREHRSHKYEYVGQNYAGWMDHRPIPEAPLKKMIQVWYDEVK	-	-	Defensive	2	NA	NA	NA	NA	NA	NA	NA	NA	NA	NA	NA
Greifswald	TR15665_c0_g1_i1_CDS2	centiPAD	MDKIPTLIGRDLGIKVVDLNEVMVNEGGSVESDGKGVLMACKSSVIDQTDGSVRNKGMNEEEAEEIFKEYYGLSKVIWLDGVVGEDVTDMHIDGFMTFVNHKAMVTMS	-	-	Defensive	1	NA	NA	NA	NA	NA	NA	NA	NA	NA	NA	NA
Greifswald	TR49778_c0_g1_i1_CDS1	centiPAD	MNEVMVNEGGSVESDGKGVLMACKSSVIDQTDGSVRNKGMNEEKAEEIFKKYYGLSKVIWLDGVVGEDVTDMHIDGFMTFVNHKAMVTMSEDDLAEFGVIDKDIETLYAATNAEGEEYEKVKIPLTKNNVILTNGTDIGYKGSYANYYVANNVVLVPNYKDPNDDEANEIIQKQYMNPKRTVVGIDVRDLYANGGMIHCVTQQQPAGNYVRV	-	-	Defensive	1	NA	NA	NA	NA	NA	NA	NA	NA	NA	NA	NA
Greifswald	TR49778_c0_g2_i1_CDS1	centiPAD	MDKIPTLIGRDLGIKVVDLNEVMVNEGGSVESDGQGVLMACKSSVIDQTDGSVRNKGMNEEEAEKIFKEYYGLSKVIWLDGVVGEDVTDMHIDGFMTFVNHKAMVTMSEDDLAE	-	-	Defensive	1	NA	NA	NA	NA	NA	NA	NA	NA	NA	NA	NA
Greifswald	TR49778_c0_g3_i2_CDS1	centiPAD	MMACKSSVIDQTDGSVRNKGMNEEKAEEIFKKYYGLSKVIWLDGVVGKDVTDMHIDGFMTFVNHKAMVTMSKDDLAEFGV	-	-	Defensive	1	NA	NA	NA	NA	NA	NA	NA	NA	NA	NA	NA
Greifswald	TR49778_c0_g4_i1_CDS1	centiPAD	MKVLVLLGLAMMAAVQAEYTYRFPEESDPHEGTWLQWPHAYEYGPEYRDRIQSSWVEMTKALQDNENVHIIAYDEEEKKRIIGVLEKNDVTLKNVDFHIYPTEDVWARDNGPIFVKDSEGNLLIEDWGFNGWGKKHGYKNMDKIPTLIGRDLGIKVVDLNEVMVNEGGSVESDG	CS_pos:_17-18._Pr:_0.9750	EYTYRFPEESDPHEGTWLQWPHAYEYGPEYRDRIQSSWVEMTKALQDNENVHIIAYDEEEKKRIIGVLEKNDVTLKNVDFHIYPTEDVWARDNGPIFVKDSEGNLLIEDWGFNGWGKKHGYKNMDKIPTLIGRDLGIKVVDLNEVMVNEGGSVESDG	Defensive	1	NA	NA	NA	NA	NA	NA	NA	NA	NA	NA	NA
Greifswald	TR41883_c0_g1_i1_CDS2	COEsteraseB	MIKVWTDFAKTGTPVAEDDESLPQWPQITEDVLPVYHFNEPITVKPFDKQ	-	-	Defensive	2	NA	NA	NA	NA	NA	NA	NA	NA	NA	NA	NA
Greifswald	TR41883_c0_g3_i1_CDS2	COEsteraseB	MLMFFPFPGSVFNGTDGDMSKKMIKVWTDFAKTGTPVAEDDESLPQWPQITEDVLPVYHFNEPITVKPFDKQANHE	-	-	Defensive	2	NA	NA	NA	NA	NA	NA	NA	NA	NA	NA	NA
Greifswald	TR44791_c0_g1_i1_CDS1	COEsteraseB	MRKAPAEDILKYANSYKKVSYFPIPFTPSVDGHFLPEHPLKLLREGKVNKVPVISGICQLEGAFFMTHISLDYPYSTLTQPEVQKTIVDNVLANPQPC	-	-	Defensive	4	NA	NA	NA	NA	NA	NA	NA	NA	NA	NA	NA
Greifswald	TR55236_c4_g10_i1_CDS1	COEsteraseB	MLFGESAGSASVSHHLLSPLSKGLFHNAIMQSGTSTCPWAVNLNASYWSNRLGSDLGCPTDNSQELVDCLRKAPAEDILKYANSYKKVSYFPIPFTPSVDGHFLPEHPLKLLREGKVNKVPVISGICQ	-	-	Defensive	4	NA	NA	NA	NA	NA	NA	NA	NA	NA	NA	NA
Greifswald	TR55236_c4_g11_i2_CDS1	COEsteraseB	MRKAPAEDILKYANSYKKVSYFPIPFTPSVDGHFLPEHPLKLLREGKVNKVPVISGICQLEGAFFMTHISLDYPYSTLTQPEVQKTIVDNILANPQPCDQVTQLIQKAYFDPIDGNNETQVEGTIVHFISDGM	-	-	Defensive	5	NA	NA	NA	NA	NA	NA	NA	NA	NA	NA	NA
Greifswald	TR55236_c4_g19_i1_CDS1	COEsteraseB	MDVDVVFVALNYRLNAFGFMSTDDEAAPGNYGMLDQNMALKWVQENIETFGGDPNRVLLFGESAGSASVSHHLLSPLSKGLFHNAIMQSGTSTCPWAVNLNVSYWSNRLGNDLGCPTDNSQELVDCLRKAPAEDILKYANSYKKVSYFPIPFTPSVDGHFLPEHPLKLLREGKVNKVPVISGICQ	-	-	Defensive	5	NA	NA	NA	NA	NA	NA	NA	NA	NA	NA	NA
Greifswald	TR55236_c4_g6_i1_CDS1	COEsteraseB	MTNMNLGVAFVLLVLYLAGSISAVEKDATPVVTLKHGGRLQGSTLTTIGGRNFYAFRGIPYAEPPVGELRFKAPEPKSPWSEVVDATKDGSKCVQMDFTKNQPAGDEDCLKINVYTRELPGVDKDANDKSAVMVFLHGGGFTVGDGSSSTYSPRLLMDVDVVFVALNYRLNAFGFMSTDDEAAPGNYGMLDQNMALKWVQENIETF	CS_pos:_23-24._Pr:_0.9725	VEKDATPVVTLKHGGRLQGSTLTTIGGRNFYAFRGIPYAEPPVGELRFKAPEPKSPWSEVVDATKDGSKCVQMDFTKNQPAGDEDCLKINVYTRELPGVDKDANDKSAVMVFLHGGGFTVGDGSSSTYSPRLLMDVDVVFVALNYRLNAFGFMSTDDEAAPGNYGMLDQNMALKWVQENIETF	Defensive	9	NA	NA	NA	NA	NA	NA	NA	NA	NA	NA	NA
Greifswald	TR55236_c4_g8_i1_CDS2	COEsteraseB	MSKKMIKVWTDFAKTGTPVAEDDESLPQWPQITEDVLPVYHFNEPITVKPFDKKANHEKYHFWTHDVRKAREDNQNCNY	-	-	Defensive	4	NA	NA	NA	NA	NA	NA	NA	NA	NA	NA	NA
Greifswald	TR42120_c0_g1_i1_CDS1	EGF-domain_containing_peptide	MHNFSFLVIAAVALVSLMQVSAELTCKTKDDCPAVCTNGHQKQCADGVCSCAVLCKTGSSTCPAMCASGHHKQCIDGICSCGVKCKSDGDCPKPACSTGYKETCFKESCICAK	CS_pos:_22-23._Pr:_0.9796	ELTCKTKDDCPAVCTNGHQKQCADGVCSCAVLCKTGSSTCPAMCASGHHKQCIDGICSCGVKCKSDGDCPKPACSTGYKETCFKESCICAK	Defensive	4	NA	NA	NA	NA	NA	NA	NA	NA	NA	NA	NA
Greifswald	TR42120_c0_g1_i3_CDS2	EGF-domain_containing_peptide	MHNFSFLVIAAVALVSLMEVSAELTCKTKDDCPAVCTNGHQKQCADGVCSCAVLCKTGSSTCPAMCASGHHKQCIDGICSCGVKCKSDGDCPKPACSTGYKETCFKESCICAK	CS_pos:_22-23._Pr:_0.9794	ELTCKTKDDCPAVCTNGHQKQCADGVCSCAVLCKTGSSTCPAMCASGHHKQCIDGICSCGVKCKSDGDCPKPACSTGYKETCFKESCICAK	Defensive	4	NA	NA	NA	NA	NA	NA	NA	NA	NA	NA	NA
Greifswald	TR55636_c0_g3_i6_CDS5	Galaxin	MGLTWAAVIWLGIMWPSYLALDYTSFTEYSDCHKNTSAAGLYNSKTQKCCLGSVHSDVKPNEVKCCGSAVYDSSKELCCEDKVIPQETGHACCGETTYDSSKAICCDGKTVEVEGDAANFKCCGNKAYDTKTQKCCSQGKSPTIGESSQLCCGDKLYDKKTHICCFGKLLTKDDPDKTTCCGDGVYNKDSELCCSMAATKKTNPKQNKCCGKEPYDSAEQVCCDFKKVVAKTGDVDRCCGEDLYNSKSAKCCNGVLFQNISSDSEYDSVHECCGSHLIDKEKNPDDRCCASKEPYNSKTQICCIEYHHKVEMKIADKASGINACCGLKAYDKKKQICCHDYRGKETKTEILNRLEDDPDHTRCCDLNLYSGKTQLCCHSDVNGSRQGVVIEKPKPKADE…	CS_pos:_20-21._Pr:_0.9621	LDYTSFTEYSDCHKNTSAAGLYNSKTQKCCLGSVHSDVKPNEVKCCGSAVYDSSKELCCEDKVIPQETGHACCGETTYDSSKAICCDGKTVEVEGDAANFKCCGNKAYDTKTQKCCSQGKSPTIGESSQLCCGDKLYDKKTHICCFGKLLTKDDPDKTTCCGDGVYNKDSELCCSMAATKKTNPKQNKCCGKEPYDSAEQVCCDFKKVVAKTGDVDRCCGEDLYNSKSAKCCNGVLFQNISSDSEYDSVHECCGSHLIDKEKNPDDRCCASKEPYNSKTQICCIEYHHKVEMKIADKASGINACCGLKAYDKKKQICCHDYRGKETKTEILNRLEDDPDHTRCCDLNLYSGKTQLCCHSDVNGSRQGVVIEKPKPKADEKPNERTSDTKKMMIKLPDFT…	Defensive	5	NA	NA	NA	NA	NA	NA	NA	NA	NA	NA	NA
Greifswald	TR45664_c0_g2_i1_CDS2	Glue01	MGANCQESPLPNLTFDDTLKSLLSSVILKSVHGKPSALQVLDGFNAFIPNINQGLKSNTKILADENISKAVQNLAEAIDAIRKGLANEDAVLEYGTNLSKKTDALENALLSSNSPNEGVQVGSLVQDAGTTVEVIANENFARKNKDLGKNLG	-	-	Defensive	1	NA	NA	NA	NA	NA	NA	NA	NA	NA	NA	NA
Greifswald	TR35388_c0_g1_i1_CDS4	Glue03	MKTFIAIIAALVAVAAAEKMRCFKPNADVGGTPFKDALAACMVEKSETDEAGVPTYVCVMNKLNIDCASTPSGKDIIQAVLPIVTNEKKFEELAKKCEDKNGCEEFATCLNDDLSTKCNDDDKVQ	CS_pos:_17-18._Pr:_0.9793	EKMRCFKPNADVGGTPFKDALAACMVEKSETDEAGVPTYVCVMNKLNIDCASTPSGKDIIQAVLPIVTNEKKFEELAKKCEDKNGCEEFATCLNDDLSTKCNDDDKVQ	Defensive	1	NA	NA	NA	NA	NA	NA	NA	NA	NA	NA	NA
Greifswald	TR45404_c1_g20_i1_CDS1	Glue03	MRCFKPNADVGGTPFKDALAACMVEKSETDEAGVPTYVCVMNKLNIDCDSTPSGKDIIQKVLPIVTNEKKFEELAKKCEDKNGCEEFATCLN	-	-	Defensive	1	NA	NA	NA	NA	NA	NA	NA	NA	NA	NA	NA
Greifswald	TR45404_c1_g24_i1_CDS1	Glue03	MKTFIAIIAALVAVAAAEKMRCFKPNADVGGTPFKDALPACMVEAGEPNEAGVPTYVCMFNKLKIECASTPSGKDIIQAVLPIVTNEKKFEELAKKCE	CS_pos:_17-18._Pr:_0.9797	EKMRCFKPNADVGGTPFKDALPACMVEAGEPNEAGVPTYVCMFNKLKIECASTPSGKDIIQAVLPIVTNEKKFEELAKKCE	Defensive	1	NA	NA	NA	NA	NA	NA	NA	NA	NA	NA	NA
Greifswald	TR45404_c1_g24_i2_CDS1	Glue03	MKTFIAIIAALVAVAAAQKMRCFKPNADVGGTPFKDALPACMVEAGEPTEAGVPTYVCMFNKLGVACASTPSGKDIIQAVLPIVTNEKKFEELAKKCEDKNGCEEFATCLN	CS_pos:_17-18._Pr:_0.9776	QKMRCFKPNADVGGTPFKDALPACMVEAGEPTEAGVPTYVCMFNKLGVACASTPSGKDIIQAVLPIVTNEKKFEELAKKCEDKNGCEEFATCLN	Defensive	1	NA	NA	NA	NA	NA	NA	NA	NA	NA	NA	NA
Greifswald	TR48565_c0_g12_i1_CDS1	Glue04	MTRPISMLLSLGVVFVILCLIPGPSSSFEFPKIDVKLPSLGDVKAQLPSTGSLKEKLSSFSLKDSVMNYIRTHYPKVKPGLLKDPAFLKELGYNDLVDTVKKVLKQVTDCWAKEMVPVKKALHRFFNG	CS_pos:_27-28._Pr:_0.9637	FEFPKIDVKLPSLGDVKAQLPSTGSLKEKLSSFSLKDSVMNYIRTHYPKVKPGLLKDPAFLKELGYNDLVDTVKKVLKQVTDCWAKEMVPVKKALHRFFNG	Defensive	3	NA	NA	NA	NA	NA	NA	NA	NA	NA	NA	NA
Greifswald	TR48565_c0_g15_i1_CDS1	Glue04	MTRPISMLLSLSVVFVILCLIPAPSSSFEFPKIDVKLPSLGDVKAQLPSTGSLKEKLSSFSLKDSVMNYIRTHYPK	CS_pos:_27-28._Pr:_0.9508	FEFPKIDVKLPSLGDVKAQLPSTGSLKEKLSSFSLKDSVMNYIRTHYPK	Defensive	3	NA	NA	NA	NA	NA	NA	NA	NA	NA	NA	NA
Greifswald	TR48565_c0_g5_i1_CDS1	Glue04	MTRPISMLLSLGVVFVILCLMPEPSSSFEFPKIDVKLPSLGDVKAQLPSTGSLKEKLYSFSLKDSVMNYIR	CS_pos:_27-28._Pr:_0.9685	FEFPKIDVKLPSLGDVKAQLPSTGSLKEKLYSFSLKDSVMNYIR	Defensive	2	NA	NA	NA	NA	NA	NA	NA	NA	NA	NA	NA
Greifswald	TR48565_c0_g6_i1_CDS1	Glue04	MTRPISMLLSLGVVFVILCLIPAPSSSFEFPKIDVKLPSLGDVKAQLPSTGSLKEKLYSFSLKDSVMNYIRTHYPK	CS_pos:_27-28._Pr:_0.9517	FEFPKIDVKLPSLGDVKAQLPSTGSLKEKLYSFSLKDSVMNYIRTHYPK	Defensive	2	NA	NA	NA	NA	NA	NA	NA	NA	NA	NA	NA
Greifswald	TR48565_c0_g8_i1_CDS1	Glue04	MTRPISMLLSLSVVFVILCLIPEPSSSFEFPKIDVKLPSLGDVKAQLPSTGSIREKLSSFSLKDSVMNYIRSHYPKVKPGLLKDPAFLKDLGY	CS_pos:_27-28._Pr:_0.9622	FEFPKIDVKLPSLGDVKAQLPSTGSIREKLSSFSLKDSVMNYIRSHYPKVKPGLLKDPAFLKDLGY	Defensive	3	NA	NA	NA	NA	NA	NA	NA	NA	NA	NA	NA
Greifswald	TR48565_c0_g8_i2_CDS1	Glue04	MTRPISMLLSLDVVFVILCLIPVPSSSFEFPKIDVKLPSLGDVKAQLPSTGSIREKLSSFSLKDSVMNYIRSHYPKVKPGLLKDPAFLKDLGYNDLVDTVKKV	CS_pos:_27-28._Pr:_0.9624	FEFPKIDVKLPSLGDVKAQLPSTGSIREKLSSFSLKDSVMNYIRSHYPKVKPGLLKDPAFLKDLGYNDLVDTVKKV	Defensive	3	NA	NA	NA	NA	NA	NA	NA	NA	NA	NA	NA
Greifswald	TR48565_c0_g9_i1_CDS1	Glue04	MTRPISMLLSLGVVFVILCLIPEPSSSFEFPKIDVKLPSLGDVKAQLPSTGSLKEKLYSFSLKDS	CS_pos:_27-28._Pr:_0.9650	FEFPKIDVKLPSLGDVKAQLPSTGSLKEKLYSFSLKDS	Defensive	2	NA	NA	NA	NA	NA	NA	NA	NA	NA	NA	NA
Greifswald	TR42321_c0_g2_i1_CDS1	Glue06	MRTLVTIVVLMSVAASSFAAPAVTDRKPEERFVLTDAVQAIGGAKQAALQGLTNFGTSLTGALEGALGTGPLLTRAVQGVGDTLVAAEGGITDAASAVTNTIEQPFYYWG	CS_pos:_19-20._Pr:_0.9817	APAVTDRKPEERFVLTDAVQAIGGAKQAALQGLTNFGTSLTGALEGALGTGPLLTRAVQGVGDTLVAAEGGITDAASAVTNTIEQPFYYWG	Defensive	3	NA	NA	NA	NA	NA	NA	NA	NA	NA	NA	NA
Greifswald	TR42321_c0_g2_i2_CDS1	Glue06	MRTAPDLIIQAHPFKMRTLVTIVVVMSIAASSFAAPAVTDRKPEERFVLTDAVQAIGGAKQAALQGLTNFGTSLTGALEGALGTGPLLTRAVQGVGDTLVAAEGGITDAASAVTNTIEQPFYYWG	CS_pos:_34-35._Pr:_0.9741	APAVTDRKPEERFVLTDAVQAIGGAKQAALQGLTNFGTSLTGALEGALGTGPLLTRAVQGVGDTLVAAEGGITDAASAVTNTIEQPFYYWG	Defensive	3	NA	NA	NA	NA	NA	NA	NA	NA	NA	NA	NA
Greifswald	TR49425_c0_g1_i1_CDS2	Glue07	MDEAMKAKAGSGGELKIMITGISGSMKLLRETLSDKAINDIKTLPHQAYRSLLIIKLVRPFLLDGKKDGLDIDG	-	-	Defensive	5	NA	NA	NA	NA	NA	NA	NA	NA	NA	NA	NA
Greifswald	TR49425_c1_g10_i1_CDS1	Glue07	MKIMITGISGSMKLLRETLSDKAINDIKTLPHQAYRSLLIIKLVRPFLLDGKKDGLDIDGPIEFFAPKGDFVKSLLPLSCLTPGEECCKDLASCS	-	-	Defensive	7	NA	NA	NA	NA	NA	NA	NA	NA	NA	NA	NA
Greifswald	TR49425_c1_g2_i1_CDS1	Glue07	MITGISGSMKLLRETLSDKAINDIKTLPHQAYRSLLIIKLVRPFLLDGKKDGLDIDGPIEFFAPKGDFVNSLLPLSCLTPGEECCKDLASCS	-	-	Defensive	6	NA	NA	NA	NA	NA	NA	NA	NA	NA	NA	NA
Greifswald	TR47867_c0_g1_i3_CDS1	Glue08	MYLAAILLFFAAANAAGLEVSIPKVKTIGIQFTKMPENWFYCGTYVKKPTKQFCKLDFKANSDKSGDFAIKYKAMGKGGEDGELKFKLNLVSDGIYEIADFPIKAKAFVTGVAMPILKGGPIITSYFKNFTGGQWGGEEDSGIYGGVLSTTEEGCKSEDAKKLGEKLEKDVLNGEKLIPTEGKC	CS_pos:_15-16._Pr:_0.9880	AGLEVSIPKVKTIGIQFTKMPENWFYCGTYVKKPTKQFCKLDFKANSDKSGDFAIKYKAMGKGGEDGELKFKLNLVSDGIYEIADFPIKAKAFVTGVAMPILKGGPIITSYFKNFTGGQWGGEEDSGIYGGVLSTTEEGCKSEDAKKLGEKLEKDVLNGEKLIPTEGKC	Defensive	4	NA	NA	NA	NA	NA	NA	NA	NA	NA	NA	NA
Greifswald	TR44669_c2_g1_i2_CDS3	Glue08	MVYWKCPKNGAKWNDVSPNAPYIMVMCKEADLCKKSSEYTGELKEALNKLEKEKNTKVGDIDQAKCKKAYPDRYA	-	-	Defensive	2	NA	NA	NA	NA	NA	NA	NA	NA	NA	NA	NA
Greifswald	TR44669_c2_g4_i1_CDS2	Glue08	MVYWKCPKNGAKWNDVSPNAPYIMVMCKEAALCKKSSEYTGELKEALTKLEKEKNTKVGDIDQAKCKKAYPDRYA	-	-	Defensive	2	NA	NA	NA	NA	NA	NA	NA	NA	NA	NA	NA
Greifswald	TR45503_c1_g1_i1_CDS1	Glue08	MDLSQTNKLYYCENWVEDKIQMFCDLDVYNNTNPESGDVTTYYYTIESGEPGSFSFGMTLRSPGIYDVHDDTKRTVVTYITELTEHCLSYHKCFNGGG	-	-	Defensive	1	NA	NA	NA	NA	NA	NA	NA	NA	NA	NA	NA
Greifswald	TR45503_c2_g1_i1_CDS1	Glue08	MFCDLDVYNNTNPESGDVTTYYYTIESGEPGSFSFGMTLRSPGIYDVHDDTKRTVVTYITELREHCL	-	-	Defensive	2	NA	NA	NA	NA	NA	NA	NA	NA	NA	NA	NA
Greifswald	TR45503_c2_g3_i1_CDS1	Glue08	MFCDLDVYNNTNPESGDVTTYYYTIESGEPGSFSFGMTLRSPGIYDVHDDTKRTVVTYITELTEHCLSYHKCFNGGGWGSSKESGVYVGLMCMDPQYCEGKEHDEMVKNLEAN	-	-	Defensive	1	NA	NA	NA	NA	NA	NA	NA	NA	NA	NA	NA
Greifswald	TR51586_c0_g2_i2_CDS1	Glue09	MAAIRSVWLFVMATVLIPLINCAPMDSIPSERDESGFYTVADFGKLITDTCDKLDGIKATLDDPFVSGAAAGILNQPLPFPNLAILDIFGIL	CS_pos:_22-23._Pr:_0.9791	APMDSIPSERDESGFYTVADFGKLITDTCDKLDGIKATLDDPFVSGAAAGILNQPLPFPNLAILDIFGIL	Defensive	2	NA	NA	NA	NA	NA	NA	NA	NA	NA	NA	NA
Greifswald	TR51586_c0_g2_i3_CDS1	Glue09	MAAIRSAWLFVMATVLIPLINCAPMDSIPSERDESGFYTVADFGKLITDTCDKLDGIKATLDDPFVSGAAAGILNQPLPFPNLAILDIFGILDVLTKYLGMLQDYLNELMSGKKTSTT	CS_pos:_22-23._Pr:_0.9795	APMDSIPSERDESGFYTVADFGKLITDTCDKLDGIKATLDDPFVSGAAAGILNQPLPFPNLAILDIFGILDVLTKYLGMLQDYLNELMSGKKTSTT	Defensive	2	NA	NA	NA	NA	NA	NA	NA	NA	NA	NA	NA
Greifswald	TR51586_c0_g5_i1_CDS1	Glue09	MAAIRSAWLFVMATVLIPLINCAPMDSIPSERDESGFYTVADFGKLITDTCDKLDGIKATLDDPFVSGAAAGILNQPLPFPNLAILDIFGILDVLTKYLGMLQDYLNELMSGKKPAPPKAPELTYGDYGDPSEPEEKKSQGSLLMTPADLINGLTYACKALNLVGNILQNPVTGALSLPIPDPYHKQNATASNAFFNPLGLVSVVKGLGNYVISPIVDNTIMPLINLIKNAILAGGEPPTTLPPP	CS_pos:_22-23._Pr:_0.9795	APMDSIPSERDESGFYTVADFGKLITDTCDKLDGIKATLDDPFVSGAAAGILNQPLPFPNLAILDIFGILDVLTKYLGMLQDYLNELMSGKKPAPPKAPELTYGDYGDPSEPEEKKSQGSLLMTPADLINGLTYACKALNLVGNILQNPVTGALSLPIPDPYHKQNATASNAFFNPLGLVSVVKGLGNYVISPIVDNTIMPLINLIKNAILAGGEPPTTLPPP	Defensive	2	NA	NA	NA	NA	NA	NA	NA	NA	NA	NA	NA
Greifswald	TR50536_c4_g2_i1_CDS2	Glue09	MRDPRHPLPDLSWVDKLDILNLQGLGKGLYNAGSSIVTGIGCWFGCSAPATTEAPPPPAELAKPEKPAIFDELAGAYGEYS	-	-	Defensive	1	NA	NA	NA	NA	NA	NA	NA	NA	NA	NA	NA
Greifswald	TR50536_c4_g2_i2_CDS3	Glue09	MAEYLCKVVNLVAAVLNNKLFDILHINRITIPLRDPRHPLPDLSWVDKLDILNLQGLGKGLYNAGSSLVTGIGCWFGCSAPATTEAPPPPSELTKPEKPAIFDQLAGAYGEYS	-	-	Defensive	1	NA	NA	NA	NA	NA	NA	NA	NA	NA	NA	NA
Greifswald	TR50536_c4_g2_i3_CDS1	Glue09	MATVNSSRNCTETRRAQALLNPHSLVKRAMKSVAAVLVVTILMTPTFSFPDPNQALAHFELRDDNGYISIKDLGELLSGMCGQLSVFKDTLAGSVTAGYGQQVLDTPLPLPNLAALDFAGIIKLVTEGLGQALDIATKTIGANGPPGSTDVTTAAPTGTTGKPGFLLTVGDVVDMAEYLCKVVNLVAAVLNNKLFDILHINRITIPLRDPRHPLPDLS	CS_pos:_48-49._Pr:_0.3965	FPDPNQALAHFELRDDNGYISIKDLGELLSGMCGQLSVFKDTLAGSVTAGYGQQVLDTPLPLPNLAALDFAGIIKLVTEGLGQALDIATKTIGANGPPGSTDVTTAAPTGTTGKPGFLLTVGDVVDMAEYLCKVVNLVAAVLNNKLFDILHINRITIPLRDPRHPLPDLS	Defensive	1	NA	NA	NA	NA	NA	NA	NA	NA	NA	NA	NA
Greifswald	TR50536_c4_g2_i4_CDS3	Glue09	MVTEGLGQALDIATKTIGANGPPGSTDVTTAAPTGTTGKPGFLLTVGDVVDMAEYLCKVVNLVAAVLNNKLFDILHINRITIPLRDPRHPLPDLSWVDKLDILNLQGLGKGLYNAGSAIVTGIGCWFGCSAPATTEAPPPPAELAKPEKPAIFDELAGAYGEYS	-	-	Defensive	1	NA	NA	NA	NA	NA	NA	NA	NA	NA	NA	NA
Greifswald	TR50536_c4_g2_i5_CDS1	Glue09	MVKRAMKSVAAVLVVTILMTPTFSFPDPNQALAHLELRDDNGYISIKDLGELLSGMCGQLSVFKDTLAGSLTAGYGQQVLDTPLPLPNLAALDFAGIIKLVTEGLGQALDIATKTIGANGPPGSTDVTTAAPTGTTGKPGFLLTVGDVVDMAEYLCKVVNLVAAVLNNKLFDILHINRITIPLRDPRHPLPDLSWVDKLDILNLQGLGKGLYNAGSSIVTGIGCWFGCSAPATTE	CS_pos:_33-34._Pr:_0.3980	HLELRDDNGYISIKDLGELLSGMCGQLSVFKDTLAGSLTAGYGQQVLDTPLPLPNLAALDFAGIIKLVTEGLGQALDIATKTIGANGPPGSTDVTTAAPTGTTGKPGFLLTVGDVVDMAEYLCKVVNLVAAVLNNKLFDILHINRITIPLRDPRHPLPDLSWVDKLDILNLQGLGKGLYNAGSSIVTGIGCWFGCSAPATTE	Defensive	2	NA	NA	NA	NA	NA	NA	NA	NA	NA	NA	NA
Greifswald	TR50536_c4_g2_i6_CDS2	Glue09	MRDPRHPLPDLSWVDKLDILNLQGLGKGLYNAGSSIVTGIGCWFGCSAPATTEAPPPPSELTKPEKPAIFDDLAGAYGEYS	-	-	Defensive	1	NA	NA	NA	NA	NA	NA	NA	NA	NA	NA	NA
Greifswald	TR50536_c4_g2_i7_CDS3	Glue09	MAEYLCKVVNLVAAVLNNKLFDILHINRITIPLRDPRHPLPDLSWVDKLDILNLQGLGKGLYNAGSSLVTGIGCWFGCSAPATTEAPPPAELAKPEKPAIFDELAGAYGEYS	-	-	Defensive	1	NA	NA	NA	NA	NA	NA	NA	NA	NA	NA	NA
Greifswald	TR50536_c4_g2_i8_CDS4	Glue09	MATVNSSRNCTETRRAQALLNPHSLVKRAMKSVAAVLVVTILMTPTFSFPDPNQALAHFELRDDNGYISIKDLGELLSGMCGQLSVFKDTLAGSVTAGYGQQVLDTPLPLPNLAALDFAGIIKLVTEGLGQALDIATKTIGANNGAPPGSTDVTTAAPTGKPGFLLTVGDVVDMAEYLCKVVNLVAAVLNNKLFDILHINRITIPLRDPRHPLPDLSWVDKLDILNLQGLGKGLYNAGSSIVTGIGCWFGCSAPATTEAPPPAELAKPEKPAIFDELAGAYGEYS	CS_pos:_48-49._Pr:_0.3965	FPDPNQALAHFELRDDNGYISIKDLGELLSGMCGQLSVFKDTLAGSVTAGYGQQVLDTPLPLPNLAALDFAGIIKLVTEGLGQALDIATKTIGANNGAPPGSTDVTTAAPTGKPGFLLTVGDVVDMAEYLCKVVNLVAAVLNNKLFDILHINRITIPLRDPRHPLPDLSWVDKLDILNLQGLGKGLYNAGSSIVTGIGCWFGCSAPATTEAPPPAELAKPEKPAIFDELAGAYGEYS	Defensive	2	NA	NA	NA	NA	NA	NA	NA	NA	NA	NA	NA
Greifswald	TR50536_c4_g3_i1_CDS1	Glue09	MVTEGLGQALDIATKTIGANGPPGSTDVTTAAPTGTTGKPGFLLTVGDVVDMAEYLCKVVNLVAAVLNNKLFDILHINRITIPLRDPRHPLPDLSWVDKLDILNLQGLGKGLYNAGSSIVTGIGCWFGCSAPATTEAPPPPSELTKPEKPAIFD	-	-	Defensive	1	NA	NA	NA	NA	NA	NA	NA	NA	NA	NA	NA
Greifswald	TR51586_c0_g2_i1_CDS1	Glue09	MAAISSAWLFVMATVLIPLINCAPMDSIPSERDESGFYTVADFGKLITDTCDKLDGIKATLDDPFVSGAAAGILNQPLPFPNLA	CS_pos:_22-23._Pr:_0.9809	APMDSIPSERDESGFYTVADFGKLITDTCDKLDGIKATLDDPFVSGAAAGILNQPLPFPNLA	Defensive	2	NA	NA	NA	NA	NA	NA	NA	NA	NA	NA	NA
Greifswald	TR47334_c0_g7_i1_CDS1	Glue12	MLALSVSADTKPNMAHHEDFEDRDDINLGDAASGFWKAIFPNFDLTKFLHNPVFAAGSQQIPEALGKMIGQGATCSVKVGTAVIPTLKSVYTKAQAKLQTLLTA	-	-	Defensive	10	NA	NA	NA	NA	NA	NA	NA	NA	NA	NA	NA
Greifswald	TR45562_c0_g4_i2_CDS1	Glue13	MTYTSSGGGSGGATETYTEYYPGGGQGSTQTVTRYTTGQNGGGTMNVEGGAGGQTTVTRYTMGENGGGTMDVDGGAGGQTTVTRYTSGGGGGEFNADGGANGGMTTVTRYSTNGGAGGGVNMDVSGGGGAGFSTSAAAGGGAGGGDGDNFLTNAVRTVGGAAQGLTGGVQDAGTMVTGALEGAIGAPPVLTSVVKGAGSVLKDLEGGVTNLASGATNFLGSLFGKK	-	-	Defensive	2	NA	NA	NA	NA	NA	NA	NA	NA	NA	NA	NA
Greifswald	TR45562_c0_g4_i3_CDS1	Glue13	MTYTSSGGGSGGATETYTEYYPGGGQGSTQTVTRYTTGQNGGGTMDVDGGAGGQTTVTRYTSGGGGGEFNADGGANGGMTTVTRYSTNGGAGGGVNMDVSGGGGAGFSTSAAAGGGAGGGDGDNFLTNAVRTVGGAAQGLTGGVQDAGTMVTGALEGVIGAPPVLTSVVKGAGSVLKDLEGGVTNLASGATNFLGSLFGKK	-	-	Defensive	3	NA	NA	NA	NA	NA	NA	NA	NA	NA	NA	NA
Greifswald	TR83936_c0_g1_i1_CDS1	Glue13	MDVSGGGGAGFSTSAAADGGAGGGDGDNFLTNAVRTVGGAAQGLTGGVQDAGTMVTGALEGAIGAPPVLTSVVKGV	-	-	Defensive	2	NA	NA	NA	NA	NA	NA	NA	NA	NA	NA	NA
Greifswald	TR46188_c0_g1_i1_CDS2	Glue15	MLSYVLGAFDDAINNHTLKEEVKGKLQGHMDAIIEAARIKDLDEKVKALTDKFKPAIEDLKNFEKEITVEKVKTDLAAACRLMTHLIEVMPHIKAE	-	-	Defensive	1	NA	NA	NA	NA	NA	NA	NA	NA	NA	NA	NA
Greifswald	TR46188_c0_g1_i2_CDS1	Glue15	MMIKVAFVCLLVVACSGMIIFPQKEKIGKDAETMLSYVLGAFDDAINNHTLKEEVKGKLQGHMDAIIEAARIKDLDEKVKALTDKFKPAIEDLKTIEKEITEEKVKTDLSAACRLMTHLIEVMPHIKAE	CS_pos:_17-18._Pr:_0.7998	MIIFPQKEKIGKDAETMLSYVLGAFDDAINNHTLKEEVKGKLQGHMDAIIEAARIKDLDEKVKALTDKFKPAIEDLKTIEKEITEEKVKTDLSAACRLMTHLIEVMPHIKAE	Defensive	1	NA	NA	NA	NA	NA	NA	NA	NA	NA	NA	NA
Greifswald	TR46188_c0_g1_i4_CDS2	Glue15	MMIKVAFACLLVVACSGMVIFPQKEKIGKDAETMLSYVLGAFDDAINNHTLKEEVKGKLQGHMDAIIEAARIKDLDEKVKALTDKFKPAIEDLKNFEKEITEEKVKTDLSAACRLMTHLIEVMPHIKAE	CS_pos:_17-18._Pr:_0.7459	MVIFPQKEKIGKDAETMLSYVLGAFDDAINNHTLKEEVKGKLQGHMDAIIEAARIKDLDEKVKALTDKFKPAIEDLKNFEKEITEEKVKTDLSAACRLMTHLIEVMPHIKAE	Defensive	1	NA	NA	NA	NA	NA	NA	NA	NA	NA	NA	NA
Greifswald	TR46188_c0_g6_i1_CDS2	Glue15	MDAIIVAARIKDLDEKVKALTDKFKPAIEDLKTIEKEITEEKVKTDLAAACRLMTHLIEVMPHIKAE	-	-	Defensive	1	NA	NA	NA	NA	NA	NA	NA	NA	NA	NA	NA
Greifswald	TR49496_c0_g1_i1_CDS1	Glue15	MGGLNDAISNYTMTDEVKEKLQKDMDAIIEAAKIKDLGEKVKALTEKCNAAIKDVAAVVKEVTPEGLQELLRNTSAVLSTLVKMMPDITDKPDS	-	-	Defensive	6	NA	NA	NA	NA	NA	NA	NA	NA	NA	NA	NA
Greifswald	TR49496_c0_g3_i2_CDS2	Glue15	MTEKFNAAIKDLAAVVKEVTEEGLQVLLRNTSAVLSSLLKMMPDITDKPDSKP	-	-	Defensive	3	NA	NA	NA	NA	NA	NA	NA	NA	NA	NA	NA
Greifswald	TR49496_c0_g5_i1_CDS1	Glue15	MTEKFNAAIKDLAAVVKEVTEEGLQVLLRNTSAVLSSLLKMLPDITDKPDSKP	-	-	Defensive	1	NA	NA	NA	NA	NA	NA	NA	NA	NA	NA	NA
Greifswald	TR28634_c0_g1_i1_CDS3	Glue16	MNKTLIIVGLFVIIPAVLTTALLDRNNEREGNLQNSQAEKLDRRDDQHRNMERDETDDDRDEVSTRPPGSTRGTEPTTPGPRESPPEWPQIPRFPG	CS_pos:_23-24._Pr:_0.1771	DRNNEREGNLQNSQAEKLDRRDDQHRNMERDETDDDRDEVSTRPPGSTRGTEPTTPGPRESPPEWPQIPRFPG	Defensive	1	NA	NA	NA	NA	NA	NA	NA	NA	NA	NA	NA
Greifswald	TR41627_c0_g1_i1_CDS2	Glue17	MAFRNVEDRQLGGFGNGGIGGERGEIGGMAFRNVEDRQLGRIGNGGIGGAGRGVAVDRMWRRGQDVASAIA	-	-	Defensive	1	NA	NA	NA	NA	NA	NA	NA	NA	NA	NA	NA
Greifswald	TR46016_c0_g1_i2_CDS6	Glue18	MITQLLEYWSGARNAGSSAPRNVMQLTIARMSAIAVASAFPRFRKVVSKQMGTSTPPVSKSVSSKNSR	-	-	Defensive	1	NA	NA	NA	NA	NA	NA	NA	NA	NA	NA	NA
Greifswald	TR49749_c0_g11_i1_CDS1	General-odorant binding proteins (GOBP)	MGACFIKPTNKMKNNLNRCKCEVYPKYGGTGPGMKNGKKTKCTMGSVEELSIPARTAAMMVPDFSVKMCFWTKMGLISDRHLNFDKFADFIDMFGSDPKVKEALKSNITACSTVDPLPDIKYTERVPGLLDVIKQFLGMEEFQKFHCMGEAFGKICSDVPNFNMDKLVDKIFATDEEKER	-	-	Defensive	4	NA	NA	NA	NA	NA	NA	NA	NA	NA	NA	NA
Greifswald	TR49749_c0_g12_i1_CDS2	General-odorant binding proteins (GOBP)	MKNGRKLRCTMGPIEKLPVTAKMAAMMVPKFSVNMCFWTKMGMIGDMHINVEKYADYIDMFGSDPKVKEALKGNITACSTMDPLPDVKYADRVPGWLDVINQFMEMEEFKKLHCMSEAFGKICDDVPNFNMDKLVDKIFATDEVKEK	-	-	Defensive	1	NA	NA	NA	NA	NA	NA	NA	NA	NA	NA	NA
Greifswald	TR49749_c0_g12_i3_CDS2	General-odorant binding proteins (GOBP)	MKNGRKLRCTMGPIEKLPVTAKMAAMMVPKFSVNMCFWTKMGMIGDMHINVEKYADYIDMFGSDPKVKEALKGNITACSTMDPLPDVKFADRVPGWLDVIKQFMGMEEFKKLHCMSEAFGKICEDVPNFNMDKLVDKIFATDEEKER	-	-	Defensive	1	NA	NA	NA	NA	NA	NA	NA	NA	NA	NA	NA
Greifswald	TR49749_c0_g14_i1_CDS2	General-odorant binding proteins (GOBP)	MVPKFSVNMCFWTKMGMIDDMHINVEKYADYIDMFGSDPKVKEALKGNITACSTMDPLPDVKYADRVPGWLDVIKQYMGMEEFKKLHCMSEAFGKICEDVPNFNMDKLVDKIFATDEEKER	-	-	Defensive	1	NA	NA	NA	NA	NA	NA	NA	NA	NA	NA	NA
Greifswald	TR50236_c0_g3_i1_CDS1	Lectin-PG	MSPEGKEPHKPGDEPEVPHKPGGPFGPGGPNGPGGPNGPGGPQRRDGPYAPGGPYAPGGPFGPDSPYAPGGPYAPGGPYGPGSPQGPKQPHTPGGPFGPGGPNGPGGPNGPGGPKTNEEPYRPGGPFGPGGPYGPGGPYSPERKPQDQGGPRGYPQGPGEYPLGPEEYPQRPGGTPREPGSYPQGPGGYPKSPGGPPREPMGFPQGPGGFPQGPVGYPQGPQTPKEPGKHGVPHKPGGPFGPGGPNGPGGPNGPGGPRRQDGPY	-	-	Defensive	2	NA	NA	NA	NA	NA	NA	NA	NA	NA	NA	NA
Greifswald	TR50236_c0_g3_i2_CDS2	Lectin-PG	MSPEGKEPHKPGDEPEVPHKPGGPFGPGGPNGPGGPNGPGGPQRRDGPYAPGGPYAPGGPFGPDSPYAPGGPYAPGGPYGPGSPQGPKQPYTPGGPFGPGGPNGPGGPNGPGGPKTNEEPYRPGGPFGPGGPYGPGGPYSPERKPQDQGGPRGYPQGPGEYPQSPGGTPREPGHYPQGPGVYPQGPGEYPTSPGGPPREPMGFPQGPGGFPQGPGEYPQGPQTPKEPGKHGVPHKPGGPFGPGGPNGPGGPNGPGGPRRQDGPY	-	-	Defensive	2	NA	NA	NA	NA	NA	NA	NA	NA	NA	NA	NA
Greifswald	TR50236_c0_g3_i3_CDS4	Lectin-PG	MSPEGKEPHKPGDEPEVPHKPGGPFGPGGPNGPGGPNGPGGPQRRDGPYAPGGPYAPGGPFGPDSPYAPGGPYAPGGPYGPGSPQGPKQPYTPGGPFGPGGPNGPGGPNGPGGPKTNEEPYRPGGPFGPGGPYGPGGPYSPERKPQDQGGPRGYPQGPGEYPQSPGGTPREPGRYSQGPGGYPQGPGGYPHGPHTPKKTWQAWSPT	-	-	Defensive	2	NA	NA	NA	NA	NA	NA	NA	NA	NA	NA	NA
Greifswald	TR52801_c0_g5_i1_CDS2	PCPDPLP	MENPRAQILANLNYEFMRDKYVPAEAPRYRPHGVAKLGTYIMETVYSFNVESEKETKGKITVDVDFPFGTKILGLELIVLPIVK	-	-	Defensive	3	NA	NA	NA	NA	NA	NA	NA	NA	NA	NA	NA
Greifswald	TR40618_c0_g1_i1_CDS1	pentraxin	MAMYIGGSAAEFKAYPDFEKWVHICTTWTSSGGAAKLYFDGKLVAQANNLQNGRTINTKGGLLHLGQDQLRGGAFHPND	-	-	Defensive	1	NA	NA	NA	NA	NA	NA	NA	NA	NA	NA	NA
Greifswald	TR40618_c0_g1_i2_CDS1	pentraxin	MHSDAQHAARALYVPPKGNPVANMGDRQFSFCFYTFLDKPGRGYYTLFGYATPSDDTNLEIEVRNKAKIMAMYIGGSAAEFKAYPDFEKWVHICTTWTSSGGAAKLYFDGKLAAQANNLQSGRTINTKGGLLHLGQDQLRGGAFHPND	-	-	Defensive	1	NA	NA	NA	NA	NA	NA	NA	NA	NA	NA	NA
Greifswald	TR40618_c0_g1_i3_CDS1	pentraxin	MHSDAQHAARALYVPPKGNPVATMGDRQFSFCFYTFLDKPGRGYYVLFGYATPSDDTNLEIEVRNKAKIMAMYIGGSAAEFKAYPEFEKWVHICTTWTSSGGAAKLYFDGKLAAQANNLQSGRTINTKGGLLHLGQDQLRGGAFHPND	-	-	Defensive	1	NA	NA	NA	NA	NA	NA	NA	NA	NA	NA	NA
Greifswald	TR42644_c1_g1_i1_CDS2	pentraxin	MSSLLVVVSLVAAFFNAVFAFHAKGLDFVLHSDLQHAARALYVPPKGNPVVTMGDKQMSVCMYTFLDKPDRGYYTLFGYATPSDDTNLAIEIRNKQKIMATFVASGIAEFKAYPEFGKWIHICTTWTNVGGVAKLYFDGKLVAQANNLQNGRYVNTKGGLLYLGQDQLAGGKFHPADGIHGKITQFNSWDRALSETEVRQVQNCELEGNTIAWSNASWVMGGDADLEKSTAPCGNVASILIPRVIIYR	CS_pos:_20-21._Pr:_0.9804	FHAKGLDFVLHSDLQHAARALYVPPKGNPVVTMGDKQMSVCMYTFLDKPDRGYYTLFGYATPSDDTNLAIEIRNKQKIMATFVASGIAEFKAYPEFGKWIHICTTWTNVGGVAKLYFDGKLVAQANNLQNGRYVNTKGGLLYLGQDQLAGGKFHPADGIHGKITQFNSWDRALSETEVRQVQNCELEGNTIAWSNASWVMGGDADLEKSTAPCGNVASILIPRVIIYR	Defensive	6	NA	NA	NA	NA	NA	NA	NA	NA	NA	NA	NA
Greifswald	TR42644_c1_g1_i2_CDS1	pentraxin	MSSLLVVVSLVAAFFNAVFAFHAKGLDFVLHSDLQHAARALYVPPKGNPVVTMGDKQMSVCMYTFLDKPDRGYYTLFGYATPSDDTNLAIEIRNKQKIMATFVASGIAEFKAYPEFGKWIHICTTWTNVGGVAKLYFDGKLVAQANNLQNGRTINTKGGLLHLGQDQLRGGAFHPNDGISGKITQFNSWDRALSENEIRRVQNCEIEGNVIAWSDASW	CS_pos:_20-21._Pr:_0.9804	FHAKGLDFVLHSDLQHAARALYVPPKGNPVVTMGDKQMSVCMYTFLDKPDRGYYTLFGYATPSDDTNLAIEIRNKQKIMATFVASGIAEFKAYPEFGKWIHICTTWTNVGGVAKLYFDGKLVAQANNLQNGRTINTKGGLLHLGQDQLRGGAFHPNDGISGKITQFNSWDRALSENEIRRVQNCEIEGNVIAWSDASW	Defensive	4	NA	NA	NA	NA	NA	NA	NA	NA	NA	NA	NA
Greifswald	TR50311_c0_g4_i1_CDS1	pentraxin	MGQDQDIPDGGFSVDDAMHGKITQFHFWNRELTANEVRNVQNCELEGNVVNWSKASWVLSGHADMQQTKAPCVNYGSLLKL	-	-	Defensive	2	NA	NA	NA	NA	NA	NA	NA	NA	NA	NA	NA
Greifswald	TR51654_c0_g10_i1_CDS1	pentraxin	MAAKKSDVAKGDILYGNNGYFNLGQDQDGYDSGFQGYDGMRGKMTHFNAWDRALSDDEVIQVANCAFEGNLIAWSTANWLLSGHLDLLPSTAPC	-	-	Defensive	1	NA	NA	NA	NA	NA	NA	NA	NA	NA	NA	NA
Greifswald	TR51654_c0_g16_i1_CDS1	pentraxin	MGQDQDGYDSGFQGYDGMRGKMTHFNAWDRALSDDEVIQVANCALEGNLIAWSTANWLLSGHLDLLPSTAPC	-	-	Defensive	1	NA	NA	NA	NA	NA	NA	NA	NA	NA	NA	NA
Greifswald	TR51654_c0_g18_i1_CDS1	pentraxin	MALRGSYYYIDAVPPRDKWTHFCISWQSMSGVAKVYIDGKMAAKKTDVAKGDTLYGNNGYLNLGQDQDGYDSGFQGYDGMRGKMTHFNAWDR	-	-	Defensive	1	NA	NA	NA	NA	NA	NA	NA	NA	NA	NA	NA
Greifswald	TR51654_c0_g18_i2_CDS1	pentraxin	MALRNSNYYLDAVPPRDKWTHFCISWQSMSGVAKVYIDGKMAAKKTDVAKGDTLYGNNGYLNLGQDQDGYDSGFQGYDGMRGKMTHFNAWDR	-	-	Defensive	1	NA	NA	NA	NA	NA	NA	NA	NA	NA	NA	NA
Greifswald	TR51654_c0_g22_i1_CDS1	pentraxin	MALRGSYYYIDAVPPRDKWTHFCISWQSMSGVAKVYIDGKMVAKKTDVAKGDTLYGNNGYLNLGQDQDGYDSGFQGYDGMRGKMTHFNAWDR	-	-	Defensive	1	NA	NA	NA	NA	NA	NA	NA	NA	NA	NA	NA
Greifswald	TR51654_c0_g28_i2_CDS2	pentraxin	MYGNNGYLNLGQDQDGYDSGFQGYDGMRGKMTHFNAWDRALSDDEVMQVANCALEGNLIAWSTANWLLSGHLDLLPSTAPCGVRIGGVGGGAALAPSPAEEVTYETYTQYIPA	-	-	Defensive	1	NA	NA	NA	NA	NA	NA	NA	NA	NA	NA	NA
Greifswald	TR51654_c0_g4_i1_CDS3	pentraxin	MYGNNGYFNLGQDQDGYDSGFQGYDGMRGKMTHFNAWDRALSDDDVIQVANCALEGNLIAWSTANWLLSGHLDLLPSTAPCGARIGGVGGGAALAPSPAEEETYETYTQFIPA	-	-	Defensive	1	NA	NA	NA	NA	NA	NA	NA	NA	NA	NA	NA
Greifswald	TR42005_c0_g3_i1_CDS1	SLPTX07	MKKAAILLGLVVLIAFVTVSVTGEETCVFSQCGQRCDEASGWKTSDKKDPLTCPKNEKG	CS_pos:_23-24._Pr:_0.9787	EETCVFSQCGQRCDEASGWKTSDKKDPLTCPKNEKG	Defensive	3	NA	NA	NA	NA	NA	NA	NA	NA	NA	NA	NA
Greifswald	TR42005_c0_g8_i1_CDS3	SLPTX07	MGLVVLIAFVTVSVTGEETCVFSQCGQRCDEASGWKTSDKKDPLTCPKNEKGEEPQKYYCCKST	CS_pos:_16-17._Pr:_0.9820	EETCVFSQCGQRCDEASGWKTSDKKDPLTCPKNEKGEEPQKYYCCKST	Defensive	3	NA	NA	NA	NA	NA	NA	NA	NA	NA	NA	NA
Greifswald	TR44218_c0_g1_i2_CDS2	SLPTX07	MLCLPASLLPCSSCIPKWRAASSVAHRLWLHRLWRMLTSDTWQMVKVRGWWSAACFQMKFLFVFLVSLPILLPSIEASFLGLFGASNTEWVDDAEGCHFTDCHAKIFTGTGECPDGYKKVDVVNCGIIVGDQEKCCKIGVYIEPYQYEMVTETHYMPA	-	-	Defensive	1	NA	NA	NA	NA	NA	NA	NA	NA	NA	NA	NA
Greifswald	TR44218_c1_g2_i1_CDS2	SLPTX07	MPSIEASFLGLFGASNTEWVDDAEGCHFTDCHAKIFTGTGECPDGYKKVDVVNCGIIVGDQEKCCKIGVYIEPYQYEMVTETHYMPA	-	-	Defensive	1	NA	NA	NA	NA	NA	NA	NA	NA	NA	NA	NA
Greifswald	TR44926_c0_g15_i1_CDS1	SLPTX14	MTQDVDASQVPHGQRGESRQDASVCTAEMNTRCSNVRCVKPCCENGACRCGCGK	-	-	Defensive	3	NA	NA	NA	NA	NA	NA	NA	NA	NA	NA	NA
Greifswald	TR44926_c0_g3_i1_CDS1	SLPTX14	MFRSGLSFAFFIIGFCIIGLATMTQDVDASQVPHGQRGESRQDASVCTAEMNTRCSMLYCVKPCCENGACRCACGM	CS_pos:_29-30._Pr:_0.8309	SQVPHGQRGESRQDASVCTAEMNTRCSMLYCVKPCCENGACRCACGM	Defensive	3	NA	NA	NA	NA	NA	NA	NA	NA	NA	NA	NA
Greifswald	TR44926_c0_g6_i2_CDS1	SLPTX14	MVRSGLSLAFFIIGFCIIGLAMMPQDVDARLVPHGQRGETRQDASVCTAEMNTRCSMLYCMNSCCENGACRCACGM	CS_pos:_29-30._Pr:_0.9724	RLVPHGQRGETRQDASVCTAEMNTRCSMLYCMNSCCENGACRCACGM	Defensive	2	NA	NA	NA	NA	NA	NA	NA	NA	NA	NA	NA
Greifswald	TR44926_c0_g7_i1_CDS1	SLPTX14	MTQDVDARLVPHGQRGESRQDASVCTAEMNTRCSMLYCVNPCCENGACRCACGM	-	-	Defensive	2	NA	NA	NA	NA	NA	NA	NA	NA	NA	NA	NA
Greifswald	TR44062_c0_g1_i1_CDS1	SLPTX16	MLLKASLILAVAVSVSWAWEGHKYVEIKKGDPEECPLSDGRKLKVDESTVTTGPGCQKIHCGKVS	CS_pos:_18-19._Pr:_0.9798	WEGHKYVEIKKGDPEECPLSDGRKLKVDESTVTTGPGCQKIHCGKVS	Defensive	1	NA	NA	NA	NA	NA	NA	NA	NA	NA	NA	NA
Greifswald	TR44062_c0_g1_i2_CDS1	SLPTX16	MLLKVSLILAVAVSVSWAWEGHKYVEIKKGDPEECPLSDGRKLKVDESTVTTGPGCQKIHCGKVS	CS_pos:_18-19._Pr:_0.9802	WEGHKYVEIKKGDPEECPLSDGRKLKVDESTVTTGPGCQKIHCGKVS	Defensive	1	NA	NA	NA	NA	NA	NA	NA	NA	NA	NA	NA
Greifswald	TR44062_c0_g2_i1_CDS1	SLPTX16	MLLKASLILAVAVSIAWAWEGHKYVEIKKGDPEECPLSDGRKLKVDESTVTTGPGCQKIHCGKVSDTKLHIYTTGCWVMDIPGCEKQT	CS_pos:_18-19._Pr:_0.9797	WEGHKYVEIKKGDPEECPLSDGRKLKVDESTVTTGPGCQKIHCGKVSDTKLHIYTTGCWVMDIPGCEKQT	Defensive	1	NA	NA	NA	NA	NA	NA	NA	NA	NA	NA	NA
Greifswald	TR44062_c0_g4_i1_CDS1	SLPTX16	MLLKASLTLLVAVSIAWAWEGHKYVEIKKGDPEECPLSDGRKLKVDESTVTTGPGCQKIHCGKVS	CS_pos:_18-19._Pr:_0.9800	WEGHKYVEIKKGDPEECPLSDGRKLKVDESTVTTGPGCQKIHCGKVS	Defensive	1	NA	NA	NA	NA	NA	NA	NA	NA	NA	NA	NA
Greifswald	TR44062_c0_g7_i1_CDS2	SLPTX16	MLLKVSLILAVAVSVSWAWEGHAYVEIKKGDPEECPLSDGRKLKVDESTVTTGPGCQKIHCGKVSDTKLHIYTT	CS_pos:_18-19._Pr:_0.9777	WEGHAYVEIKKGDPEECPLSDGRKLKVDESTVTTGPGCQKIHCGKVSDTKLHIYTT	Defensive	1	NA	NA	NA	NA	NA	NA	NA	NA	NA	NA	NA
Greifswald	TR45554_c0_g10_i1_CDS1	SLPTX16	MLKTATFICFLVLPIVWAQINLQLVRIEKGKDKECAIKEQDEPLKLGGKITSKKGCVQIECNDFGEDHVVIKRQSCGEVSIPKDSGCTSESDD	CS_pos:_18-19._Pr:_0.9770	QINLQLVRIEKGKDKECAIKEQDEPLKLGGKITSKKGCVQIECNDFGEDHVVIKRQSCGEVSIPKDSGCTSESDD	Defensive	19	NA	NA	NA	NA	NA	NA	NA	NA	NA	NA	NA
Greifswald	TR45554_c0_g2_i1_CDS1	SLPTX16	MVLPIVWAQINLQLVRIEKGKDKECAIKEQDEPLKLGGKITSKKGCVQIECNDFGEDHVVIKRQSCGEVSIP	-	-	Defensive	18	NA	NA	NA	NA	NA	NA	NA	NA	NA	NA	NA
Greifswald	TR45554_c0_g3_i1_CDS1	SLPTX16	MLKTATFICFLVLPIVWAQINLQLVRIEKGKDKECAIKEQDEPLKLGGKITSKKGCVQIECNDFGEDHVVIKRQSCGEVSIPKDSDCTSESDDSKPFPDCCPKPKCGKKKD	CS_pos:_18-19._Pr:_0.9770	QINLQLVRIEKGKDKECAIKEQDEPLKLGGKITSKKGCVQIECNDFGEDHVVIKRQSCGEVSIPKDSDCTSESDDSKPFPDCCPKPKCGKKKD	Defensive	19	NA	NA	NA	NA	NA	NA	NA	NA	NA	NA	NA
Greifswald	TR45554_c0_g5_i1_CDS2	SLPTX16	MLKTATFICFLVLPIVWAQINLQLVRIEKGKDKECAIKEQDEPLKLGGKITSKKGCVQIECNDFGEDHVVIKRQSCGEVSIPKDSGCTSESDDSKPFPDCCPKPKCEKKKD	CS_pos:_18-19._Pr:_0.9770	QINLQLVRIEKGKDKECAIKEQDEPLKLGGKITSKKGCVQIECNDFGEDHVVIKRQSCGEVSIPKDSGCTSESDDSKPFPDCCPKPKCEKKKD	Defensive	19	NA	NA	NA	NA	NA	NA	NA	NA	NA	NA	NA
Greifswald	TR48884_c1_g11_i1_CDS1	SLPTX16	MLKTAVLVCLVLPIAWAQIMTIQRVEEGKPKECVIEGEDKRLKVGETITAKGCEEFSCEDREGNQVTLFQSRCE	CS_pos:_17-18._Pr:_0.9785	QIMTIQRVEEGKPKECVIEGEDKRLKVGETITAKGCEEFSCEDREGNQVTLFQSRCE	Defensive	8	NA	NA	NA	NA	NA	NA	NA	NA	NA	NA	NA
Greifswald	TR48884_c1_g4_i1_CDS2	SLPTX16	MRIQRVEEGKPKECVIEGEDKRLKVGETITAKGCERFSCEDREGNQVTLFQSRCEMDFPGKNKCTEEPGDDSKPFPYCCPKQKCN	-	-	Defensive	9	NA	NA	NA	NA	NA	NA	NA	NA	NA	NA	NA
Greifswald	TR48884_c1_g9_i2_CDS2	SLPTX16	MLKTALLLCLVLPIAWAAQGLQIQKIEKGKDKVCTIKDEDKTLKVGEINTLKGCIEVACDGHGEDEVVITRSTCGSMSFPKECHLDSGDDSKPYPKCCPKIKCDPIKKD	CS_pos:_17-18._Pr:_0.9822	AQGLQIQKIEKGKDKVCTIKDEDKTLKVGEINTLKGCIEVACDGHGEDEVVITRSTCGSMSFPKECHLDSGDDSKPYPKCCPKIKCDPIKKD	Defensive	7	NA	NA	NA	NA	NA	NA	NA	NA	NA	NA	NA
Greifswald	TR44926_c0_g4_i1_CDS1	SLPTX17	MMPQDVDARLVPHGQRGESRQDASVCTAEMNTRCSMLYCMNSCCENGACRCACGM	-	-	Defensive	2	NA	NA	NA	NA	NA	NA	NA	NA	NA	NA	NA
Greifswald	TR43896_c0_g1_i1_CDS1	SLPTX17	MKIVLFVLLVAVALIGVEGDKIMCFNAAAGNNGVTFAEALMDCAKGATELSVEAYECILRSLGVTRE	CS_pos:_19-20._Pr:_0.9787	DKIMCFNAAAGNNGVTFAEALMDCAKGATELSVEAYECILRSLGVTRE	Defensive	1	NA	NA	NA	NA	NA	NA	NA	NA	NA	NA	NA
Greifswald	TR43896_c0_g2_i1_CDS3	SLPTX17	MKIVLFVLLVAVALIGVEGDKVLCFNAAAGNNGATFAGALMDCAKGATELSVEAYECILRALGVTRENGKALVANFGMPGEGQTIVNAAADVCITKPDDTAVAACLKEELEPKCSDADILKPQ	CS_pos:_19-20._Pr:_0.9797	DKVLCFNAAAGNNGATFAGALMDCAKGATELSVEAYECILRALGVTRENGKALVANFGMPGEGQTIVNAAADVCITKPDDTAVAACLKEELEPKCSDADILKPQ	Defensive	1	NA	NA	NA	NA	NA	NA	NA	NA	NA	NA	NA
Greifswald	TR43896_c0_g4_i1_CDS2	SLPTX17	MMDCAKGATELSVEAYECILRSLGVTRENGKALVATFGIPGQGQTIVNSAADVCIIKPDDTAVAACLKEELEPKCSDADILKPQ	-	-	Defensive	1	NA	NA	NA	NA	NA	NA	NA	NA	NA	NA	NA
Greifswald	TR45356_c0_g6_i1_CDS1	SLPTX30	MNTFIVFGFVCLAAVATVQSDEATDAAYKVCFDEAKYKQKASQGHGCESVVKEEEGKGNPFENEKIAQCFNDALNINTPQGAFEGDNFITSLKESARAEKVDDLIAAVKSCSPAGEVTTEEEFHKVMQC	CS_pos:_20-21._Pr:_0.9798	DEATDAAYKVCFDEAKYKQKASQGHGCESVVKEEEGKGNPFENEKIAQCFNDALNINTPQGAFEGDNFITSLKESARAEKVDDLIAAVKSCSPAGEVTTEEEFHKVMQC	Defensive	39	NA	NA	NA	NA	NA	NA	NA	NA	NA	NA	NA
Greifswald	TR54092_c0_g1_i1_CDS3	Transferrin	MKSEDFELLCKDGTRKPITDYATCNLARVPSHGVVTGVGRAAEDVQAYVSLLAKGQYYYGNRTANNFRMFVSVRDSKDLLFSDSTHSLKIVPVDERNYRKYLGDMANTFDHLNEENCQPTTTESASTHPTA	-	-	Defensive	1	NA	NA	NA	NA	NA	NA	NA	NA	NA	NA	NA
Greifswald	TR54092_c1_g11_i1_CDS2	Transferrin	MLCKDGTRKPITDYATCNLARVPSHGVVTGVGRAAEDVQAYVSLLAKGQYYYGNRTANNFRMFVSVRDSKDLLFSDSTHSLKIVPVDERNYRKYLGDMANTF	-	-	Defensive	1	NA	NA	NA	NA	NA	NA	NA	NA	NA	NA	NA
Greifswald	TR54092_c1_g15_i1_CDS2	Transferrin	MLCKDGTRKPITDYATCNLARVPSHGVVTGVGRAAEDVQAYVSLLAKGQYYYGNRTANNFRMFVSVRDSKDLLFSDSTHSLKIVPVDERNYRKYLGDMANTFDHLNEENCQ	-	-	Defensive	1	NA	NA	NA	NA	NA	NA	NA	NA	NA	NA	NA
Greifswald	TR54092_c1_g1_i1_CDS1	Transferrin	MLCKDGTRKPITDYATCNLARVPSHGVVTGVGRAAEDVQAYVSLLAKGQYYYGNRTANNFRMFVSVRDSKDLLFSDSTHSLKIVPVDERNYRKYLGDMANTFDHLNEENCQPTTTESASTHPTA	-	-	Defensive	1	NA	NA	NA	NA	NA	NA	NA	NA	NA	NA	NA
Greifswald	TR54092_c1_g5_i1_CDS2	Transferrin	MLCKDGTRKPITDYATCNLARVPSHGVVTGVGRAAEDVQAYVSLLAKGQYYYGNRTANNFRMFVSVRDSKDLLFSDSTHSLKIVPVDERNYRKYLGDMANTF	-	-	Defensive	1	NA	NA	NA	NA	NA	NA	NA	NA	NA	NA	NA
Greifswald	TR43659_c0_g1_i1_CDS3	tubulin	MRECISVHVGQAGVQIGNACWELYCLEHGIQPDGQMPSDKTVGGGDDSFNTFFAETGAGKHVPRAVFVDLEPTVVDEVRTGTYRQLFHPEQLITGKEDAANNYARGHYTIGKEIVDLVLDRIRRLADQCSGLQGFLLFHSFGGGTGSGFASLLMERLSVDYGKKSKLEFAIYPAPQVSTAVVEPYNSILTTHTTLEHSDCAFMVDNEALYDICRRNLDVERPTYTNLNRLIGQIVSSVTASLRFDGALNVDLTEFQTNLVPYPRIHFPLASYAPVISAEKAYHEQLSVAEITNACFEPANQMVKCDPRHGKYMACCMLYRGDVVPKDVNAAIATIKTKRTIQFVDWCPTGFKVGINYQPPTVVPGADLAKVQRAVCMLSNTTAIAEAWARLDHKFDLMY…	-	-	Defensive	1	NA	NA	NA	NA	NA	NA	NA	NA	NA	NA	NA
Greifswald	TR44078_c0_g2_i1_CDS1	tubulin	MRECISIHVGQAGVQIGNACWELYCLEHGIQPDGQMPSDKTVGGGDDSFNTFFSETGAGKHVPRAVFVDLEPTVVDEVRTGTYRQLFHPEQLITGKEDAANNYARGHYTIGKEIVDLVLDRIRKLADQCTGLQGFLIFHSFGGGTGSGFASLLMERLSVDYGKKSKLEFAIYPAPQVSTAVVEPYNSILTTHTTLEHSDCAFMVDNEAIYDICRRNLDIERPTYTNLNRLIGQIVSSITASLRFDGALNVDLTEFQTNLVPYPRIHFPLATYAPVISAEKAYHEQLSVAEITNACFEPANQMVKCDPRHGKYMACCMLYRGDVVPKDVNAAIATIKTKRTIQFVDWCPTGFKVGINYQPPTVVPGGDLAKVQRAVCMLSNTTAIAEAWARLDHKFDLMY…	-	-	Defensive	1	NA	NA	NA	NA	NA	NA	NA	NA	NA	NA	NA
Greifswald	TR51620_c0_g5_i2_CDS2	tubulin	MRECISIHIGQAGVQIGNACWELYCLEHGIQPDGQMPSDKTIGGGDDSYNTFFSETGAGKHVPRAVFVDLEPTVVDEVRTGTYRQLFHPEQLITGKEDAANNYARGHYTIGKEIVDLVLDRIRKLADQCTGLQGFLIFHSFGGGTGSGFTSLLMERLSVDYGKKSKLEFSIYPAPQVSTAVVEPYNSILTTHTTLEHSDCAFMVDNEAIYDICRRNLDIERPTYTNLNRLIGQIVSSITASLRFDGALNVDLTEFQTNLVPYPRIHFPLATYAPVISAEKAYHEQLTVSEITNACFEPANQMVKCDPRHGKYMACCLLYRGDVVPKDVNAAIAAIKTKRSIQFVDWCPTGFKVGINYQPPTVVPGGDLAKVQRAVCMLSNTTAIAEAWARLDHKFDLMY…	-	-	Defensive	1	NA	NA	NA	NA	NA	NA	NA	NA	NA	NA	NA
Greifswald	TR49404_c0_g1_i1_CDS1	Unchar06	MAKTNTSVDQKIIQYSPVPGLTTDVRLGQNLNEFTLDATIKLDKEGFAITGLCYTKQGKESKMFKSDSSTPANFPFTLTDAGQLRFDMTKCNSTEKA	-	-	Defensive	4	NA	NA	NA	NA	NA	NA	NA	NA	NA	NA	NA
Greifswald	TR49404_c0_g3_i1_CDS1	Unchar06	MLIGRSFFSLYEEFFSIENSSMTKMNVWLAIAGVLSLFAFVAADKCSSIEQPDAINVDKKDNGPTFTVTLGYPSDNVTIRYSCPHAGDNGYLRILALAKTNTSVDQKIIQYSPVPGLTTDVRLGQNLNEFTLDATIKLDKEGFAITGLCYTKQGKESKMFKSDSSTPANFPFTLTDAGQLRFDMT	CS_pos:_43-44._Pr:_0.4379	DKCSSIEQPDAINVDKKDNGPTFTVTLGYPSDNVTIRYSCPHAGDNGYLRILALAKTNTSVDQKIIQYSPVPGLTTDVRLGQNLNEFTLDATIKLDKEGFAITGLCYTKQGKESKMFKSDSSTPANFPFTLTDAGQLRFDMT	Defensive	4	NA	NA	NA	NA	NA	NA	NA	NA	NA	NA	NA
Greifswald	TR49404_c0_g3_i3_CDS1	Unchar06	MDKEGFAITGLCYTKQGKESKMFKSDSSTPANFPFTLTDAGQLRFDMTKCNSTEKA	-	-	Defensive	2	NA	NA	NA	NA	NA	NA	NA	NA	NA	NA	NA
Greifswald	TR49404_c0_g6_i1_CDS2	Unchar06	MDKEGFAITGLCYTKQGKESKMFKSDSSTPANFPFTLTDAGQLRFDMAKCNSTEKA	-	-	Defensive	2	NA	NA	NA	NA	NA	NA	NA	NA	NA	NA	NA
Greifswald	TR43785_c0_g1_i1_CDS1	Unchar17	MLLKPNVVMNLIILLVSLLAAVYTADGEEETIPQLPAFPELDPNTTEAISKIETVGPTVIANLKSAWAKMGDLRKEANDQIAKIYPLLKDEGKSGKPILDSLSKFSESLKATNHTDPLAIPNVANTAFDVAQKLIKTIKDADLKIEGIDELQKILTTIQDQLGMIRCPAAMLKCMVASVADLLDLVKK	CS_pos:_27-28._Pr:_0.8406	EEETIPQLPAFPELDPNTTEAISKIETVGPTVIANLKSAWAKMGDLRKEANDQIAKIYPLLKDEGKSGKPILDSLSKFSESLKATNHTDPLAIPNVANTAFDVAQKLIKTIKDADLKIEGIDELQKILTTIQDQLGMIRCPAAMLKCMVASVADLLDLVKK	Defensive	1	NA	NA	NA	NA	NA	NA	NA	NA	NA	NA	NA
Greifswald	TR43785_c0_g1_i2_CDS1	Unchar17	MLLKPNVVMKLIIILLVSLLAAVYTANGEEDTIPQLPAFPELDPNTTEAISKIETVGPTVIANLKSAWAKMGDLRKEANDQIAKIYPLLKDDEKNGKPILDSLSKFSESLQATNHTDPLAIPNVANTAFDIAQKLIKTIKDADLKIEGIDELQKILTTIQDQLGMIRCPAAMLKCMVASVADLLDLVKK	CS_pos:_28-29._Pr:_0.9571	EEDTIPQLPAFPELDPNTTEAISKIETVGPTVIANLKSAWAKMGDLRKEANDQIAKIYPLLKDDEKNGKPILDSLSKFSESLQATNHTDPLAIPNVANTAFDIAQKLIKTIKDADLKIEGIDELQKILTTIQDQLGMIRCPAAMLKCMVASVADLLDLVKK	Defensive	1	NA	NA	NA	NA	NA	NA	NA	NA	NA	NA	NA
Oslo	TRINITY_DN1110_c0_g1_i11.p1	Alpha-2-macroglobulin	MTQNTLRCTWLTLLAVIAVAYASDPLYTISAPNVLRPGSPYQLVVTVHQAPAPVVVHATLSARNEDNKTLPLEAEATVNSGETKLVEIPIGPNIANNYELNVVGSGGITFNKSSFINTRSKTFSIFIQTDKAIYKPGQLVHFRVIATDSLLKPYNTDAADIYIIDSQGNRIKQWRNATLSNGIYTGDLQLSDQVLLGDWQIRVEIRNKGASSESVEMETKAFTIEEYVLPTFEVDIQLPSIVTYNQSEMVATVVAKYTYGKPVKGDVTLNVSDFYCQYPCVSSGAKPFTVKTSIDGKAEVKLNLVQDLSLPEWYRYGQRRFMFFASVTEALTGRQQNGTRDMTLYEHRHKIEFVQTSTFKPGLKYSTTLKVTMQDGSPVIDDHNNVTVSYSYNWNDART…	CS_pos:_22-23._Pr:_0.9763	SDPLYTISAPNVLRPGSPYQLVVTVHQAPAPVVVHATLSARNEDNKTLPLEAEATVNSGETKLVEIPIGPNIANNYELNVVGSGGITFNKSSFINTRSKTFSIFIQTDKAIYKPGQLVHFRVIATDSLLKPYNTDAADIYIIDSQGNRIKQWRNATLSNGIYTGDLQLSDQVLLGDWQIRVEIRNKGASSESVEMETKAFTIEEYVLPTFEVDIQLPSIVTYNQSEMVATVVAKYTYGKPVKGDVTLNVSDFYCQYPCVSSGAKPFTVKTSIDGKAEVKLNLVQDLSLPEWYRYGQRRFMFFASVTEALTGRQQNGTRDMTLYEHRHKIEFVQTSTFKPGLKYSTTLKVTMQDGSPVIDDHNNVTVSYSYNWNDARTPVTFPVPKDGIINVELFPPETA…	Defensive	17	-	-	17	-	-	-	-	TRINITY_DN1110_c0_g1_i11	NA	NA	no
Oslo	TRINITY_DN1110_c0_g1_i4.p1	Alpha-2-macroglobulin	MTQNTLRCTWLTLLAVIAVAYASDPLYTISAPNVLRPGSPYQLVVTVHQAPAPVVVHATLSARNEDNKTLPLEAEATVNSGETKLVEIPIGPNIANNYELNVVGSGGITFNKSSFINTRSKTFSIFIQTDKAIYKPGQLVHFRVIATDSLLKPYNTDAADIYIIDSQGNRIKQWRNATLSNGIYTGDLQLSDQVLLGDWQIRVEIRNKGASSESVEMETKAFTIEEYVLPTFEVDIQLPSIVTYNQSEMVATVVAKYTYGKPVKGDVTLNVSDFYCQYPCVSSGAKPFTVKTSIDGKAEVKLNLVQDLSLPEWYRYGQRRFMFFASVTEALTGRQQNGTRDMTLYEHRHKIEFVQTSTFKPGLKYSTTLKVTMQDGSPVIDDHNNVTVSYSYNWNDART…	CS_pos:_22-23._Pr:_0.9763	SDPLYTISAPNVLRPGSPYQLVVTVHQAPAPVVVHATLSARNEDNKTLPLEAEATVNSGETKLVEIPIGPNIANNYELNVVGSGGITFNKSSFINTRSKTFSIFIQTDKAIYKPGQLVHFRVIATDSLLKPYNTDAADIYIIDSQGNRIKQWRNATLSNGIYTGDLQLSDQVLLGDWQIRVEIRNKGASSESVEMETKAFTIEEYVLPTFEVDIQLPSIVTYNQSEMVATVVAKYTYGKPVKGDVTLNVSDFYCQYPCVSSGAKPFTVKTSIDGKAEVKLNLVQDLSLPEWYRYGQRRFMFFASVTEALTGRQQNGTRDMTLYEHRHKIEFVQTSTFKPGLKYSTTLKVTMQDGSPVIDDHNNVTVSYSYNWNDARTPVTFPVPKDGIINVELFPPETA…	Defensive	17	-	-	17	-	-	-	-	TRINITY_DN1110_c0_g1_i4	NA	NA	no
Oslo	TRINITY_DN223_c0_g1_i11.p1	Bone-marrow_proteoglycan-like	QDGPYAPGGPYAPGGKYGPGSPYAPGGPYAPGGPYGPGSPQGPKEPHTPGGPFGPGGPNGPGGPNGPGGPRTNDEPFRPGGPYGPGGPYGPGGPYSPGGPLSPEGQEPHKPGDEPEVPHKPGGPFGPGGPNGPGGPNGPGGPQRRDGPYAPGGPYAPGGPFGPDSPYAPGGPYAPGGPYGPGSPQGPKEPYTPGGPFAPGGPNGPGGPNGPGGPQTNDLPFRPGAPFGPGGPYGPGGPYAPGGPLSPEGSGTPQYPGPEGPQEPGTDYGPVEPGTDYPEPEPEYPEPEEGGPGGPEQPGGPGEQTPEEPEKPTEPGYVPKQKPDGKGGFEIEYVWQPQPGKPKPTGEGFVPRKVPDGRGGYIIEYVYMGKRPKKPVGDGWEPRKKPDGKGGFVIEYVWV…	-	-	Defensive	-	35	19	48	-	-	-	-	TRINITY_DN223_c0_g1_i11	NA	NA	3
Oslo	TRINITY_DN223_c0_g1_i13.p1	Bone-marrow_proteoglycan-like	QDGPYAPGGPYAPGGKYGPGSPYAPGGPYAPGGPYGPGSPQGPKEPHTPGGPFGPGGPNGPGGPNGPGGPRTNDEPFRPGGPYGPGGPYGPGGPYSPGGPLSPEGQEPHKPGDEPEVPHKPGGPFGPGGPNGPGGPNGPGGPQRRDGPYAPGGPYAPGGPFGPDSPYAPGGPYAPGGPYGPGSPQGPKQPHTPGGPFGPGGPNGPGGPNGPGGPRTNEEPYRPGGPFGPGGPYGPGGPYSPERKPEDHRRPQGYPQGPGGYPQGPGGYPQGPGEPQGPGGYPQGPGGYPQGPGEPQGPGGYPQGHETPKDPGRHGVPHKPGGPFGPGGPNGPGGPNGPGGPPKRDGPYAPGGPFGPGGQYGPDSPYAPGGPYAPGGPYGPGSPQGPKEPYTPGGPFAPG…	-	-	Defensive	78	42	21	58	-	-	-	-	TRINITY_DN223_c0_g1_i13	NA	NA	3
Oslo	TRINITY_DN223_c0_g1_i14.p1	Bone-marrow_proteoglycan-like	QDGPYAPGGPYAPGGKYGPGSPYAPGGPYAPGGPYGPGSPQGPKEPHTPGGPFGPGGPNGPGGPNGPGGPRTNDEPFRPGGPYGPGGPYGPGGPFSPGGPLSPEGQEPHKPGDEPEVPHKPGGPFGPGGPNGPGGPNGPGGPQRRDGPYAPGGPYAPGGPFGPDSPYAPGGPYAPGGPYGPGSPQGPKQPHTPGGPFGPGGPNGPGGPNGPGGPRTNEEPYRPGGPFGPGGPYGPGGPYSPERKPEDHRRPQGYPQGPGGYPQGPGGYPQGPGEPQGPGGYPQGPGGYPQGPGEPQGPGGYPQGHETPKDPGRHGVPHKPGGPFGPGGPNGPGGPNGPGGPPKRDGPYAPGGPFGPGGQYGPDSPYAPGGPYAPGGPYGPGSPQGPKEPYTPGGPFAPG…	-	-	Defensive	78	42	21	58	-	-	-	-	TRINITY_DN223_c0_g1_i14	NA	NA	3
Oslo	TRINITY_DN223_c0_g1_i19.p1	Bone-marrow_proteoglycan-like	QDGPYAPGGPYAPGGKYGPGSPYAPGGPYAPGGPYGPGSPQGPKEPHTPGGPFGPGGPNGPGGPNGPGGPRTNDEPFRPGGPYGPGGPYGPGGPYSPGGPLSPEGQEPHKPGDEPEVPHKPGGPFGPGGPNGPGGPNGPGGPQRRDGPYAPGGPYAPGGPFGPDSPYAPGGPYAPGGPYGPGSPQGPKEPYTPGGPFAPGGPNGPGGPNGPGGPQTNDLPFRPGAPFGPGGPYGPGGPYAPGGPLSPEGSGTPQYPGPEGPQEPGTDYGPVEPGTDYPEPEPEYPEPEEGGPGGPEQPGGPGEQTPEEPEKPTEPGYVPKQKPDGKGGFEIEYVWQPQPGKPKPTGEGFVPRKVPDGRGGYIIEYVYMGKRPKKPVGDGWEPRKKPDGKGGFVIEYVWV…	-	-	Defensive	-	35	19	48	-	-	-	-	TRINITY_DN223_c0_g1_i19	NA	NA	3
Oslo	TRINITY_DN223_c0_g1_i23.p1	Bone-marrow_proteoglycan-like	QDGPYAPGGPYAPGGKYGPGSPYAPGGPYAPGGPYGPGSPQGPKEPHTPGGPFGPGGPNGPGGPNGPGGPRTNDEPFRPGGPYGPGGPYGPGGPYSPGGPLSPEGQEPHKPGDEPEVPHKPGGPFGPGGPNGPGGPNGPGGPQRRDGPYAPGGPYAPGGPFGPDSPYAPGGPYAPGGPYGPGSPQGPKEPYTPGGPFAPGGPNGPGGPNGPGGPQTNDLPFRPGAPFGPGGPYGPGGPYAPGGPLSPEGSGTPQYPGPEGPQEPGTDYGPVEPGTDYPEPEPEYPEPEEGGPGGPEQPGGPGEQTPEEPEKPTEPGYVPKQKPDGKGGFEIEYVWQPQPGKPKPTGEGFVPRKVPDGRGGYIIEYVYMGKRPKKPVGDGWEPRKKPDGKGGFVIEYVWV…	-	-	Defensive	-	35	19	48	-	-	-	-	TRINITY_DN223_c0_g1_i23	NA	NA	no
Oslo	TRINITY_DN2532_c0_g1_i1.p1	Bone-marrow_proteoglycan-like	YVFKVKPKTRPTPPPPPPPPPPPPPPTDFPLPPGFPSGPGWKAERIPKPDGTFILKAKWIGAPGQDKPPGFSGDGTPPGYKKTRVPDGHGGFLDKFVWAGAPGTIGPNGELPLPPGLNIDAPAPPGYKTQQTPDGHGGFTTQYVKDGSGNAPDQGFNFGGNIGGGFNPGGGGGGTGAGVDMNAGAGFNFGGGGTGTGTGGFGGSGGFGGSGGGGGGGGDGGFGGSGGFGGSGGGFNGGGGSGGGGSGGG	-	-	Defensive	21	11	10	15	-	-	-	-	TRINITY_DN2532_c0_g1_i1	NA	NA	3
Oslo	TRINITY_DN2532_c0_g1_i2.p1	Bone-marrow_proteoglycan-like	YVFKVKPKTRPTPPPPPPPPPPPPPPTDFPLPPGFPSGPGWKAERIPKPDGTFILKAKWIGAPGQDKPPGFSGDGTPPGYKKTRVPDGHGGFLDKFVWAGAPGTIGPNGELPLPPGLNIDAPAPPGYKTQQTPDGHGGFTTQYVKDGSGNAPDQGFNFGGNIGGGGGGGGTGAGVDMNAGAGFNFGGGGTGTGGFGGSGGFGGSGGGGGGGGDGGFGGSGGFGGSGGGFNGGGGSGGGGSGGG	-	-	Defensive	21	11	10	15	-	-	-	-	TRINITY_DN2532_c0_g1_i2	TRINITY_DN2532_c0_g1_i1	at_+/99.18%	3
Oslo	TRINITY_DN2532_c0_g1_i3.p1	Bone-marrow_proteoglycan-like	YVFKVKPKTRPTPPPPPPPPPPPPPPTDFPLPPGFPSGPGWKAERIPKPDGTFILKAKWIGAPGQDKPPGFSGDGTPPGYKKTRVPDGHGGFLDKFVWAGAPGTIGPNGELPLPPGLNIDAPAPPGYKTQQTPDGHGGFTTQYVKDGSGNAPDQGFNFGGNIGGGGGGGGTGAGVDMNAGAGFNFGGGGTGTGGFGGSGGFGGTGTGGFGGSGGFGG	-	-	Defensive	21	11	10	15	-	-	-	-	TRINITY_DN2532_c0_g1_i3	TRINITY_DN2532_c0_g1_i1	at_+/96.93%	3
Oslo	TRINITY_DN8647_c0_g1_i10.p1	BPFTx	MKTAQLYVLGVVLFVVLLIVEGHEDPLNQKKKTKGGKKKKGKGPPDPGFKKLAVRDGPIQLTMLKYDPRNPQATPAKVGLNIAENERANMERDMRDMLVNRIPDETVRNFDEDISMLAKALAKLRVFGGGSPKVVSVNGSDPSIPHRVFNKYKVKAEVVSQHSNDPMFTPPKPTTVVTKWVHNHLLANSTESVISEEVTRKTSTSTSMTSTVGGSVTASMSINFWVASASASVSVGGSFSTTSTTEQEDVKTFMLQDTITVSPNSSAKVVWNIMERSMKLTWDADLKIQGYFALKTQNNDLYFVPVTLLPYFIPTYERTDKADIIVTTISGVMKSQQGTESTVTTIDFPLQVQDRHIDACNDGMTIDKALKKKG*	CS_pos:_22-23._Pr:_0.9856	HEDPLNQKKKTKGGKKKKGKGPPDPGFKKLAVRDGPIQLTMLKYDPRNPQATPAKVGLNIAENERANMERDMRDMLVNRIPDETVRNFDEDISMLAKALAKLRVFGGGSPKVVSVNGSDPSIPHRVFNKYKVKAEVVSQHSNDPMFTPPKPTTVVTKWVHNHLLANSTESVISEEVTRKTSTSTSMTSTVGGSVTASMSINFWVASASASVSVGGSFSTTSTTEQEDVKTFMLQDTITVSPNSSAKVVWNIMERSMKLTWDADLKIQGYFALKTQNNDLYFVPVTLLPYFIPTYERTDKADIIVTTISGVMKSQQGTESTVTTIDFPLQVQDRHIDACNDGMTIDKALKKKG*	Venom	-	-	-	-	1	-	1	-	TRINITY_DN8647_c0_g1_i10	TRINITY_DN8647_c0_g1_i8	at_+/98.63%	1
Oslo	TRINITY_DN8647_c0_g1_i4.p1	BPFTx	MKIAQLYVLGVVLFVVLLIVEGHEDPLNQKKKTKGGKKKKGKGPPDPGFKKLAVRDGPIQLTMLKYDPRNPQATPAKVGLNIAENERANMERDMRDMLVNRIPDETVRNFDEDISMLAKALAKLRVFGGGSPKVVSVNGSDPSIPHRVFNKYKVKAEVVSQHSNDPMFTPPKPTTVVTKWVHNHLLANSTESVISEEVTRKTSTSTSMTSTVGGSVTASMSINFWVASASASVSVGGSFSTTSTTEQEDVKTFMLQDTITVSPNSSAKVVWNIMERSMKLTWDADLKIQGYFALKTQNNDLYFVPVTLLPYFIPTYERTDKADIIVTTISGVMKSQQGTESTVTTIDFPLQVQDRHIDACNDGMTIDKALKKKG*	CS_pos:_22-23._Pr:_0.9835	HEDPLNQKKKTKGGKKKKGKGPPDPGFKKLAVRDGPIQLTMLKYDPRNPQATPAKVGLNIAENERANMERDMRDMLVNRIPDETVRNFDEDISMLAKALAKLRVFGGGSPKVVSVNGSDPSIPHRVFNKYKVKAEVVSQHSNDPMFTPPKPTTVVTKWVHNHLLANSTESVISEEVTRKTSTSTSMTSTVGGSVTASMSINFWVASASASVSVGGSFSTTSTTEQEDVKTFMLQDTITVSPNSSAKVVWNIMERSMKLTWDADLKIQGYFALKTQNNDLYFVPVTLLPYFIPTYERTDKADIIVTTISGVMKSQQGTESTVTTIDFPLQVQDRHIDACNDGMTIDKALKKKG*	Venom	-	-	-	-	1	-	1	-	TRINITY_DN8647_c0_g1_i4	TRINITY_DN8647_c0_g1_i8	at_+/97.10%	1
Oslo	TRINITY_DN1084_c0_g1_i1.p1	Lectin-PG	GGIYGPDGPYAPGGPYGPGGPYGPGGPQEPKEPYSPGGPFGPGGPNGPGGPNGPGGPQTNEEPYRPGGPYGPGGPYGPGGPYSPEGEEEPQGPEGPGGPEEHEEPEKPQEEGWVPRKKPNKKGGFEIEYVWQGQPGKPVPTNSNFVRRKVPDGRGGFIVEIVYRPRRLHPHPRPHPHPRPHPHPHPVPHPQPGPPQGQPQRGPGPMGPGWSETKVPDGHGGFIVKYKWVGIPGQSLPPGFGGDKGPGPGFIKKRVSDGKGGFIDKYVWGGKPLMAEGNGNAINLPPGFNLAPPPGYQGNKVSDGKGGWLSNFVKSVGGAASDLTGAATNIFAQGTNAIEQGLGVGGPGGGIVTNLVKGVGSGLQRLEGGATNMAAAGSNVIDNAFGLRGGGDGRGGAGH…	-	-	Defensive	4	-	3	3	-	-	-	-	TRINITY_DN1084_c0_g1_i1	NA	NA	3
Oslo	TRINITY_DN13658_c0_g1_i2.p1	Lectin-PG	MWLPLVAITLVGLVPFTTTYNLDARFEDVPGIPDREYFIGPPGLKVPQLQGEAICQKLGGHLPDIRDRREQDALTNRINQEGGPPRSFLLSGAVCRGRHLWDTTSQPIPRDLWCNGEPAPSDKYCTNLKTDGRGGCVNDHNCDGEFHNLLCQKPKERGPKGQEPGHAGTPPLELPLFFNVDPSTIPQFPQFPQYPQNPQYPQYPQSPYPSSGPAPDVPYTPGGPFGQGGPNGPGGPNGPGGPQRRDGPYAPGGPYAPGGQYGPGGPYAPGGPYAPGGPYGPGGPQGPRQPYTPGGPFGPGGPNGPGGPNGPGGPRTNEEPYRPGGPYGPGGPYGPGGPYAPGGPLAPGGPRNPQQPSGPGGPEVEIPYEPGGPFGPGGPNGPGGPNGPGGPQRRDGPYA…	CS_pos:_19-20._Pr:_0.9412	YNLDARFEDVPGIPDREYFIGPPGLKVPQLQGEAICQKLGGHLPDIRDRREQDALTNRINQEGGPPRSFLLSGAVCRGRHLWDTTSQPIPRDLWCNGEPAPSDKYCTNLKTDGRGGCVNDHNCDGEFHNLLCQKPKERGPKGQEPGHAGTPPLELPLFFNVDPSTIPQFPQFPQYPQNPQYPQYPQSPYPSSGPAPDVPYTPGGPFGQGGPNGPGGPNGPGGPQRRDGPYAPGGPYAPGGQYGPGGPYAPGGPYAPGGPYGPGGPQGPRQPYTPGGPFGPGGPNGPGGPNGPGGPRTNEEPYRPGGPYGPGGPYGPGGPYAPGGPLAPGGPRNPQQPSGPGGPEVEIPYEPGGPFGPGGPNGPGGPNGPGGPQRRDGPYAPGGPYAPGGPYGPGGPYAP…	Defensive	38	19	8	29	-	-	-	-	TRINITY_DN13658_c0_g1_i2	NA	NA	3
Oslo	TRINITY_DN223_c0_g1_i26.p1	Lectin-PG	QDGPYAPGGPYAPGGKYGPGSPYAPGGPYAPGGPYGPGSPQGPKEPHTPGGPFGPGGPNGPGGPNGPGGPRTNDEPFRPGGPYGPGGPYGPGGPYSPGGPLSPEGQEPHKPGDEPEVPHKPGGPFGPGGPNGPGGPNGPGGPQRRDGPYAPGGPYAPGGPFGPDSPYAPGGPYAPGGPYGPGSPQGPKQPHTPGGPFGPGGPNGPGGPNGPGGPRTNDVPYRPGGPYGPGGPYGPGGPYSPGGPLSPQGKKPRKPKGTYTPGDKVPHKPGGPFGPGGPNGPGGPNGPNGPQTREGPYAPGGPYAPGGKFGPGGPYAPGGPYGPGGPYGPGGPKEPKEPYTPGGPFGPGGPNGPGGPNGPGGPKSKEEPFRPGSIYGPGGPYGPGGPFSPEGPKSPDRPF…	-	-	Defensive	71	32	19	49	-	-	-	-	TRINITY_DN223_c0_g1_i26	NA	NA	3
Oslo	TRINITY_DN8288_c0_g1_i3.p1	Lectin-PG	RCVHVHLNMGWLPISGVTLLGLLISITQITAQFEDVPGIPNKEYFFGPTGSNVDYWQASSVCQRFGGHLAALDRREELGPLQDHLRKKSPNPPPYWLSGAYCRGRHVWDATGQPIDRDLWCNGEPNQSDNYCTQLQNAGSCVKESKCDGPSAVPICQRPKGDQGPRGTPTGPGGPEVLPPLYFAPPVAQYGAPGQFPQFPEYPGGPQNPQYPGGQGPNPQYPQYPQYPGGQGPQYPQYPGQGPYPQGGPQPQVPYRPGGPFGPGGPNGPGGPRTNDEPYRPGGPYGPGGPYGPDGPFAPGGPLAPGGPNYPQEPKEPGKFGVPNKPGGPFGPGGPNGPGGPNGPGGPPKRDGPYAPGGPFGPGGQYGPDSPYAPGGPYAPGGPYGPGSPQGPKEPHTPG…	CS_pos:_31-32._Pr:_0.7550	QFEDVPGIPNKEYFFGPTGSNVDYWQASSVCQRFGGHLAALDRREELGPLQDHLRKKSPNPPPYWLSGAYCRGRHVWDATGQPIDRDLWCNGEPNQSDNYCTQLQNAGSCVKESKCDGPSAVPICQRPKGDQGPRGTPTGPGGPEVLPPLYFAPPVAQYGAPGQFPQFPEYPGGPQNPQYPGGQGPNPQYPQYPQYPGGQGPQYPQYPGQGPYPQGGPQPQVPYRPGGPFGPGGPNGPGGPRTNDEPYRPGGPYGPGGPYGPDGPFAPGGPLAPGGPNYPQEPKEPGKFGVPNKPGGPFGPGGPNGPGGPNGPGGPPKRDGPYAPGGPFGPGGQYGPDSPYAPGGPYAPGGPYGPGSPQGPKEPHTPGGPFGPGGPNGPGGPNGPGGPRTNEDPYKPGG…	Defensive	-	-	15	24	-	-	-	-	TRINITY_DN8288_c0_g1_i3	NA	NA	no
Oslo	TRINITY_DN8288_c0_g1_i4.p1	Lectin-PG	RCVHVHLNMGWLPISGVTLLGLLISITQITAQFEDVPGIPNKEYFFGPTGSNVDYWQASSVCQRFGGHLAALDRREELGPLQDHLRKKSPNPPPYWLSGAYCRGRHVWDATGQPIDRDLWCNGEPNQSDNYCTQLQNAGSCVKESKCDGPSAVPICQRPKGDQGPRGTPTGPGGPEVLPPLYFAPPVAQYGAPGQFPQFPEYPGGPQNPQYPGGQGPNPQYPQYPQYPGGQGPQYPQYPGQGPYPQGGPQPQVPYRPGGPFGPGGPNGPGGPRTNDEPYRPGGPYGPGGPYGPDGPFAPGGPLAPGGPNYPQEPKEPGKFGVPNKPGGPFGPGGPNGPGGPNGPGGPQTNEEPYRPGGPYGPGGPYGPGGPYSPEMLEEPQTYPLGPGGPEGPEATEQP…	CS_pos:_31-32._Pr:_0.7550	QFEDVPGIPNKEYFFGPTGSNVDYWQASSVCQRFGGHLAALDRREELGPLQDHLRKKSPNPPPYWLSGAYCRGRHVWDATGQPIDRDLWCNGEPNQSDNYCTQLQNAGSCVKESKCDGPSAVPICQRPKGDQGPRGTPTGPGGPEVLPPLYFAPPVAQYGAPGQFPQFPEYPGGPQNPQYPGGQGPNPQYPQYPQYPGGQGPQYPQYPGQGPYPQGGPQPQVPYRPGGPFGPGGPNGPGGPRTNDEPYRPGGPYGPGGPYGPDGPFAPGGPLAPGGPNYPQEPKEPGKFGVPNKPGGPFGPGGPNGPGGPNGPGGPQTNEEPYRPGGPYGPGGPYGPGGPYSPEMLEEPQTYPLGPGGPEGPEATEQPKEEGWVPRKKPDDKGGWEIEYVWHAPPGKPV…	Defensive	-	-	13	18	-	-	-	-	TRINITY_DN8288_c0_g1_i4	NA	NA	no
Oslo	TRINITY_DN8288_c0_g1_i5.p1	Lectin-PG	RCVHVHLNMGWLPISGVTLLGLLISITQITAQFEDVPGIPNKEYFFGPTGSNVDYWQASSVCQRFGGHLAALDRREELGPLQDHLRKKSPNPPPYWLSGAYCRGRHVWDATGQPIDRDLWCNGEPNQSDNYCTQLQNAGSCVKESKCDGPSAVPICQRPKGDQGPRGTPTGPGGPEVLPPLYFAPPVAQYGAPGQFPQFPEYPGGPQNPQYPGGQGPNPQYPQYPQYPGGQGPQYPQYPGQGPYPQGGPQPQVPYRPGGPFGPGGPNGPGGPNGPGGPPRNDGPFAPGSPFG	CS_pos:_31-32._Pr:_0.7550	QFEDVPGIPNKEYFFGPTGSNVDYWQASSVCQRFGGHLAALDRREELGPLQDHLRKKSPNPPPYWLSGAYCRGRHVWDATGQPIDRDLWCNGEPNQSDNYCTQLQNAGSCVKESKCDGPSAVPICQRPKGDQGPRGTPTGPGGPEVLPPLYFAPPVAQYGAPGQFPQFPEYPGGPQNPQYPGGQGPNPQYPQYPQYPGGQGPQYPQYPGQGPYPQGGPQPQVPYRPGGPFGPGGPNGPGGPNGPGGPPRNDGPFAPGSPFG	Defensive	-	-	11	13	-	-	-	-	TRINITY_DN8288_c0_g1_i5	TRINITY_DN8288_c0_g1_i6	at_+/96.81%	3
Oslo	TRINITY_DN8288_c0_g1_i6.p1	Lectin-PG	RCVHVHLNMGWLPISGVTLLGLLISITQITAQFEDVPGIPNKEYFFGPTGSNVDYWQASSVCQRFGGHLAALDRREELGPLQDHLRKKSPNPPPYWLSGAYCRGRHVWDATGQPIDRDLWCNGEPNQSDNYCTQLQNAGSCVKESKCDGPSAVPICQRPKGDQGPRGTPTGPGGPEVLPPLYFAPPVAQYGAPGQFPQFPEYPGGPQNPQYPGGQGPNPQYPQYPQYPGGQGPQYPQYPGQGPYPQGGPQPQVPYRPGGPFGPGGPNGPGGPRTNDEPYRPGGPYGPGGPYGPDGPFAPGGPLAPGGPNYPQEPKEPGKFGVPNKPGGPFGPGGPNGPGGPNGPGGPPKRDGPYAPGGPFGPGGQYGPDSPYAPGGPYAPGGPYGPGSPQGPKEPHTPG…	CS_pos:_31-32._Pr:_0.7550	QFEDVPGIPNKEYFFGPTGSNVDYWQASSVCQRFGGHLAALDRREELGPLQDHLRKKSPNPPPYWLSGAYCRGRHVWDATGQPIDRDLWCNGEPNQSDNYCTQLQNAGSCVKESKCDGPSAVPICQRPKGDQGPRGTPTGPGGPEVLPPLYFAPPVAQYGAPGQFPQFPEYPGGPQNPQYPGGQGPNPQYPQYPQYPGGQGPQYPQYPGQGPYPQGGPQPQVPYRPGGPFGPGGPNGPGGPRTNDEPYRPGGPYGPGGPYGPDGPFAPGGPLAPGGPNYPQEPKEPGKFGVPNKPGGPFGPGGPNGPGGPNGPGGPPKRDGPYAPGGPFGPGGQYGPDSPYAPGGPYAPGGPYGPGSPQGPKEPHTPGGPFGPGGPNGPGGPNGPGGPQTNEEPYRPGG…	Defensive	38	18	15	27	-	-	-	-	TRINITY_DN8288_c0_g1_i6	NA	NA	3
Oslo	TRINITY_DN1157_c1_g1_i4.p1	CAP	QQPGQPGAANMKQLYWDDELAMIAQRWADQCQGWHDREHRSHKYEYVGQNYAGWNDYRPIPEAPLKKMIQVWYDEVKNMDPSYLESFPQHSPVFNDIGHYSALVWGDTEAVGCGLLYRLNGDFYEDILICNYGPSG	-	-	Defensive	-	2	-	-	-	-	-	-	TRINITY_DN1157_c1_g1_i4	NA	NA	no
Oslo	TRINITY_DN1157_c1_g1_i5.p1	CAP	MMITALLFVVGVQAAWSQNCEYAQYSPMHTMCIYSGPACQYISRGLTQDEIYEIVDIHNEIRSKVATGNQPGQPGAANMKQLYWDNELAMIAQRWADQCQGWHDREHRSHKYEYVGQNYAGWNDYRPIPEAPLKKMIQVWYDEVKNMDPSYLESFPQHSPVFNDIGHYSALVWGDTEAVGCGLLYRLNGDFYEDILICNYGPSG	CS_pos:_14-15._Pr:_0.9738	AWSQNCEYAQYSPMHTMCIYSGPACQYISRGLTQDEIYEIVDIHNEIRSKVATGNQPGQPGAANMKQLYWDNELAMIAQRWADQCQGWHDREHRSHKYEYVGQNYAGWNDYRPIPEAPLKKMIQVWYDEVKNMDPSYLESFPQHSPVFNDIGHYSALVWGDTEAVGCGLLYRLNGDFYEDILICNYGPSG	Defensive	3	1	-	1	-	-	-	-	TRINITY_DN1157_c1_g1_i5	NA	NA	no
Oslo	TRINITY_DN1157_c1_g1_i6.p1	CAP	SQGCEYAQYSPMHTMCIYSGPACQYISRGLTQDEIYEIVDIHNEIRSKVATGNQPGQPGAANMKQLYWDNELAMIAQRWADQCQGWHDREHRSHKYEYVGQNYAGWNDYRPIPEAPLKKMIQVWYDEVKNMDPSYLESFPQHSPVFKDIGHYSALVWGETEAVGCGLLYRLNGDIYEDILICNYGPSG	-	-	Defensive	3	1	-	1	-	-	-	-	TRINITY_DN1157_c1_g1_i6	NA	NA	no
Oslo	TRINITY_DN255_c0_g1_i1.p1	CAP	MIAIFSLVVLGLTCVWGCDYEPAELHTMCIYKEGPACNFISNSLTQADKDEIVAVHNELRNKVATGNQAKEPSAANMKQLSWDPELATIAQRWVNQCKKGHDKNRGTRTYTWVGQNYAMSGSSAPVEHPDLRKLVSKWYNKEVGNMQPGYVKVFPESTPKVIGHYTQVVWAETEKVGCGILNFKDGKWYTTHLVCNYGPGGNIVAAKMYEEGKACSQCGPEGCSTKYSGLCL*	CS_pos:_17-18._Pr:_0.9737	CDYEPAELHTMCIYKEGPACNFISNSLTQADKDEIVAVHNELRNKVATGNQAKEPSAANMKQLSWDPELATIAQRWVNQCKKGHDKNRGTRTYTWVGQNYAMSGSSAPVEHPDLRKLVSKWYNKEVGNMQPGYVKVFPESTPKVIGHYTQVVWAETEKVGCGILNFKDGKWYTTHLVCNYGPGGNIVAAKMYEEGKACSQCGPEGCSTKYSGLCL*	Defensive	3	3	-	-	-	-	-	-	TRINITY_DN255_c0_g1_i1	NA	NA	no
Oslo	TRINITY_DN255_c0_g1_i13.p2	CAP	QNYAMSGSSAPVEHPDLRKLVSKWYNKEVGNMQPGYVKVYPESPAKVIGHYTQVVWAETEKVGCGILNFKDGKWYTTHLVCNYGPGGNIQGEKMYEEGKACSQCGPEGCSTKYSGLCL*	-	-	Defensive	2	2	-	-	-	-	-	-	TRINITY_DN255_c0_g1_i13	NA	NA	no
Oslo	TRINITY_DN255_c0_g1_i14.p2	CAP	EHPDLRKLVSKWYNKEVGNMQPGYVKVYPESSPKVIGHYTQVVWAETEKVGCGILNFKDGKWYTTHLVCNYGPGGNIQGEKMYEEGKACSQCGPEGCSTKYSGLCL*	-	-	Defensive	2	2	-	-	-	-	-	-	TRINITY_DN255_c0_g1_i14	NA	NA	no
Oslo	TRINITY_DN255_c0_g1_i15.p1	CAP	MIAIFSLVVLGLTCVWGCDYEPAELHTMCIYKEGPACNFISNSLTQADKDEIVAVHNELRNKVATGNQAKEPSAANMKQLSWDPELATIAQRWVNQCKKGHDKNRGTRTYTWVGQNYAMSGSSAPVEHPDLRKLVSKWYNKEVGNMQPGYVKVFPESTPKVIGHYTQVVWAETEKVGCGILNFKDGKWYTTHLVCNYGPGGNIQGEKMYEEGKACSQCGPEGCSTKYSGLCL*	CS_pos:_17-18._Pr:_0.9737	CDYEPAELHTMCIYKEGPACNFISNSLTQADKDEIVAVHNELRNKVATGNQAKEPSAANMKQLSWDPELATIAQRWVNQCKKGHDKNRGTRTYTWVGQNYAMSGSSAPVEHPDLRKLVSKWYNKEVGNMQPGYVKVFPESTPKVIGHYTQVVWAETEKVGCGILNFKDGKWYTTHLVCNYGPGGNIQGEKMYEEGKACSQCGPEGCSTKYSGLCL*	Defensive	3	3	-	-	-	-	-	-	TRINITY_DN255_c0_g1_i15	NA	NA	no
Oslo	TRINITY_DN255_c0_g1_i3.p1	CAP	MIAIFSLVVLGLTCVWGCDYEPAELHTMCIYKEGPACNFISNSLTQADKDEIVAVHNELRNKVATGNQAKEPSAANMKQLSWDPELATIAQRWVNQCKKGHDKNRGTRTYTWVGQNYAMSGSSAPVEHPDLRKLVSKWYNKEVGNMQPGYVKVFPESTPKVIGHYTQVVWAETEKVGCGILNFKDGQWYTTRLICNYGPGGNIVAAKMYEEGKACSQCGPEGCSTKYSGLCL*	CS_pos:_17-18._Pr:_0.9737	CDYEPAELHTMCIYKEGPACNFISNSLTQADKDEIVAVHNELRNKVATGNQAKEPSAANMKQLSWDPELATIAQRWVNQCKKGHDKNRGTRTYTWVGQNYAMSGSSAPVEHPDLRKLVSKWYNKEVGNMQPGYVKVFPESTPKVIGHYTQVVWAETEKVGCGILNFKDGQWYTTRLICNYGPGGNIVAAKMYEEGKACSQCGPEGCSTKYSGLCL*	Defensive	3	3	-	-	-	-	-	-	TRINITY_DN255_c0_g1_i3	NA	NA	no
Oslo	TRINITY_DN255_c0_g1_i7.p1	CAP	EHPDLRKLVSKWYNKEVGNMQPGYVKVYPESPAKVIGHYTQVVWAETEKVGCGILNFKDGKWYTTHLVCNYGPGGNIVAAKMYEEGKACSQCGPEGCSTKYSGLCL*	-	-	Defensive	2	2	-	-	-	-	-	-	TRINITY_DN255_c0_g1_i7	NA	NA	no
Oslo	TRINITY_DN15652_c0_g1_i1.p1	CAP	MYYTALLFTLGALVSWVQGCKYAKYSPEHTMCVFKSKGCNLLSEGVTPEQIKVIVDVHNKLRSEVATGKAGQPSAANMKQMAWDPELATIAQAWTNQCQKGHDPQGEWGERRRTEKYEWVGQNFGMLGSSAPINEADLETHIKNWYKEIENMEKSYVS	CS_pos:_19-20._Pr:_0.9807	CKYAKYSPEHTMCVFKSKGCNLLSEGVTPEQIKVIVDVHNKLRSEVATGKAGQPSAANMKQMAWDPELATIAQAWTNQCQKGHDPQGEWGERRRTEKYEWVGQNFGMLGSSAPINEADLETHIKNWYKEIENMEKSYVS	Venom	-	-	-	-	1	-	-	-	TRINITY_DN15652_c0_g1_i1	NA	NA	no
Oslo	TRINITY_DN15652_c0_g1_i2.p1	CAP	MYYTALLFTLGALVSWVQGCKYAKYSPEHTMCVFKSKGCNLLSEGVTPEQIKVIVDVHNKLRSQVATGKAGQPSAANMKQMTWDPELATIAQAWTNQCQKGHDPQGEWGERRRTEKYEWVGQNFGMLGSSAPINQADLETHIKNWYKEIDDMEKSYVSSYPFSSPKIIG	CS_pos:_19-20._Pr:_0.9807	CKYAKYSPEHTMCVFKSKGCNLLSEGVTPEQIKVIVDVHNKLRSQVATGKAGQPSAANMKQMTWDPELATIAQAWTNQCQKGHDPQGEWGERRRTEKYEWVGQNFGMLGSSAPINQADLETHIKNWYKEIDDMEKSYVSSYPFSSPKIIG	Venom	-	-	-	-	1	-	-	-	TRINITY_DN15652_c0_g1_i2	NA	NA	no
Oslo	TRINITY_DN15652_c0_g1_i3.p1	CAP	MYYTALLFTLGALVSWVQGCKYAKYSPEHTMCVFKSKGCNLLSEGVTPEQIKVIVDVHNKLRSQVATGKAGQPSAANMKQMAWDPELATIAQTWTNQCKTGHDPQGEWGERRRTEKYEWVGQNFGMLGSSAPINEADLETHIKNWYKEIENMEKSYVS	CS_pos:_19-20._Pr:_0.9807	CKYAKYSPEHTMCVFKSKGCNLLSEGVTPEQIKVIVDVHNKLRSQVATGKAGQPSAANMKQMAWDPELATIAQTWTNQCKTGHDPQGEWGERRRTEKYEWVGQNFGMLGSSAPINEADLETHIKNWYKEIENMEKSYVS	Venom	-	-	-	-	1	-	-	-	TRINITY_DN15652_c0_g1_i3	TRINITY_DN255_c1_g1_i2	at_+/95.93%	1
Oslo	TRINITY_DN255_c1_g1_i2.p1	CAP	VSRAELWYQIPFIMYYTALLFTLGALVSWVQGCQYAKYSPEHTMCVFKGKGCTLLSEGVTPKQIKVIVDVHNKLRSQVATGKAGQPSAANMKQMAWDPELATIAQTWTNQCKTGHDPQGEWGERRRTEKYEWVGQNFGMLGSSAPTNQADLETHIKNWYKEIENMEKSYVSSYPFSSPKIIGHYTQVVWGETDKVGCGLISFKDGKWYKTHLICNYGPGGNMPEDKMYEQGPACSKCSGGCSKQYEGLCL*	CS_pos:_32-33._Pr:_0.8323	CQYAKYSPEHTMCVFKGKGCTLLSEGVTPKQIKVIVDVHNKLRSQVATGKAGQPSAANMKQMAWDPELATIAQTWTNQCKTGHDPQGEWGERRRTEKYEWVGQNFGMLGSSAPTNQADLETHIKNWYKEIENMEKSYVSSYPFSSPKIIGHYTQVVWGETDKVGCGLISFKDGKWYKTHLICNYGPGGNMPEDKMYEQGPACSKCSGGCSKQYEGLCL*	Venom	-	-	-	-	1	-	-	-	TRINITY_DN255_c1_g1_i2	NA	NA	1
Oslo	TRINITY_DN255_c1_g1_i3.p1	CAP	VSRAELWYQIPFIMYYTALLFTLGALVSWVQGCQYAKYSPEHTMCVFKGKGCTLLSEGVTPKQIKVIVDVHNKLRSQVATGKAGQPSAANMKQMTWDPELATIAQAWTNQCQKGHDPQGEWGERRRTEKYEWVGQNFGMLGSSAPINQADLETHIKNWYKEIDDMEKSYVSSYPFSSPKIIGHYTQVVWGETDKVGCGLISFKDGKWYKTHLICNYGPAGNMPEDKIYEQGPACSKCSGGCSKQYEGLCL*	CS_pos:_32-33._Pr:_0.8323	CQYAKYSPEHTMCVFKGKGCTLLSEGVTPKQIKVIVDVHNKLRSQVATGKAGQPSAANMKQMTWDPELATIAQAWTNQCQKGHDPQGEWGERRRTEKYEWVGQNFGMLGSSAPINQADLETHIKNWYKEIDDMEKSYVSSYPFSSPKIIGHYTQVVWGETDKVGCGLISFKDGKWYKTHLICNYGPAGNMPEDKIYEQGPACSKCSGGCSKQYEGLCL*	Venom	-	-	-	-	1	-	-	-	TRINITY_DN255_c1_g1_i3	TRINITY_DN255_c1_g1_i2	at_+/96.58%	1
Oslo	TRINITY_DN255_c1_g1_i4.p1	CAP	GHDPQGEWGERRRTEKYEWVGQNFGMLVSSAPINEVDLETHIKNWYKEIENMEKSYVSSYPFSSPKIIGHYTQVVWGETDKVGCGLISFKDGKWYKTHLICNYGPGGNMPEDKMYEQGPACSKCSGGCSKQYEGLCL*	-	-	Venom	-	-	-	-	1	-	-	-	TRINITY_DN255_c1_g1_i4	TRINITY_DN255_c1_g1_i2	at_+/98.34%	1
Oslo	TRINITY_DN255_c1_g1_i6.p1	CAP	VSRAELWYQIPFIMYYTALLFTLGALVSWVQGCQYAKYSPEHTMCVFKGKGCNLLSEGVTPEQIKVIVDVHNKLRSQVATGKAGQPSAANMKQMTWDPELATIAQAWTNQCQKGHDPQGEWGERRRTEKYEWVGQNFGMLGSSAPINQADLETHIKNWYKEIENMEKSYVSSYPFSSPKIIGHYTQVVWGETDKVGCGLISFKDGKWYKTHLICNYGPGGNMPEDKMYEQGPACSKCSGGCSKQYEGLCL*	CS_pos:_32-33._Pr:_0.8290	CQYAKYSPEHTMCVFKGKGCNLLSEGVTPEQIKVIVDVHNKLRSQVATGKAGQPSAANMKQMTWDPELATIAQAWTNQCQKGHDPQGEWGERRRTEKYEWVGQNFGMLGSSAPINQADLETHIKNWYKEIENMEKSYVSSYPFSSPKIIGHYTQVVWGETDKVGCGLISFKDGKWYKTHLICNYGPGGNMPEDKMYEQGPACSKCSGGCSKQYEGLCL*	Venom	-	-	-	-	1	-	-	-	TRINITY_DN255_c1_g1_i6	TRINITY_DN255_c1_g1_i2	at_+/97.77%	1
Oslo	TRINITY_DN255_c1_g1_i9.p1	CAP	VSRAELWYQIPFIMYYTALLFTLGALVSWVQGCQYAKYSPEHTMCVFKGKGCTLLSEGVTPKQIKVIVDVHNKLRSQVATGKAGQPSAANMKQMTWDPELATIAQAWTNQCQKGHDPQGEWGERRRTEKYEWVGQNFGMLGSSAPINQADLETHIKNWYKEIENMEKSYVSSYPFSSPKIIGHYTQVVWGETDKVGCGLISFKDGKWYKTHLICNYGPGGNMPEDKMYEQGPACSKCSGGCSKQYEGLCL*	CS_pos:_32-33._Pr:_0.8323	CQYAKYSPEHTMCVFKGKGCTLLSEGVTPKQIKVIVDVHNKLRSQVATGKAGQPSAANMKQMTWDPELATIAQAWTNQCQKGHDPQGEWGERRRTEKYEWVGQNFGMLGSSAPINQADLETHIKNWYKEIENMEKSYVSSYPFSSPKIIGHYTQVVWGETDKVGCGLISFKDGKWYKTHLICNYGPGGNMPEDKMYEQGPACSKCSGGCSKQYEGLCL*	Venom	-	-	-	-	1	-	-	-	TRINITY_DN255_c1_g1_i9	TRINITY_DN255_c1_g1_i2	at_+/97.02%	1
Oslo	TRINITY_DN624_c0_g1_i1.p1	CentiPAD	MKVLVLLGLAMMAAVQAEYTYRFPEESDPHEGTWLQWPHAYEYGPEYRDRIQSSWVEMTKALQDNENVHIIAYDEEEKKRIIGVLEKNDVTLKNVDFHIYPTEDVWARDNGPIFVKDSEGNLLIQDWGFNGWGKKHGYKNMDKIPTLIGRDLGIKVVDLNEVMVNEGGSVESDGKGVLMACKSSVVDQTDRSVRNKGMNEEEAEEIFKEYYGLSKVIWLDGVVGEDVTDMHIDGFMTFVNHKAMVTMSEDDLAEFGVNDKDIETLYAATNAEGEEYEKVKIPLTKNNVILTNGTDIGYKGSYANYYVANNVVLVPNYKDPNDDEANKIIQKQYLNPKRTVVGIDVRDLYANGGMIHCVTQQQPAGNYVRV*	CS_pos:_17-18._Pr:_0.9750	EYTYRFPEESDPHEGTWLQWPHAYEYGPEYRDRIQSSWVEMTKALQDNENVHIIAYDEEEKKRIIGVLEKNDVTLKNVDFHIYPTEDVWARDNGPIFVKDSEGNLLIQDWGFNGWGKKHGYKNMDKIPTLIGRDLGIKVVDLNEVMVNEGGSVESDGKGVLMACKSSVVDQTDRSVRNKGMNEEEAEEIFKEYYGLSKVIWLDGVVGEDVTDMHIDGFMTFVNHKAMVTMSEDDLAEFGVNDKDIETLYAATNAEGEEYEKVKIPLTKNNVILTNGTDIGYKGSYANYYVANNVVLVPNYKDPNDDEANKIIQKQYLNPKRTVVGIDVRDLYANGGMIHCVTQQQPAGNYVRV*	Defensive	3	-	-	3	-	-	-	-	TRINITY_DN624_c0_g1_i1	NA	NA	no
Oslo	TRINITY_DN624_c0_g1_i3.p1	CentiPAD	MKVLVLLGLAMMAAVQAEYTYRFPEESDPHEGTWLQWPHAYEYGPEYRDRIQSSWVEMTKALQDNENVHIIAYDEEEKKRIIGVLEKNDVTLKNVDFHIYPTEDVWARDNGPIFVKDSEGNLLIQDWGFNGWGKKHGYKNMDKIPTLIGRDLGIKVVDLNEVMVNEGGSVESDGKGVLMACKSSVIDQTDGSVRNKGMNEEEAEEIFKEYYGLSKVIWLDGVVGEDVTDMHIDGFMTFVNHKAMVTMSEDDLAEFGVNDKDIETLYAATNAEGEEYEKVKIPLTKNNVILTNGTDIGYKGSYANYYVANNVVLVPNYKDPNDDEANKIIQKQYLNPKRTVVGIDVRDLYANGGMIHCVTQQQPAGNYVRV*	CS_pos:_17-18._Pr:_0.9750	EYTYRFPEESDPHEGTWLQWPHAYEYGPEYRDRIQSSWVEMTKALQDNENVHIIAYDEEEKKRIIGVLEKNDVTLKNVDFHIYPTEDVWARDNGPIFVKDSEGNLLIQDWGFNGWGKKHGYKNMDKIPTLIGRDLGIKVVDLNEVMVNEGGSVESDGKGVLMACKSSVIDQTDGSVRNKGMNEEEAEEIFKEYYGLSKVIWLDGVVGEDVTDMHIDGFMTFVNHKAMVTMSEDDLAEFGVNDKDIETLYAATNAEGEEYEKVKIPLTKNNVILTNGTDIGYKGSYANYYVANNVVLVPNYKDPNDDEANKIIQKQYLNPKRTVVGIDVRDLYANGGMIHCVTQQQPAGNYVRV*	Defensive	3	-	-	3	-	-	-	-	TRINITY_DN624_c0_g1_i3	NA	NA	no
Oslo	TRINITY_DN624_c0_g1_i6.p1	CentiPAD	MKVLVLLGLAMMAAVQAEYTYRFPEESDPHEGTWLQWPHAYEYGPEYRDRIQSSWVEMTKALQDNENVHIIAYDEEEKKRIIGVLEKNDVTLKNVDFHIYPTEDVWARDNGPIFVKDSEGNLLIQDWGFNGWGKKHGYKNMDKIPTLIGRDLGIKVVDLNEVMVNEGGSVESDGKGVLMACKSSVIDQTDGSVRNKGMNEEEAEEIFKEYYGLSKVIWLDGVVGEDVTDMHIDGFMTFVNHKAMVTMSKDDLAEFGVIDKDIETLYAATNAEGEEYEKVKIPLTKNNVILTNGTDIGYKGSYANYYVANNVVLVPNYKDPNDDEANKIIQKQYLNPKRTVVGIDVRDLYANGGMIHCVTQQQPAGNYVRV*	CS_pos:_17-18._Pr:_0.9750	EYTYRFPEESDPHEGTWLQWPHAYEYGPEYRDRIQSSWVEMTKALQDNENVHIIAYDEEEKKRIIGVLEKNDVTLKNVDFHIYPTEDVWARDNGPIFVKDSEGNLLIQDWGFNGWGKKHGYKNMDKIPTLIGRDLGIKVVDLNEVMVNEGGSVESDGKGVLMACKSSVIDQTDGSVRNKGMNEEEAEEIFKEYYGLSKVIWLDGVVGEDVTDMHIDGFMTFVNHKAMVTMSKDDLAEFGVIDKDIETLYAATNAEGEEYEKVKIPLTKNNVILTNGTDIGYKGSYANYYVANNVVLVPNYKDPNDDEANKIIQKQYLNPKRTVVGIDVRDLYANGGMIHCVTQQQPAGNYVRV*	Defensive	3	-	-	3	-	-	-	-	TRINITY_DN624_c0_g1_i6	NA	NA	no
Oslo	TRINITY_DN624_c0_g1_i9.p1	CentiPAD	MKVLVLLGLAMMAAVQAEYTYRFPEESDPHEGTWLQWPHAYEYGPEYRDRIQSSWVEMTKALQDNENVHIIAYDEEEKKRIIGVLEKNDVTLKNVDFHIYPTEDVWARDNGPIFVKDSEGNLLIQDWGFNGWGKKHGYKNMDKIPTLIGRDLGIKVVDLNEVMVNEGGSVESDGKGVLMACKSSVVAQTDGSVRNKGMNEEEAEEIFKEYYGLSKVIWLDGVVGEDVTDMHIDGFMTFVNHKAMVTMSEDDLAEFGVNDKDIETLYAATNAEGEEYEKVKIPLTKNNVILTNGTDIGYKGSYANYYVANNVVLVPNYKDPNDDEANKIIQKQYLNPKRTVVGIDVRDLYANGGMIHCVTQQQPAGNYVRV*	CS_pos:_17-18._Pr:_0.9750	EYTYRFPEESDPHEGTWLQWPHAYEYGPEYRDRIQSSWVEMTKALQDNENVHIIAYDEEEKKRIIGVLEKNDVTLKNVDFHIYPTEDVWARDNGPIFVKDSEGNLLIQDWGFNGWGKKHGYKNMDKIPTLIGRDLGIKVVDLNEVMVNEGGSVESDGKGVLMACKSSVVAQTDGSVRNKGMNEEEAEEIFKEYYGLSKVIWLDGVVGEDVTDMHIDGFMTFVNHKAMVTMSEDDLAEFGVNDKDIETLYAATNAEGEEYEKVKIPLTKNNVILTNGTDIGYKGSYANYYVANNVVLVPNYKDPNDDEANKIIQKQYLNPKRTVVGIDVRDLYANGGMIHCVTQQQPAGNYVRV*	Defensive	3	-	-	3	-	-	-	-	TRINITY_DN624_c0_g1_i9	NA	NA	no
Oslo	TRINITY_DN1391_c0_g1_i10.p1	Chitin_binding_protein	SRSFSVCPKIMMVTFSLLVLLTGFCGLSWGHGRLRDPPSRSSAWRDGFKTVVNYDDNELFCGGFGVQYEQNGGKCGICGDAYQLPEPRPNELGGEFGGQGTITRTYKKGQEIDIWVELTQNHIGYFEFRVCPLAKATGGPDATQDCLDKIVLPNADGSGTKIPVSKDKNNYKLKLKLPNDLTCEHCVFQWHYWTGNRWGECPTGPGALGCGPQEVFRGCADIKITN*	CS_pos:_30-31._Pr:_0.9728	HGRLRDPPSRSSAWRDGFKTVVNYDDNELFCGGFGVQYEQNGGKCGICGDAYQLPEPRPNELGGEFGGQGTITRTYKKGQEIDIWVELTQNHIGYFEFRVCPLAKATGGPDATQDCLDKIVLPNADGSGTKIPVSKDKNNYKLKLKLPNDLTCEHCVFQWHYWTGNRWGECPTGPGALGCGPQEVFRGCADIKITN*	Venom	-	-	-	-	1	-	1	-	TRINITY_DN1391_c0_g1_i10	NA	NA	1
Oslo	TRINITY_DN1391_c0_g1_i14.p1	Chitin_binding_protein	SRSFSVCPKIMMVTFSLLVLLTGFCGLSWGHGRLRDPPSRSSAWRDGFKTVVNYDDNELFCGGFGVQYEQNGGKCGICGDAYQLPEPRPNELGGEFGGQGTITRTYKKGQEIDIWVELTQNHIGYFEFRVCPLAKTTGGPDATQECLDKIVLPNADGSGTKIPVSKDKNNYKLKLKLPNDLTCEHCVFQWHYWTGNRWGECPTGPGALGCGPQEVFRGCADIKITN*	CS_pos:_30-31._Pr:_0.9728	HGRLRDPPSRSSAWRDGFKTVVNYDDNELFCGGFGVQYEQNGGKCGICGDAYQLPEPRPNELGGEFGGQGTITRTYKKGQEIDIWVELTQNHIGYFEFRVCPLAKTTGGPDATQECLDKIVLPNADGSGTKIPVSKDKNNYKLKLKLPNDLTCEHCVFQWHYWTGNRWGECPTGPGALGCGPQEVFRGCADIKITN*	Venom	-	-	-	-	1	-	1	-	TRINITY_DN1391_c0_g1_i14	TRINITY_DN1391_c0_g1_i10	at_+/98.69%	1
Oslo	TRINITY_DN896_c0_g1_i3.p1	COEsteraseB	MTNMNLGVAFVLLVLYFAGSITAVDKDATPVVTLKHGGKLQGSTLTTIGGRNFYAFRGIPYAEPPVGDLRFKAPEPKSPWSDVVDATKDGSECVQMDFTKNQPAGDEDCLKINVYTRELPGVDKDANDKSAVMVFLHGGGFTVGDGSSSTYSPRLLMDVDVVFVALNYRLNAFGFMSTDDEAAPGNYGMLDQNMALKWVQENIETFGGDPNRVLLFGESAGSASVSHHLLSPLSKGLFHNAIMQSGTSTCPWAVNLNASYWSNRLGNDLGCPTDNSQELVDCLRKAPAEDILKYANSYKKVSYFPIPFTPSVDGHFLPEHPLKLLREGKVNKVPVISGICQLEGAFFMTHISLDYPYSTLTQPEVQKTIVDYVLANPQPCDQVTQLIQKAYFDPIDGNN…	CS_pos:_23-24._Pr:_0.9783	VDKDATPVVTLKHGGKLQGSTLTTIGGRNFYAFRGIPYAEPPVGDLRFKAPEPKSPWSDVVDATKDGSECVQMDFTKNQPAGDEDCLKINVYTRELPGVDKDANDKSAVMVFLHGGGFTVGDGSSSTYSPRLLMDVDVVFVALNYRLNAFGFMSTDDEAAPGNYGMLDQNMALKWVQENIETFGGDPNRVLLFGESAGSASVSHHLLSPLSKGLFHNAIMQSGTSTCPWAVNLNASYWSNRLGNDLGCPTDNSQELVDCLRKAPAEDILKYANSYKKVSYFPIPFTPSVDGHFLPEHPLKLLREGKVNKVPVISGICQLEGAFFMTHISLDYPYSTLTQPEVQKTIVDYVLANPQPCDQVTQLIQKAYFDPIDGNNETQVEGTIVHFISDGMFDSCHFQ…	Both	7	3	-	5	3	-	3	-	TRINITY_DN896_c0_g1_i3	NA	NA	no
Oslo	TRINITY_DN896_c0_g1_i4.p1	COEsteraseB	MTNMNLGVAFVLLVLYFAGSITAVDKDATPVVTLKHGGKLQGSTLTTIGGRNFYAFRGIPYAEPPVGDLRFKAPEPKSPWSDVVDATKDGSECVQMDFTKNQPAGDEDCLKINVYTRELPGVDKDANDKSAVMVFLHGGGFTVGDGSSSTYSPRLLMDVDVVFVALNYRLNAFGFMSTDDEAAPGNYGMLDQNMALKWVQENIETFGGDPNRVLLFGESAGSASVSHHLLSPLSKGLFHNAIMQSGTSTCPWAVNLNASYWSNRLGNDLGCPTDNSQELVDCLRKAPAEDILKYANSYKKVSYFPIPFTPSVDGHFLPEHPLKLLREGKVNKVPVISGICQLEGAFFMTHISLDYPYSTLTQPEVQKTIVDYVLANPQPCDQVTQLIQKAYFDPIDGNN…	CS_pos:_23-24._Pr:_0.9783	VDKDATPVVTLKHGGKLQGSTLTTIGGRNFYAFRGIPYAEPPVGDLRFKAPEPKSPWSDVVDATKDGSECVQMDFTKNQPAGDEDCLKINVYTRELPGVDKDANDKSAVMVFLHGGGFTVGDGSSSTYSPRLLMDVDVVFVALNYRLNAFGFMSTDDEAAPGNYGMLDQNMALKWVQENIETFGGDPNRVLLFGESAGSASVSHHLLSPLSKGLFHNAIMQSGTSTCPWAVNLNASYWSNRLGNDLGCPTDNSQELVDCLRKAPAEDILKYANSYKKVSYFPIPFTPSVDGHFLPEHPLKLLREGKVNKVPVISGICQLEGAFFMTHISLDYPYSTLTQPEVQKTIVDYVLANPQPCDQVTQLIQKAYFDPIDGNNETQVEGTIVHFISDGMFDSCHFQ…	Both	7	3	-	5	3	-	3	-	TRINITY_DN896_c0_g1_i4	NA	NA	no
Oslo	TRINITY_DN1881_c0_g1_i11.p1	COEsteraseB	HAENFKLPFNLEKPKAVSHGEDIFMYFDITFFGRVHLTNRDRKISKFLLEVLTNFAKTGNPDPNHKHQPSWEVSTPDQFHILSVNNTFSIREYNPDNSDLSFWVDTKQTIHKKKTQ*	-	-	Defensive	1	-	-	1	-	-	-	-	TRINITY_DN1881_c0_g1_i11	NA	NA	no
Oslo	TRINITY_DN1881_c0_g1_i12.p1	COEsteraseB	HAENFKLPFNLEKPKAVSHGEDIFMYFDITFFGRVHLTNRDRKISKFLLEVLTNFAKTGNPDPNHKYQPSWEVSTPDQFHILRINDTMSIHEYNPDNSDLSFWVDTKQTIQKRKTQ*	-	-	Defensive	1	-	-	1	-	-	-	-	TRINITY_DN1881_c0_g1_i12	NA	NA	no
Oslo	TRINITY_DN1881_c0_g1_i3.p1	COEsteraseB	HAENFKLPFNLEKPKAVSHGEDIFMYFDITFFGRVHLTNRDRKISKFLLEVLTNFAKTGNPDPNHKYQPPWEVSRPDQFHILRINDTMSIHEYNPDNSDLSFWVDTKQTIQKKKTQ*	-	-	Defensive	1	-	-	1	-	-	-	-	TRINITY_DN1881_c0_g1_i3	NA	NA	no
Oslo	TRINITY_DN2577_c0_g1_i1.p1	CUB-domai_protein	FSFRKSVILSRRLNFQRAKMLAVAILTFFAVLFQPSYQELPDGVHCPKYEIDEGGEFDSPEYSESTGVINGFHCWYNFKTGNKKGIVLEFVDFHLHEPMYTEKLNYDKYEVGCEKEFIEVYRDSRNENIKERYCGTELKGRTITSTSNQMKFVLNKYYKDTKGFRIKLRFVKKEKLEIDACKEMYAKEGDIMTKSAKAKCMITVKAPVGQGATLTVTGVNPLPKGKECANGKIQKKSHSKVTKGRFPICGADVLQSSFKAYTNVLDLGIEIPHAEIKAKISFNPLPPTCGGEIKLEAGSTKKINLPRQIETPVHNQLSCVWTVTIPNAAKGLKIAYNTFDLAPRISNSCGTDQFSVVEFKETQVAAFLQRQAKETVKSSCAADLKGASQEFTGGKTIYL…	-	-	Venom	-	-	-	-	3	-	3	-	TRINITY_DN2577_c0_g1_i1	NA	NA	1
Oslo	TRINITY_DN2577_c0_g1_i6.p1	CUB-domai_protein	FSFRKSVILSRRLNFQRAKMLAVAILTFFAVLFQPSYQELPDGVHCPKYEIDEGGEFDSPEYSESTGVINGFHCWYNFKTGNKKGIVLEFVDFHLHEPMYTEKLNYDKYEVGCEKEFIEVYRDSRNENIKERYCGTELKGRTITSTSNQMKFVLNKYYKDTKGFRIKLRFVKKEKLEIDACKEMYAKEGDIMTKSAKAKCMITVKAPVGQGATLTVTGVNPLPKGKECANGKIQKKSHSKVTKGRFPICGADVLQSSFKAYTNVLDLGIEIPHAEIKAKISFNPLPPTCGGEIKLEAGSTKKINLPRQIETPVHNQLSCVWTVTIPNAAKGLKIAYNTFDLAPRISNSCGTDQFSVIEFKEAQVAAFLQRQAKETVKSSCAADLKGASQEFTGGKTIYL…	-	-	Venom	-	-	-	-	3	-	3	-	TRINITY_DN2577_c0_g1_i6	TRINITY_DN2577_c0_g1_i1	at_+/99.63%	1
Oslo	TRINITY_DN819_c0_g1_i1.p1	DNA_Polymerase_IPR029703	KDAGLSCRFIISRKPEGSPVTERAIPLAIFQAEPSVRRHYLRRWLKIGPLADLDIRTVLDWDYYIERLGSAIQKIITIPAALQGVSNPVPRVAHPPWLHKKLLEKNDTLKQKRINEIFSAVPKKLADPSTENIADIEDVAGSVAKHRSPVVTVVSKRKRQRSESGEVDAADGKSWREVLGAPPDMGQNRENLVEWLKFQKKKWEFQKKQRETQSKRSRLEHAGTVIRSGPATGLSGFLRRTQRTMLDSPWQIIQVAETSHPGLFRLWALVGQELHHVKLVVPRIFYVNQKIPKEGIEGGVWRKVTRTLPRSHPVYHLYEYKVPEELFRENINDLMADVSTPEVEGIYETQVPLEFRILLQLGCVCTVSRQHVRQLAAKETDTFELEQLEFKTLAQYSYL…	-	-	Venom	-	-	-	-	1	-	-	-	TRINITY_DN819_c0_g1_i1	NA	NA	no
Oslo	TRINITY_DN3981_c0_g1_i10.p1	Formin_IPR015425	SPLSQPPPPLPPGSSFARPHNLFGLAPFASSPQTTLCRSSPYATLPRPKHKMKTLNWTKLPNQVLGDESVWKAVHDEISPNIQIDYDKMEELFCQKQSSDKTSNSTVPKLHKAPSEVTLLDGKRSLNINIFLKQFKCSLPELIELIRNGKSEEIGAERLRAFPKVLPERDEIELVKSYRGDTTKLGAPERFIWQLSTLPAFALRLDAMLQREEFPQSVESLKPQLTAISATANELLTNQALKEFLALVLHTGNFLNAGSYAGNAVGFKLNTLPKLYETRANKPRVTLLHFLVEVAERENASMLNFTTDMKNLTTLSRLSLDGVESEIRQLGTSIAKLERQLINAPNDVKTQFRDFVKLSQQEVKLLEKRVTEIQELKLKLARHFCEDETKFKIEDCFCT…	-	-	Venom	-	-	-	-	1	-	-	-	TRINITY_DN3981_c0_g1_i10	NA	NA	no
Oslo	TRINITY_DN106248_c0_g1_i1.p1	Galaxin	MKMGLTWASVIWLGIMWPSYLALDYTSFTEYSDCHKNTSAAGLYNSKTQKCCLGSVHSDVKPDEVTCCGSAVYDSSKELCCEDKVIPQEPGHACCGQTTYDSSKAICCDGKTVEVEGDAANFKCCGNKAYDTKTQKCCSQGKSPTIGESSQLCCGD	CS_pos:_22-23._Pr:_0.9628	LDYTSFTEYSDCHKNTSAAGLYNSKTQKCCLGSVHSDVKPDEVTCCGSAVYDSSKELCCEDKVIPQEPGHACCGQTTYDSSKAICCDGKTVEVEGDAANFKCCGNKAYDTKTQKCCSQGKSPTIGESSQLCCGD	Defensive	2	1	1	-	-	-	-	-	TRINITY_DN106248_c0_g1_i1	NA	NA	no
Oslo	TRINITY_DN106248_c0_g1_i2.p1	Galaxin	MKMGLTWASVIWLGIMWPSYLALDYTSFTEYSDCHKNTSAAGLYNSKTQKCCLGSVHSDVKPDEVTCCGSAVYDSSKELCCEDKVIPQETGHACCGETTYDSSKAICCDGKTVEVEGDAANFKCCGNKAYDTKTQKCCSQGSSPTIGKPSQLCCGDKQYDKKTHICCFNKLLTKDDPDKTACCGDGVYNKDSELCCSMAATKKTNPKQNKCCGKELYDSAEQVCCDFKKVVAK	CS_pos:_22-23._Pr:_0.9628	LDYTSFTEYSDCHKNTSAAGLYNSKTQKCCLGSVHSDVKPDEVTCCGSAVYDSSKELCCEDKVIPQETGHACCGETTYDSSKAICCDGKTVEVEGDAANFKCCGNKAYDTKTQKCCSQGSSPTIGKPSQLCCGDKQYDKKTHICCFNKLLTKDDPDKTACCGDGVYNKDSELCCSMAATKKTNPKQNKCCGKELYDSAEQVCCDFKKVVAK	Defensive	2	1	1	-	-	-	-	-	TRINITY_DN106248_c0_g1_i2	NA	NA	no
Oslo	TRINITY_DN12307_c0_g1_i1.p1	Galaxin	NKCCGKEPYDSAEQVCCDFKKVVAKTGDVDRCCGEDLYNSKSAKCCNGVLFQNISSDSEYDSVHECCGSHLIDKAKNPDDQCCASKEPYNSKNQICCIEFHHKVEMKIADKASGINACCGLKAYDKKKQICCHDYSGKETKTEILDRLEDDPDNTRCCDLKLYSGKTQLCCHSDVNGSRQGVVIEKPKADEKPNERTSDTKKMMIKLPSFTCCHQKAMRIAHEICCGDEIIKRNDESKGCCDEKVYDKKKEMCCRQQVFPKEEGQDSCCNYDTTDSEKCKHAAGPFIIF*	-	-	Defensive	5	2	4	3	-	-	-	-	TRINITY_DN12307_c0_g1_i1	NA	NA	no
Oslo	TRINITY_DN12307_c0_g1_i3.p1	Galaxin	MKIADKASGINACCGLKAYDKKKQICCHDYSGKETKTEILDRLEDDPDNTRCCDLKLYSGKTQLCCHSDVNGSRQGVVIEKPKADEKPNERTSDTKKMMIKLPDFTCCHQKAMSIVHEICCGDEIIKRDDESKGCCGEKVYDKKKEMCCRHQVFSKEEGQDSCCNYDTTDSEKCKHAAGPFIIF*	-	-	Defensive	5	2	4	3	-	-	-	-	TRINITY_DN12307_c0_g1_i3	NA	NA	no
Oslo	TRINITY_DN1536_c0_g1_i12.p1	GH18	MKVVFVLVAAAILECVAASGIVCYYPNWTTYRPGDGKYEPSDIDPALCTQVIYAFAVLDAGTLLMKSHDPQVDLEDNGGRGYYKKVTGLKKTNPNLKVLLAIGGWTDSHEGDKYSRMVADAGRRAKFISDAKQYIKKFNFDGLDLDWEYPGAGDKANFATFVKELTTAFHADNLLVTIAVAAAGWQTEISYDIPSLSRDLDQVHLMAYDYHGSWESNVNHHAPLYSNDQLNDDTTVKLWLQQGAPAKKLFLGMPMYGKGWTLANPGQTAVGSAGRGPSSAGKFTGEGGNLAYYEICSKGWKVVQDPSGKMGPYATGDGQWVGYDDPAMIKKKSEYVKSKGLGGAMIWDLAQDDFKGKFCNQGRYPLLTAIKSTLIGGGGSTGGGTGTGGGTGTGTGGGT…	CS_pos:_18-19._Pr:_0.9748	SGIVCYYPNWTTYRPGDGKYEPSDIDPALCTQVIYAFAVLDAGTLLMKSHDPQVDLEDNGGRGYYKKVTGLKKTNPNLKVLLAIGGWTDSHEGDKYSRMVADAGRRAKFISDAKQYIKKFNFDGLDLDWEYPGAGDKANFATFVKELTTAFHADNLLVTIAVAAAGWQTEISYDIPSLSRDLDQVHLMAYDYHGSWESNVNHHAPLYSNDQLNDDTTVKLWLQQGAPAKKLFLGMPMYGKGWTLANPGQTAVGSAGRGPSSAGKFTGEGGNLAYYEICSKGWKVVQDPSGKMGPYATGDGQWVGYDDPAMIKKKSEYVKSKGLGGAMIWDLAQDDFKGKFCNQGRYPLLTAIKSTLIGGGGSTGGGTGTGGGTGTGTGGGTGTGGGTGTGGGTGTGGGS…	Venom	-	-	-	-	9	-	9	-	TRINITY_DN1536_c0_g1_i12	TRINITY_DN1536_c0_g1_i15	at_+/95.55%	1
Oslo	TRINITY_DN1536_c0_g1_i13.p1	GH18	MKVVFVLVAAAILECVAASGIVCYYPNWTTYRPGDGKYEPSDIDPALCTQVIYAFAVLDAGTLLMKSHDPQVDLEDNGGRGYYKKVTGLKKTNPNLKVLLAIGGWTDSHEGDKYSRMVADAGRRAKFISDAKQYIKKFNFDGLDLDWEYPGAGDKANFATFVKELTTAFHADNLLVTIAVAAAGWQTEISYDIPSLSRDLDQVHLMAYDYHGSWESNVNHHAPLYSNDQLNDDTTVKLWLQQGAPAKKLFLGMPMYGKGWTLANPGQTAVGSAGRGPSSAGKFTGEGGNLAYYEICSKGWKVVQDPSGKMGPYATGEGQWVGYDDPAMIKKKSEYVKSKGLGGAMIWDLAQDDFKGKFCNQGRYPLLTAIKSTLIGGGGSTGGGTGTGGGTGTGTGGGT…	CS_pos:_18-19._Pr:_0.9748	SGIVCYYPNWTTYRPGDGKYEPSDIDPALCTQVIYAFAVLDAGTLLMKSHDPQVDLEDNGGRGYYKKVTGLKKTNPNLKVLLAIGGWTDSHEGDKYSRMVADAGRRAKFISDAKQYIKKFNFDGLDLDWEYPGAGDKANFATFVKELTTAFHADNLLVTIAVAAAGWQTEISYDIPSLSRDLDQVHLMAYDYHGSWESNVNHHAPLYSNDQLNDDTTVKLWLQQGAPAKKLFLGMPMYGKGWTLANPGQTAVGSAGRGPSSAGKFTGEGGNLAYYEICSKGWKVVQDPSGKMGPYATGEGQWVGYDDPAMIKKKSEYVKSKGLGGAMIWDLAQDDFKGKFCNQGRYPLLTAIKSTLIGGGGSTGGGTGTGGGTGTGTGGGTGTGTGGGTGTGGGTGTGG…	Venom	-	-	-	-	9	-	9	-	TRINITY_DN1536_c0_g1_i13	NA	NA	no
Oslo	TRINITY_DN1536_c0_g1_i15.p1	GH18	MKVVFVLVAAAILECVAASGIVCYYPNWTTYRPGDGKYEPSDIDPALCTQVIYAFAVLDAGTLLMKSHDPQVDLEDNGGRGYYKKVTGLKKTNPNLKVLLAIGGWTDSHEGDKYSRMVADAGRRAKFISDAKQYIKKFNFDGLDLDWEYPGAGDKANFATFVKELTTAFHADNLLVTIAVAAAGWQTEISYDIPSLSRDLDQVHLMAYDYHGSWESNVNHHAPLYSNDQLNDDTTVKLWLQQGAPAKKLFLGMPMYGKGWTLANPGQTAVGSAGRGPSSAGKFTGEGGNLAYYEICSKGWKVVQDPSGKMGPYATGEGQWVGYDDPAMIKKKSEYVKSKGLGGAMIWDLAQDDFKGKFCNQGRYPLLTAIKSTLIGGGGSTGGGTGTGGGTGTGGGTGT…	CS_pos:_18-19._Pr:_0.9748	SGIVCYYPNWTTYRPGDGKYEPSDIDPALCTQVIYAFAVLDAGTLLMKSHDPQVDLEDNGGRGYYKKVTGLKKTNPNLKVLLAIGGWTDSHEGDKYSRMVADAGRRAKFISDAKQYIKKFNFDGLDLDWEYPGAGDKANFATFVKELTTAFHADNLLVTIAVAAAGWQTEISYDIPSLSRDLDQVHLMAYDYHGSWESNVNHHAPLYSNDQLNDDTTVKLWLQQGAPAKKLFLGMPMYGKGWTLANPGQTAVGSAGRGPSSAGKFTGEGGNLAYYEICSKGWKVVQDPSGKMGPYATGEGQWVGYDDPAMIKKKSEYVKSKGLGGAMIWDLAQDDFKGKFCNQGRYPLLTAIKSTLIGGGGSTGGGTGTGGGTGTGGGTGTGTGGGTGTGGGTGTGTGG…	Venom	-	-	-	-	9	-	9	-	TRINITY_DN1536_c0_g1_i15	NA	NA	1
Oslo	TRINITY_DN1536_c0_g1_i4.p1	GH18	MKVVFVLVAAAILECVAASGIVCYYPNWTTYRPGDGKYEPSDIDPALCTQVIYAFAVLDAGTLLMKSHDPQVDLEDNGGRGYYKKVTGLKKTNPNLKVLLAIGGWTDSHEGDKYSRMVADAGRRAKFISDAKQYIKKFNFDGLDLDWEYPGAGDKANFATFVKELTTAFHADNLLVTIAVAAAGWQTEISYDIPSLSRDLDQVHLMAYDYHGSWESNVNHHAPLYSNDQLNDDTTVKLWLQQGAPAKKLFLGMPMYGKGWTLANPGQTAVGSAGRGPSSAGKFTGEGGNLAYYEICSKGWKVVQDPSGKMGPYATGEGQWVGYDDPAMIKKKSEYVKSKGLGGAMIWDLAQDDFKGKFCNQGRYPLLTAIKSTLIGGGGSTGGGTGTGGGTGTGTGGGT…	CS_pos:_18-19._Pr:_0.9748	SGIVCYYPNWTTYRPGDGKYEPSDIDPALCTQVIYAFAVLDAGTLLMKSHDPQVDLEDNGGRGYYKKVTGLKKTNPNLKVLLAIGGWTDSHEGDKYSRMVADAGRRAKFISDAKQYIKKFNFDGLDLDWEYPGAGDKANFATFVKELTTAFHADNLLVTIAVAAAGWQTEISYDIPSLSRDLDQVHLMAYDYHGSWESNVNHHAPLYSNDQLNDDTTVKLWLQQGAPAKKLFLGMPMYGKGWTLANPGQTAVGSAGRGPSSAGKFTGEGGNLAYYEICSKGWKVVQDPSGKMGPYATGEGQWVGYDDPAMIKKKSEYVKSKGLGGAMIWDLAQDDFKGKFCNQGRYPLLTAIKSTLIGGGGSTGGGTGTGGGTGTGTGGGTGTGGGTGTGGGTGTGGGS…	Venom	-	-	-	-	9	-	9	-	TRINITY_DN1536_c0_g1_i4	NA	NA	no
Oslo	TRINITY_DN1536_c0_g1_i8.p1	GH18	MKVVFVLVAAAILECVAASGIVCYYPNWTTYRPGDGKYEPSDIDPALCTQVIYAFAVLDAGTLLMKSHDPQVDLEDNGGRGYYKKVTGLKKTNPNLKVLLAIGGWTDSHEGDKYSRMVADAGRRAKFISDAKQYIKKFNFDGLDLDWEYPGAGDKANFATFVKELTTAFHADNLLVTIAVAAAGWQTEISYDIPSLSRDLDQVHLMAYDYHGSWESNVNHHAPLYSNDQLNDDTTVKLWLQQGAPAKKLFLGMPMYGKGWTLANPGQTAVGSAGRGPSSAGKFTGEGGNLAYYEICSKGWKVVQDPSGKMGPYATGEGQWVGYDDPAMIKKKSEYVKSKGLGGAMIWDLAQDDFKGKFCNQGRYPLLTAIKSTLIGGGGSTGGGTGTGGGTGTGGGTGT…	CS_pos:_18-19._Pr:_0.9748	SGIVCYYPNWTTYRPGDGKYEPSDIDPALCTQVIYAFAVLDAGTLLMKSHDPQVDLEDNGGRGYYKKVTGLKKTNPNLKVLLAIGGWTDSHEGDKYSRMVADAGRRAKFISDAKQYIKKFNFDGLDLDWEYPGAGDKANFATFVKELTTAFHADNLLVTIAVAAAGWQTEISYDIPSLSRDLDQVHLMAYDYHGSWESNVNHHAPLYSNDQLNDDTTVKLWLQQGAPAKKLFLGMPMYGKGWTLANPGQTAVGSAGRGPSSAGKFTGEGGNLAYYEICSKGWKVVQDPSGKMGPYATGEGQWVGYDDPAMIKKKSEYVKSKGLGGAMIWDLAQDDFKGKFCNQGRYPLLTAIKSTLIGGGGSTGGGTGTGGGTGTGGGTGTGTGGGTGTGGGTGTGGGT…	Venom	-	-	-	-	9	-	9	-	TRINITY_DN1536_c0_g1_i8	NA	NA	no
Oslo	TRINITY_DN1536_c0_g1_i9.p1	GH18	MKVVFVLVAAAILECVAASGIVCYYPNWTTYRPGDGKYEPSDIDPALCTQVIYAFAVLDAGTLLMKSHDPQVDLEDNGGRGYYKKVTGLKKTNPNLKVLLAIGGWTDSHEGDKYSRMVADAGRRAKFISDAKQYIKKFNFDGLDLDWEYPGAGDKANFATFVKELTTAFHADNLLVTIAVAAAGWQTEISYDIPSLSRDLDQVHLMAYDYHGSWESNVNHHAPLYSNDQLNDDTTVKLWLQQGAPAKKLFLGMPMYGKGWTLANPGQTAVGSAGRGPSSAGKFTGEGGNLAYYEICSKGWKVVQDPSGKMGPYATGEGQWVGYDDPAMIKKKSEYVKSKGLGGAMIWDLAQDDFKGKFCNQGRYPLLTAIKSTLIGGGGSTGGGTGTGGGTGTGTGGGT…	CS_pos:_18-19._Pr:_0.9748	SGIVCYYPNWTTYRPGDGKYEPSDIDPALCTQVIYAFAVLDAGTLLMKSHDPQVDLEDNGGRGYYKKVTGLKKTNPNLKVLLAIGGWTDSHEGDKYSRMVADAGRRAKFISDAKQYIKKFNFDGLDLDWEYPGAGDKANFATFVKELTTAFHADNLLVTIAVAAAGWQTEISYDIPSLSRDLDQVHLMAYDYHGSWESNVNHHAPLYSNDQLNDDTTVKLWLQQGAPAKKLFLGMPMYGKGWTLANPGQTAVGSAGRGPSSAGKFTGEGGNLAYYEICSKGWKVVQDPSGKMGPYATGEGQWVGYDDPAMIKKKSEYVKSKGLGGAMIWDLAQDDFKGKFCNQGRYPLLTAIKSTLIGGGGSTGGGTGTGGGTGTGTGGGTGTGGGTGTGGGTGTGTGG…	Venom	-	-	-	-	9	-	9	-	TRINITY_DN1536_c0_g1_i9	TRINITY_DN1536_c0_g1_i15	at_+/99.20%	1
Oslo	TRINITY_DN3178_c0_g1_i12.p1	Glue01	ILGVNCQESPLPNLTFDDTLKSLLSSVILKSVRGKPSALQALDGFNAFIPNINKGLKANTKILADESISKAVQNLAEAIDAIRKGLANEDAVLEYGTNLSKKTDALENALLSSNSPDEGVQVGSLVQDAGTTVEVIDKENFARKNKDLGKSLG*	-	-	Defensive	3	-	-	3	-	-	-	-	TRINITY_DN3178_c0_g1_i12	NA	NA	3
Oslo	TRINITY_DN3178_c0_g1_i13.p1	Glue01	ILGVNCQESPLPNLTFDDTLKSLLSSVILKSVRGKPSALQALDGFNAFIPNITKGLKSDTKILADESISKAVQNLAEAIDAIRKGLANEDAVLEYGTNLSKKTDALENALLSSNSPDEGVQVGSLVQDAGSTVDAIDKENFARKNKDLGKSLG*	-	-	Defensive	3	-	-	3	-	-	-	-	TRINITY_DN3178_c0_g1_i13	TRINITY_DN3178_c0_g1_i12	at_+/98.69%	3
Oslo	TRINITY_DN3178_c0_g1_i15.p1	Glue01	MKTIFLLAFVAILGANCQESPLPNITFDDTLKSLLSSITVKSSTTDDLDNALQHLEKFNALIPKINKELKADNKILADESISKAVQNLAEAIDAIRKGLANEDAVLEYGTNLSKKTDALENALLSSNSPDEGVQVGSLVQDAGTTVEVIDKENFARKNKDLGKSLG*	CS_pos:_17-18._Pr:_0.9819	QESPLPNITFDDTLKSLLSSITVKSSTTDDLDNALQHLEKFNALIPKINKELKADNKILADESISKAVQNLAEAIDAIRKGLANEDAVLEYGTNLSKKTDALENALLSSNSPDEGVQVGSLVQDAGTTVEVIDKENFARKNKDLGKSLG*	Defensive	2	-	-	2	-	-	-	-	TRINITY_DN3178_c0_g1_i15	NA	NA	no
Oslo	TRINITY_DN3178_c0_g1_i5.p1	Glue01	ILGVNCQESPLPNLTFDDTLKSLLSSVILKSVRGKPSALQALDGFNAFIPNITKGLKSDTKILADESISKAVQNLAEAIDAIKKVASKDEVLEYSESLEKEIGALYAALTSNASPNEAFDMAEIVWDAKDIARKLVGIVKFAKWNKWRIVDEE*	-	-	Defensive	-	-	-	2	-	-	-	-	TRINITY_DN3178_c0_g1_i5	NA	NA	no
Oslo	TRINITY_DN349_c0_g1_i10.p1	Glue01	MKTIFLIFFVAILDINCEEEDPLPNLTFDDDLKSKLSSVILKLASGDETVLQVLEGFSATIPDINKGLKEFKEILADENVRKAVQELAEAINAIKTTQLDNEKAVLKYGVYLERKTYALSEALTSDTSPDEGIKVTAIIGDVVNELYIIVTVARLNGVIS*	CS_pos:_17-18._Pr:_0.9819	EEEDPLPNLTFDDDLKSKLSSVILKLASGDETVLQVLEGFSATIPDINKGLKEFKEILADENVRKAVQELAEAINAIKTTQLDNEKAVLKYGVYLERKTYALSEALTSDTSPDEGIKVTAIIGDVVNELYIIVTVARLNGVIS*	Defensive	1	-	-	1	-	-	-	-	TRINITY_DN349_c0_g1_i10	NA	NA	3
Oslo	TRINITY_DN349_c0_g1_i11.p1	Glue01	LKSKLSSVILKLASGDETVLQVLEGFNAKIPEINKGLKEKKEILADDNVRKAVQELAEAINAIKTTQLDNEKAVLKYGVYLERKTYALSEALTSDTSPDETIKVAAVIGDVVHDLYVIVTVARLNGVIS*	-	-	Defensive	1	-	-	1	-	-	-	-	TRINITY_DN349_c0_g1_i11	TRINITY_DN349_c0_g1_i10	at_+/97.75%	3
Oslo	TRINITY_DN349_c0_g1_i12.p1	Glue01	MKTIFLIFFVAILDINCEEEDPLPNLTFDDDLKSKLSSVILKLASGDETVLQVLEGFSAKIPDINEGLKEKKEILADENVRKAVQELAEAINAIKTTQLDNEKAVLKYGVYLERKTYALSEALTSDTSPDETIKVAAVIGDVVHDLYVIVTVARLNGVIS*	CS_pos:_17-18._Pr:_0.9817	EEEDPLPNLTFDDDLKSKLSSVILKLASGDETVLQVLEGFSAKIPDINEGLKEKKEILADENVRKAVQELAEAINAIKTTQLDNEKAVLKYGVYLERKTYALSEALTSDTSPDETIKVAAVIGDVVHDLYVIVTVARLNGVIS*	Defensive	1	-	-	1	-	-	-	-	TRINITY_DN349_c0_g1_i12	TRINITY_DN349_c0_g1_i10	at_+/97.63%	3
Oslo	TRINITY_DN349_c0_g1_i13.p1	Glue01	MKTIFLIFFVAILDINCEEEDPLPNLTFDDDLKSKLSSVILKLASGDETVLQVLEGFSATIPDINKGLKEFKEILADENIKKAVQELAEAINAIKTTQLDNEKAVLEYGVNLEKKTHALFEVLESPNSPDEGLKVANIVGDAAVDLSGIVTVAALKGVN*	CS_pos:_17-18._Pr:_0.9819	EEEDPLPNLTFDDDLKSKLSSVILKLASGDETVLQVLEGFSATIPDINKGLKEFKEILADENIKKAVQELAEAINAIKTTQLDNEKAVLEYGVNLEKKTHALFEVLESPNSPDEGLKVANIVGDAAVDLSGIVTVAALKGVN*	Defensive	1	-	-	1	-	-	-	-	TRINITY_DN349_c0_g1_i13	TRINITY_DN349_c0_g1_i10	at_+/95.91%	3
Oslo	TRINITY_DN349_c0_g1_i14.p1	Glue01	MKTIFLIFFVAILDINCEEEDPLPNLTFDDDLKSKLSSVILKLASGDETVLQVLEGFNAKIPEINKGLKEKKEILADDNVRKAVQELAEAINAIKTTQLDNEKAVLKYGVYLERKTYALFETLTSPESPDDIKVAAVIANVVNDLYVIVTVARLNGVIS*	CS_pos:_17-18._Pr:_0.9818	EEEDPLPNLTFDDDLKSKLSSVILKLASGDETVLQVLEGFNAKIPEINKGLKEKKEILADDNVRKAVQELAEAINAIKTTQLDNEKAVLKYGVYLERKTYALFETLTSPESPDDIKVAAVIANVVNDLYVIVTVARLNGVIS*	Defensive	1	-	-	1	-	-	-	-	TRINITY_DN349_c0_g1_i14	TRINITY_DN349_c0_g1_i10	at_+/97.11%	3
Oslo	TRINITY_DN349_c0_g1_i2.p1	Glue01	LKSKLSSVILKLASGDETVLQVLEGFNAKIPEINKGLKEKKEILADDNVRKAVQELAEAINAIKTTQLDNEKAVLKYGVNLEKKTHALFEVLESPNSPDEGLKVANIVGDAAVDLSGIVTVAALKGVN*	-	-	Defensive	1	-	-	1	-	-	-	-	TRINITY_DN349_c0_g1_i2	NA	NA	no
Oslo	TRINITY_DN349_c0_g1_i6.p1	Glue01	MKTIFLIFFVAILDINCEEEDPLPNLTFDDDLKSKLSSVILKLASGDETVLQVLEGFSAKIPDINEGLKEKKEILADENVRKAVQELAEAINAIKTTPLDDDKAVFKYGVNLEKKTYALFEVMISPKSPNEGLKVAGIIGDVAADLNGIVTVAWFNGVS*	CS_pos:_17-18._Pr:_0.9817	EEEDPLPNLTFDDDLKSKLSSVILKLASGDETVLQVLEGFSAKIPDINEGLKEKKEILADENVRKAVQELAEAINAIKTTPLDDDKAVFKYGVNLEKKTYALFEVMISPKSPNEGLKVAGIIGDVAADLNGIVTVAWFNGVS*	Defensive	1	-	-	1	-	-	-	-	TRINITY_DN349_c0_g1_i6	TRINITY_DN349_c0_g1_i10	at_+/95.99%	3
Oslo	TRINITY_DN349_c2_g1_i2.p1	Glue01	LIGRVKRFFFSCIMKTIFLLAFVAILGANCQESPLPNLTFDDTLKSLLSSVILKSVHGKPSALQVLDGFNAFIPNINQGLKSNTKILADENISKAVQNLAEAIDAIRK	CS_pos:_30-31._Pr:_0.9715	QESPLPNLTFDDTLKSLLSSVILKSVHGKPSALQVLDGFNAFIPNINQGLKSNTKILADENISKAVQNLAEAIDAIRK	Defensive	2	-	-	2	-	-	-	-	TRINITY_DN349_c2_g1_i2	NA	NA	no
Oslo	TRINITY_DN20418_c0_g1_i7.p1	Glue02	MNVLLFLTLVVACVLADPKPCYNRDNTFGVSSRPDITRNVGEVVDACVKDNKGGQRQWMCMLQKYQGQGKAMFLELIDGMIVADMQQPLKAAMEGCDTKNIDLGCYLKNWSKLCTDIQE*	CS_pos:_16-17._Pr:_0.9822	DPKPCYNRDNTFGVSSRPDITRNVGEVVDACVKDNKGGQRQWMCMLQKYQGQGKAMFLELIDGMIVADMQQPLKAAMEGCDTKNIDLGCYLKNWSKLCTDIQE*	Defensive	1	-	-	1	-	-	-	-	TRINITY_DN20418_c0_g1_i7	NA	NA	no
Oslo	TRINITY_DN1243_c0_g1_i2.p1	Glue04	KEAFGPLQTQCAFQLATRQKMTTMIGLLPVFVVLAFLPSADSAFGIEIPKIDLPDLPSLDDITGKLPSTDGIMSSLNSFSLKDTVMNYVKTHYPKVKPELLNDPAFLKDLGYDELVTTVKGALNDITKCWATEMSPVKEQLRKFFAAYGNVMAKQFT*	CS_pos:_43-44._Pr:_0.8315	FGIEIPKIDLPDLPSLDDITGKLPSTDGIMSSLNSFSLKDTVMNYVKTHYPKVKPELLNDPAFLKDLGYDELVTTVKGALNDITKCWATEMSPVKEQLRKFFAAYGNVMAKQFT*	Defensive	3	3	-	-	-	-	-	-	TRINITY_DN1243_c0_g1_i2	NA	NA	no
Oslo	TRINITY_DN1243_c0_g1_i3.p1	Glue04	KEAFGPLQTQCAFQLATRQKMTTMIGLLPVFVVLAFLPSADSAFGIEIPKIDLPDLPSLDDITGKLPSTDGIMSSLNSFSLKDTVMNYVKTHYPKVKPELLNDPAFLKDLGYDELVTTVKGALNDITKCWATEMVPVKDTLRKFFTAYGNVMSKQFT*	CS_pos:_43-44._Pr:_0.8315	FGIEIPKIDLPDLPSLDDITGKLPSTDGIMSSLNSFSLKDTVMNYVKTHYPKVKPELLNDPAFLKDLGYDELVTTVKGALNDITKCWATEMVPVKDTLRKFFTAYGNVMSKQFT*	Defensive	3	3	-	-	-	-	-	-	TRINITY_DN1243_c0_g1_i3	NA	NA	no
Oslo	TRINITY_DN1243_c0_g1_i4.p1	Glue04	KEAFGPLQTQCAFQLATRQKMTTMIGLLPVFVVLAFLPSADSAFGIEIPKIDLPDLPSLDDITGKLPSTDGIMSSLNSFSLKDTVMNYVKTHYPKVKPELLNDPAFLKDLGYDELVKTVKGALNDITNCWATEMVPVKDTLRKFLAAYGNVMAKQFT*	CS_pos:_43-44._Pr:_0.8315	FGIEIPKIDLPDLPSLDDITGKLPSTDGIMSSLNSFSLKDTVMNYVKTHYPKVKPELLNDPAFLKDLGYDELVKTVKGALNDITNCWATEMVPVKDTLRKFLAAYGNVMAKQFT*	Defensive	2	2	-	-	-	-	-	-	TRINITY_DN1243_c0_g1_i4	NA	NA	no
Oslo	TRINITY_DN1243_c0_g1_i5.p1	Glue04	RSPRNQSDLFKPKSDFELAARSQQTKMTTMIVLLPVFVVLAFLPSSDSAFGIDIPKIDVPELPSLEDITGKLPSTDGIMSSLNSFSLKDTVMNYVKTHYPKVKPELLNDPAFLKDLGYDELV	CS_pos:_49-50._Pr:_0.5149	FGIDIPKIDVPELPSLEDITGKLPSTDGIMSSLNSFSLKDTVMNYVKTHYPKVKPELLNDPAFLKDLGYDELV	Defensive	2	-	-	1	-	-	-	-	TRINITY_DN1243_c0_g1_i5	NA	NA	no
Oslo	TRINITY_DN1243_c0_g1_i6.p1	Glue04	KEAFGPLQTQCAFQLATRQKMTTMIGLLPVFVVLAFLPSADSVFGIEIPKIDLPDLPSLDDITGKLPSTDGIMSSLNSFSLKDTVMNYVKTHYPKVKPELLNDPAFLKDLGYDELVTTVKGALNDITKCWATEMSPVKEQLRKFFAAYGNVMAKQFT*	CS_pos:_45-46._Pr:_0.6168	IEIPKIDLPDLPSLDDITGKLPSTDGIMSSLNSFSLKDTVMNYVKTHYPKVKPELLNDPAFLKDLGYDELVTTVKGALNDITKCWATEMSPVKEQLRKFFAAYGNVMAKQFT*	Defensive	3	3	-	-	-	-	-	-	TRINITY_DN1243_c0_g1_i6	NA	NA	no
Oslo	TRINITY_DN1243_c0_g1_i9.p1	Glue04	KEAFGPLQTQCAFQLATRQKMTTMIGLLPVFVVLAFLPSADSVFGIEIPKIDLPDLPSLDDITGKLPSTDGIMSSLNSFSLKDTVMNYVKTHYPKVKPELLNDPAFLKDLGYDELVKTVKGALNDITNCWATEMVPVKDTLRKFFTAYGNVMSKQFT*	CS_pos:_45-46._Pr:_0.6168	IEIPKIDLPDLPSLDDITGKLPSTDGIMSSLNSFSLKDTVMNYVKTHYPKVKPELLNDPAFLKDLGYDELVKTVKGALNDITNCWATEMVPVKDTLRKFFTAYGNVMSKQFT*	Defensive	2	2	-	-	-	-	-	-	TRINITY_DN1243_c0_g1_i9	NA	NA	no
Oslo	TRINITY_DN669_c0_g1_i1.p1	Glue04	MTRPISMLLSLSVVFVILCLIPEPSSSFEFPKIDVKLPSLGDVKAQLPSTGSLKEKLYSFSLKDSVMNYIRSHYPKVKPGLLKDPAFLKDLGYNDLVDTVKKVLKQVTDCWAKEMVPVKKALHRFFNGYGMVMAKQFS*	CS_pos:_27-28._Pr:_0.9651	FEFPKIDVKLPSLGDVKAQLPSTGSLKEKLYSFSLKDSVMNYIRSHYPKVKPGLLKDPAFLKDLGYNDLVDTVKKVLKQVTDCWAKEMVPVKKALHRFFNGYGMVMAKQFS*	Defensive	8	6	4	7	-	-	-	-	TRINITY_DN669_c0_g1_i1	NA	NA	3
Oslo	TRINITY_DN21453_c0_g1_i2.p1	Glue05	ITEMLSKIIIACVCAVAIFGIQTDANCIFSCPLNSKITDPVKTFLQPVVDAILKAIDDERKTNPDKDAKIVMVRDDMCADFQKADSNAALAVTNLFPAADFLKYYLKLGNGARIAAALNKLQDKMARFDPRD*	CS_pos:_25-26._Pr:_0.9520	NCIFSCPLNSKITDPVKTFLQPVVDAILKAIDDERKTNPDKDAKIVMVRDDMCADFQKADSNAALAVTNLFPAADFLKYYLKLGNGARIAAALNKLQDKMARFDPRD*	Defensive	3	-	-	3	-	-	-	-	TRINITY_DN21453_c0_g1_i2	NA	NA	no
Oslo	TRINITY_DN21453_c0_g1_i6.p1	Glue05	MLSKTIFACVLAVAIFGIQTDANCIFSCPLNSKITDPVKTFLQPVVDAILKAIDDERKTNPDKDAKIVMVRDDMCADFQKADSNAALAVTNLFPAADFLKYYLKLGNGARIAAALNKLQDKMARFDPRD*	CS_pos:_22-23._Pr:_0.9763	NCIFSCPLNSKITDPVKTFLQPVVDAILKAIDDERKTNPDKDAKIVMVRDDMCADFQKADSNAALAVTNLFPAADFLKYYLKLGNGARIAAALNKLQDKMARFDPRD*	Defensive	3	-	-	3	-	-	-	-	TRINITY_DN21453_c0_g1_i6	NA	NA	no
Oslo	TRINITY_DN4420_c0_g1_i2.p1	Glue06	SAPDLIIQAHPFNMRTLVTIAVLMSVAASSFAAPAVTDRKPEERFVLTDAVQAIGGAKQAALQGLTNFGTSLTGALEGALGTGPLLTRAVQGVGDTLVAAEGGITDAASAVTNTIEQPFYYWG*	CS_pos:_32-33._Pr:_0.9758	APAVTDRKPEERFVLTDAVQAIGGAKQAALQGLTNFGTSLTGALEGALGTGPLLTRAVQGVGDTLVAAEGGITDAASAVTNTIEQPFYYWG*	Defensive	2	1	1	2	-	-	-	-	TRINITY_DN4420_c0_g1_i2	NA	NA	no
Oslo	TRINITY_DN4420_c0_g1_i3.p1	Glue06	SAPDLIIQVHPFKMRTLVTIVVLLSIAASSFAAPAVTDRKPEERFVLTDAVQAIGGAKQAALQGLTNFGTSLTGALEGALGTGPLLTRAVQGVGDTLVAAEGGITDAASAVTNTIEQPFYYWG*	CS_pos:_32-33._Pr:_0.9765	APAVTDRKPEERFVLTDAVQAIGGAKQAALQGLTNFGTSLTGALEGALGTGPLLTRAVQGVGDTLVAAEGGITDAASAVTNTIEQPFYYWG*	Defensive	2	1	1	2	-	-	-	-	TRINITY_DN4420_c0_g1_i3	NA	NA	no
Oslo	TRINITY_DN21472_c0_g1_i1.p1	Glue07	MKSSLLLIVLLAFASPAHSEDIFIVTGLPDTSPVHAYDEMVPEANKVFASLEKEVESKMATSRTAKRIFKLIQKIRKAIQKPHSFKNEDHIRKTGGAIYSAVRAIGSYLPKVKKEGMNVDQAIEFIGIGTIRDGFAKAIFALIRKH*	CS_pos:_19-20._Pr:_0.9739	EDIFIVTGLPDTSPVHAYDEMVPEANKVFASLEKEVESKMATSRTAKRIFKLIQKIRKAIQKPHSFKNEDHIRKTGGAIYSAVRAIGSYLPKVKKEGMNVDQAIEFIGIGTIRDGFAKAIFALIRKH*	Defensive	1	-	-	1	-	-	-	-	TRINITY_DN21472_c0_g1_i1	NA	NA	no
Oslo	TRINITY_DN21472_c0_g1_i4.p1	Glue07	MKSLLLIVLLAFASPAHSEDIFIVTGLPDTSPAHAYDKMVPEANKVFASLEKEVESKMATSSTAKRIFNLIQKIRKAIRKPHSFKSEDDIRKTGGAIYSAVRAIGSYLPKVKKEGMNVDQAIEFIGIGTIRDGFAKAIFALIRQH*	CS_pos:_18-19._Pr:_0.9752	EDIFIVTGLPDTSPAHAYDKMVPEANKVFASLEKEVESKMATSSTAKRIFNLIQKIRKAIRKPHSFKSEDDIRKTGGAIYSAVRAIGSYLPKVKKEGMNVDQAIEFIGIGTIRDGFAKAIFALIRQH*	Defensive	1	-	-	1	-	-	-	-	TRINITY_DN21472_c0_g1_i4	NA	NA	no
Oslo	TRINITY_DN21472_c0_g1_i5.p1	Glue07	MKSSLLLIVLLAFASPAHSEDIFIVTGLPDTSPVHAYDEMVPEANKVFASLEKEVESKMATSRTAKRIFKLIQKIRKAIQKPHSFKNEDHIRKTGGAIYSAVRAIGSYLPKVKKEGMNVDQAIEFIGIGTIRDGFAKAIFALIRQH*	CS_pos:_19-20._Pr:_0.9739	EDIFIVTGLPDTSPVHAYDEMVPEANKVFASLEKEVESKMATSRTAKRIFKLIQKIRKAIQKPHSFKNEDHIRKTGGAIYSAVRAIGSYLPKVKKEGMNVDQAIEFIGIGTIRDGFAKAIFALIRQH*	Defensive	1	-	-	1	-	-	-	-	TRINITY_DN21472_c0_g1_i5	NA	NA	no
Oslo	TRINITY_DN1004_c0_g1_i1.p1	Glue07	MKSSFFVPLTCLLAYLSLAFGQDIKEITGVDDEKVQPYNKLVAEANKNLNALDEAMKAKAGSGGELKIMITGISGSMKLLRETLSDKAINDIKTLPHQAYRSLLIIKLVRPFLLDGKKDGLDIDGPIEFFAPKGDFVKSLLPLSCLTPGEECCKDLASCS*	CS_pos:_21-22._Pr:_0.9797	QDIKEITGVDDEKVQPYNKLVAEANKNLNALDEAMKAKAGSGGELKIMITGISGSMKLLRETLSDKAINDIKTLPHQAYRSLLIIKLVRPFLLDGKKDGLDIDGPIEFFAPKGDFVKSLLPLSCLTPGEECCKDLASCS*	Defensive	4	1	4	2	-	-	-	-	TRINITY_DN1004_c0_g1_i1	NA	NA	no
Oslo	TRINITY_DN1004_c0_g1_i10.p1	Glue07	MNSSFFVPLTCLLAYLSLAFGQDIKEITGVDDEKVQPYNKLVAEANKNLNALDEAMKAKAGSGGELKIMITGISGSMKLLRETLSDKAINDIKTLPHQAYR	CS_pos:_21-22._Pr:_0.9792	QDIKEITGVDDEKVQPYNKLVAEANKNLNALDEAMKAKAGSGGELKIMITGISGSMKLLRETLSDKAINDIKTLPHQAYR	Defensive	-	1	-	-	-	-	-	-	TRINITY_DN1004_c0_g1_i10	NA	NA	no
Oslo	TRINITY_DN1004_c0_g1_i17.p1	Glue07	MKSSFFVPLTCLLAYLSLAFGQDIKEITGVDDEKVQPYNKLVAEANKNLNALDEAMKAKAGSGGELKIMITGISGSMKLLRETLSDKAINDIKTLPHQAYRSLLIIKLVRPFLLDGKKDGLDIDGPIEFYAPKGDFV	CS_pos:_21-22._Pr:_0.9797	QDIKEITGVDDEKVQPYNKLVAEANKNLNALDEAMKAKAGSGGELKIMITGISGSMKLLRETLSDKAINDIKTLPHQAYRSLLIIKLVRPFLLDGKKDGLDIDGPIEFYAPKGDFV	Defensive	-	1	3	-	-	-	-	-	TRINITY_DN1004_c0_g1_i17	NA	NA	no
Oslo	TRINITY_DN1004_c0_g1_i3.p1	Glue07	MNFSVFVPLTCLLAYLSLAFGQDIKEITGVDDEKVQPYNKLVAEANKNLNALDEAMKAKAGSGGELKIMITGISGSMKLLRETLSDKAINDIKTLPHQAYRSLLIIKLVRPFLLDGKKDGLDIDGPIEFYAPKGDFV	CS_pos:_21-22._Pr:_0.9796	QDIKEITGVDDEKVQPYNKLVAEANKNLNALDEAMKAKAGSGGELKIMITGISGSMKLLRETLSDKAINDIKTLPHQAYRSLLIIKLVRPFLLDGKKDGLDIDGPIEFYAPKGDFV	Defensive	-	1	3	-	-	-	-	-	TRINITY_DN1004_c0_g1_i3	NA	NA	no
Oslo	TRINITY_DN1004_c0_g1_i8.p1	Glue07	MNFSVFVPLTCLLAYLSLAFCQDILEISGVDDEKVQPYNKLVAEANKNLNALDEAMKAKAGSGGELKIMITGISGSMKLLRETLSDKAINDIKTLPHQAYRSLLIIKLVRPFLLDGKKDGLDIDGPIEFFAPKGDFVKSLLPLSCLTPGEECCKDLASCS*	CS_pos:_21-22._Pr:_0.9721	QDILEISGVDDEKVQPYNKLVAEANKNLNALDEAMKAKAGSGGELKIMITGISGSMKLLRETLSDKAINDIKTLPHQAYRSLLIIKLVRPFLLDGKKDGLDIDGPIEFFAPKGDFVKSLLPLSCLTPGEECCKDLASCS*	Defensive	4	1	4	2	-	-	-	-	TRINITY_DN1004_c0_g1_i8	NA	NA	no
Oslo	TRINITY_DN48_c1_g1_i4.p1	Glue08	MYFAAILCLFAVASAAPPGAEECKATTNTVSIQLSQMPTEWVFCAQYVEGATQQFCKLTATDNANDQHAKLSEMYKTMDEEKTEGWMKFGLNMEKAGVYKVTGLAGPVKATAYITGAAKPADGTASISFYKCFSGGKWGGSQDSGMFAGVISTSRDGCKNEETEALIKKTEDEFLGGEKLIKVAEGDC*	CS_pos:_15-16._Pr:_0.9801	APPGAEECKATTNTVSIQLSQMPTEWVFCAQYVEGATQQFCKLTATDNANDQHAKLSEMYKTMDEEKTEGWMKFGLNMEKAGVYKVTGLAGPVKATAYITGAAKPADGTASISFYKCFSGGKWGGSQDSGMFAGVISTSRDGCKNEETEALIKKTEDEFLGGEKLIKVAEGDC*	Defensive	1	-	-	1	-	-	-	-	TRINITY_DN48_c1_g1_i4	NA	NA	no
Oslo	TRINITY_DN48_c1_g1_i8.p1	Glue08	MYFAAILCLFAVASAAPPGAEECKATTNTVSIQLSQMPTEWVFCAQYVEGATQQFCKLTATDNANDQHAKLSEMYKTMDEEKTEGWMKFGLNMEKAGVYKVTGLAGPVKATAYITGAAKPADGTASISFYKCFSGGKWGGSQDSGMFAGVISTSRDGCKNEETEALIKKTEDEFLGGEKLIRVAAGDC*	CS_pos:_15-16._Pr:_0.9801	APPGAEECKATTNTVSIQLSQMPTEWVFCAQYVEGATQQFCKLTATDNANDQHAKLSEMYKTMDEEKTEGWMKFGLNMEKAGVYKVTGLAGPVKATAYITGAAKPADGTASISFYKCFSGGKWGGSQDSGMFAGVISTSRDGCKNEETEALIKKTEDEFLGGEKLIRVAAGDC*	Defensive	1	-	-	1	-	-	-	-	TRINITY_DN48_c1_g1_i8	NA	NA	no
Oslo	TRINITY_DN54546_c0_g3_i3.p1	Glue08	MSFESSSMYVAAILLFFAAASTAGLDVSIPKVKTIGIQFTKMPENWFYCGTYVKKPTKQFCKLDFKADSDKSGDFGIKYKAMGKGGEDGELKFKLNLVSDGIYEVADFPIKAKAFVTGVAMPILKGGPIITSYFKNFSGGQWGGEEDSGIYGGVLSTSLEGCKSEDAKKLGEKLEKDVLNGEKLIPTEGKC*	CS_pos:_24-25._Pr:_0.8614	LDVSIPKVKTIGIQFTKMPENWFYCGTYVKKPTKQFCKLDFKADSDKSGDFGIKYKAMGKGGEDGELKFKLNLVSDGIYEVADFPIKAKAFVTGVAMPILKGGPIITSYFKNFSGGQWGGEEDSGIYGGVLSTSLEGCKSEDAKKLGEKLEKDVLNGEKLIPTEGKC*	Defensive	6	-	-	6	-	-	-	-	TRINITY_DN54546_c0_g3_i3	NA	NA	no
Oslo	TRINITY_DN54546_c0_g3_i4.p1	Glue08	MSFESSSMYVAAILLFFAAANAAGLEVSIPKVKTIGIQFTKMPENWFYCGTYVKKPTKQFCKLNFKADSDKAGDFAIKYKAMGKGGEDGDLKFKLNLVSDGIYEVADFPIKAKAFVTGVAMPILKGGPIITSYFKNFSGGQWGGEEDSGIYGGVLSTSLEGCKSEDAKKLGEKLEKDVLNGEKLIPTEGKC*	CS_pos:_22-23._Pr:_0.9829	AGLEVSIPKVKTIGIQFTKMPENWFYCGTYVKKPTKQFCKLNFKADSDKAGDFAIKYKAMGKGGEDGDLKFKLNLVSDGIYEVADFPIKAKAFVTGVAMPILKGGPIITSYFKNFSGGQWGGEEDSGIYGGVLSTSLEGCKSEDAKKLGEKLEKDVLNGEKLIPTEGKC*	Defensive	6	-	-	6	-	-	-	-	TRINITY_DN54546_c0_g3_i4	NA	NA	no
Oslo	TRINITY_DN725_c0_g2_i1.p1	Glue08	MYLAAILCLFAAVSAAPTDTNTCGKQPAPGNVEIQMSTMPKAWVFCAQYVAKPLMEFCTLDLEATDDQTGQISEMYKNINDDSDGWKKFGLSRDGTGMYEVTGAEPLTAEAYIVKLEMIDESTPVVIYNKCFSGGQFGGEGDSGIFVGVISTSKDGCDNDKTKELIKWADKDVLPKGEKLTKPVKCV*	CS_pos:_15-16._Pr:_0.9799	APTDTNTCGKQPAPGNVEIQMSTMPKAWVFCAQYVAKPLMEFCTLDLEATDDQTGQISEMYKNINDDSDGWKKFGLSRDGTGMYEVTGAEPLTAEAYIVKLEMIDESTPVVIYNKCFSGGQFGGEGDSGIFVGVISTSKDGCDNDKTKELIKWADKDVLPKGEKLTKPVKCV*	Defensive	1	-	-	1	-	-	-	-	TRINITY_DN725_c0_g2_i1	NA	NA	no
Oslo	TRINITY_DN725_c0_g2_i12.p1	Glue08	MYLAAILCLFAAVSAAPTDQNTCGKPPAPSNVEIQLSTMPKAWVFCAQYVKKPLMEFCTLDLEATDDQTGQISEMYKNINDDSDGWKKFGLSRDGTGMYEVTGAEPLTAEAYIVKLEMIDESTPVVIYNKCFSGGQFGGEGDSGIFVGVISTSK	CS_pos:_15-16._Pr:_0.9801	APTDQNTCGKPPAPSNVEIQLSTMPKAWVFCAQYVKKPLMEFCTLDLEATDDQTGQISEMYKNINDDSDGWKKFGLSRDGTGMYEVTGAEPLTAEAYIVKLEMIDESTPVVIYNKCFSGGQFGGEGDSGIFVGVISTSK	Defensive	1	-	-	1	-	-	-	-	TRINITY_DN725_c0_g2_i12	NA	NA	no
Oslo	TRINITY_DN725_c0_g2_i19.p1	Glue08	MYLAAILCLFAAVSAAPTDQNTCGKPPAPSNVEIQLSTMPKAWVFCAQYVAKPLMEFCTLDLEATDDQTGQISEMYKNINDDSDGWKKFGLSRDGTGMYEVTGAEPLTAEAYIVKLEMIDESTPVVIYNKCFSGGQFGGEGDSGIFVGVISTSKAGCENAKTADLITWAETAVLPEGEMLTKPVKCV*	CS_pos:_15-16._Pr:_0.9802	APTDQNTCGKPPAPSNVEIQLSTMPKAWVFCAQYVAKPLMEFCTLDLEATDDQTGQISEMYKNINDDSDGWKKFGLSRDGTGMYEVTGAEPLTAEAYIVKLEMIDESTPVVIYNKCFSGGQFGGEGDSGIFVGVISTSKAGCENAKTADLITWAETAVLPEGEMLTKPVKCV*	Defensive	1	-	-	1	-	-	-	-	TRINITY_DN725_c0_g2_i19	NA	NA	no
Oslo	TRINITY_DN725_c0_g2_i20.p1	Glue08	MYLAAILCLFAAVSAAPTDQNTCGKPPAPSNVEIQLSTMPKAWVFCAQYVAKPLMEFCTLDLEATDDQTGQISEMYKNINDDSDGWKKFGLSRDGTGMYEVTGAEPLTAEAYIVKLEMIDESTPVVIYNKCFSGGQFGGEGDSGIFVGVISTSKDGCDNDKTKELIKWADKDVLPKGEKLTKPVKCV*	CS_pos:_15-16._Pr:_0.9802	APTDQNTCGKPPAPSNVEIQLSTMPKAWVFCAQYVAKPLMEFCTLDLEATDDQTGQISEMYKNINDDSDGWKKFGLSRDGTGMYEVTGAEPLTAEAYIVKLEMIDESTPVVIYNKCFSGGQFGGEGDSGIFVGVISTSKDGCDNDKTKELIKWADKDVLPKGEKLTKPVKCV*	Defensive	1	-	-	1	-	-	-	-	TRINITY_DN725_c0_g2_i20	NA	NA	no
Oslo	TRINITY_DN725_c0_g2_i5.p1	Glue08	MYLAAILCLFAAVSAAPTDQNTCGKPPAPSNVEIQLSTMPKAWVFCAQYVAKPLMEFCTLDLEATDDQTGQISEMYKNINDDSDGWKKFGLSRDGTGMYEVTGAEPLTAEAYIVKLEMIDESTPVVIYNKCFSGGQFGGEGDSGIFVGVISTSKEGCNNPKTADLITWAETAVLPEGEMLTKPVKCV*	CS_pos:_15-16._Pr:_0.9802	APTDQNTCGKPPAPSNVEIQLSTMPKAWVFCAQYVAKPLMEFCTLDLEATDDQTGQISEMYKNINDDSDGWKKFGLSRDGTGMYEVTGAEPLTAEAYIVKLEMIDESTPVVIYNKCFSGGQFGGEGDSGIFVGVISTSKEGCNNPKTADLITWAETAVLPEGEMLTKPVKCV*	Defensive	1	-	-	1	-	-	-	-	TRINITY_DN725_c0_g2_i5	NA	NA	no
Oslo	TRINITY_DN725_c0_g2_i6.p1	Glue08	KPLMEFCTLDLEATDDQTGQISEMYKNINDDSDGWKKFGLSRDGTGMYEVTGAEPLTAEAYIVKLEMIDESTPVVIYNKCFSGGQFGGEGDSGIFVGVISTSKAGCENAKTADLITWAQEAVVPEGGMLTKPVKCV*	-	-	Defensive	1	-	-	1	-	-	-	-	TRINITY_DN725_c0_g2_i6	NA	NA	no
Oslo	TRINITY_DN8000_c0_g1_i10.p1	Glue08	MYFAAILCLFAVASAAPPGAEECKAIDDTVSIQLSQMPTEWVFCAQYVDGATQQFCTLTATDNANDQHAKLSEMYKNMDEAKTEGWMKFGLNMEKAGVYKVTGLAGPVKATAYITGAAKPADGTASISFYKCFSGGKWGGSQDSGIFAGVISTSKEGCMNEETVALIKKTEDEFLGGKKLKEVAAGDC*	CS_pos:_15-16._Pr:_0.9808	APPGAEECKAIDDTVSIQLSQMPTEWVFCAQYVDGATQQFCTLTATDNANDQHAKLSEMYKNMDEAKTEGWMKFGLNMEKAGVYKVTGLAGPVKATAYITGAAKPADGTASISFYKCFSGGKWGGSQDSGIFAGVISTSKEGCMNEETVALIKKTEDEFLGGKKLKEVAAGDC*	Defensive	1	-	-	1	-	-	-	-	TRINITY_DN8000_c0_g1_i10	NA	NA	no
Oslo	TRINITY_DN8000_c0_g1_i12.p1	Glue08	MPNEWVFCAQYVDGATQQFCTLTATDNANDQHAKLSEMYKNMDEAKTEGWMKFGLNMEKAGVYKVTGLAGPVKATTFITGAAMPEGGPASISFYKCFSGGKWGGSQDSGIFAGVISTSKEGCMNEET	-	-	Defensive	1	-	-	1	-	-	-	-	TRINITY_DN8000_c0_g1_i12	NA	NA	no
Oslo	TRINITY_DN8000_c0_g1_i13.p1	Glue08	MYFAAILCLFAVASAAPPGAEECKAIDDTVSIQLSQMPTEWVFCAQYVDGATQQFCTLTATDNANDQHAKLSEMYKNMDEAKTEGWMKFGLNMEKAGVYKVTGLAGPVKATAYITGAAKPADGTASISFYKCFSGGKWGGSQDSGIFAGVISTSKEGCMNEETVALIKKTEDEFLGGEKLIKVAEGDC*	CS_pos:_15-16._Pr:_0.9808	APPGAEECKAIDDTVSIQLSQMPTEWVFCAQYVDGATQQFCTLTATDNANDQHAKLSEMYKNMDEAKTEGWMKFGLNMEKAGVYKVTGLAGPVKATAYITGAAKPADGTASISFYKCFSGGKWGGSQDSGIFAGVISTSKEGCMNEETVALIKKTEDEFLGGEKLIKVAEGDC*	Defensive	1	-	-	1	-	-	-	-	TRINITY_DN8000_c0_g1_i13	NA	NA	no
Oslo	TRINITY_DN8000_c0_g1_i2.p2	Glue08	CKAPSKTVPIELSQMPNEWVFCAQYVDGATQQFCTLTATDNANDQHAKLSEMYKNMDEAKTEGWMKFGLNMEKAGVYKVTGLAGPVKATAYITGAAKPADGTASISFYKCFSGGKWGGSQDSGIFAGVISTSKEGCMNEETVALIKKTEDEFLGGKKLKEVAAGDC*	-	-	Defensive	1	-	-	1	-	-	-	-	TRINITY_DN8000_c0_g1_i2	NA	NA	no
Oslo	TRINITY_DN8000_c0_g1_i3.p1	Glue08	EECKAPANTVPIQLSQVPKDWVFCAQYVDGATQQFCTLTATDNANDQHAKLSEMYKNMDEAKTEGWMKFGLNMEKAGVYKVTGLAGPVKATTFITGAAMPEGGPASISFYKCFSGGKWGGSQDSGIFAGVISTSKEGCMNEET	-	-	Defensive	1	-	-	1	-	-	-	-	TRINITY_DN8000_c0_g1_i3	NA	NA	no
Oslo	TRINITY_DN8000_c0_g1_i5.p1	Glue08	MYFAAILCLFAVASAAPPGAEECKAIDDTVSIQLSQMPTEWVFCAQYVDGATQQFCTLTATDNANDQHAKLSEMYKNMDEAKTEGWMKFGLNMEKAGVYKVTGLAGPVKATTFITGAAMPEGGPASISFYKCFSGGKWGGSQDSGIFAGVISTSKEGCMNEET	CS_pos:_15-16._Pr:_0.9808	APPGAEECKAIDDTVSIQLSQMPTEWVFCAQYVDGATQQFCTLTATDNANDQHAKLSEMYKNMDEAKTEGWMKFGLNMEKAGVYKVTGLAGPVKATTFITGAAMPEGGPASISFYKCFSGGKWGGSQDSGIFAGVISTSKEGCMNEET	Defensive	1	-	-	1	-	-	-	-	TRINITY_DN8000_c0_g1_i5	NA	NA	no
Oslo	TRINITY_DN236_c0_g1_i1.p1	Glue08	MAATFYVLFLGAIVCSALAEECPEEGDGSVDWTVGEQTWYYCQSSLAGRKVDNCYIDFKTTGKDKTDTTVKQIEIGADGTASDKFTMEHIADGKYSYPGRDTNAINYKVTNEGKCLVYWKCPKNGAKWNDVSPNAPYIMVMCKEAALCKKSSEYTGELKEALNKLEKEKNTKVGDIDQAKCKKAYPDKYA*	CS_pos:_19-20._Pr:_0.9801	EECPEEGDGSVDWTVGEQTWYYCQSSLAGRKVDNCYIDFKTTGKDKTDTTVKQIEIGADGTASDKFTMEHIADGKYSYPGRDTNAINYKVTNEGKCLVYWKCPKNGAKWNDVSPNAPYIMVMCKEAALCKKSSEYTGELKEALNKLEKEKNTKVGDIDQAKCKKAYPDKYA*	Defensive	-	-	1	-	-	-	-	-	TRINITY_DN236_c0_g1_i1	NA	NA	no
Oslo	TRINITY_DN236_c0_g1_i19.p1	Glue08	MTAMVYFLLLGAVLCFALAQADDDCPDSGDDTVDWTKKSQTWYYCQSSLAGRKVDNCYIDFKTTGKDKTDTTVKQIEIGADGTASDKFTMEHIADGKYSYPGRDTNAINYKVTNEGKCLVYWKCPKNGAKWNDVSPNAPYIMVMCKEAALCKKSSEYTGELKEALNKLEKEKNTKVGDIDQAKCKKAYPDKYA*	CS_pos:_21-22._Pr:_0.6480	DDDCPDSGDDTVDWTKKSQTWYYCQSSLAGRKVDNCYIDFKTTGKDKTDTTVKQIEIGADGTASDKFTMEHIADGKYSYPGRDTNAINYKVTNEGKCLVYWKCPKNGAKWNDVSPNAPYIMVMCKEAALCKKSSEYTGELKEALNKLEKEKNTKVGDIDQAKCKKAYPDKYA*	Defensive	-	-	1	-	-	-	-	-	TRINITY_DN236_c0_g1_i19	NA	NA	no
Oslo	TRINITY_DN236_c0_g1_i2.p1	Glue08	MTAAMIYVLLLGAVLCFALAQADDDCPDSGDDTVDWTKKSQTWYYCQSSLAGRKVDNCYIDFKTTGKDKTDTTVKQIEIGADGTASDKFTMEHIADGKYSYPGRDTNAINYKVTNEGKCLVYWKCPKNGAKWNDVSPNAPYIMVMCKEAALCKKSSEYTGELKEALNKLEKEKNTKVGDIDQAKCKKAYPDKYA*	CS_pos:_22-23._Pr:_0.6274	DDDCPDSGDDTVDWTKKSQTWYYCQSSLAGRKVDNCYIDFKTTGKDKTDTTVKQIEIGADGTASDKFTMEHIADGKYSYPGRDTNAINYKVTNEGKCLVYWKCPKNGAKWNDVSPNAPYIMVMCKEAALCKKSSEYTGELKEALNKLEKEKNTKVGDIDQAKCKKAYPDKYA*	Defensive	-	-	1	-	-	-	-	-	TRINITY_DN236_c0_g1_i2	NA	NA	no
Oslo	TRINITY_DN4090_c0_g1_i10.p1	Glue08	MLFPLFSAAVLVFAFPSVQPIPVTTTYVEYGDAPPNQVYVNGQAGYPNQNVYYSTTTTTTGGRGSAGAGVNGQYNGQYQAGYNGQYQGGYNGQYQTQAGYNGRNQGNLINGAAGVVRDTAHGITNGLEDLTTGVTGTVENALGLPPVASQTLHAAGNVLRGTEDAITGTAGAVGNILGKK*	CS_pos:_20-21._Pr:_0.9751	IPVTTTYVEYGDAPPNQVYVNGQAGYPNQNVYYSTTTTTTGGRGSAGAGVNGQYNGQYQAGYNGQYQGGYNGQYQTQAGYNGRNQGNLINGAAGVVRDTAHGITNGLEDLTTGVTGTVENALGLPPVASQTLHAAGNVLRGTEDAITGTAGAVGNILGKK*	Defensive	4	-	-	4	-	-	-	-	TRINITY_DN4090_c0_g1_i10	TRINITY_DN4090_c0_g1_i13	at_+/96.51%	3
Oslo	TRINITY_DN25155_c0_g1_i1.p2	Glue09	MAAIRSAWLFVMATVLIPLINCAPMDSIPSERDESGFYTVADFGKLITDTCDKPD	CS_pos:_22-23._Pr:_0.9774	APMDSIPSERDESGFYTVADFGKLITDTCDKPD	Defensive	-	-	1	-	-	-	-	-	TRINITY_DN25155_c0_g1_i1	NA	NA	no
Oslo	TRINITY_DN626_c0_g1_i10.p1	Glue09	MAAISSAWLFVMATVLIPLINCAPMDSIPSERDESGFYTVADFGKLITDTCDKLDGIKATLDDPFVSGAAAGILNQPLPFPNLAILDIFGILDVLTKYLGMLQDYLNELMSGKKPAPPKAPELTYGDYGDPSEPEEKKSQGSLLMTPADLISGLTYACKALNLVGNVLQNPVTGALSLPIPDPYHKQNATASNAFFNPLGLVSVVKGLGNYVISPIVDNTIMPLINLIKNAILAGGEPPTTLPPPTTTAAASGWGFLG*	CS_pos:_22-23._Pr:_0.9809	APMDSIPSERDESGFYTVADFGKLITDTCDKLDGIKATLDDPFVSGAAAGILNQPLPFPNLAILDIFGILDVLTKYLGMLQDYLNELMSGKKPAPPKAPELTYGDYGDPSEPEEKKSQGSLLMTPADLISGLTYACKALNLVGNVLQNPVTGALSLPIPDPYHKQNATASNAFFNPLGLVSVVKGLGNYVISPIVDNTIMPLINLIKNAILAGGEPPTTLPPPTTTAAASGWGFLG*	Defensive	10	3	1	9	-	-	-	-	TRINITY_DN626_c0_g1_i10	NA	NA	no
Oslo	TRINITY_DN626_c0_g1_i12.p1	Glue09	MAAISSAWLFVMATVLIPLINCAPMDSIPSERDESGFYTVADFGKLITDTCDKLDGIKATLDDPFVSGAAAGILNQPLPFPNLAILDIFGILDVLTKYLGMLQDYLNELMSGKKPAPPKAPELTYGDYGDPSEPEEKKSQGSLLMTPADLINGLTYACKALNLVGNVLQNPVTGALSLPIPDPYHKQNATASNAFFNPLGLVSVVKGLGNYVISPIVDNTIMPLINLIKNAILAGGEPPTTLPPPTTTAASGWGFFG*	CS_pos:_22-23._Pr:_0.9809	APMDSIPSERDESGFYTVADFGKLITDTCDKLDGIKATLDDPFVSGAAAGILNQPLPFPNLAILDIFGILDVLTKYLGMLQDYLNELMSGKKPAPPKAPELTYGDYGDPSEPEEKKSQGSLLMTPADLINGLTYACKALNLVGNVLQNPVTGALSLPIPDPYHKQNATASNAFFNPLGLVSVVKGLGNYVISPIVDNTIMPLINLIKNAILAGGEPPTTLPPPTTTAASGWGFFG*	Defensive	10	3	1	9	-	-	-	-	TRINITY_DN626_c0_g1_i12	NA	NA	no
Oslo	TRINITY_DN626_c0_g1_i3.p1	Glue09	MAAISSAWLFVMATVLIPLINCAPMDSIPSERDESGFYTVADFGKLITDTCDKLDGIKATLDDPFVSGAAAGILNQPLPFPNLAILDIFGILDVLTKYLGMLQDYLNELMSGKKTSTT*	CS_pos:_22-23._Pr:_0.9809	APMDSIPSERDESGFYTVADFGKLITDTCDKLDGIKATLDDPFVSGAAAGILNQPLPFPNLAILDIFGILDVLTKYLGMLQDYLNELMSGKKTSTT*	Defensive	-	-	1	-	-	-	-	-	TRINITY_DN626_c0_g1_i3	NA	NA	no
Oslo	TRINITY_DN365_c0_g1_i1.p1	Glue09	NYTETRGAQALLNQHSLVKRTMKSVAAVLVVTIFMTPTFSFPDPNQALAHFELRDDNGYISIKDLGELLSGMCGQLSVFKDTLAGSVTAGYGQQVLDTPLPLPNLAALDFAGIIKLVTEGLGQALDIATKTIGANGPPGSTDVTTAAPTGTTGKPGFLLTVGDVVDMAEYLCKVVNLVAAVLNNKLFDILHINRITIPLRDPRHPLPDLSWVDKLDILNLQGLGKGLYNAGSSIVTGIGCWFGCSAPATTEAPPPPSELTKPEKPAIFD	CS_pos:_49-50._Pr:_0.3590	HFELRDDNGYISIKDLGELLSGMCGQLSVFKDTLAGSVTAGYGQQVLDTPLPLPNLAALDFAGIIKLVTEGLGQALDIATKTIGANGPPGSTDVTTAAPTGTTGKPGFLLTVGDVVDMAEYLCKVVNLVAAVLNNKLFDILHINRITIPLRDPRHPLPDLSWVDKLDILNLQGLGKGLYNAGSSIVTGIGCWFGCSAPATTEAPPPPSELTKPEKPAIFD	Defensive	14	4	4	14	-	-	-	-	TRINITY_DN365_c0_g1_i1	NA	NA	no
Oslo	TRINITY_DN365_c0_g1_i10.p1	Glue09	MKSVAAVLVVTILMTPTFSFPDPNQALAHFELRDDNGYISIKDLGELLSGMCGQLSVFKDTLAGSVTAGYGQQVLDTPLPLPNLAALDFAGIIKLVTEGLGQALDIATKTIGANGPPGSTDVTTAAPTGTTGKPGFLLTVGDVVDMAEYLCKVVNLVAAVLNNKLFDILHINRITIPLRDPRHPLPDLSWVDKLDILNLQGLGKGLYNAGSSLVTGIGCWFGCSAPATTEAPPPPSELAKPEKPAIFDQLAGAYGEYS*	CS_pos:_19-20._Pr:_0.9818	FPDPNQALAHFELRDDNGYISIKDLGELLSGMCGQLSVFKDTLAGSVTAGYGQQVLDTPLPLPNLAALDFAGIIKLVTEGLGQALDIATKTIGANGPPGSTDVTTAAPTGTTGKPGFLLTVGDVVDMAEYLCKVVNLVAAVLNNKLFDILHINRITIPLRDPRHPLPDLSWVDKLDILNLQGLGKGLYNAGSSLVTGIGCWFGCSAPATTEAPPPPSELAKPEKPAIFDQLAGAYGEYS*	Defensive	14	4	4	14	-	-	-	-	TRINITY_DN365_c0_g1_i10	NA	NA	no
Oslo	TRINITY_DN365_c0_g1_i13.p1	Glue09	MKSVAAVLVVTILMTPTFSFPDPNQALAHFELRDDNGYISIKDLGELLSGMCGQLSVFKDTLAGSVTAGYGQQVLDTPLPLPNLAALDFAGIIKLVTEGLGQALDIATKTIGANGPPGSTDVTTAAPTGTTGKPGFLLTVGDVVDMAEYLCKVVNLVAAVLNNKLFDILHINRITIPLRDPRHPLPDLSWVDKLDILNLQGLGKGLVNAGSALVTGIGCWFGCSAPASTEAPPPPAELTKPEKPAIFDELAGAYGEYS*	CS_pos:_19-20._Pr:_0.9818	FPDPNQALAHFELRDDNGYISIKDLGELLSGMCGQLSVFKDTLAGSVTAGYGQQVLDTPLPLPNLAALDFAGIIKLVTEGLGQALDIATKTIGANGPPGSTDVTTAAPTGTTGKPGFLLTVGDVVDMAEYLCKVVNLVAAVLNNKLFDILHINRITIPLRDPRHPLPDLSWVDKLDILNLQGLGKGLVNAGSALVTGIGCWFGCSAPASTEAPPPPAELTKPEKPAIFDELAGAYGEYS*	Defensive	14	4	4	14	-	-	-	-	TRINITY_DN365_c0_g1_i13	NA	NA	no
Oslo	TRINITY_DN365_c0_g1_i15.p1	Glue09	MKSVAAVLVVTILMTPTFSFPDPNQALAHFELRDDNGYISIKDLGELLSGMCGQLSVFKDTLAGSVTAGYGQQVLDTPLPLPNLAALDFAGIIKLVTEGLGQALDIATKTIGANGPPGSTDVTTAAPTGTTGKPGFLLTVGDVVDMAEYLCKVVNLVAAVLNNKLFDILHINRITIPLRDPRHPLPDLSWVDKLDILNLQGLGKGIYNAGSAIVSGIGCWFGCSAPATTEAPPPPSELTKPEKPAIFDELAGAYGEYS*	CS_pos:_19-20._Pr:_0.9818	FPDPNQALAHFELRDDNGYISIKDLGELLSGMCGQLSVFKDTLAGSVTAGYGQQVLDTPLPLPNLAALDFAGIIKLVTEGLGQALDIATKTIGANGPPGSTDVTTAAPTGTTGKPGFLLTVGDVVDMAEYLCKVVNLVAAVLNNKLFDILHINRITIPLRDPRHPLPDLSWVDKLDILNLQGLGKGIYNAGSAIVSGIGCWFGCSAPATTEAPPPPSELTKPEKPAIFDELAGAYGEYS*	Defensive	14	4	4	14	-	-	-	-	TRINITY_DN365_c0_g1_i15	NA	NA	no
Oslo	TRINITY_DN365_c0_g1_i3.p1	Glue09	NYTETRGAQALLNQHSLVKRTMKSVAAVLVVTIFMTPTFSFPDPNQALAHFELRDDNGYISIKDLGELLSGMCGQLSVFKDTLAGSVTAGYGQQVLDTPLPLPNLAALDFAGIIKLVTEGLGQALDIATKTIGANGPPGSTDVTTAAPTGTTGKPGFLLTVGDVVDMAEYLCKVVNLVAAVLNNKLFDILHINRITIPLRDPRHPLPDLSWVDKLDILNLQGLGKGIYNAGSAIVSGIGCWFGCSAPATTEAPPPPSELTKPEKPAIFDELAGAYGEYS*	CS_pos:_49-50._Pr:_0.3590	HFELRDDNGYISIKDLGELLSGMCGQLSVFKDTLAGSVTAGYGQQVLDTPLPLPNLAALDFAGIIKLVTEGLGQALDIATKTIGANGPPGSTDVTTAAPTGTTGKPGFLLTVGDVVDMAEYLCKVVNLVAAVLNNKLFDILHINRITIPLRDPRHPLPDLSWVDKLDILNLQGLGKGIYNAGSAIVSGIGCWFGCSAPATTEAPPPPSELTKPEKPAIFDELAGAYGEYS*	Defensive	14	4	4	14	-	-	-	-	TRINITY_DN365_c0_g1_i3	NA	NA	no
Oslo	TRINITY_DN365_c0_g1_i4.p1	Glue09	MKSVAAVLVVTILMTPTFSFPDPNQALAHFELRDDNGYISIKDLGELLSGMCGQLSVFKDTLAGSVTAGYGQQVLDTPLPLPNLAALDFAGIIKLVTEGLGQALDIATKTIGANGPPGSTDVTTAAPTGTTGKPGFLLTVGDVVDMAEYLCKVVNLVAAVLNNKLFDILHINRITIPLRDPRHPLPDLSWVDKLDILNLQGLGKGLYNAGSSIVTGIGCWFGCSAPATTEAPPPPSELAKPEKPAIFDQLAGAYGEYS*	CS_pos:_19-20._Pr:_0.9818	FPDPNQALAHFELRDDNGYISIKDLGELLSGMCGQLSVFKDTLAGSVTAGYGQQVLDTPLPLPNLAALDFAGIIKLVTEGLGQALDIATKTIGANGPPGSTDVTTAAPTGTTGKPGFLLTVGDVVDMAEYLCKVVNLVAAVLNNKLFDILHINRITIPLRDPRHPLPDLSWVDKLDILNLQGLGKGLYNAGSSIVTGIGCWFGCSAPATTEAPPPPSELAKPEKPAIFDQLAGAYGEYS*	Defensive	14	4	4	14	-	-	-	-	TRINITY_DN365_c0_g1_i4	NA	NA	no
Oslo	TRINITY_DN365_c0_g1_i7.p1	Glue09	MKSAAAVLVVAILMTPTFSFPDPNQALAHFELRDDNGYISIKDLGELLSGMCGQLSVFKDTLAGSVTAGYGQQVLDTPLPLPNLAALDFAGIIKLVTEGLGQALDIATKTIGANGPPGSTDVTTAAPTGTTGKPGFLLTVGDVVDMAEYLCKVVNLVAAVLNNKLFDILHINRITIPLRDPRHPLPDLSWVDKLDILNLQGLGKGLVNAGSALVTGIGCWFGCSAPASTEAPPPPAELTKPEKPAIFDELAGAYGEYS*	CS_pos:_19-20._Pr:_0.9808	FPDPNQALAHFELRDDNGYISIKDLGELLSGMCGQLSVFKDTLAGSVTAGYGQQVLDTPLPLPNLAALDFAGIIKLVTEGLGQALDIATKTIGANGPPGSTDVTTAAPTGTTGKPGFLLTVGDVVDMAEYLCKVVNLVAAVLNNKLFDILHINRITIPLRDPRHPLPDLSWVDKLDILNLQGLGKGLVNAGSALVTGIGCWFGCSAPASTEAPPPPAELTKPEKPAIFDELAGAYGEYS*	Defensive	14	4	4	14	-	-	-	-	TRINITY_DN365_c0_g1_i7	NA	NA	no
Oslo	TRINITY_DN41686_c1_g1_i1.p1	Glue09	HFELRDDNGYISIKDLGELLSGMCGQLSVFKDTLAGSVTAGYGQQVLDTPLPLPNLAALDFAGIIKLVTEGLGQALDIATKTIGANNGAPPGSTDVTTAAPTGKPGFLLTVGDVVDMAEYLCKVVNLVAAVLNNKLFDILHIN	-	-	Defensive	-	3	3	-	-	-	-	-	TRINITY_DN41686_c1_g1_i1	NA	NA	no
Oslo	TRINITY_DN1521_c0_g1_i11.p1	Glue10	MKYLHVAVALAALFVVSYAEHDQVEMWLLSRSERSGEMERESPPEVTPEPPKEKKEEAKTEEAEKKEEKKEDVKKEDEKKEEKKEEEKKEEKKEEKKEDKKDRADEAKKDEEKAKKEDDKKEDKKADEKKEDKKEDVKKEEKKEEKKADEKKEEKK	CS_pos:_19-20._Pr:_0.9546	EHDQVEMWLLSRSERSGEMERESPPEVTPEPPKEKKEEAKTEEAEKKEEKKEDVKKEDEKKEEKKEEEKKEEKKEEKKEDKKDRADEAKKDEEKAKKEDDKKEDKKADEKKEDKKEDVKKEEKKEEKKADEKKEEKK	Defensive	2	-	-	2	-	-	-	-	TRINITY_DN1521_c0_g1_i11	TRINITY_DN1521_c0_g1_i15	at_+/99.86%	3
Oslo	TRINITY_DN1521_c0_g1_i14.p1	Glue10	MKNIYFSVVKSNITKYGLNYAPFLLILGSERSGEMERESPPEVTPEPPKEKKEEAKTEEAEKKEEKKEDVKKEDEKKEEKKEEEKKEEKKEEKKEDKKDRADEAKKDEEKAKKEDKKDRADEAKKDEEKAKKEDDKKEDKKADEKKEDKKEDVKKEEKKEEKKADEKKEEKK	-	-	Defensive	2	-	-	2	-	-	-	-	TRINITY_DN1521_c0_g1_i14	NA	NA	no
Oslo	TRINITY_DN1521_c0_g1_i15.p1	Glue10	MKYLHVAVALAALFVVSYAEHDQVEMWLLSRSERSGEMERESPPEVTPEPPKEKKEEAKTEEAEKKEEKKEDVKKEDEKKEEKKEEEKKEEKKEEKKEDKKDRADEAKKDEGRKTSCQKAKKEDDKKEDKKADEKKEDKKEDVKKEEKKEEKKADEKKEEKK	CS_pos:_19-20._Pr:_0.9546	EHDQVEMWLLSRSERSGEMERESPPEVTPEPPKEKKEEAKTEEAEKKEEKKEDVKKEDEKKEEKKEEEKKEEKKEEKKEDKKDRADEAKKDEGRKTSCQKAKKEDDKKEDKKADEKKEDKKEDVKKEEKKEEKKADEKKEEKK	Defensive	2	-	-	2	-	-	-	-	TRINITY_DN1521_c0_g1_i15	NA	NA	3
Oslo	TRINITY_DN66016_c0_g1_i1.p1	Glue10	SVTASFTIKSRRPRCVLVGYQPLPISMYQLVGQTNLKLHLGLLVPSLNYKRHAKRQIHLQYVPSY*	-	-	Defensive	1	1	-	-	-	-	-	-	TRINITY_DN66016_c0_g1_i1	NA	NA	no
Oslo	TRINITY_DN4090_c0_g1_i11.p1	Glue11	MLFPLFSAAVLVFAFPSVQPIPVTTTYVEYGDVTPGQVYVNGAEYPNQNVYYSTTTTTTGGRGSAGAGVNGQYNGQYQAGYNGQYQGGYNGQYQTQTQTGYNGQNQGNLINGAAGVVRDTAHGITNGLEDLTTGVTGTVENALGLPPVASQTLHAAGNVLRGASDVVTGAANAVGNFLGKK*	CS_pos:_20-21._Pr:_0.9774	IPVTTTYVEYGDVTPGQVYVNGAEYPNQNVYYSTTTTTTGGRGSAGAGVNGQYNGQYQAGYNGQYQGGYNGQYQTQTQTGYNGQNQGNLINGAAGVVRDTAHGITNGLEDLTTGVTGTVENALGLPPVASQTLHAAGNVLRGASDVVTGAANAVGNFLGKK*	Defensive	5	-	-	5	-	-	-	-	TRINITY_DN4090_c0_g1_i11	TRINITY_DN4090_c0_g1_i13	at_+/97.33%	3
Oslo	TRINITY_DN4090_c0_g1_i13.p1	Glue11	MLFPLFSAAVLVFAFPSVQPIPVTTTYVEYGDVTPGQVYVNGAEYPNQNVYYSTTTTTTGGRGSAGAGVNGQYNGQYQAGYNGQYQGGYNGQYQTQTQTGYNGQNQGNLINGAAGVVRDTAHGITNGLEDLTTGVTGTVENALGLPPVASQTLHAAGNVLRETEDAITGAVGAVGNLLGKK*	CS_pos:_20-21._Pr:_0.9774	IPVTTTYVEYGDVTPGQVYVNGAEYPNQNVYYSTTTTTTGGRGSAGAGVNGQYNGQYQAGYNGQYQGGYNGQYQTQTQTGYNGQNQGNLINGAAGVVRDTAHGITNGLEDLTTGVTGTVENALGLPPVASQTLHAAGNVLRETEDAITGAVGAVGNLLGKK*	Defensive	4	-	-	4	-	-	-	-	TRINITY_DN4090_c0_g1_i13	NA	NA	3
Oslo	TRINITY_DN4090_c0_g1_i14.p1	Glue11	MLFPLFSAAVLVFAFPSVQPIPVTTTYVEYGDVTPGQVYVNGAEYPNQNVYYSTTTTTTGGRGSAGAGVNGQYNGQYQAGYNGQYQGGYNGQTQTGYNGRNQGNLINGAAGVVRDTAHGITNGLEDLTTGVTGTVENALGLPPVASQTLHAAGNVLRGASDVVTGAANAVGNFLGKK*	CS_pos:_20-21._Pr:_0.9774	IPVTTTYVEYGDVTPGQVYVNGAEYPNQNVYYSTTTTTTGGRGSAGAGVNGQYNGQYQAGYNGQYQGGYNGQTQTGYNGRNQGNLINGAAGVVRDTAHGITNGLEDLTTGVTGTVENALGLPPVASQTLHAAGNVLRGASDVVTGAANAVGNFLGKK*	Defensive	5	-	-	5	-	-	-	-	TRINITY_DN4090_c0_g1_i14	TRINITY_DN4090_c0_g1_i13	at_+/97.30%	3
Oslo	TRINITY_DN4090_c0_g1_i15.p1	Glue11	MLFPLFSAAVLVFAFPSVQPIPVTTTYVEYGDVTPGQVYVNGAEYPNQNVYYSTTTTTTGGRGSAGAGVNGQYNGQYQAGYNGQYQGGYNGQTQTGYNGRNQGNLINGAAGVVRDTAHGITNGLEDLTTGVTGTVENALGLPPVASQTLHAAGNVLRGTEDAITGAVGAVGNLLGKK*	CS_pos:_20-21._Pr:_0.9774	IPVTTTYVEYGDVTPGQVYVNGAEYPNQNVYYSTTTTTTGGRGSAGAGVNGQYNGQYQAGYNGQYQGGYNGQTQTGYNGRNQGNLINGAAGVVRDTAHGITNGLEDLTTGVTGTVENALGLPPVASQTLHAAGNVLRGTEDAITGAVGAVGNLLGKK*	Defensive	4	-	-	4	-	-	-	-	TRINITY_DN4090_c0_g1_i15	TRINITY_DN4090_c0_g1_i13	at_+/99.46%	3
Oslo	TRINITY_DN4090_c0_g1_i2.p1	Glue11	MLFPLFSAAVLVFAFPSVQPIPVTTTYVEYGDAPPNQVYVNGQAGYPNQNVYYSTSTTGVRGDAGVGVNGQYQAGYNGQYQGGYNGQYQTQTQTGYNGQNQGNLINGAAGVVRDTAHGITNGLEDLTTGVTGTVENALGLPPVASQTLHAAGNVLRGASDVVTGAANAVGNFLGKK*	CS_pos:_20-21._Pr:_0.9748	IPVTTTYVEYGDAPPNQVYVNGQAGYPNQNVYYSTSTTGVRGDAGVGVNGQYQAGYNGQYQGGYNGQYQTQTQTGYNGQNQGNLINGAAGVVRDTAHGITNGLEDLTTGVTGTVENALGLPPVASQTLHAAGNVLRGASDVVTGAANAVGNFLGKK*	Defensive	5	-	-	5	-	-	-	-	TRINITY_DN4090_c0_g1_i2	NA	NA	3
Oslo	TRINITY_DN4090_c0_g1_i3.p1	Glue11	MLFPLFSAAVLVFAFPSVQPIPVTTTYVEYGDAPPNQVYVNGQAGYPNQNVYYSTTTTTTGGRGSAGAGVNGQYNGQYQAGYNGQYQGGYNGQYQTQAGYNGRNQGNLINGAAGVVRDTAHGITNGLEDLTTGVTGTVENALGLPPVASQTLHAAGNVLRGASDVVTGAANAVGNFLGKK*	CS_pos:_20-21._Pr:_0.9751	IPVTTTYVEYGDAPPNQVYVNGQAGYPNQNVYYSTTTTTTGGRGSAGAGVNGQYNGQYQAGYNGQYQGGYNGQYQTQAGYNGRNQGNLINGAAGVVRDTAHGITNGLEDLTTGVTGTVENALGLPPVASQTLHAAGNVLRGASDVVTGAANAVGNFLGKK*	Defensive	5	-	-	5	-	-	-	-	TRINITY_DN4090_c0_g1_i3	TRINITY_DN4090_c0_g1_i13	at_+/95.58%	3
Oslo	TRINITY_DN1877_c0_g1_i1.p1	Glue12	MNTGLFIPLVCSLLLALSVSADTKPNMAHHEDFEDRDDINLGDAASGFWKAIFPNFDLTKFLHNPVFAAGSQQIPEALGKMIGQGATCSVKVGTAIIPTLKSVYTKAQAKLQTLLTAV*	CS_pos:_21-22._Pr:_0.9829	DTKPNMAHHEDFEDRDDINLGDAASGFWKAIFPNFDLTKFLHNPVFAAGSQQIPEALGKMIGQGATCSVKVGTAIIPTLKSVYTKAQAKLQTLLTAV*	Defensive	8	4	5	5	-	-	-	-	TRINITY_DN1877_c0_g1_i1	NA	NA	no
Oslo	TRINITY_DN1877_c0_g1_i7.p1	Glue12	MNTGLFIPLVCSLLLALSVSADTKPNMAHHEDFEDRDDINLGDAAAGFWKAIFPNFDLTKFLHNPVFAAGSQQIPEALGKMIGQGATCSVKVGTAIIPTLKSVYTKAQAKLQTLLTAV*	CS_pos:_21-22._Pr:_0.9829	DTKPNMAHHEDFEDRDDINLGDAAAGFWKAIFPNFDLTKFLHNPVFAAGSQQIPEALGKMIGQGATCSVKVGTAIIPTLKSVYTKAQAKLQTLLTAV*	Defensive	8	3	-	6	-	-	-	-	TRINITY_DN1877_c0_g1_i7	NA	NA	no
Oslo	TRINITY_DN1877_c0_g1_i8.p1	Glue12	LFIPVVCSLLLALSVSADTKPNMAHHEDFEDRDDINLGDAASGFWKAIFPNFDLTKFLHNPVFAAGSQQIPEALGKMIGQGATCSVKVGTAIIPTLKSVYTKAQAKLQTLLTAV*	CS_pos:_17-18._Pr:_0.9806	DTKPNMAHHEDFEDRDDINLGDAASGFWKAIFPNFDLTKFLHNPVFAAGSQQIPEALGKMIGQGATCSVKVGTAIIPTLKSVYTKAQAKLQTLLTAV*	Defensive	8	4	5	5	-	-	-	-	TRINITY_DN1877_c0_g1_i8	NA	NA	no
Oslo	TRINITY_DN1830_c0_g1_i1.p1	Glue13	QGQYGGGAQGQYGGGAQGQYGGGANGGASGSGSMTFTSSGGGSGGATETYTEYYPGGGQGSTQTVTRYTTGQNGGGTMNVEGGAGGQTTVTRYTSGGGGGQFNADGSANGGMTTVTRYSTNGGAGGGVNMDVSGGGGAGFSTSAAAGGGAGGGDGDNFLTNAVRTVGGAAQGLTGGVQDAGTMVTGALEGVIGAPPVLTSVVKGAGSVLKDLEGGVTNLASGATNFLGSLFGKK*	-	-	Defensive	3	1	-	3	-	-	-	-	TRINITY_DN1830_c0_g1_i1	NA	NA	no
Oslo	TRINITY_DN1830_c0_g1_i3.p1	Glue13	QGQYGGGAQGQYGGGAQGQYGGGANGGASGSGSMTFTSSGGGSGGATETYTEYYPGGGQGSTQTVTRYTTGQNGGGTMNVEGGAGGQTTVTRYTMGENGGGTMDVDGGAGGQTTVTRYTSGGGGGQFNADGSANGGMTTVTRYSTNGGAGGGVNMDVSGGGGAGFSTSAAAGGGAGGGDGDNFLTNAVRTVGGAAQGLTGGVQDAGTMVTGALEGVIGAPPVLTSVVKGAGSVLKDLEGGVTNLASGATNFLGSLFGKK*	-	-	Defensive	3	1	-	3	-	-	-	-	TRINITY_DN1830_c0_g1_i3	NA	NA	3
Oslo	TRINITY_DN1830_c0_g1_i8.p1	Glue13	QGQYGGGAQGQYGGGAQGQYGGGANGGASGSGSMTFTSSGGGSGGATETYTEYYPGGGQGSTQTVTRYTTGQNGGGTMNVEGGAGGQTTVTRYTSGGGGGQFNADGSANGGMTTVTRYLTNGGAGGEVNVDVSGGGGAGFSASADAGGGAGGGDGDNFLTNAVRTVGGAAQGLTGGVQDAGTMVTGALEGVIGAPPVLTSVVKGAGSVLKDLEGGVTNLASGATNFLGSLFGKKISTVIEEYCLCNFVCNLIVFYPIADSCCDCKCPANFIECFVIVLN*	-	-	Defensive	3	1	-	3	-	-	-	-	TRINITY_DN1830_c0_g1_i8	NA	NA	no
Oslo	TRINITY_DN12266_c0_g1_i13.p1	Glue14	AAYGPSGRPVSLCGYESFIIIIILCKVVTFVRFFFKTVISVSILKLQILAIGLRCDKKLVLNSLIIYYLNLDSQARICHFSLMCNLAANSS*	-	-	Defensive	1	-	-	1	-	-	-	-	TRINITY_DN12266_c0_g1_i13	NA	NA	no
Oslo	TRINITY_DN1031_c0_g1_i10.p1	Glue15	MMIKVAFACLLVVACSGMIIFPQKEKIGKDAETMLSYVLGAFEDAINNHTLKEEVKGKLQGHMDAIIEAARIKDLDEKVKALTQKFKPAIEDLK	CS_pos:_17-18._Pr:_0.7038	MIIFPQKEKIGKDAETMLSYVLGAFEDAINNHTLKEEVKGKLQGHMDAIIEAARIKDLDEKVKALTQKFKPAIEDLK	Defensive	3	-	2	3	-	-	-	-	TRINITY_DN1031_c0_g1_i10	TRINITY_DN1031_c0_g1_i13	at_+/98.50%	3
Oslo	TRINITY_DN1031_c0_g1_i12.p1	Glue15	MMIKVAFACLLVVACSGMIIFPQKEKIGKDAETMLSYVLGAFDDAINNHTLKEEVKGKLQGHMDAIIEAARIKDLDEKVKALTDKFKPAIEDLKNFEKEITVEKVKTDLAAACRLMTHLIEVMPHIKAE*	CS_pos:_17-18._Pr:_0.6597	MIIFPQKEKIGKDAETMLSYVLGAFDDAINNHTLKEEVKGKLQGHMDAIIEAARIKDLDEKVKALTDKFKPAIEDLKNFEKEITVEKVKTDLAAACRLMTHLIEVMPHIKAE*	Defensive	4	-	3	3	-	-	-	-	TRINITY_DN1031_c0_g1_i12	TRINITY_DN1031_c0_g1_i13	at_+/95.11%	3
Oslo	TRINITY_DN1031_c0_g1_i13.p1	Glue15	MMIKVAFACLLVVACSGMIIFPQKEKIGKDAETMLSYVLGAFDDAINNHTLKEEVKGKLQGHMDAIIEAARIKDLDEKVKALTQKFKPAIEDLKTIEKEVTDEKVKNDLSAACRLMTHLIEVMPHIKAE*	CS_pos:_17-18._Pr:_0.6597	MIIFPQKEKIGKDAETMLSYVLGAFDDAINNHTLKEEVKGKLQGHMDAIIEAARIKDLDEKVKALTQKFKPAIEDLKTIEKEVTDEKVKNDLSAACRLMTHLIEVMPHIKAE*	Defensive	4	-	3	3	-	-	-	-	TRINITY_DN1031_c0_g1_i13	NA	NA	3
Oslo	TRINITY_DN1031_c0_g1_i4.p1	Glue15	MMIKVAFACLLVVACSGMIIFPQKEKIGKDAETMLSYVLGAFDDAINNHTLKEEVKGKLQGHMDAIIEAARIKDLDEKVKALTQKFKPAIEDLKTIEKEITEGKVKTDLSAACRLMTHLIEVMPHIKAE*	CS_pos:_17-18._Pr:_0.6597	MIIFPQKEKIGKDAETMLSYVLGAFDDAINNHTLKEEVKGKLQGHMDAIIEAARIKDLDEKVKALTQKFKPAIEDLKTIEKEITEGKVKTDLSAACRLMTHLIEVMPHIKAE*	Defensive	4	-	3	3	-	-	-	-	TRINITY_DN1031_c0_g1_i4	TRINITY_DN1031_c0_g1_i13	at_+/98.03%	3
Oslo	TRINITY_DN1031_c0_g1_i6.p1	Glue15	MMIKVAFACLLVVACSGMIIFPQKEKIGKDAETMLSYVLGAFDDAINNHTLKEEVKGKLQGHMDAIIEAARIKDLDEKVKALTDKFKPAIEDLKTIEKEITEGKVKTDLSAACRLMTHLIEVMPHIKAE*	CS_pos:_17-18._Pr:_0.6597	MIIFPQKEKIGKDAETMLSYVLGAFDDAINNHTLKEEVKGKLQGHMDAIIEAARIKDLDEKVKALTDKFKPAIEDLKTIEKEITEGKVKTDLSAACRLMTHLIEVMPHIKAE*	Defensive	4	-	3	3	-	-	-	-	TRINITY_DN1031_c0_g1_i6	TRINITY_DN1031_c0_g1_i13	at_+/97.04%	3
Oslo	TRINITY_DN1031_c0_g1_i9.p1	Glue15	MMIKVAFACLLVVACSGMIIFPQKEKIGKDAETMLSYVLGAFEDAINNHTLKEEVKGKLQGHMDAIIEAARIKDLDEKVKALTDKFKPAIEDLKTIEKEITEGKVKTDLSAACRLMTHLIEVMPHIKAE*	CS_pos:_17-18._Pr:_0.7038	MIIFPQKEKIGKDAETMLSYVLGAFEDAINNHTLKEEVKGKLQGHMDAIIEAARIKDLDEKVKALTDKFKPAIEDLKTIEKEITEGKVKTDLSAACRLMTHLIEVMPHIKAE*	Defensive	4	-	3	3	-	-	-	-	TRINITY_DN1031_c0_g1_i9	TRINITY_DN1031_c0_g1_i13	at_+/96.95%	3
Oslo	TRINITY_DN683_c0_g1_i10.p1	Glue15	VFASNGSLSIRFCFSQPVCCKPFVAMMFKVFLACLIVVASSETKDDSTVVVVFPKNALGKKAEFGLSIGLGGLNDAISNYTMTDDVKGKLQKNMDAIIEAAKIKDLGEKVKALTEKFNVAIKDLAEVVKEVTEEGLQVLLRNTSAVFSSLLKMMPDITDKPDSKP*	CS_pos:_41-42._Pr:_0.3320	ETKDDSTVVVVFPKNALGKKAEFGLSIGLGGLNDAISNYTMTDDVKGKLQKNMDAIIEAAKIKDLGEKVKALTEKFNVAIKDLAEVVKEVTEEGLQVLLRNTSAVFSSLLKMMPDITDKPDSKP*	Defensive	12	10	7	-	-	-	-	-	TRINITY_DN683_c0_g1_i10	NA	NA	3
Oslo	TRINITY_DN683_c0_g1_i11.p1	Glue15	SLQTRSRLQLPLQLKVCCTPFVAMMFKVFLACLIVVASSETKDDSTVVVVFPKNALGKKAEFGLSIGLGGLNDAISNYTMTDDVKGKLQKDMDAIIEAAKIKDLGEKVKALTEKCNAAIKDVAAVVKEVTPEGLQELLRNTSAVFSTLVKMMPDITDKPDA*	CS_pos:_39-40._Pr:_0.5361	ETKDDSTVVVVFPKNALGKKAEFGLSIGLGGLNDAISNYTMTDDVKGKLQKDMDAIIEAAKIKDLGEKVKALTEKCNAAIKDVAAVVKEVTPEGLQELLRNTSAVFSTLVKMMPDITDKPDA*	Defensive	-	6	-	3	-	-	-	-	TRINITY_DN683_c0_g1_i11	TRINITY_DN683_c0_g1_i7	at_+/96.02%	3
Oslo	TRINITY_DN683_c0_g1_i12.p1	Glue15	VFASNGSLSIRFCFSQPVCCKPFVAMMFKVFLACLIVVASSETKDDSTVVVVFPKNALGKKAEFGLSIGLGGLNDAISNYTMTDDVKGKLQKDMDAIIEAAKIKDLGEKVKALTEKCNAAIKDLAAVVKEVTQEGLQELLRNTSAVFSTLVKMMPDITDKPDS*	CS_pos:_41-42._Pr:_0.3320	ETKDDSTVVVVFPKNALGKKAEFGLSIGLGGLNDAISNYTMTDDVKGKLQKDMDAIIEAAKIKDLGEKVKALTEKCNAAIKDLAAVVKEVTQEGLQELLRNTSAVFSTLVKMMPDITDKPDS*	Defensive	8	-	8	2	-	-	-	-	TRINITY_DN683_c0_g1_i12	TRINITY_DN683_c0_g1_i7	at_+/97.66%	3
Oslo	TRINITY_DN683_c0_g1_i13.p1	Glue15	IVASSEAKDDSTVVVVFPKNALGKKAEFGLSIGLGGLNDAISNYTMTDDVKGKLQKNMDAIIEAAKIKDLGEKIKALTEKFNVAIKDLAAVVKEVTEEGLQVLLRNTSAVFSSLLKMMPDITDKPDSKP*	-	-	Defensive	-	-	7	-	-	-	-	-	TRINITY_DN683_c0_g1_i13	TRINITY_DN683_c0_g1_i10	at_+/96.63%	3
Oslo	TRINITY_DN683_c0_g1_i14.p1	Glue15	VFASNGSLSIRFCFSQPVCCKPFVAMMFKVFLACLIVVASSETKDDSTVVVVFPKNALGKKAEFGLSIGLGGLNDAISNYTMTDDVKGKLQKDMDAIIEAAKIKDLGEKVKALTEKFNAAIKDLAAVVKEVTEEGLQVLLRNTSAVFSSLLKMMPDITDKPDSKP*	CS_pos:_41-42._Pr:_0.3320	ETKDDSTVVVVFPKNALGKKAEFGLSIGLGGLNDAISNYTMTDDVKGKLQKDMDAIIEAAKIKDLGEKVKALTEKFNAAIKDLAAVVKEVTEEGLQVLLRNTSAVFSSLLKMMPDITDKPDSKP*	Defensive	-	-	8	-	-	-	-	-	TRINITY_DN683_c0_g1_i14	TRINITY_DN683_c0_g1_i10	at_+/98.23%	3
Oslo	TRINITY_DN683_c0_g1_i3.p1	Glue15	SLQTRSRLQLPLQLKVCCTPFVAMMFKVFLACLIIVASSEAKDDSTVVVVFPKNALGKKAEFGLSIGLGGLNDAISNYTMTDDVKGKLQKDMDAIIEAAKIKDLGEKVKALTEKCNAAIKDVAAVVKEVTPEGLQELLRNTSAVFSTLVKMMPDITDKPDS*	CS_pos:_41-42._Pr:_0.6331	KDDSTVVVVFPKNALGKKAEFGLSIGLGGLNDAISNYTMTDDVKGKLQKDMDAIIEAAKIKDLGEKVKALTEKCNAAIKDVAAVVKEVTPEGLQELLRNTSAVFSTLVKMMPDITDKPDS*	Defensive	-	5	-	3	-	-	-	-	TRINITY_DN683_c0_g1_i3	TRINITY_DN683_c0_g1_i7	at_+/97.35%	3
Oslo	TRINITY_DN683_c0_g1_i4.p1	Glue15	SLQTRSRLQLPLQLKVCCTPFVAMMFKVFLACLIVVASSETKDDSTVVVVFPKNALGKKAEFGLSIGLGGLNDAISNYTMTDDVKGKLQKNMDAIIEAAKIKDLGEKIKALTEKFNVAIKDLAAVVKEVTEEGLQVLLRNTSAVFSSLLKMMPDITDKPDSKP*	CS_pos:_39-40._Pr:_0.5361	ETKDDSTVVVVFPKNALGKKAEFGLSIGLGGLNDAISNYTMTDDVKGKLQKNMDAIIEAAKIKDLGEKIKALTEKFNVAIKDLAAVVKEVTEEGLQVLLRNTSAVFSSLLKMMPDITDKPDSKP*	Defensive	-	9	8	-	-	-	-	-	TRINITY_DN683_c0_g1_i4	TRINITY_DN683_c0_g1_i10	at_+/96.44%	3
Oslo	TRINITY_DN683_c0_g1_i5.p1	Glue15	PKNALGKKAEFGLSIGLGGLNDAISNYTMTDDVKGKLQKNMDAIIEAAKIKDLGEKVKALTEKCNAAIKDVAAVVKEVTPEGLQELLRNTSAVFSTLVKMMPDITDKPDA*	-	-	Defensive	-	4	-	3	-	-	-	-	TRINITY_DN683_c0_g1_i5	TRINITY_DN683_c0_g1_i7	at_+/97.71%	3
Oslo	TRINITY_DN683_c0_g1_i7.p1	Glue15	VFASNGSLSIRFCFSQPVCCKPFVAMMFKVFLACLIVVASSETKDDSTVVVVFPKNALGKKAEFGLSIGLGGLNDAISNYTMTDDVKGKLQKDMDAIIEAAKIKDLGEKVKALTEKCNAAIKDVAAVVKEVTPEGLQELLRNTSAVFSTLVKMMPDITDKPDS*	CS_pos:_41-42._Pr:_0.3320	ETKDDSTVVVVFPKNALGKKAEFGLSIGLGGLNDAISNYTMTDDVKGKLQKDMDAIIEAAKIKDLGEKVKALTEKCNAAIKDVAAVVKEVTPEGLQELLRNTSAVFSTLVKMMPDITDKPDS*	Defensive	-	6	-	3	-	-	-	-	TRINITY_DN683_c0_g1_i7	NA	NA	3
Oslo	TRINITY_DN683_c0_g1_i8.p1	Glue15	VFASNGSLSIRFCFSQPVCCKPFVAMMFKVFLACLIIVASSEAKDDSTVVVVFPKNALGKKAEFGLSIGLGGLNDAISNYTMTDDVKGKLQKNMDAIIEAAKIKDLGEKVKALTEKFNVAIKDLAEVVKEVTEEGLQVLLRNTSAVFSSLLKMMPDITDKPDSKP*	CS_pos:_43-44._Pr:_0.6416	KDDSTVVVVFPKNALGKKAEFGLSIGLGGLNDAISNYTMTDDVKGKLQKNMDAIIEAAKIKDLGEKVKALTEKFNVAIKDLAEVVKEVTEEGLQVLLRNTSAVFSSLLKMMPDITDKPDSKP*	Defensive	11	9	6	-	-	-	-	-	TRINITY_DN683_c0_g1_i8	TRINITY_DN683_c0_g1_i10	at_+/98.88%	3
Oslo	TRINITY_DN683_c0_g1_i9.p1	Glue15	SLQTRSRLQLPLQLKVCCTPFVAMMFKVFLACLIIVASSEAKDDSTVVVVFPKNALGKKAEFGLSIGLGGLNDAISNYTMTDDVKGKLQKNMDAIIEAAKIKDLGEKVKALTEKFNVAIKDLAEVVKEVTEEGLQVLLRNTSAVFSSLLKMMPDITDKPDSKP*	CS_pos:_41-42._Pr:_0.6331	KDDSTVVVVFPKNALGKKAEFGLSIGLGGLNDAISNYTMTDDVKGKLQKNMDAIIEAAKIKDLGEKVKALTEKFNVAIKDLAEVVKEVTEEGLQVLLRNTSAVFSSLLKMMPDITDKPDSKP*	Defensive	11	9	6	-	-	-	-	-	TRINITY_DN683_c0_g1_i9	TRINITY_DN683_c0_g1_i10	at_+/97.09%	3
Oslo	TRINITY_DN7653_c0_g1_i12.p2	Glue17	NVEDRQLGRIDNGGIGGERGEIGGMAFRNVEDRQLGRIDNGGIGGERGEIGGMAFRNVEDRQLGRIGNGGIGGAGRGVAVDRMWRRGQDVASAIA*	-	-	Defensive	1	-	-	1	-	-	-	-	TRINITY_DN7653_c0_g1_i12	NA	NA	no
Oslo	TRINITY_DN7653_c0_g1_i14.p2	Glue17	NVEDRQLGRIDNGGIGGERGEIGGMAFRNVEDRQLGRIDNGGIGGERGEIGGMAFRNVEDRQLGNGGERGEIGGMAFRNVEDRQLGNGGERGEIGGMAFRNVEDRQLGRIGNGGIGGAGRGVAVDRMWRRGQDVASAIA*	-	-	Defensive	1	-	-	1	-	-	-	-	TRINITY_DN7653_c0_g1_i14	NA	NA	no
Oslo	TRINITY_DN43_c0_g1_i11.p1	GOBP	NRCKCEVYPKYGGTGPGMKNGKKTKCTMGSIEELSLPARTAAMMVPDFSVKMCFWTKMGLISDKHLNFDKFADFIDMFGSDPKVKEALKSNITACSTVDPLPDIK	-	-	Defensive	1	-	-	1	-	-	-	-	TRINITY_DN43_c0_g1_i11	NA	NA	no
Oslo	TRINITY_DN43_c0_g1_i12.p1	GOBP	MIMGLFYKEEQRTSMISTMAMAAIFMILLCGQIDVIEGGSEGSMMEYREEESDPLKDCYNDETEKMGACFIKPTNKMKNNLNRCKCEVYPKYGGTGPGMKNGKKTKCTMGSVEELSVPARTAAMMVPDFSVKMCFWTKMGLISDKHLNFDKFADFIDMFGSDPKVKEALKSNITACSTVDPLPDIKYADRVPGWLDVIKQYMGMEEFKKLQCMSEAFGKICEDVPNFNMDKLVDKIFATDEEKEK*	CS_pos:_38-39._Pr:_0.3811	GSEGSMMEYREEESDPLKDCYNDETEKMGACFIKPTNKMKNNLNRCKCEVYPKYGGTGPGMKNGKKTKCTMGSVEELSVPARTAAMMVPDFSVKMCFWTKMGLISDKHLNFDKFADFIDMFGSDPKVKEALKSNITACSTVDPLPDIKYADRVPGWLDVIKQYMGMEEFKKLQCMSEAFGKICEDVPNFNMDKLVDKIFATDEEKEK*	Defensive	1	-	-	1	-	-	-	-	TRINITY_DN43_c0_g1_i12	NA	NA	no
Oslo	TRINITY_DN43_c0_g1_i2.p1	GOBP	MIMGLFYKEEQRTSMISTMAMAAIFMILLCGQIDVIEGGSEGSMMEYREEESDPLKDCYNDETEKMGACFTKPTKKMINDMNRCKCEVYPKYGGTGPGMKNGRKLRCTMGPIEKLPVTAKMAAMMVPKFSVNMCFWTKMGLISDKHLNFDKFADFIDMFGSDPKVKEALKSNITACSTVDPLPDIKYIERVPGLLDVIKQFLGMEEFQKFHCMGEAFGKICSDVPNFNMDKLVDKIFSTDEKKER*	CS_pos:_38-39._Pr:_0.3811	GSEGSMMEYREEESDPLKDCYNDETEKMGACFTKPTKKMINDMNRCKCEVYPKYGGTGPGMKNGRKLRCTMGPIEKLPVTAKMAAMMVPKFSVNMCFWTKMGLISDKHLNFDKFADFIDMFGSDPKVKEALKSNITACSTVDPLPDIKYIERVPGLLDVIKQFLGMEEFQKFHCMGEAFGKICSDVPNFNMDKLVDKIFSTDEKKER*	Defensive	2	-	-	2	-	-	-	-	TRINITY_DN43_c0_g1_i2	NA	NA	no
Oslo	TRINITY_DN43_c0_g1_i8.p1	GOBP	MIMGLFYKEEQRTSMISTMAMAAIFMILLCGQIDVIEGGSEGSMMEYREEESDPLKDCYNDETEKMGACFIKPTNKMKNNLNRCKCEVYPKYGGTGPGMKNGKKTKCTMGSVEELSVPARTAAMMVPDFSVKMCFWTKMGLISDKHLNFDKFADFIDMFGSDPKVKEALKSNITACSTVDPLPDIKYIERVPGLLDVIKQFLGMEEFQKFHCMGEAFGKICSDVPNFNMDKLVDKIFSTDEKKER*	CS_pos:_38-39._Pr:_0.3811	GSEGSMMEYREEESDPLKDCYNDETEKMGACFIKPTNKMKNNLNRCKCEVYPKYGGTGPGMKNGKKTKCTMGSVEELSVPARTAAMMVPDFSVKMCFWTKMGLISDKHLNFDKFADFIDMFGSDPKVKEALKSNITACSTVDPLPDIKYIERVPGLLDVIKQFLGMEEFQKFHCMGEAFGKICSDVPNFNMDKLVDKIFSTDEKKER*	Defensive	2	-	-	2	-	-	-	-	TRINITY_DN43_c0_g1_i8	NA	NA	no
Oslo	TRINITY_DN981_c0_g1_i11.p1	LDLA	MMFKNMKTRYADILLLLAVDVFGISMVVKAGEASRCQTYEPFPCPESDVCIPIQNFCDSVNDCPNGYDEEPRLCAALSRPPVSDIVNFFQELIRVHGTHCVETFLGSKARDSMAPLGGVQKVAIAFAESKTIDDFGEALNLPASDVEHLNSVMIGVMDSDKDVIKSLGINADELGDARWFFGKLKDTGFV*	CS_pos:_30-31._Pr:_0.9294	GEASRCQTYEPFPCPESDVCIPIQNFCDSVNDCPNGYDEEPRLCAALSRPPVSDIVNFFQELIRVHGTHCVETFLGSKARDSMAPLGGVQKVAIAFAESKTIDDFGEALNLPASDVEHLNSVMIGVMDSDKDVIKSLGINADELGDARWFFGKLKDTGFV*	Venom	-	-	-	-	2	-	2	-	TRINITY_DN981_c0_g1_i11	NA	NA	1
Oslo	TRINITY_DN981_c0_g1_i5.p1	LDLA	TMMLKNMKTRFADILLLLAVDVFGISMVVTADEASRCQTYEPFPCPESDVCIPIQNFCDSVSDCPNGYDEEPRLCAALSRPPVSDIVNFFQELIRVHGTHCVETFLGSKARDSMAPLGGVQKVAIAFAESKTIDDFGEALNLPASDVEHLNSVMIGVMDSDKDIIKSLGINADELRDARWFFGKLKDTGFV	CS_pos:_31-32._Pr:_0.9587	DEASRCQTYEPFPCPESDVCIPIQNFCDSVSDCPNGYDEEPRLCAALSRPPVSDIVNFFQELIRVHGTHCVETFLGSKARDSMAPLGGVQKVAIAFAESKTIDDFGEALNLPASDVEHLNSVMIGVMDSDKDIIKSLGINADELRDARWFFGKLKDTGFV	Venom	-	-	-	-	3	-	3	-	TRINITY_DN981_c0_g1_i5	TRINITY_DN981_c0_g1_i6	at_+/96.71%	1
Oslo	TRINITY_DN981_c0_g1_i6.p1	LDLA	IKTHWISDCSPVKSQTMMFKDMKTRFADILLLLAVDVFGISMVVTADEASRCQTYEPFPCPESDVCIPIQNFCDSVSDCPNGYDEEPRLCAALSRPPVSDIVNFFQELIRVHGPHCAEKFLGSKARDSMAPLGGVQKVAIAFAESKTIDDFGEALNLPASDVEHLNSVMIGVMDSDKDIIKSLGINADELRDARWFFGKLKDTGFVS*	CS_pos:_46-47._Pr:_0.1833	DEASRCQTYEPFPCPESDVCIPIQNFCDSVSDCPNGYDEEPRLCAALSRPPVSDIVNFFQELIRVHGPHCAEKFLGSKARDSMAPLGGVQKVAIAFAESKTIDDFGEALNLPASDVEHLNSVMIGVMDSDKDIIKSLGINADELRDARWFFGKLKDTGFVS*	Venom	-	-	-	-	3	-	3	-	TRINITY_DN981_c0_g1_i6	NA	NA	1
Oslo	TRINITY_DN981_c0_g1_i7.p1	LDLA	MMFKNMKTRYADILLLLAVDVFGISMVVKAGEASRCQTYEPFPCPESDVCIPIQNFCDSVNDCPNGYDEEPRLCAALSRPPVSDIVNFFQELIRVHGPHCAEKFLGSKARDSMAPLGGVQKVAIAFAESKTIEDFGEALNLPASDVEHLNSVMIGVMDSDKDVIKSLGINADELGDARWFFGKLKDTGFV*	CS_pos:_30-31._Pr:_0.9294	GEASRCQTYEPFPCPESDVCIPIQNFCDSVNDCPNGYDEEPRLCAALSRPPVSDIVNFFQELIRVHGPHCAEKFLGSKARDSMAPLGGVQKVAIAFAESKTIEDFGEALNLPASDVEHLNSVMIGVMDSDKDVIKSLGINADELGDARWFFGKLKDTGFV*	Venom	-	-	-	-	2	-	2	-	TRINITY_DN981_c0_g1_i7	TRINITY_DN981_c0_g1_i6	at_+/96.86%	1
Oslo	TRINITY_DN981_c0_g1_i8.p1	LDLA	TMMLKNMKTRFADILLLLAVDVFGISMVVTADEASRCQTYEPFPCPESDVCIPIQNFCDSVSDCPNGYDEEPRLCAALSRPPVSDIVNFFQELIRVHGPHCAEKFLGSKARDSMAPLGGVQKVAIAFAESKTIDDFGEALNLPASDVEHLNSVMIGVMDSDKDIIKSLGINADELRDARWFFGKLKDTGFVS*	CS_pos:_31-32._Pr:_0.9587	DEASRCQTYEPFPCPESDVCIPIQNFCDSVSDCPNGYDEEPRLCAALSRPPVSDIVNFFQELIRVHGPHCAEKFLGSKARDSMAPLGGVQKVAIAFAESKTIDDFGEALNLPASDVEHLNSVMIGVMDSDKDIIKSLGINADELRDARWFFGKLKDTGFVS*	Venom	-	-	-	-	3	-	3	-	TRINITY_DN981_c0_g1_i8	TRINITY_DN981_c0_g1_i6	at_+/97.88%	1
Oslo	TRINITY_DN14651_c0_g1_i1.p1	Lectin-PG	RPQGGEFPLGPREHPHRPGGHPHGHETPKDPGKHGVPHKPGGPFGPGGPNGPGGPNGPGGPRRQDGPYAPGGPFGPGGQYGPDSPYAPGGPYAPGGPYGPGSPQGPKEPHRPGGPFGPGGPNGPGGPNGPGGPKTNEEPYRPGGPFGPGGPYGPGGPYAPGGPLSPQRGHPHGPGGRRPHKPKEAGKHGVPNKPGGPFGPGGPNGPGGPNGPGGPRRQDGPYAPG	-	-	Defensive	13	6	4	10	-	-	-	-	TRINITY_DN14651_c0_g1_i1	TRINITY_DN14651_c0_g1_i2	at_+/98.96%	3
Oslo	TRINITY_DN14651_c0_g1_i2.p1	Lectin-PG	RPQGGEFPLGPREHPHRPGGHPHGHETPKDPGKHGVPHKPGGPFGPGGPNGPGGPNGPGGPRRQDGPYAPGGPFGPGGQYGPDSPYAPGGPYAPGGPYGPGSPQGPKEPHRPGGPFGPGGPNGPGGPNGPGGPKTNEEPYRPGGPFGPGGPYGPGGPYAPGGPLSPQGGHPHPHGHPHGPGGRRPHKPKEAGKHGVPNKPGGPFGPGGPNGPGGPNGPGGPRRQDGPYAPG	-	-	Defensive	14	5	4	12	-	-	-	-	TRINITY_DN14651_c0_g1_i2	NA	NA	3
Oslo	TRINITY_DN14651_c0_g1_i3.p1	Lectin-PG	RPQGGEFPLGPREHPHRPGGHPHGHETPKDPGKHGVPHKPGGPFGPGGPNGPGGPNGPGGPRRQDGPYAPGGPFGPGGQYGPDSPYAPGGPYAPGGPYGPGSPQGPKEPHRPGGPFGPGGPNGPGGPNGPGGPRTNEEPYRPGGPFGPGGPYGPGGPYAPGGPLSPQGGHPHPHGHPHGPGGRRPHKPKEAGKHGVPNKPGGPFGPGGPNGPGGPNGPGGPRRQDGPYAPG	-	-	Defensive	14	5	4	12	-	-	-	-	TRINITY_DN14651_c0_g1_i3	TRINITY_DN14651_c0_g1_i2	at_+/99.14%	3
Oslo	TRINITY_DN14651_c1_g1_i2.p2	Lectin-PG	WKPQDQGGPRGYPQGPGEYPQGPEEYPQGPGGTPREPGGYPQGPGGYPKSPGGRPREPMGFPQGPGGFPQGPGEYPQGPQTPKEPG	-	-	Defensive	5	3	2	4	-	-	-	-	TRINITY_DN14651_c1_g1_i2	TRINITY_DN223_c0_g1_i17	at_no/98.46%	3
Oslo	TRINITY_DN223_c0_g1_i17.p1	Lectin-PG	QDGPYAPGGPYAPGGKYGPGSPYAPGGPYAPGGPYGPGSPQGPKEPHTPGGPFGPGGPNGPGGPNGPGGPRTNDEPFRPGGPYGPGGPYGPGGPYSPGGPLSPEGQEPHKPGDEPEVPHKPGGPFGPGGPNGPGGPNGPGGPQRRDGPYAPGGPYAPGGPFGPDSPYAPGGPYAPGGPYGPGSPQGPKQPHTPGGPFGPGGPNGPGGPNGPGGPKTNEEPYRPGGPFGPGGPYGPGGPYSPERKPQDQGGPRGYPQGPGEYPQGPEEYPQGPGGTPREPGGYPQGPGGYPKSPGGRPREPMGFPQGPGGFPQGPGEYPQGPQTPKEPGKHGVPHKPGGPFGPGGPNGPGGPNGPGGPRRQDGPYAPGGPYAPGGKYGPGSPYAPGGPYAPGGPYGPGSP…	-	-	Defensive	45	20	7	31	-	-	-	-	TRINITY_DN223_c0_g1_i17	NA	NA	3
Oslo	TRINITY_DN223_c0_g1_i18.p1	Lectin-PG	QDGPYAPGGPYAPGGKYGPGSPYAPGGPYAPGGPYGPGSPQGPKEPHTPGGPFGPGGPNGPGGPNGPGGPRTNDEPFRPGGPYGPGGPYGPGGPYSPGGPLSPEGQEPHKPGDEPEVPHKPGGPFGPGGPNGPGGPNGPGGPLRRDGPYAPGGPYAPGGPFGPGSPYAPGGPYAPGGPYGPGSPQGPKQPHTPGGPFGPGGPNGPGGPNGPGGPKTNEEPYRPGGPFGPGGPYGPGGPYSPERKPQDQGGPRGYPQGPGEYPQSPGGTPREPGRYPQGPGGYPQGPGEYPQSPGGTPREPGRYPQGPGGYPQGPGEYPTSPGGPPREPMGFPQGPGGFPQGPGEYPQGPQTPKEPGKHGVPHKPGGPFGPGGPNGPGGPNGPGGPRRQDGPYAPGGPYA…	-	-	Defensive	39	19	6	28	-	-	-	-	TRINITY_DN223_c0_g1_i18	NA	NA	3
Oslo	TRINITY_DN223_c0_g1_i4.p1	Lectin-PG	QDGPYAPGGPYAPGGKYGPGSPYAPGGPYAPGGPYGPGSPQGPKEPHTPGGPFGPGGPNGPGGPNGPGGPRTNDEPFRPGGPYGPGGPYGPGGPFSPGGPLSPEGQEPHKPGDEPEVPHKPGGPFGPGGPNGPGGPNGPGGPQRRDGPYAPGGPYAPGGPFGPDSPYAPGGPYAPGGPYGPGSPQGPKQPHTPGGPFGPGGPNGPGGPNGPGGPKTNEEPYRPGGPFGPGGPYGPGGPYSPERKPQDQGGPRGYPQGPGEYPQSPGGTPREPGRYPQGPGGYPQGPGEYPTSPGGPPREPMGFPQGPGGFPQGPGEYPQGPQTPKEPGKHGVPHKPGGPFGPGGPNGPGGPNGPGGPRRQDGPYAPGGPYAPGGKYGPGSPYAPGGPYAPGGPYGPGSP…	-	-	Defensive	44	21	6	31	-	-	-	-	TRINITY_DN223_c0_g1_i4	TRINITY_DN223_c0_g1_i17	at_+/97.01%	3
Oslo	TRINITY_DN223_c1_g1_i2.p1	Lectin-PG	PGGPNGPGGPNGPGGPRTNDEPYRPGGPFGPGGPYGPGGPYSPGGPLSPQKRPQGGEFPLGPREHPHRPGGHPQGHETPKDPGKH	-	-	Defensive	9	5	5	7	-	-	-	-	TRINITY_DN223_c1_g1_i2	TRINITY_DN223_c1_g1_i5	at_+/98.84%	3
Oslo	TRINITY_DN223_c1_g1_i5.p1	Lectin-PG	PGGPNGPGGPNGPGGPRTNDEPYRPGGPFGPGGPYGPGGPYSPGGPLSPQKRPQGGEFPLGPREHPHRPGGHPQGHETPKDPGKHGVPHKPGGPFGPGGPNGPGGPNGPGGPRRQDGPYAPGGPFGPGGQYGPDSPYAPGGPYGPGGPYGPGSPQGPKEPHTPGGPFGPGGPNGPGGPNGPGGPRTNDEPYRPGGPFGPGGPYGPGGPYSPGGPLSPQKRPQGGEFPLGPREHPHRPGGHPQGHETPKDPGKH	-	-	Defensive	26	10	7	18	-	-	-	-	TRINITY_DN223_c1_g1_i5	NA	NA	3
Oslo	TRINITY_DN1043_c0_g1_i3.p1	M12A	PAPINMKLLILIGLIYNVWGNEEPNPEALDRDFTDNGEKLYEGDMVLTEDQVAALYGSIDTRKAIDDLTKRWPKAVVSYAISPSSEKDRRVIESGLKHWKDNTCVTFNEVDINAALPHIVFKKLIGCHSKVGMQRTHGQELSIGRNCESMGTVAHEVGHALGFYHEQSRPDRNQFVKLLEHNLNKTFEHNFKIQNNVNDYGVPYDVGSLMHYGLDYFTKNGGNTMIPLDIHRTFDIGQRKGLSFNDIKLATLMYKCADKCASKPACKNGGFVDFKCRCRCPQGFIGLQCQTRAIIPAPICGGDFTSPATIMTPNFPNEYPKDIGCVWLFKAPAGQRVKASFPVFDLATYQGDKICHWDFLEVRTTNMDEGGKYCADDLNMKSITSRNNEMALLFRTKTD…	CS_pos:_20-21._Pr:_0.9795	NEEPNPEALDRDFTDNGEKLYEGDMVLTEDQVAALYGSIDTRKAIDDLTKRWPKAVVSYAISPSSEKDRRVIESGLKHWKDNTCVTFNEVDINAALPHIVFKKLIGCHSKVGMQRTHGQELSIGRNCESMGTVAHEVGHALGFYHEQSRPDRNQFVKLLEHNLNKTFEHNFKIQNNVNDYGVPYDVGSLMHYGLDYFTKNGGNTMIPLDIHRTFDIGQRKGLSFNDIKLATLMYKCADKCASKPACKNGGFVDFKCRCRCPQGFIGLQCQTRAIIPAPICGGDFTSPATIMTPNFPNEYPKDIGCVWLFKAPAGQRVKASFPVFDLATYQGDKICHWDFLEVRTTNMDEGGKYCADDLNMKSITSRNNEMALLFRTKTDYFNGFKAEVTFV*	Venom	-	-	-	-	2	-	1	-	TRINITY_DN1043_c0_g1_i3	NA	NA	1
Oslo	TRINITY_DN1043_c0_g1_i4.p1	M12A	PAPINMKLLILIGLIYNVWGNEEPNPEALDRDFTDNGEKLYEGDMVLTEDQVAALYGSIDTRKAIDDLTKRWPKAVVSYAISPSSEKDRKVIESGLKHWKDNTCVTFNEVDINAALPHIVFKKLIGCHSKVGMQRTHGQELSIGRNCESMGTVAHEVGHALGFYHEQSRPDRNQFVKLLEHNLNKTFEHNFKIQNNVNDYGVPYDVGSLMHYGLDYFTKNGGNTMIPLDIHRTFDIGQRKGLSFNDIKLATLMYKCADKCASKPACKNGGFVDFKCRCRCPQGFIGLQCQTRAIIPAPICGGDFTSPATITTPNFPNEYPKDIGCVWLFKAPAGQRVKASFPVFDLATYQGDKICHWDFLEVRTTNMDEGGKYCADDLNMKSITSRNNEMALLFRTKTD…	CS_pos:_20-21._Pr:_0.9795	NEEPNPEALDRDFTDNGEKLYEGDMVLTEDQVAALYGSIDTRKAIDDLTKRWPKAVVSYAISPSSEKDRKVIESGLKHWKDNTCVTFNEVDINAALPHIVFKKLIGCHSKVGMQRTHGQELSIGRNCESMGTVAHEVGHALGFYHEQSRPDRNQFVKLLEHNLNKTFEHNFKIQNNVNDYGVPYDVGSLMHYGLDYFTKNGGNTMIPLDIHRTFDIGQRKGLSFNDIKLATLMYKCADKCASKPACKNGGFVDFKCRCRCPQGFIGLQCQTRAIIPAPICGGDFTSPATITTPNFPNEYPKDIGCVWLFKAPAGQRVKASFPVFDLATYQGDKICHWDFLEVRTTNMDEGGKYCADDLNMKSITSRNNEMALLFRTKTDYFNGFKAEVTFV*	Venom	-	-	-	-	2	-	1	-	TRINITY_DN1043_c0_g1_i4	TRINITY_DN1043_c0_g1_i3	at_+/99.10%	1
Oslo	TRINITY_DN10968_c0_g1_i2.p1	M12A	PGPVCGGQFNAPTTIATPNYPNKYPKQSCIWIFKAPAGRRIRATFGSFDLSPKGGPLNFCIWDHLEVRTNNVYEGDKFCGNE	-	-	Venom	-	-	-	-	1	1	-	-	TRINITY_DN10968_c0_g1_i2	TRINITY_DN901_c1_g1_i17	at_+/97.56%	1
Oslo	TRINITY_DN15405_c0_g1_i1.p1	M12A	YNCADNCQNKPNCQNGGFVDFKCRCRCPPGFAGSSCERRVQLPPPVCGGEFNAPTTIATPNFPNTYPKVNCIWIFKAPAGKRIRATFSSFDLIERGGPNNFCVWDHLEVRTNNPYEGDKFCDTDLNNKYVESPGNEMALLFHSQYDWHTGFQA	-	-	Venom	-	-	-	-	4	-	4	-	TRINITY_DN15405_c0_g1_i1	NA	NA	1
Oslo	TRINITY_DN15405_c0_g1_i2.p1	M12A	YNCADNCQNKPNCQNGGFVDFKCRCRCPPGFAGSLCERKVQLPPPVCGGEFNAPTTIATPNFPNTYPKVNCIWIFKAPAGKRIRATFSSFDLIERGGPNNFCVWDHLEVRTNNPYEGDKFCDTDLNNKYVESPGNEMALLFHSQYDWHTGFQA	-	-	Venom	-	-	-	-	4	-	4	-	TRINITY_DN15405_c0_g1_i2	TRINITY_DN15405_c0_g1_i1	at_+/98.27%	1
Oslo	TRINITY_DN15405_c0_g1_i7.p1	M12A	YNCADNCQNKPNCQNGGFVDFKCRCRCPPGFAGSLCERKVQLPPPVCGGEFNAPTTIATPNFPNTYPKVNCIWIFKAPAGKRIRATFSSFDLIERGGINNFCVWDHLEVRTNNPYEGDKFCDTDLNNKYVESPGNEMALLFHSQYDWHTGFQA	-	-	Venom	-	-	-	-	4	-	4	-	TRINITY_DN15405_c0_g1_i7	TRINITY_DN15405_c0_g1_i1	at_+/97.19%	1
Oslo	TRINITY_DN15405_c0_g1_i8.p1	M12A	YNCADNCQNKPNCQNGGFVDFKCRCRCPPGFAGSSCERKVQLPPPVCGGEFNAPTTIATPNFPNTYPKVNCIWIFKAPAGKRIRATFSSFDLIERGGPNNFCIWDHLEVRSNNPYEGDKFCDKDLNNKYVESPGNEMALLFHSQYDWHTGFQA	-	-	Venom	-	-	-	-	6	-	6	-	TRINITY_DN15405_c0_g1_i8	TRINITY_DN15405_c0_g1_i1	at_+/98.06%	1
Oslo	TRINITY_DN1751_c0_g1_i1.p1	M12A	FNMKVLLVLSAAIVVVWAKTIPQEFLPVDSIRDGDAILTKQQYKELYGHDENEPVHVGADADKTLTSNTIIDTRKAEPDEKYRWPKGEIIYVISESSKAETAVIKQAIADWENVTCLKFKEVYDGYTEPHAVFRKLSGCWAEAGYQGKKEGQSISIGPTCEYRHVVTHEVGHAIGLQHEQNRPDRNKVLWLKLDNIQPKWVKQYDIMPYVATYGIPYDFNSIMQYPFSDNSLDGGPVVVPKEIKNTLAVPYHKISFFDQKFVNYMYKCDAYCPYKPACQNQGFVDRHCKCVCPDEFEGSFCERYVPAPLACGQNYTIPGTITTPNYPYNYYRTACIWRIKAPAYRRVKAYFPDFELTQRTLISEDRGYCDDFLEVIGGNFEGERYCGNELMNQVIFGDE…	CS_pos:_18-19._Pr:_0.9808	KTIPQEFLPVDSIRDGDAILTKQQYKELYGHDENEPVHVGADADKTLTSNTIIDTRKAEPDEKYRWPKGEIIYVISESSKAETAVIKQAIADWENVTCLKFKEVYDGYTEPHAVFRKLSGCWAEAGYQGKKEGQSISIGPTCEYRHVVTHEVGHAIGLQHEQNRPDRNKVLWLKLDNIQPKWVKQYDIMPYVATYGIPYDFNSIMQYPFSDNSLDGGPVVVPKEIKNTLAVPYHKISFFDQKFVNYMYKCDAYCPYKPACQNQGFVDRHCKCVCPDEFEGSFCERYVPAPLACGQNYTIPGTITTPNYPYNYYRTACIWRIKAPAYRRVKAYFPDFELTQRTLISEDRGYCDDFLEVIGGNFEGERYCGNELMNQVIFGDEKMDLLFYSKTNYNKGFKM…	Venom	-	-	-	-	3	-	3	-	TRINITY_DN1751_c0_g1_i1	NA	NA	no
Oslo	TRINITY_DN1751_c0_g1_i3.p1	M12A	FNMKVLLVLSAAIVVVWAKTIPQEFLPVDSIRDGDAILTKQQYKELYGHDENEPVHVGADADKTLTSNTIIDTRKAEPDEKYRWPKGEIIYVISESSKAETAVIKQAIADWENVTCLKFKEVYDGYTEPHAVFRKLSGCWAEAGYQGKKEGQSISIGPTCEYRHVVTHEVGHAIGLQHEQNRPDRNKVLWLKINNIKPEWVKQYDIMQNVATYGIPYDFNSIMQYPFSDNSLDGGPVVVPKEIKNTLAVPYHKISFFDQKFVNYMYKCDAYCPYKPACQNQGFVDRHCKCVCPDEFEGSFCERYVPAPLACGQNYTIPGTITTPNYPYNYYRTACIWRIKAPAYRRVKAYFPDFELTQRTLISEDRGYCDDFLEVIGGNFEGERYCGNELMNQVIFGDE…	CS_pos:_18-19._Pr:_0.9808	KTIPQEFLPVDSIRDGDAILTKQQYKELYGHDENEPVHVGADADKTLTSNTIIDTRKAEPDEKYRWPKGEIIYVISESSKAETAVIKQAIADWENVTCLKFKEVYDGYTEPHAVFRKLSGCWAEAGYQGKKEGQSISIGPTCEYRHVVTHEVGHAIGLQHEQNRPDRNKVLWLKINNIKPEWVKQYDIMQNVATYGIPYDFNSIMQYPFSDNSLDGGPVVVPKEIKNTLAVPYHKISFFDQKFVNYMYKCDAYCPYKPACQNQGFVDRHCKCVCPDEFEGSFCERYVPAPLACGQNYTIPGTITTPNYPYNYYRTACIWRIKAPAYRRVKAYFPDFELTQRTLISEDRGYCDDFLEVIGGNFEGERYCGNELMNQVIFGDEKMDLLFYSKTNYNKGFKM…	Venom	-	-	-	-	3	-	3	-	TRINITY_DN1751_c0_g1_i3	NA	NA	no
Oslo	TRINITY_DN1751_c0_g1_i4.p1	M12A	FNMKVLLVLSAAIVVVWAKTIPQEFLPVDSIRDGDAILTKQQYKELYGHDENEPVHVGADADKTLTSNTIIDTRKAEPDEKYRWPKGEIIYVISESSKAETAVIKQAIADWENVTCLKFKEVYDGYTEPHAVFRKLSGCWAEAGYQGKKEGQSISIGPTCEYRHVVTHEVGHAIGLQHEQNRPDRNKVLWLKLDNIQPKWVKQYDIMPYVATYGIPYDFNSIMQYPFSDNSLDGGPVVVPKEIKNTLAVPYHKISFFDQKFVNYMYKCDAYCPYKPACQNQGFVDRHCKCVCPDEFEGSFCERYVPAPLACGQNYTIPGTITTPNYPYNYYRTACIWRIKAPAYRRVKAYFPDFELKQRNLISEDKGYCDDFLEVIGGNFEGERYCGNELMNQVIFGDE…	CS_pos:_18-19._Pr:_0.9808	KTIPQEFLPVDSIRDGDAILTKQQYKELYGHDENEPVHVGADADKTLTSNTIIDTRKAEPDEKYRWPKGEIIYVISESSKAETAVIKQAIADWENVTCLKFKEVYDGYTEPHAVFRKLSGCWAEAGYQGKKEGQSISIGPTCEYRHVVTHEVGHAIGLQHEQNRPDRNKVLWLKLDNIQPKWVKQYDIMPYVATYGIPYDFNSIMQYPFSDNSLDGGPVVVPKEIKNTLAVPYHKISFFDQKFVNYMYKCDAYCPYKPACQNQGFVDRHCKCVCPDEFEGSFCERYVPAPLACGQNYTIPGTITTPNYPYNYYRTACIWRIKAPAYRRVKAYFPDFELKQRNLISEDKGYCDDFLEVIGGNFEGERYCGNELMNQVIFGDEKMDLLFYSKTNYNKGFKM…	Venom	-	-	-	-	2	-	2	-	TRINITY_DN1751_c0_g1_i4	NA	NA	no
Oslo	TRINITY_DN19444_c0_g1_i11.p1	M12A	CIMKFLILLALLCNVWGKDDVSGTILTYPPTPAHRNPTPDPRLSNRAYTDKGEFLFQGDMILNEDQYDALFGPIHTRKAVTDLTKRWTKGEVPYAFTQSSEVDRAVIRSALQHWEANTCLTF	CS_pos:_17-18._Pr:_0.9801	KDDVSGTILTYPPTPAHRNPTPDPRLSNRAYTDKGEFLFQGDMILNEDQYDALFGPIHTRKAVTDLTKRWTKGEVPYAFTQSSEVDRAVIRSALQHWEANTCLTF	Venom	-	-	-	-	-	1	-	-	TRINITY_DN19444_c0_g1_i11	TRINITY_DN41_c0_g2_i4	at_+/96.17%	1
Oslo	TRINITY_DN19444_c0_g1_i15.p1	M12A	AFCIMKFLILLALLCSVWGKDEVSGTLLTYPPTPARRDPTPDPRLSNRAYTDKGEFLFQGDMILNEEQYDALFGPIHTRKAVSDLTKRWTKGEVPYAFTQSSEVDRAVIRSALQHWEANTCLTF	CS_pos:_19-20._Pr:_0.9790	KDEVSGTLLTYPPTPARRDPTPDPRLSNRAYTDKGEFLFQGDMILNEEQYDALFGPIHTRKAVSDLTKRWTKGEVPYAFTQSSEVDRAVIRSALQHWEANTCLTF	Venom	-	-	-	-	-	1	-	-	TRINITY_DN19444_c0_g1_i15	TRINITY_DN41_c0_g2_i4	at_+/96.24%	1
Oslo	TRINITY_DN19444_c0_g1_i17.p1	M12A	CIMKFLILLALLCNVWGKDDVSGTILTYPPTPAHRNPTPDPRLTNRAYTDKGEFLFQGDMILNEEQYDALFGPIHTRKAINELTKRWTKGEVPYAFTQSSEVDRAVIRSALQHWEANTCLTF	CS_pos:_17-18._Pr:_0.9799	KDDVSGTILTYPPTPAHRNPTPDPRLTNRAYTDKGEFLFQGDMILNEEQYDALFGPIHTRKAINELTKRWTKGEVPYAFTQSSEVDRAVIRSALQHWEANTCLTF	Venom	-	-	-	-	-	1	-	-	TRINITY_DN19444_c0_g1_i17	NA	NA	no
Oslo	TRINITY_DN19444_c0_g1_i20.p1	M12A	AFCIMKFLILLALLCSVWGKDEVSGTFLTYPPTPARRNPTPDPRLSNRAYTDKGEFLFQGDMILNEEQYDALFGPIHTRKAVSDLTKRWTKGEVPYAFTQSSEVDRAVIRSALQHWEANTCLTF	CS_pos:_19-20._Pr:_0.9801	KDEVSGTFLTYPPTPARRNPTPDPRLSNRAYTDKGEFLFQGDMILNEEQYDALFGPIHTRKAVSDLTKRWTKGEVPYAFTQSSEVDRAVIRSALQHWEANTCLTF	Venom	-	-	-	-	-	1	-	-	TRINITY_DN19444_c0_g1_i20	TRINITY_DN41_c0_g2_i4	at_+/95.70%	1
Oslo	TRINITY_DN19444_c0_g1_i23.p1	M12A	AFCIMKFLILLALLCSICGTDEVSGTILTYPPTPAHRNPTPDPRLSNRAYTDKGEFLFQGDMILNEEQYDALFGPIHTRKAVSDLTKRWTKGEVPYAFTQSSEVDRAVIRSALQHWEANTCLTF	CS_pos:_17-18._Pr:_0.8001	CGTDEVSGTILTYPPTPAHRNPTPDPRLSNRAYTDKGEFLFQGDMILNEEQYDALFGPIHTRKAVSDLTKRWTKGEVPYAFTQSSEVDRAVIRSALQHWEANTCLTF	Venom	-	-	-	-	-	1	-	-	TRINITY_DN19444_c0_g1_i23	NA	NA	no
Oslo	TRINITY_DN19444_c0_g1_i8.p1	M12A	AFCIMKFLILLALLCSVWGKDEVSGTLLTYPPTPARRDPTPDPRLSNRAYTDKGEFLFQGDMILNEEQYDALFGPIHTRKAINELTKRWTKGEVPYAFTQSSEVDRAVIRSALQHWEANTCLTF	CS_pos:_19-20._Pr:_0.9790	KDEVSGTLLTYPPTPARRDPTPDPRLSNRAYTDKGEFLFQGDMILNEEQYDALFGPIHTRKAINELTKRWTKGEVPYAFTQSSEVDRAVIRSALQHWEANTCLTF	Venom	-	-	-	-	-	1	-	-	TRINITY_DN19444_c0_g1_i8	NA	NA	no
Oslo	TRINITY_DN19444_c0_g1_i9.p1	M12A	CIMKFLILLALLCNVWGKDDVSGTILTYPPTPAHRNPTPDPRLSNRAYTDKGEFLFQGDMILNEEQYDALFGPIHTRKAVTDLTKRWTKGEVPYAFTQSSEVDRAVIRSALQHWEANTCLTF	CS_pos:_17-18._Pr:_0.9799	KDDVSGTILTYPPTPAHRNPTPDPRLSNRAYTDKGEFLFQGDMILNEEQYDALFGPIHTRKAVTDLTKRWTKGEVPYAFTQSSEVDRAVIRSALQHWEANTCLTF	Venom	-	-	-	-	-	1	-	-	TRINITY_DN19444_c0_g1_i9	TRINITY_DN41_c0_g2_i4	at_+/95.36%	1
Oslo	TRINITY_DN2138_c0_g1_i1.p1	M12A	PVVVYVREVLRRLIREMNSAGCLLLFVCIAVVHGHEYRVPNERPYYETNAKKTADGHHIWGGDMILTDEQLASMTRGLDVRTARKDLKSRWPQGRIPFKISPELEVSRANIFKAIAVWNDGSCLQFYEAPNISPQVAHLILKKTGTGCNSWVGIFNTTSTQQIVSLDDGCHESVQVIVHELGHALGLWHEQDRPDRDQYLTIHKENMAVENRVYFNNPEWDVDTYGLPYDYTSIMQYSADAFNNNGRMTLVPKDPLAEAVMSHAKGPSFRDFKLVNLMYQCTSPCASTNCANGGYATSNANKNCKCMCAAGFGGPTCATRVAVEPSCLHTITSPTTIRTPNYPNPMPKHSHCGWLITAPANKKVQVLFKTFKLLYRYDKTNTCAWDSLRIRKSDLQSDD…	CS_pos:_34-35._Pr:_0.5812	HEYRVPNERPYYETNAKKTADGHHIWGGDMILTDEQLASMTRGLDVRTARKDLKSRWPQGRIPFKISPELEVSRANIFKAIAVWNDGSCLQFYEAPNISPQVAHLILKKTGTGCNSWVGIFNTTSTQQIVSLDDGCHESVQVIVHELGHALGLWHEQDRPDRDQYLTIHKENMAVENRVYFNNPEWDVDTYGLPYDYTSIMQYSADAFNNNGRMTLVPKDPLAEAVMSHAKGPSFRDFKLVNLMYQCTSPCASTNCANGGYATSNANKNCKCMCAAGFGGPTCATRVAVEPSCLHTITSPTTIRTPNYPNPMPKHSHCGWLITAPANKKVQVLFKTFKLLYRYDKTNTCAWDSLRIRKSDLQSDDPGIVYCAEELKGRSLTANKEMLLVLTSSQYDDYS…	Venom	-	-	-	-	3	-	3	-	TRINITY_DN2138_c0_g1_i1	NA	NA	1
Oslo	TRINITY_DN2138_c0_g1_i19.p1	M12A	PVVVYVREVLRRLIREMNSAGCLLLFVCIAVVHGHEYRVPNERPYYETNAKKTADGHHIWGGDMILTDEQLASMTRGLDVRTARKDLKSRWPQGNIPFKISPELEVARDNIYKALSVWNDGTCVFFYEDANISPDVPHLILKKTGTGTGCNSWVGIYNTTSKQQIVSLDDGCHESVQVIEHELGHALGLWHEQDRPDRDSYLTIHTKNMAVDDRVYFTNPVWDVDTYGTPYDYSSIMQYSVDAFSNNGRMTLVPKDPLAEAVMSHAKGPSFRDFKLVNLMYQCTSPCASTNCANGGYATSNANKNCKCMCAAGFGGPTCATRVAVEPSCLHTITSPTTIRTPNYPNPMPKHSHCGWLITAPANKKVQVLFKTFKLLYRYDKTNKCVWDSLRVRQPDFQS…	CS_pos:_34-35._Pr:_0.5812	HEYRVPNERPYYETNAKKTADGHHIWGGDMILTDEQLASMTRGLDVRTARKDLKSRWPQGNIPFKISPELEVARDNIYKALSVWNDGTCVFFYEDANISPDVPHLILKKTGTGTGCNSWVGIYNTTSKQQIVSLDDGCHESVQVIEHELGHALGLWHEQDRPDRDSYLTIHTKNMAVDDRVYFTNPVWDVDTYGTPYDYSSIMQYSVDAFSNNGRMTLVPKDPLAEAVMSHAKGPSFRDFKLVNLMYQCTSPCASTNCANGGYATSNANKNCKCMCAAGFGGPTCATRVAVEPSCLHTITSPTTIRTPNYPNPMPKHSHCGWLITAPANKKVQVLFKTFKLLYRYDKTNKCVWDSLRVRQPDFQSDDPGTVYCSDELKGKSLTADEEMLLILNSSQYYD…	Venom	-	-	-	-	3	-	-	-	TRINITY_DN2138_c0_g1_i19	NA	NA	1
Oslo	TRINITY_DN2138_c0_g1_i24.p1	M12A	PVVVYVREVLRRLIREMNSAGCLLLFVCIAVVHGHEYRVPNERPYYETNAKKTADGHHIWGGDMILTDEQLASMTRGLDVRTARKDLKSRWPQGRIPFKISPELEVSRANIFKAIAVWNDGSCLQFYEAPNISPQVAHLILKKTGTGCNSWVGIFNTTSTQQIVSLDDGCHESVQVIVHELGHALGLWHEQDRPDRDEYLTIHTENMAPADRVYFNNPQWDVDTYGLPYDYTSIMQYSADAFNNNGRMTLVPKDPLAEAVMSHAKGPSFRDFKLVNLMYQCTSPCASTNCANGGYATSNANKNCKCMCAAGFGGPTCATRVAVEPSCLHTITSPTTIRTPNYPNPMPKHSHCGWLITAPANKKVQVLFKTFKLLYRYDKTNTCAWDSLRIRKSDLQSDD…	CS_pos:_34-35._Pr:_0.5812	HEYRVPNERPYYETNAKKTADGHHIWGGDMILTDEQLASMTRGLDVRTARKDLKSRWPQGRIPFKISPELEVSRANIFKAIAVWNDGSCLQFYEAPNISPQVAHLILKKTGTGCNSWVGIFNTTSTQQIVSLDDGCHESVQVIVHELGHALGLWHEQDRPDRDEYLTIHTENMAPADRVYFNNPQWDVDTYGLPYDYTSIMQYSADAFNNNGRMTLVPKDPLAEAVMSHAKGPSFRDFKLVNLMYQCTSPCASTNCANGGYATSNANKNCKCMCAAGFGGPTCATRVAVEPSCLHTITSPTTIRTPNYPNPMPKHSHCGWLITAPANKKVQVLFKTFKLLYRYDKTNTCAWDSLRIRKSDLQSDDPGIVYCAEELKGRSLTANKEMLLVLTSSQYDDYS…	Venom	-	-	-	-	3	-	3	-	TRINITY_DN2138_c0_g1_i24	TRINITY_DN2138_c0_g1_i1	at_+/98.88%	1
Oslo	TRINITY_DN2138_c0_g1_i25.p1	M12A	PVVVYVREVLRRLIREMNSAGCLLLFVCIAVVHGHEYRVPNERPYYETNAKKTADGHHIWGGDMILTDEQLASMTRGLDVRTARKDLKSRWPQGRIPFKISPELEVSRANIFKAIAVWNDGSCLQFYEAPNISPQVAHLILKKTGTGCNSWVGIFNTTSTQQIVSLDDGCHESVQVIVHELGHALGLWHEQDRPDRDEYLTIHTENMAPADRVYFNNPQWDVDTYGLPYDYTSIMQYSVDAFNNNDRLTLVPKDPLAAAVMSRAKGPSFRDFKLVNLMYQCTSYCPDMKCANGGYAAWNVDKNCRCMCAPGFEGPTCAAKVAVEPSCQYTITSPTTIRTPNYPNTMPADKYCAWLVKAPPNKKVQVRFNTFDLLQRYDKNNKCVWDSLRVRQPDFQSDD…	CS_pos:_34-35._Pr:_0.5812	HEYRVPNERPYYETNAKKTADGHHIWGGDMILTDEQLASMTRGLDVRTARKDLKSRWPQGRIPFKISPELEVSRANIFKAIAVWNDGSCLQFYEAPNISPQVAHLILKKTGTGCNSWVGIFNTTSTQQIVSLDDGCHESVQVIVHELGHALGLWHEQDRPDRDEYLTIHTENMAPADRVYFNNPQWDVDTYGLPYDYTSIMQYSVDAFNNNDRLTLVPKDPLAAAVMSRAKGPSFRDFKLVNLMYQCTSYCPDMKCANGGYAAWNVDKNCRCMCAPGFEGPTCAAKVAVEPSCQYTITSPTTIRTPNYPNTMPADKYCAWLVKAPPNKKVQVRFNTFDLLQRYDKNNKCVWDSLRVRQPDFQSDDPGTVYCSDELKGKSLTADEEMLLILNSSQYYDYS…	Venom	-	-	-	-	2	-	2	-	TRINITY_DN2138_c0_g1_i25	TRINITY_DN2138_c0_g1_i13	at_+/95.08%	1
Oslo	TRINITY_DN2138_c0_g1_i4.p1	M12A	PVVVYVREVLRRLIREMNSAGCLLLFVCIAVVHGHEYRVPNERPYYETNAKKTADGHHIWGGDMILTDEQLASMTRGLDVRTARKDLKSRWPQGRIPFKISPELEVSRANIFKAIAVWNDGSCLQFYEAPNISPQVAHLILKKTGTGCNSWVGIFNTTSTQQIVSLDDGCHESVQVIVHELGHALGLWHEQDRPDRDEYLTIHTENMAPADRVYFNNPQWDVDTYGLPYDYTSIMQYSVDAFNNNDRLTLVPKDPLAAAVMSRAKGPSFRDFKLVNLMYQCTSPCASTNCANGGYATSNANKNCKCMCAAGFGGPTCATRVAVEPSCLLTITSPTTIRTPNYPNPMPSRSSCAWLIKAPANKKIQVLFKTFKLLYRYDKTNTCAWDSLRIRKSDLQSDD…	CS_pos:_34-35._Pr:_0.5812	HEYRVPNERPYYETNAKKTADGHHIWGGDMILTDEQLASMTRGLDVRTARKDLKSRWPQGRIPFKISPELEVSRANIFKAIAVWNDGSCLQFYEAPNISPQVAHLILKKTGTGCNSWVGIFNTTSTQQIVSLDDGCHESVQVIVHELGHALGLWHEQDRPDRDEYLTIHTENMAPADRVYFNNPQWDVDTYGLPYDYTSIMQYSVDAFNNNDRLTLVPKDPLAAAVMSRAKGPSFRDFKLVNLMYQCTSPCASTNCANGGYATSNANKNCKCMCAAGFGGPTCATRVAVEPSCLLTITSPTTIRTPNYPNPMPSRSSCAWLIKAPANKKIQVLFKTFKLLYRYDKTNTCAWDSLRIRKSDLQSDDPGIVYCAEELKGRSLTANKEMLLVLTSSQY	Venom	-	-	-	-	-	-	2	-	TRINITY_DN2138_c0_g1_i4	TRINITY_DN2138_c0_g1_i1	at_+/97.28%	1
Oslo	TRINITY_DN2150_c0_g1_i12.p1	M12A	SIMQYGTDAFSVNGRNTMVPFDIFRTYDLGQNDGLSFADVKLATIIYNCADNCQNKPNCQNGGFVDFKCRCRCPPGFAGSLCE	-	-	Venom	-	-	-	-	-	1	-	-	TRINITY_DN2150_c0_g1_i12	NA	NA	no
Oslo	TRINITY_DN2150_c0_g1_i15.p1	M12A	SIMQYGTDAFSVNGRNTMVPFDIFRTYDLGQNDGLSFDDIKLATIIYNCAANCQNKPNCQNGGFVDFKCRCRCPPGFAGSLCE	-	-	Venom	-	-	-	-	2	-	1	-	TRINITY_DN2150_c0_g1_i15	NA	NA	no
Oslo	TRINITY_DN2150_c0_g1_i4.p1	M12A	AIFAVGMQADFGQEVSIGQGCESMATVAHEVGHAIGFYHEQSRTDRDKHIKLLPQNMNQSMAYNFKIQYNTDNHGVPYDLGSLMQYSSNSFSVNGKNTMVPFDIFRTYDLGQNDGLSFDDIKLATIIYNCADNCKNKPNCQNGGFVDFKCRCRCPPGFAGSLCE	-	-	Venom	-	-	-	-	3	-	1	-	TRINITY_DN2150_c0_g1_i4	TRINITY_DN2150_c0_g1_i10	at_+/98.59%	1
Oslo	TRINITY_DN2150_c0_g1_i7.p1	M12A	HEQSRTDRDKHIKLLPQNMNQSMAYNFKIQYNTDNHGVPYDLGSLMQYSSNSFSVNGKNTMVPFDIFRTYDLGQNDGLSFDDIKLATIIYNCAANCQNKPNCQNGGFVDFKCRCRCPPGFAGSLCE	-	-	Venom	-	-	-	-	2	-	1	-	TRINITY_DN2150_c0_g1_i7	TRINITY_DN2150_c0_g1_i10	at_+/96.85%	1
Oslo	TRINITY_DN24388_c0_g1_i1.p1	M12A	VDTYGLPYDYTSIMQYSADAFNNNGRLTLVPKDPLAAAVMSRAKGPSFRDFKLVNLMYQCTSPCANTKCANGGYATSNANKNCKCMCAPGFGGPTCATKVAVEPSCLHTITSPTTIRTPNYPNTMPSRSHCGWLIKAPANKKVQVLFKTFKLLYRYDKTNTCAW	-	-	Venom	-	-	-	-	1	-	1	-	TRINITY_DN24388_c0_g1_i1	NA	NA	1
Oslo	TRINITY_DN24388_c0_g1_i2.p1	M12A	VDTYGLPYDYTSIMQYSADAFNNNGRLTLVPKDPLAAAVMSRAKGPSFRDFKLVNLMYQCTSPCANTKCANGGYATSNANKNCKCMCAPGFGGPTCATKVAVEPSCLLTITSP	-	-	Venom	-	-	-	-	1	-	1	-	TRINITY_DN24388_c0_g1_i2	TRINITY_DN24388_c0_g1_i1	at_+/98.83%	1
Oslo	TRINITY_DN4139_c0_g1_i1.p1	M12A	PKSDPRMAHRQFTNKGQFLFQGDMLLNEEQYDALFGSIDTRKAINELHTRWPMGEVAYAITQTSEGDRAVIRSALQHWEANTCLKFHEVPVFSQEPHLYFQKNDGCYSAVGMQADFGQEVSIGQ	-	-	Venom	-	-	-	-	-	1	-	-	TRINITY_DN4139_c0_g1_i1	NA	NA	no
Oslo	TRINITY_DN4139_c0_g1_i2.p1	M12A	LFGPIDTRKAINELHTRWPMGEVAYAITQTSEGDRAVIRSALQHWEANTCLKFHEVAVFSQEPHLYFQKNDGCYSAVGMQADFGQEVSIGQ	-	-	Venom	-	-	-	-	-	1	-	-	TRINITY_DN4139_c0_g1_i2	NA	NA	no
Oslo	TRINITY_DN4139_c0_g1_i3.p1	M12A	PKSDPRMAHRQFTNKGQFLFQGDMLLNEDQYDALFGPIDTRKAINELHTRWPMGEVAYAITQTSEGDRAVIRSALQHWEANTCLKFHEVAVFAQEPHLYFQKNDGCYSAVGMQADFGQEVSIGQ	-	-	Venom	-	-	-	-	-	1	-	-	TRINITY_DN4139_c0_g1_i3	NA	NA	no
Oslo	TRINITY_DN4139_c0_g1_i4.p1	M12A	PKSDPRMAHRQFTNKGQFLFQGDMLLNEDQYDAMFGPIDTRKAINELHTRWPMGEVAYAITQTSEGDRAVIRSALQHWEANTCLKFHEVAVFAQEPHLYFQKNDGCYSAVGMQADFGQEVSIGQ	-	-	Venom	-	-	-	-	-	1	-	-	TRINITY_DN4139_c0_g1_i4	NA	NA	no
Oslo	TRINITY_DN41_c0_g1_i1.p1	M12A	QLLLNMKVLLVISALVVVVSAKAAHGQRDSVSSPVILNDPPKPPPPPPPMPKTSPEALHRDHTSNGNHLWEGDMVLTQDQVDYLYGPINTRKAINDVNKRWTNNVVPFVISPSSAGDRQAILSGLKHWMDRSCVKFTEVQAGHGAPHLIFKKLEGCYSSVGMQYYQNGQDISIGEGCQSAGTVAHEVGHALGFWHEQSRPDRKNYVKLLEANMNQTMKYNFDIQNDIDSYGVQYDLRSLMHYGLDYFTINGRNTMVPLNIHETFQIGQRDSLSFYDLKLASIIYKCDAKCSSKPSCKNGGYVDHSCQCKCPSGFGGQLCQNRINVPGPICGGDYNSPATITTPNYPNKYSKGNRCIWLFKAPAGKRISAHFPHFDLIQHSDSGTCPWDYLEVRTNNMDD…	CS_pos:_21-22._Pr:_0.9853	KAAHGQRDSVSSPVILNDPPKPPPPPPPMPKTSPEALHRDHTSNGNHLWEGDMVLTQDQVDYLYGPINTRKAINDVNKRWTNNVVPFVISPSSAGDRQAILSGLKHWMDRSCVKFTEVQAGHGAPHLIFKKLEGCYSSVGMQYYQNGQDISIGEGCQSAGTVAHEVGHALGFWHEQSRPDRKNYVKLLEANMNQTMKYNFDIQNDIDSYGVQYDLRSLMHYGLDYFTINGRNTMVPLNIHETFQIGQRDSLSFYDLKLASIIYKCDAKCSSKPSCKNGGYVDHSCQCKCPSGFGGQLCQNRINVPGPICGGDYNSPATITTPNYPNKYSKGNRCIWLFKAPAGKRISAHFPHFDLIQHSDSGTCPWDYLEVRTNNMDDGEKYCAQDLNGMQITSNGNQM…	Venom	-	-	-	-	3	-	3	-	TRINITY_DN41_c0_g1_i1	TRINITY_DN41_c0_g1_i2	at_+/98.15%	1
Oslo	TRINITY_DN41_c0_g1_i6.p1	M12A	QLLLNMKVLLVISALVVVVSAKAAHGQRDSVSSPVILNDPPKPPPPPPPMPKTSPEALHRDHTSNGNHLWEGDMVLTQDQVDYLYGPINTRKAINDVNKRWTNNVVPFVISPSSAGDRQAILSGLKHWMDRSCVKFTEVQAGHGAPHLIFKKLEGCYSSVGMQYYQNGQDISIGEGCQSAGTVAHEVGHALGFWHEQSRPDRKNYVKLLEANMNQTMKYNFDIQNDIDSYGVQYDLRSLMHYGLDYFTINGRNTMVPLNIHETFQIGQRDSLSFYDLKLASIIYKCDAKCSSKPSCQNGGYVDHSCQCKCPSGLGGQLCQNRVNVPGPICGGDYNSPATITTPNYPNKYSKGNRCIWLFKAPAGKRISAHFPHFDLIQHSDSGTCPWDYLEVRTNNMDD…	CS_pos:_21-22._Pr:_0.9853	KAAHGQRDSVSSPVILNDPPKPPPPPPPMPKTSPEALHRDHTSNGNHLWEGDMVLTQDQVDYLYGPINTRKAINDVNKRWTNNVVPFVISPSSAGDRQAILSGLKHWMDRSCVKFTEVQAGHGAPHLIFKKLEGCYSSVGMQYYQNGQDISIGEGCQSAGTVAHEVGHALGFWHEQSRPDRKNYVKLLEANMNQTMKYNFDIQNDIDSYGVQYDLRSLMHYGLDYFTINGRNTMVPLNIHETFQIGQRDSLSFYDLKLASIIYKCDAKCSSKPSCQNGGYVDHSCQCKCPSGLGGQLCQNRVNVPGPICGGDYNSPATITTPNYPNKYSKGNRCIWLFKAPAGKRISAHFPHFDLIQHSDSGTCPWDYLEVRTNNMDDGEKYCAQDLNGMQITSNGNQM…	Venom	-	-	-	-	3	-	3	-	TRINITY_DN41_c0_g1_i6	TRINITY_DN41_c0_g1_i2	at_+/99.44%	1
Oslo	TRINITY_DN41_c0_g1_i7.p1	M12A	QLLLNMKVLLVISALVVVVSAKAAHGQRDSVSSPVILNDPPKPPPPPPPMPKTSPEALHRDHTSNGNHLWEGDMVLTQDQVDYLYGPINTRKAINDVNKRWTNNVVPFVISPSSAGDRQAILSGLKHWMDRSCVKFTEVQAGHGAPHLIFKKLEGCYSSVGMQYYQNGQDISIGEGCQSAGTVAHEVGHALGFWHEQSRPDRKNYVKLLEANMNQTMKYNFDIQNDIDSYGVQYDLRSLMHYGLDYFTINGRNTMVPLNIHETFQIGQRDSLSFYDLKLASIIYKCDAKCSSKPSCQNGGYVDHSCQCKCPSGFGGQLCQNRVTVPGPICGGDYNSQAIITTPNYPKKYSEGNRCIWLFKAPAGKRISAHFPHFDLIQHSDSGTCPWDYLEVRTNNMDD…	CS_pos:_21-22._Pr:_0.9853	KAAHGQRDSVSSPVILNDPPKPPPPPPPMPKTSPEALHRDHTSNGNHLWEGDMVLTQDQVDYLYGPINTRKAINDVNKRWTNNVVPFVISPSSAGDRQAILSGLKHWMDRSCVKFTEVQAGHGAPHLIFKKLEGCYSSVGMQYYQNGQDISIGEGCQSAGTVAHEVGHALGFWHEQSRPDRKNYVKLLEANMNQTMKYNFDIQNDIDSYGVQYDLRSLMHYGLDYFTINGRNTMVPLNIHETFQIGQRDSLSFYDLKLASIIYKCDAKCSSKPSCQNGGYVDHSCQCKCPSGFGGQLCQNRVTVPGPICGGDYNSQAIITTPNYPKKYSEGNRCIWLFKAPAGKRISAHFPHFDLIQHSDSGTCPWDYLEVRTNNMDDGEKYCAQDLDGKQITSNGNQM…	Venom	-	-	-	-	3	-	3	-	TRINITY_DN41_c0_g1_i7	TRINITY_DN41_c0_g1_i2	at_+/97.00%	1
Oslo	TRINITY_DN41_c0_g2_i2.p1	M12A	FCIMKLLLLFALLCNVWEQDEGSPTVLNNPSKPARRDPNPDPRMAHRQFTNKGQFLFQGDMLLNEDQYDALFGPINTRKAVSDLTKRWTKGEVPYAFTQSSEVDRAVIRSALQHWEANTCLKFREVPLNSQFPHMYFEKNIGCNSPVGMQTYFGQRVSIGQGCESMATVAHEVGHAIGFYHEQSRTDRDNHIKLLRHNINQTMAYNFDIQVNTDNYGVPYDLGSLMQYGTTAFTVNGRNTMVPFDIWRTYDLGQNNGLSFADVKLATIIYNCAANCQNKPNCQNGGFVDFKCRCRCPPGFAGSLCE	CS_pos:_18-19._Pr:_0.9770	QDEGSPTVLNNPSKPARRDPNPDPRMAHRQFTNKGQFLFQGDMLLNEDQYDALFGPINTRKAVSDLTKRWTKGEVPYAFTQSSEVDRAVIRSALQHWEANTCLKFREVPLNSQFPHMYFEKNIGCNSPVGMQTYFGQRVSIGQGCESMATVAHEVGHAIGFYHEQSRTDRDNHIKLLRHNINQTMAYNFDIQVNTDNYGVPYDLGSLMQYGTTAFTVNGRNTMVPFDIWRTYDLGQNNGLSFADVKLATIIYNCAANCQNKPNCQNGGFVDFKCRCRCPPGFAGSLCE	Venom	-	-	-	-	9	2	6	-	TRINITY_DN41_c0_g2_i2	TRINITY_DN41_c0_g2_i4	at_+/95.66%	1
Oslo	TRINITY_DN41_c0_g2_i3.p1	M12A	FCIMKLLLLFALLCNVWEQDEGSPTVLNNPSKPARRDPNPDPRMAHRQFTNKGQFLFQGDMLLNEDQYDALFGPINTRKAVSDLTKRWTKGEVPYAFTQSSEVDRAVIRSALQHWEANTCLKFREVPLNSQFPHMYFEKNIGCNSPVGMQTYFGQRVSIGQGCESMATVAHEVGHAIGFYHEQSRTDRDNHIKLLRHNMNKTMAYNFDIQHDTDNYGVPYDLGSIMQYSTNSFSVNGKNTMVPYDIWRTYDLGQNNGLSFADV	CS_pos:_18-19._Pr:_0.9770	QDEGSPTVLNNPSKPARRDPNPDPRMAHRQFTNKGQFLFQGDMLLNEDQYDALFGPINTRKAVSDLTKRWTKGEVPYAFTQSSEVDRAVIRSALQHWEANTCLKFREVPLNSQFPHMYFEKNIGCNSPVGMQTYFGQRVSIGQGCESMATVAHEVGHAIGFYHEQSRTDRDNHIKLLRHNMNKTMAYNFDIQHDTDNYGVPYDLGSIMQYSTNSFSVNGKNTMVPYDIWRTYDLGQNNGLSFADV	Venom	-	-	-	-	-	2	5	-	TRINITY_DN41_c0_g2_i3	NA	NA	1
Oslo	TRINITY_DN41_c0_g2_i4.p1	M12A	MKFLILLALLCYVWGKDEVSGTILTYPPTPARRNPTPDPRLSNRAYTDKGEFLFQGDMILNEDQYDALFGPINTRKAVSDLTKRWTKGEVPYAFTQSSEVDRAVIRSALQHWEANTCLKFREVPLNSQFPHMYFEKNIGCNSPVGMQTYFGQRVSIGQGCESMATVAHEVGHAIGFYHEQSRTDRDNHIKLLRHNINQTMAYNFDIQVNTDNYGVPYDLGSLMQYGTTAFTVNGRNTMVPFDIWRTYDLGQNNGLSFADVKLATIIYNCAANCQNKPNCQNGGFVDFKCRCRCPPGFAGSLCE	CS_pos:_15-16._Pr:_0.9791	KDEVSGTILTYPPTPARRNPTPDPRLSNRAYTDKGEFLFQGDMILNEDQYDALFGPINTRKAVSDLTKRWTKGEVPYAFTQSSEVDRAVIRSALQHWEANTCLKFREVPLNSQFPHMYFEKNIGCNSPVGMQTYFGQRVSIGQGCESMATVAHEVGHAIGFYHEQSRTDRDNHIKLLRHNINQTMAYNFDIQVNTDNYGVPYDLGSLMQYGTTAFTVNGRNTMVPFDIWRTYDLGQNNGLSFADVKLATIIYNCAANCQNKPNCQNGGFVDFKCRCRCPPGFAGSLCE	Venom	-	-	-	-	9	2	6	-	TRINITY_DN41_c0_g2_i4	NA	NA	1
Oslo	TRINITY_DN41_c0_g2_i5.p1	M12A	LNEDQYDALFGPINTRKAVSDLTKRWTKGEVPYAFTQSSEVDRAVIRSALQHWEANTCLKFREVPLNSQFPHMYFEKNIGCNSPVGMQTYFGQRVSIGQGCESMATVAHEVGHAIGFYHEQSRTDRDQFIKLLRHNINQTMAYNFDIQVNTDNYGVPYDLGSLMQYGTTAFTVNGRNTMVPFDIWRTYDLGQNNGLSFADVKLATIIYNCAANCQNKPNCQNGGFVDFKCRCRCPPGFAGSLCE	-	-	Venom	-	-	-	-	9	2	6	-	TRINITY_DN41_c0_g2_i5	TRINITY_DN41_c0_g2_i4	at_+/98.77%	1
Oslo	TRINITY_DN41_c1_g1_i2.p1	M12A	SFTSIMKLFLFALLCSVCRQYEANPTTQKKGLAEHDPNPEVSNRFFTDDGDYLFQGDMVLNSEQYDAIFGPIQTRKAINDLTKRWTDARVPYAISQSSEVDRDVIISGLQHWEANTCVKFEEVDEDADEPHMIFEKKTGCNSPVGMQQKNRKTNKYGQTVSIGKNCESMGTVVHEVGHSLGFYHEQSRTDRDQYIKVLEHNINKSHAFNFNIQFNTDNYGVPYDVGSIMQYGTTAFTVNGRNTMVPLDIRRTFDLGQHNGLSFADVKLATIIYDCAGHCTSKPNCQNDGFVDFKCRCRCPPGFVGSNCERQVQLPAPIC	CS_pos:_23-24._Pr:_0.6136	NPTTQKKGLAEHDPNPEVSNRFFTDDGDYLFQGDMVLNSEQYDAIFGPIQTRKAINDLTKRWTDARVPYAISQSSEVDRDVIISGLQHWEANTCVKFEEVDEDADEPHMIFEKKTGCNSPVGMQQKNRKTNKYGQTVSIGKNCESMGTVVHEVGHSLGFYHEQSRTDRDQYIKVLEHNINKSHAFNFNIQFNTDNYGVPYDVGSIMQYGTTAFTVNGRNTMVPLDIRRTFDLGQHNGLSFADVKLATIIYDCAGHCTSKPNCQNDGFVDFKCRCRCPPGFVGSNCERQVQLPAPIC	Venom	-	-	-	-	6	-	5	-	TRINITY_DN41_c1_g1_i2	TRINITY_DN41_c1_g1_i3	at_+/98.02%	1
Oslo	TRINITY_DN41_c1_g1_i3.p1	M12A	SFTSIMKLFLFALLCSVCRQYEANPTTQKKGLAEHDPNPEVSNRFFTDDGDYLFQGDMVLNSEQYDAIFGPIQTRKAINDLTKRWTDARVPYAISQSSEVDRDVIISGLQHWEANTCVKFEEVDEDADEPHMIFEKKTGCNSPVGMQQKNRKTNKYGQTVSIGKNCESMGTVVHEVGHSLGFYHEQSRTDRDQYIKVLMHNVNKTKAHNFDIQFNTENHGIPYDVGSIMQYGTTAFTVNGRNTMVPLDIRRTFDLGQHNGLSFADVKLATIIYDCAGHCTSKPNCQNDGFVDFKCRCRCPPGFVGSNCERQVQLPAPICGGDFNSPTHIQTPNYPNKYPKDTSCIWIFKAPAGRRVRVAFDNFDLIYKHEKKCIWDSLEVRTTDKYEGEMYCSDDLKDT…	CS_pos:_23-24._Pr:_0.6136	NPTTQKKGLAEHDPNPEVSNRFFTDDGDYLFQGDMVLNSEQYDAIFGPIQTRKAINDLTKRWTDARVPYAISQSSEVDRDVIISGLQHWEANTCVKFEEVDEDADEPHMIFEKKTGCNSPVGMQQKNRKTNKYGQTVSIGKNCESMGTVVHEVGHSLGFYHEQSRTDRDQYIKVLMHNVNKTKAHNFDIQFNTENHGIPYDVGSIMQYGTTAFTVNGRNTMVPLDIRRTFDLGQHNGLSFADVKLATIIYDCAGHCTSKPNCQNDGFVDFKCRCRCPPGFVGSNCERQVQLPAPICGGDFNSPTHIQTPNYPNKYPKDTSCIWIFKAPAGRRVRVAFDNFDLIYKHEKKCIWDSLEVRTTDKYEGEMYCSDDLKDTALVSGGNEMILLFHAEYDYNTGF…	Venom	-	-	-	-	7	-	6	-	TRINITY_DN41_c1_g1_i3	NA	NA	1
Oslo	TRINITY_DN41_c3_g1_i11.p1	M12A	GDMLLNEAQYDALFEPINTRKAINVLTKRWTKGEVPYAITQSSEGDRAVIRSGLQHWEANTCLKFFEVPLYSQEPHLYFQKNDGCYSAVGMQPDFGQEVSIGEGCESMATVAHEVGHAIGFYHEQSRTDRDKHIKLLPHNINKTMAFNFDIQYDTDNHGVAYDLGSIMQYGTDAFSVNGRNTMVPFDIFRTYDLGQNDGLSFADVK	-	-	Venom	-	-	-	-	-	2	-	-	TRINITY_DN41_c3_g1_i11	NA	NA	1
Oslo	TRINITY_DN41_c3_g1_i13.p1	M12A	GDMLLNEAQYDALFEPINTRKAINVLTKRWTKGEVPYAITQSSEGDRAVIRSGLQHWEANTCLKFFEVPLNSQEPHLYFQKNDGCYSAVGMQADFGQEVSIGEGCESMATVAHEVGHAIGFYHEQSRTDRDKHIKLLPHNINKTMAFNFDIQYDTDNHGVAYDLGSIMQYGTDAFSVNGRNTMVPFDIFRTYDLGQNDGLSFADVK	-	-	Venom	-	-	-	-	10	2	8	-	TRINITY_DN41_c3_g1_i13	TRINITY_DN41_c3_g1_i11	at_+/98.55%	1
Oslo	TRINITY_DN41_c3_g1_i15.p1	M12A	GDMLLNEAQYDALFEPINTRKAINVLTKRWTKGEVPYAITQSSEGDRAVIRSGLQHWEANTCLKFFEVPLNSQEPHLYFQKNDGCYSEVGMQPKFGQEVSIGQGCE	-	-	Venom	-	-	-	-	-	-	8	-	TRINITY_DN41_c3_g1_i15	NA	NA	no
Oslo	TRINITY_DN41_c3_g1_i16.p1	M12A	GDMLLNEAQYDALFEPINTRKAINVLTTRWPKGEVPYAFTQSSEGDRAVIRSGLQHWEANTCLKFFEVPLYSQEPHLYFQKNDGCYSAVGMQPDFGQEVSIGEGCESMATVAHEVGHAIGFYHEQSRTDRDKHIKLLPHNINKTMAFNFDIQYDTDNHGVAYDLGSIMQYGTDAFSVNGRNTMVPFDIFRTYDLGQNDGLSFADVK	-	-	Venom	-	-	-	-	-	2	-	-	TRINITY_DN41_c3_g1_i16	TRINITY_DN41_c3_g1_i11	at_+/97.90%	1
Oslo	TRINITY_DN41_c3_g1_i6.p1	M12A	DTRKAINVLTKRWTKGEVPYAITQSSEGDRAVIRSGLQHWEANTCLKFFEVPLNSQEPHLYFQKNDGCYSAVGMQADFGQEVSIGEGCESMATVAHEVGHAIGF	-	-	Venom	-	-	-	-	-	-	7	-	TRINITY_DN41_c3_g1_i6	NA	NA	no
Oslo	TRINITY_DN4644_c0_g1_i1.p1	M12A	DTDNHGVPYDLGSIMQYGTDAFTVNGRNTMVPFDIWRTYDLGQNDGLSFADVKLATIIYKCADNCQNKPNCQNGGFVDFKCRCRCPPGFAGSSCERKVQLPLKICGGEFSAPTTIATPNFPNTYPKMSC	-	-	Venom	-	-	-	-	-	1	-	-	TRINITY_DN4644_c0_g1_i1	NA	NA	1
Oslo	TRINITY_DN901_c0_g1_i1.p1	M12A	TIATPNFPNTYPKVNCIWIFKAPAGKRIRATFSSFDLIERGGPNNFCVWDHLEVRTNNPYEGDKFCDTDLNNKYVESPGNEMALLFHSQYDWHTGFQAGITFV*	-	-	Venom	-	-	-	-	4	-	4	-	TRINITY_DN901_c0_g1_i1	NA	NA	1
Oslo	TRINITY_DN901_c0_g1_i11.p1	M12A	GFAGSLCERKVQLPLKICGGEFNAPTTIATPNFPNNYPKMSCIWIFKAPAGKRIRATFSSFDLIERGGPNNFCVWDHLEVRTNNPYEGDKFCDRDLHNKYVESPGNEMALLFHSQYDWHTGFQAAISFV*	-	-	Venom	-	-	-	-	4	-	4	-	TRINITY_DN901_c0_g1_i11	NA	NA	1
Oslo	TRINITY_DN901_c1_g1_i1.p1	M12A	GKNTMVPYDIWRTYDLGQNNGLSFADVKLATIIYKCADNCRNKPNCQNDGFVDFKCRCRCPPGFAGSLCERKVQLPPPVCGGEFNAPTTIATPNFPYNYPKTSCIWVFKAPAGQRIRASFGAFDLSEKGGPNNFCIWDHLEVRTNNPYEGDKLCDKELNNKYIESPGNEMALLFHSDYDWNTGFQADITFV*	-	-	Venom	-	-	-	-	8	-	-	-	TRINITY_DN901_c1_g1_i1	TRINITY_DN901_c1_g1_i11	at_+/96.34%	1
Oslo	TRINITY_DN901_c1_g1_i10.p1	M12A	GKNTMVPYDIWRTYDLGQNNGLSFADVKLATIIYKCADNCRNKPNCQNDGFVDFKCRCRCPPGFAGSLCERKVQLPPPVCGGEFNAPTTIATPNFPYNYPKTSCIWVFKAPAGQRIRASFGAFDLSEKGGPNNFCIWDHLEVRTNNVYEGDKFCGNELTNKYVESPGNEMALLFHSDYDWNTGFQAAVTFV*	-	-	Venom	-	-	-	-	10	-	8	-	TRINITY_DN901_c1_g1_i10	NA	NA	1
Oslo	TRINITY_DN901_c1_g1_i11.p1	M12A	GKNTMVPYDIWRTYDLGQNNGLSFADVKLATIIYNCADNCQNKPNCQNGGFVDFKCRCRCPPGFAGSLCERKVQLPPPVCGGEFNAPTTIATPNFPYNYPKTSCIWVFKAPAGQRIRASFGAFDLSEKGGPNNFCIWDHLEVRMHDLYEGDKFCDKDLSNTAFESPGNEMALLFHSDYDWNTGFQADITFV*	-	-	Venom	-	-	-	-	5	-	4	-	TRINITY_DN901_c1_g1_i11	NA	NA	1
Oslo	TRINITY_DN901_c1_g1_i14.p1	M12A	PPVCGGEFNAPTTIATPNFPYNYPKTSCIWVFKAPAGQRIRASFGAFDLSEKGGPNNFCIWDHLEVRTNNPYEGDKLCDKELNNKYIESPGNEMALLFHSDYDWNTGFQAAVTFV*	-	-	Venom	-	-	-	-	4	-	4	-	TRINITY_DN901_c1_g1_i14	TRINITY_DN901_c1_g1_i10	at_+/96.86%	1
Oslo	TRINITY_DN901_c1_g1_i17.p1	M12A	GKNTMVPYDIWRTYDLGQNNGLSFADVKLATIIYNCADNCQNKPNCQNGGFVDFKCRCRCPPGFAGSLCERKVQLPGPVCGGQFNAPTTIATPNYPNKYPKQSCIWIFKAPAGKRIRASFGSFDLSPKGGPLNFCIWDHLEVRTNNVYEGDKFCGNELTNKYVESPGNEMALLFHSDYDWNTGFQAAVTFV*	-	-	Venom	-	-	-	-	7	1	6	-	TRINITY_DN901_c1_g1_i17	NA	NA	1
Oslo	TRINITY_DN901_c1_g1_i18.p1	M12A	GKNTMVPYDIWRTYDLGQNNGLSFADVKLATIIYNCADNCQNKPNCQNGGFVDFKCRCRCPPGFAGSLCERKVQLPPPVCGGEFNAPTTIATPNFPYNYPKTSCIWVFKAPAGQRIRASFGAFDLSEKGGPNNFCIWDHLEVRTNNPYEGDKLCDKELNNKYIESPGNEMALLFHSDYDWNTGFQADITFV*	-	-	Venom	-	-	-	-	6	-	5	-	TRINITY_DN901_c1_g1_i18	TRINITY_DN901_c1_g1_i11	at_+/97.95%	1
Oslo	TRINITY_DN9704_c0_g1_i1.p1	M12A	WTKGEVPYAITQSSEGDRAVIRSGLQHWEANTCLKFFEVPLNSQEPHLYFQKNDGCYSEVGMQSKFGQEVSIGRGCESMATVAHEVGHAIGFYHEQSRTDRDKHIKLLRHNINQTMAYNFDIQHDTDNHGVPYDLGSIMQYGTDAFTVNGRNTMVPFDIWRTYDLGQND	-	-	Venom	-	-	-	-	8	-	7	-	TRINITY_DN9704_c0_g1_i1	NA	NA	1
Oslo	TRINITY_DN9704_c0_g1_i13.p1	M12A	GEVPYAITQSSEGERAVIRSGLQHWEANTCLKFFEVPLNSQEPHLYFQKNDGCYSEVGMQSKFGQEVSIGRGCESMATVAHEVGHAIGFYHEQSRTDRDKHIKLLPHNMNKSMAYNFKIQYNTDNHGVPYDLGSL	-	-	Venom	-	-	-	-	6	-	5	-	TRINITY_DN9704_c0_g1_i13	NA	NA	no
Oslo	TRINITY_DN9704_c0_g1_i14.p1	M12A	GEVPYAITQSSEGERAVIRSGLQHWEANTCLKFFEVPLNSQEPHLYFQKNDGCYSEVGMQSKFGQEVSIGRGCESMATVAHEVGHAIGFYHEQSRTDRDKHIKLLRHNINQTMAYNFDIQHDTDNHGVPYDLGSIMQYGTDAFTVNGRNTMVPFDIWRTYDLGQND	-	-	Venom	-	-	-	-	6	-	5	-	TRINITY_DN9704_c0_g1_i14	TRINITY_DN9704_c0_g1_i1	at_+/97.80%	1
Oslo	TRINITY_DN9704_c0_g1_i18.p1	M12A	WTKGEVPYAITQSSEGDRAVIRSGLQHWEANTCLKFFEVPLNSQEPHLYFQKNDGCYSEVGMQSKFGQEVSIGRGCESMATVAHEVGHAIGFYHEQSRTDRDKHIKLLPHNMNKSMAYNFKIQYNTDNHGVPYDLGSL	-	-	Venom	-	-	-	-	8	-	7	-	TRINITY_DN9704_c0_g1_i18	NA	NA	no
Oslo	TRINITY_DN9704_c0_g1_i4.p1	M12A	GEVPYAITQSSEGERAVIRSGLQHWEANTCLKFHEVPVFSQEPHLYFQKNDGCYSEVGMQSKFGQEVSIGRGCESMATVAHEVGHAIGFYHEQSRTDRDKHIKLLRHNINQTMAYNFDIQHDTDNHGVPYDLGSIMQYGTDAFTVNGRNTMVPFDIWRTYDLGQND	-	-	Venom	-	-	-	-	4	-	3	-	TRINITY_DN9704_c0_g1_i4	TRINITY_DN9704_c0_g1_i1	at_+/96.01%	1
Oslo	TRINITY_DN9772_c0_g1_i1.p1	M12A	LGQNNGLSFADVKMATIIYNCAANCQTKPNCQNGGFVDFKCRCRCPPGFAGSLCERKVQLPPPVCGGEFKAPATIATPNFPNKYPKISCIWVFKAPAGKRIRASFGAFDLSEKGGPNNFCIWDHLEVRMHDPFEG	-	-	Venom	-	-	-	-	4	-	4	-	TRINITY_DN9772_c0_g1_i1	NA	NA	no
Oslo	TRINITY_DN9772_c0_g1_i11.p1	M12A	LGQNNGLSFADVKMATIIYNCAANCQTKPNCQNGGFVDFKCRCRCPPGFAGSLCERKVQLPPPMCGGEFKAPATIATPNFPNKYPKISCIWVFKAPAGRRIRASFGAFDLSEKGGPNNFCIWD	-	-	Venom	-	-	-	-	2	-	2	-	TRINITY_DN9772_c0_g1_i11	NA	NA	no
Oslo	TRINITY_DN9772_c0_g1_i12.p1	M12A	VQLPPPVCGGEFKAPGTIATPNFPNKYPKISCIWVFKAPAGKRIRASFGAFDLSEKGGPNNFCIWDHLEVRMHDPFEG	-	-	Venom	-	-	-	-	3	-	3	-	TRINITY_DN9772_c0_g1_i12	NA	NA	no
Oslo	TRINITY_DN9772_c0_g1_i13.p1	M12A	ADVKLATIIYNCADNCRNKPNCQNGGFVDFKCRCRCPPGFAGSLCERKVQLPPPVCGGEFKAPATIATPNFPNKYPKISCIWVFKAPAGRRIRASFGAFDLSEKGGPNNFCIWDHLEVR	-	-	Venom	-	-	-	-	4	-	4	-	TRINITY_DN9772_c0_g1_i13	NA	NA	no
Oslo	TRINITY_DN9772_c0_g1_i15.p1	M12A	LGQNNGLSFADVKMATIIYNCAANCQTKPNCQNGGFVDFKCRCRCPPGFAGSLCERKVQLPPPVCGGEFKAPATIATPNFPNKYPKISCIWVFKAPAGRRIRASFGSFDLSEKGGPNNFCIWDHLEVRTNNPYEGDKLCDKELNNKYIESPG	-	-	Venom	-	-	-	-	4	-	4	-	TRINITY_DN9772_c0_g1_i15	NA	NA	1
Oslo	TRINITY_DN9772_c0_g1_i16.p1	M12A	ADVKLATIIYNCADNCRNKPNCQNGGFVDFKCRCRCPPGFAGSLCERNVQLPPPVCGGEFKAPTTIATPNFPNKYPKISCIWVFKAPAGRRIRASFGAFDLSEKGGPNNFCIWDHLEVR	-	-	Venom	-	-	-	-	3	-	3	-	TRINITY_DN9772_c0_g1_i16	NA	NA	no
Oslo	TRINITY_DN9772_c0_g1_i3.p1	M12A	VQLPPPVCGGEFKAPATIATPNFPNKYPKISCIWVFKAPSGRRVRASFNSFDLSEKGGPNNFCIWDHLEVRTNNPYEGDKLCDKELNNKYIESPG	-	-	Venom	-	-	-	-	3	-	3	-	TRINITY_DN9772_c0_g1_i3	TRINITY_DN9772_c0_g1_i15	at_+/97.90%	1
Oslo	TRINITY_DN9772_c0_g1_i4.p1	M12A	LGQNNGLSFADVKMATIIYNCAANCQTKPNCQNGGFVDFKCRCRCPPGFAGSLCERNVQLPPPVCGGEFKAPATIATPNFPNKYPKISCIWVFKAPAGRRIRASFGSFDLSEKGGPNNFCIWDHLEVRTNNPYEGDKLCDKELNNKYIESPG	-	-	Venom	-	-	-	-	4	-	4	-	TRINITY_DN9772_c0_g1_i4	TRINITY_DN9772_c0_g1_i15	at_+/99.35%	1
Oslo	TRINITY_DN9772_c0_g1_i5.p1	M12A	LGQNNGLSFADVKMATIIYNCAANCQTKPNCQNGGFVDFKCRCRCPPGFAGSLCERKVQLPPPVCGGEFKAPATIATPNFPIKYPKISCIWVFKAPAGRRIRASFGAFDLSEKGGPNNFCIWDHLEVRMHDLFEGDKFCDKELSNTAFESPGNEMALLFHS	-	-	Venom	-	-	-	-	3	-	3	-	TRINITY_DN9772_c0_g1_i5	NA	NA	no
Oslo	TRINITY_DN9772_c0_g1_i7.p1	M12A	LGQNNGLSFADVKMATIIYNCAANCQTKPNCQNGGFVDFKCRCRCPPGFAGSLCERKVQLPPPVCGGEFKAPATIATPNFPNKYPKISCIWVFKAPAGRRIRASFGAFDLSEKGGPNNFCIWDHLEVR	-	-	Venom	-	-	-	-	4	-	4	-	TRINITY_DN9772_c0_g1_i7	NA	NA	no
Oslo	TRINITY_DN9772_c0_g1_i8.p1	M12A	LGQNNGLSFADVKMATIIYNCAANCQTKPNCQNGGFVDFKCRCRCPPGFAGSLCERKVQLPPPVCGGEFKAPATIATPNFPNKYPKISCIWVFKAPAGKRIRASIGSFDLSEKGGPNNFCIWDHLEVRMHDLFEGDKFCDKELSNTAFESPGNEMALLFHS	-	-	Venom	-	-	-	-	3	-	3	-	TRINITY_DN9772_c0_g1_i8	NA	NA	no
Oslo	TRINITY_DN2629_c0_g1_i1.p1	M12B	MGLQWTSVLLVLLLVGQTLQMDLNPNDYDAEYVSFHSLETRNANGERVLQFRAFDQEYNLLLQPAEIFAPNYKYMEVEMLENGKTAILERESTILNGHSGQLYNIAETQGSVYITDKDIVEVNGMLDDHLVVMPVPFEEFSSDGASHVIYKKRQEEVVDRTNDYIELFTVETPEEIERQSAPSEVTVKVLVVMDNLNTVALRSSQSDIESYAAVFWNSVQKRYAPASNPKVKLAIAGLVVMPSASSQPFVTKALASNDPLAADGSVLLDGFRDWLKSSQKSKTFDAAIFHTALDGFDHGSGSRSQAGLAYLATACGDSAAGYGEDKVPFFTGVTTIAHELGHILSSPHDGESTSSGCSPATNNLMAPSGGPGMPNQWTFSRCSLSAITSYLGSAKGKCT…	CS_pos:_20-21._Pr:_0.9798	MDLNPNDYDAEYVSFHSLETRNANGERVLQFRAFDQEYNLLLQPAEIFAPNYKYMEVEMLENGKTAILERESTILNGHSGQLYNIAETQGSVYITDKDIVEVNGMLDDHLVVMPVPFEEFSSDGASHVIYKKRQEEVVDRTNDYIELFTVETPEEIERQSAPSEVTVKVLVVMDNLNTVALRSSQSDIESYAAVFWNSVQKRYAPASNPKVKLAIAGLVVMPSASSQPFVTKALASNDPLAADGSVLLDGFRDWLKSSQKSKTFDAAIFHTALDGFDHGSGSRSQAGLAYLATACGDSAAGYGEDKVPFFTGVTTIAHELGHILSSPHDGESTSSGCSPATNNLMAPSGGPGMPNQWTFSRCSLSAITSYLGSAKGKCTWTPPGSVGVKISEVLPGFWS…	Venom	-	-	-	-	9	-	9	-	TRINITY_DN2629_c0_g1_i1	NA	NA	1
Oslo	TRINITY_DN2629_c0_g1_i2.p1	M12B	MGLQWTSVLLVLLLVGQTLQMDLNPNDYDAEYVSFHSLETRNANGERVLQFRAFDQEYNLLLQPAEIFAPNYKYMEVEMLENGKTAILERESTILNGHSGQLYNIAETQGSVYITDKDIVEVNGMLDDHLVVMPVPFEEFSSDGASHVIYKKRQEEVVDRTNDYIELFTVETPEEIERQSAPSEVTVKVLVVMDNLNTVALRSSQSDIESYAAVFWNSVQKRYAPASNPKVKLAIAGLVVMPSASSQPFVTKALASNDPLAADGSVLLNGFRDWVNANQKSKTFDAAIFHTALDGFDHGSGSRSQAGLAYLATACGDSAAGYGEDKVPFFTGVTTIAHELGHILSSPHDGESTSSGCSPATNNLMAPSGGPGMPNQWTFSRCSLSAITSYLGSAKGKCT…	CS_pos:_20-21._Pr:_0.9798	MDLNPNDYDAEYVSFHSLETRNANGERVLQFRAFDQEYNLLLQPAEIFAPNYKYMEVEMLENGKTAILERESTILNGHSGQLYNIAETQGSVYITDKDIVEVNGMLDDHLVVMPVPFEEFSSDGASHVIYKKRQEEVVDRTNDYIELFTVETPEEIERQSAPSEVTVKVLVVMDNLNTVALRSSQSDIESYAAVFWNSVQKRYAPASNPKVKLAIAGLVVMPSASSQPFVTKALASNDPLAADGSVLLNGFRDWVNANQKSKTFDAAIFHTALDGFDHGSGSRSQAGLAYLATACGDSAAGYGEDKVPFFTGVTTIAHELGHILSSPHDGESTSSGCSPATNNLMAPSGGPGMPNQWTFSRCSLSAITSYLGSAKGKCTWTPPGSVGVKISEVLPGFWS…	Venom	-	-	-	-	8	-	-	-	TRINITY_DN2629_c0_g1_i2	TRINITY_DN2629_c0_g1_i1	at_+/99.67%	1
Oslo	TRINITY_DN2629_c0_g1_i3.p1	M12B	MGLQWTSVLLVLLLVGQTLQMDLNPNDYDAEYVSFHSLETRNANGERVLQFRAFDQDYNLLLQPAEIFAPNYKYMEVEMLENGKTAILERESTILNGHSGQLYNIAETQGSVYITDKDIVEVNGMLDDHLVVMPVPFEEFSSDGASHVIYKKRQEEVVDRTNDYIELFTVETPEEIERQSAPSEVTVKVLVVMDNLNTVALRSSQSDIESYAAVFWNSVQKRYAPASNPKVKLAIAGLVVMPSASSQPFVTKALASNDPLAADGSVLLDGFRDWLKSSQKSKTFDAAIFHTALDGFDHGSGSRSQAGLAYLATACGDSAAGYGEDKVPFFTGVTTIAHELGHILSSPHDGESTSSGCSPATNNLMAPSGGPGMPNQWTFSRCSLSAITSYLGSAKGKCT…	CS_pos:_20-21._Pr:_0.9799	MDLNPNDYDAEYVSFHSLETRNANGERVLQFRAFDQDYNLLLQPAEIFAPNYKYMEVEMLENGKTAILERESTILNGHSGQLYNIAETQGSVYITDKDIVEVNGMLDDHLVVMPVPFEEFSSDGASHVIYKKRQEEVVDRTNDYIELFTVETPEEIERQSAPSEVTVKVLVVMDNLNTVALRSSQSDIESYAAVFWNSVQKRYAPASNPKVKLAIAGLVVMPSASSQPFVTKALASNDPLAADGSVLLDGFRDWLKSSQKSKTFDAAIFHTALDGFDHGSGSRSQAGLAYLATACGDSAAGYGEDKVPFFTGVTTIAHELGHILSSPHDGESTSSGCSPATNNLMAPSGGPGMPNQWTFSRCSLSAITSYLGSAKGKCTWTPPGSVGVKISEVLPGFWS…	Venom	-	-	-	-	8	-	8	-	TRINITY_DN2629_c0_g1_i3	TRINITY_DN2629_c0_g1_i1	at_+/97.73%	1
Oslo	TRINITY_DN554_c0_g1_i14.p1	M12B	EHNMEVLKYYFLFAAGVAWGCAFRLESQDFDLPSERVHIRSVSERSEDGSRTLHLSSFGEDHVLSLTPTEIFTSDFKLIQVSHDSKGNTQFDEVATHELEEPNARGQLYAVNGGQGSLYITEEDGLQAEGIINEKLRITPNVKDYHEDGSLAHTVHQMRPSDYNHHQDFIIPEAGQNIFKETKSSVQNAVPAEVTVEVLVVFDYANSKRLGFDNAKIRKYVAIFWSQIHYRYRDTSKPKINIVVSGLLTFNKPEAEPFIFQHRYGNDRVDKECLSAFREWLEKSKASLPKHDAALIQLGLNSGTMESGTWDGSYAGLAYVGTACNTNGYNSGYAEDIAITFTGFNGAAHELAHILSAPHDGDGDAAACPVEQGFVMSGGWKKTFSTCSIEIMRKFVSSD…	CS_pos:_20-21._Pr:_0.5752	CAFRLESQDFDLPSERVHIRSVSERSEDGSRTLHLSSFGEDHVLSLTPTEIFTSDFKLIQVSHDSKGNTQFDEVATHELEEPNARGQLYAVNGGQGSLYITEEDGLQAEGIINEKLRITPNVKDYHEDGSLAHTVHQMRPSDYNHHQDFIIPEAGQNIFKETKSSVQNAVPAEVTVEVLVVFDYANSKRLGFDNAKIRKYVAIFWSQIHYRYRDTSKPKINIVVSGLLTFNKPEAEPFIFQHRYGNDRVDKECLSAFREWLEKSKASLPKHDAALIQLGLNSGTMESGTWDGSYAGLAYVGTACNTNGYNSGYAEDIAITFTGFNGAAHELAHILSAPHDGDGDAAACPVEQGFVMSGGWKKTFSTCSIEIMRKFVSSDARNCLRDKPTIGVPLIDVWP…	Venom	-	-	-	-	1	-	1	-	TRINITY_DN554_c0_g1_i14	TRINITY_DN554_c0_g1_i3	at_+/98.07%	1
Oslo	TRINITY_DN554_c0_g1_i18.p1	M12B	DKHNMEVLKYYFLFAAGVAWGCAFRLESQDFDLPSERVHIRSVSERSEDGSRTLHLSSFGEDHVLSLTPTEIFTSDFKLIQVNHDSNGNTQFDEVATHELEEPNARGQLYAVNGGQGSLYITEEDGLQAEGIINEKLRITPNVKDYHEDGSLAHTVHQMRPSDYNHHQDFIIPEAGQNIFKETKSSVQNAVPAEVTVEVLVVFDYANSKRLGFDNAKIRKYVAIFWSQIHYRYRDTSKPKINIVVSGLLTFNKPEAEPFIFQHRYGNDRVDKECLSAFREWLEKSKASLPKHDAALIQLGLNSGTMESGTWDGSYAGLAYVGTACNTNGYNSGYAEDIAITFTGFNGAAHELAHILSAPHDGDGDAAACPVEQGFVMSGGWKKTFSTCSIEIMRKFVSS…	CS_pos:_21-22._Pr:_0.6527	CAFRLESQDFDLPSERVHIRSVSERSEDGSRTLHLSSFGEDHVLSLTPTEIFTSDFKLIQVNHDSNGNTQFDEVATHELEEPNARGQLYAVNGGQGSLYITEEDGLQAEGIINEKLRITPNVKDYHEDGSLAHTVHQMRPSDYNHHQDFIIPEAGQNIFKETKSSVQNAVPAEVTVEVLVVFDYANSKRLGFDNAKIRKYVAIFWSQIHYRYRDTSKPKINIVVSGLLTFNKPEAEPFIFQHRYGNDRVDKECLSAFREWLEKSKASLPKHDAALIQLGLNSGTMESGTWDGSYAGLAYVGTACNTNGYNSGYAEDIAITFTGFNGAAHELAHILSAPHDGDGDAAACPVEQGFVMSGGWKKTFSTCSIEIMRKFVSSDARNCLRDKPTIGVPLIDVWP…	Venom	-	-	-	-	1	-	1	-	TRINITY_DN554_c0_g1_i18	TRINITY_DN554_c0_g1_i3	at_+/98.23%	1
Oslo	TRINITY_DN554_c0_g1_i2.p1	M12B	HELEEPNARGQLYAVNGGQGSLYITEEDGLQAEGIINEKLRITPNVKDYHEDGSLAHTVHQMRPSDYNHHQDFIIPEAGQNIFKETKSSVQNAVPAEVTVEVLVVFDYANSKRLGFDNAKIRKYVAIFWSQIHYRYRDTSKPKINIVVSGLLTFNKPEAEPFIFQHRYGNDRVDKECLSAFREWLEKSKASLPKHDAALIQLGLNSGTMESGTWDGSYAGLAYVGTACNTNGYNSGYAEDIAITFTGFNGAAHELAHILSAPHDGDGDAAACPVEQGFVMSGGWKKTFSTCSIEIMRKYVSSNAGNCLWDKPTIGVPLIDVWPVLMIEDLNEQCRSLFNNDDYYFPKKISEDMCKYIWCGKKNSDSHYTPGGALEGTPCAFNKVCMDKACVNRPAPTLD…	-	-	Venom	-	-	-	-	1	-	1	-	TRINITY_DN554_c0_g1_i2	TRINITY_DN554_c0_g1_i3	at_+/99.60%	1
Oslo	TRINITY_DN554_c0_g1_i3.p1	M12B	DKHNMEVLKYYFLFAAGVAWGCAFRLESQDFDLPSERVHIRSVSERSEDGSRTLHLSSFGEDHVLSLTPTEIFTSDFKLIQVNHDSNGNTQFDEVATHELEEPNARGQLYAVNGGQGSLYITEEDGLQAEGIINEKLRITPNVKDYHEDGSLAHTVHQMRPSDYNHHQDFIIPEAGQNIFKETKSSVQNAVPAEVTVEVLVVFDYANSKRLGFDNAKIRKYVAIFWSQIHYRYRDTSKPKINIVVSGLLTFNKPEAEPFIFQHRYGNDRVDKECLSAFREWLEKSKASLPKHDAALIQLGLNSGTMESGTWDGSYAGLAYVGTACNTNGYNSGYAEDIAITFTGFNGAAHELAHILSAPHDGDGDAAACPVEQGFVMSGGWKKTFSTCSIEIMRKFVSS…	CS_pos:_21-22._Pr:_0.6527	CAFRLESQDFDLPSERVHIRSVSERSEDGSRTLHLSSFGEDHVLSLTPTEIFTSDFKLIQVNHDSNGNTQFDEVATHELEEPNARGQLYAVNGGQGSLYITEEDGLQAEGIINEKLRITPNVKDYHEDGSLAHTVHQMRPSDYNHHQDFIIPEAGQNIFKETKSSVQNAVPAEVTVEVLVVFDYANSKRLGFDNAKIRKYVAIFWSQIHYRYRDTSKPKINIVVSGLLTFNKPEAEPFIFQHRYGNDRVDKECLSAFREWLEKSKASLPKHDAALIQLGLNSGTMESGTWDGSYAGLAYVGTACNTNGYNSGYAEDIAITFTGFNGAAHELAHILSAPHDGDGDAAACPVEQGFVMSGGWKKTFSTCSIEIMRKFVSSDARNCLRDKPTIGVPLIDVWP…	Venom	-	-	-	-	1	-	1	-	TRINITY_DN554_c0_g1_i3	NA	NA	1
Oslo	TRINITY_DN554_c0_g1_i6.p1	M12B	DKHNMEVLKYYFLFAAGVAWGCAFRLESQDFDLPSERVHIRSVSERSEDGSRTLHLSSFGEDHVLSLTPTEIFTSDFKLIQVNHDSNGNTQFDEVATHELEEPNARGQLYAVNGGQGSLYITEEDGLQAEGIINEKLRITPNVKDYHEDGSLAHTVHQMRPSDYNHHQDFIIPEAGQNIFKETKSSVQNAVPAEVTVEVLVVFDYANSKRLGFDNAKIRKYVAIFWSQIHYRYRDTSKPKINIVVSGLLTFNKPEAEPFIFQHRYGNDRVDKECLSAFREWLEKSKASLPKHDAALIQLGLNSGTMESGTWDGSYAGLAYVGTACNTNGYNSGYAEDIAITFTGFNGAAHELAHILSAPHDGDGDAAACPVEQGFVMSGGWKKTFSTCSIEIMRKFVSS…	CS_pos:_21-22._Pr:_0.6527	CAFRLESQDFDLPSERVHIRSVSERSEDGSRTLHLSSFGEDHVLSLTPTEIFTSDFKLIQVNHDSNGNTQFDEVATHELEEPNARGQLYAVNGGQGSLYITEEDGLQAEGIINEKLRITPNVKDYHEDGSLAHTVHQMRPSDYNHHQDFIIPEAGQNIFKETKSSVQNAVPAEVTVEVLVVFDYANSKRLGFDNAKIRKYVAIFWSQIHYRYRDTSKPKINIVVSGLLTFNKPEAEPFIFQHRYGNDRVDKECLSAFREWLEKSKASLPKHDAALIQLGLNSGTMESGTWDGSYAGLAYVGTACNTNGYNSGYAEDIAITFTGFNGAAHELAHILSAPHDGDGDAAACPVEQGFVMSGGWKKTFSTCSIEIMRKFVSSDARNCLRDKPTIGVPLIDVWP…	Venom	-	-	-	-	1	-	1	-	TRINITY_DN554_c0_g1_i6	TRINITY_DN554_c0_g1_i3	at_+/99.89%	1
Oslo	TRINITY_DN112729_c0_g1_i1.p2	NoIPR_noBLAST	MRRVDGLAVIRRHVANNLFDALVQRRRRNHFFEKAKNSDAILRCHLTDSLSSLIYILQDRSISAPTTKVGEKLTFKLVPGGEKRGIDVPPVNVYFLTETIPDQHFQFL*	-	-	Venom	-	-	-	-	1	-	-	-	TRINITY_DN112729_c0_g1_i1	NA	NA	no
Oslo	TRINITY_DN32365_c0_g1_i1.p2	NoIPR_noBLAST	PPSSLHFEVCSRKASVSVKSNPHSGRLQRNTPRVAKVCFKISFCSSRGNGLLSVCWRGVEDDTGTQDWL*	-	-	Venom	-	-	-	-	1	-	-	-	TRINITY_DN32365_c0_g1_i1	NA	NA	no
Oslo	TRINITY_DN33383_c0_g1_i1.p1	PCPDPLP	FNGQSVISELNTKTLSFKVIYVPNKSYQIRVLFFVPVATYRKDPEGDGLEEKPYISDESNLIASQESDNTVKITINPVKETVNNSRRFKLET	-	-	Defensive	1	-	-	1	-	-	-	-	TRINITY_DN33383_c0_g1_i1	NA	NA	no
Oslo	TRINITY_DN344_c0_g2_i3.p1	PCPDPLP	SHNTVKKSGAMTVPRVLSAVLWLSLFCPLIANRHSTEDKQQLQVKERGLQIEERAASFKFMSSVKLTNVMKSEEVKAGIPDVISNLGVIGTIAKTDFKGPPGEVVKTIGDAVVPIISAGLSLIPGGALIGGIISGIWGLFSGIFGSPPAGKSPMEKIVDELNEKIDELRNHVDEVAKKITKDMRNEMTQRLSKLTHAAIQGELSRNDYICSKYAMISKDFSDDLKNNKSINESLRIEMIALINDCDNFLKDTAEGFVHDEFADVLWVPSVMTTMVRVAFLTEITNYGVALKLDKNIIDAFWSELDNDIRRSFKFADSAMKKRLESFIGLEYYMYTSLNFTSIEYEGCKMQAQLLYFHRKLYPYGPPKFFRISSDNEEINIADFNVSESDEPHHIQIYYN…	CS_pos:_33-34._Pr:_0.7649	HSTEDKQQLQVKERGLQIEERAASFKFMSSVKLTNVMKSEEVKAGIPDVISNLGVIGTIAKTDFKGPPGEVVKTIGDAVVPIISAGLSLIPGGALIGGIISGIWGLFSGIFGSPPAGKSPMEKIVDELNEKIDELRNHVDEVAKKITKDMRNEMTQRLSKLTHAAIQGELSRNDYICSKYAMISKDFSDDLKNNKSINESLRIEMIALINDCDNFLKDTAEGFVHDEFADVLWVPSVMTTMVRVAFLTEITNYGVALKLDKNIIDAFWSELDNDIRRSFKFADSAMKKRLESFIGLEYYMYTSLNFTSIEYEGCKMQAQLLYFHRKLYPYGPPKFFRISSDNEEINIADFNVSESDEPHHIQIYYNNVQHRTEKDLNVTILNCISGESVIIGVPEDTMS…	Defensive	1	-	-	1	-	-	-	-	TRINITY_DN344_c0_g2_i3	NA	NA	no
Oslo	TRINITY_DN7053_c0_g1_i2.p1	PCPDPLP	SHDVSSERQERNGVNNQIQERKAISFDAAKDFLTVDKNQDKIGKVLGGLGGIGTLISIDYNGPPEKVIKQVGDAVLPIITAGLAFVPGGGLISGVVTAVWGIFSGIFGGGAQKSPMEQMIENLQNEIDNIKKEIKELAAKLTDQMRKEMHDRLRSIVDRAIHGEIRRNEYVCGKYAILSRDFIEEMKVNKTIPESLRIEMMGLVHDCDNFLRDTADAFVYPEFADVLWLPAVMTTLVRGAFLAEVSNYGASLKIDPHIISLFFSEVRDDIRRTFALAGIGVEKRLVTLRNRNFTIPEYEGCEMQAQLMYLDRSIYPYGVPKVFHIFNDSSEMNMAEYNVSGDDAKHFQIFRTVDSKSINTLENDVILNCITGPDRLIILQGGKVSFRVNYVVNKSYHVR…	-	-	Defensive	2	-	-	2	-	-	-	-	TRINITY_DN7053_c0_g1_i2	NA	NA	no
Oslo	TRINITY_DN7053_c0_g1_i3.p1	PCPDPLP	GIPDDTSQQMNWKSSAKMQFLLVFYMIGLYATQSLQESLYESVQPLERQESSTEAQFPVRDLEELASYYLTKKERNISSHDVSSERRERNGVNNQIQERKAISFDAAKDFLTVDKNQDKIGKVLGGLGGIGTLISIDYNGPPEKVIKQVGDAVLPIITAGLAFVPGGGLISGVVTAVWGLFSGIFGGGGAPKSPMEQMIENLQNEIDNIKKEIKELAAKLTDQMRKEMHDRLRSIVDRAIHGEIRRNEYVCGKYAILSRDFIEEMKVNKTIPESLRIEMMGLVHDCDNFLRDTADAFVYPEFADVLWLPAVMTTLVRGAFLAEVSNYGASLKIDPHIISLFFSEVRDDIRRTFALAGIGVEKRLVTLRNRNFTIPEYEGCEMQAQLMYLDRSIYPYGVP…	CS_pos:_34-35._Pr:_0.2225	LQESLYESVQPLERQESSTEAQFPVRDLEELASYYLTKKERNISSHDVSSERRERNGVNNQIQERKAISFDAAKDFLTVDKNQDKIGKVLGGLGGIGTLISIDYNGPPEKVIKQVGDAVLPIITAGLAFVPGGGLISGVVTAVWGLFSGIFGGGGAPKSPMEQMIENLQNEIDNIKKEIKELAAKLTDQMRKEMHDRLRSIVDRAIHGEIRRNEYVCGKYAILSRDFIEEMKVNKTIPESLRIEMMGLVHDCDNFLRDTADAFVYPEFADVLWLPAVMTTLVRGAFLAEVSNYGASLKIDPHIISLFFSEVRDDIRRTFALAGIGVEKRLVTLRNRNFTIPEYEGCEMQAQLMYLDRSIYPYGVPKIFHIFNDTSELNLAEYNVTGDDPKHVQIFRPID…	Defensive	2	-	-	2	-	-	-	-	TRINITY_DN7053_c0_g1_i3	NA	NA	no
Oslo	TRINITY_DN7053_c0_g1_i7.p1	PCPDPLP	GIPDDTSQQMNWKSSAKMQFLLVFYMIGLYATQSLQESLYESVQPLERQESSTEAQFPVRDLEELASYYLTKKERNISSHDVSSERRERNGVNNQIQERKAISFDAAKDFLTVDKNQDKIGKVLGGLGGIGTLISIDYNGPPEKVIKQVGDAVLPIITAGLAFVPGGGLISGVVTAVWGLFSGIFGGGGAPKSPMEQMIENLQNEIDNIKKEIKELAAKLTDQMRKEMHDRLRSIVDRAIHGEIRRNEYVCGKYAILSRDFIEEMKVNKTIPESLRIEMMGLVHDCDNFLRDTADAFVYPEFADVLWLPAVMTTLVRGAFLAEVSNYGASLKIDPHIISLFFSEVRDDIRRTFALAGIGVEKRLVTLRNRNFTIPEYEGCEMQAQLMYLDRSIYPYGVP…	CS_pos:_34-35._Pr:_0.2225	LQESLYESVQPLERQESSTEAQFPVRDLEELASYYLTKKERNISSHDVSSERRERNGVNNQIQERKAISFDAAKDFLTVDKNQDKIGKVLGGLGGIGTLISIDYNGPPEKVIKQVGDAVLPIITAGLAFVPGGGLISGVVTAVWGLFSGIFGGGGAPKSPMEQMIENLQNEIDNIKKEIKELAAKLTDQMRKEMHDRLRSIVDRAIHGEIRRNEYVCGKYAILSRDFIEEMKVNKTIPESLRIEMMGLVHDCDNFLRDTADAFVYPEFADVLWLPAVMTTLVRGAFLAEVSNYGASLKIDPHIISLFFSEVRDDIRRTFALAGIGVEKRLVTLRNRNFTIPEYEGCEMQAQLMYLDRSIYPYGVPKVFHIFNDSSEMNMAEYNVSGDDAKHFQIFRTVD…	Defensive	3	-	-	3	-	-	-	-	TRINITY_DN7053_c0_g1_i7	NA	NA	no
Oslo	TRINITY_DN7053_c0_g1_i8.p1	PCPDPLP	GIPDDTSQQMNWKSSAKMQFLLVFYMIGLYATQSLQESLYESVQPLERQESSTEAQFPVRDLEELASYYLTKKERNISSHDVSSERRERNGVNNQIQERKGISFDAAKEFLTVDKNQDKIGKVLGGLGGIGTLISIDYNGPPEKVIKQVGDAVLPIITAGLAFVPGGGLISGVVTAVWGLFSGIFGGGGAPKSPMEQMIENLQNEIDNIKKEIKELAAKLTDQMRKEMHDRLRSIVDRAIHGEIRRNEYVCGKYAILSRDFIEEMKVNKTIPESLRIEMMGLVHDCDNFLRDTADAFVYPEFADVLWLPAVMTTLVRGAFLAEVSNYGASLKIDPHIISLFFSEVRDDIRRTFALAGIGVEKRLVTLRNRNFTIPEYEGCEMQAQLMYLDRSIYPYGVP…	CS_pos:_34-35._Pr:_0.2225	LQESLYESVQPLERQESSTEAQFPVRDLEELASYYLTKKERNISSHDVSSERRERNGVNNQIQERKGISFDAAKEFLTVDKNQDKIGKVLGGLGGIGTLISIDYNGPPEKVIKQVGDAVLPIITAGLAFVPGGGLISGVVTAVWGLFSGIFGGGGAPKSPMEQMIENLQNEIDNIKKEIKELAAKLTDQMRKEMHDRLRSIVDRAIHGEIRRNEYVCGKYAILSRDFIEEMKVNKTIPESLRIEMMGLVHDCDNFLRDTADAFVYPEFADVLWLPAVMTTLVRGAFLAEVSNYGASLKIDPHIISLFFSEVRDDIRRTFALAGIGVEKRLVTLRNRNFTIPEYEGCEMQAQLMYLDRSIYPYGVPKVFHIFNDSSEMNMAEYNVSGDDAKHFQIFRTVD…	Defensive	3	-	-	3	-	-	-	-	TRINITY_DN7053_c0_g1_i8	NA	NA	no
Oslo	TRINITY_DN10867_c0_g1_i1.p1	PCPDPLP	SRDVRNQNAHDMLHSKERTVEESAPEERNRDENPGESDREEEERNRNESKPEERDIITRESLDKYMGKHDQKADLMNLGKTALESIGSFAKIDYSQSGE	-	-	Venom	-	-	-	-	1	-	1	-	TRINITY_DN10867_c0_g1_i1	NA	NA	no
Oslo	TRINITY_DN10867_c0_g1_i2.p1	PCPDPLP	SRDVRNQNAHDMLHSKERTVEESAPEERNRDENPGESDREEEERNRNESKPEERDIITRTSLDKYMDKHDQKADLMNLGKTALESIGSFAKIDYSQSGE	-	-	Venom	-	-	-	-	1	-	1	-	TRINITY_DN10867_c0_g1_i2	NA	NA	no
Oslo	TRINITY_DN21_c0_g2_i1.p1	PCPDPLP	MKLLHTLSLAVWLGLVLAVAARDVRNLNALEVQDVEERTMEEKEAEDSEQEERGLEISQPKERELISRTKLDSYMGKHDQTADLMNLGKTALESIGTFAAIDYSQSAEDIAWAVAGAVVPIISAALALIPGVGVLLSGLFSGLWGVISSIFAPKQENPMEKMIKQLEEKMNKRLDDKLSNVINLAIHGEISRNVYICNKYNYTYQAFAGKFKAKKPLEPLEATNLKIYLNDCDNFLKDTAEAFVYDEYAEILWVPGAITTSVRLGFLAELIKNGKLMGLTDEVLTMYYKELKMDTKRQFEYYAKGLKNLNDRHKEKKKFDPKTDYLKNITVVEMASCTLQSQLLYFDRSVYPYGMPSTILTNKDLFSNIKRSDYYNEDDFKSTQVKHLQIIFNATEAKF…	CS_pos:_21-22._Pr:_0.7257	RDVRNLNALEVQDVEERTMEEKEAEDSEQEERGLEISQPKERELISRTKLDSYMGKHDQTADLMNLGKTALESIGTFAAIDYSQSAEDIAWAVAGAVVPIISAALALIPGVGVLLSGLFSGLWGVISSIFAPKQENPMEKMIKQLEEKMNKRLDDKLSNVINLAIHGEISRNVYICNKYNYTYQAFAGKFKAKKPLEPLEATNLKIYLNDCDNFLKDTAEAFVYDEYAEILWVPGAITTSVRLGFLAELIKNGKLMGLTDEVLTMYYKELKMDTKRQFEYYAKGLKNLNDRHKEKKKFDPKTDYLKNITVVEMASCTLQSQLLYFDRSVYPYGMPSTILTNKDLFSNIKRSDYYNEDDFKSTQVKHLQIIFNATEAKFNSLPVRTPDNPNVNYMSKSPY…	Venom	-	-	-	-	2	-	2	-	TRINITY_DN21_c0_g2_i1	NA	NA	1
Oslo	TRINITY_DN21_c0_g2_i2.p1	PCPDPLP	MKLLHTLSLAVWLGLVLAVAARDVRNLNALEVQDVEERTMEEKEAEDSEQEERGLEISQPKERELISRTKLDSYMGKHDQTADLMNLGKTALESIGTFAAIDYSQSAEDIAWAVAGAVVPIISAALALIPGVGVLLSGLFSGLWGVISSIFAPKQENPMEKMIKQLEEKMNKRLDDKLSNVINLAIHGEISRNVYICNKYNYTYQAFAGKFKAKKPLEPLEATNLKIYLNDCDNFLKDTAEAFVYDEYAEILWVPGAITTSVRLGFLAELIKNGKLMGLTDEVLTMYYKELKMDTKRQFEYYAKGLKNLNDRHKEKKKFDPKTDYLKNITVVEMASCTLQSQLLYFDRSVYPYGMPSTILTNKDLFSNIKRSDYYNEDDFKSTQVKHLQIIFNATEAKF…	CS_pos:_21-22._Pr:_0.7257	RDVRNLNALEVQDVEERTMEEKEAEDSEQEERGLEISQPKERELISRTKLDSYMGKHDQTADLMNLGKTALESIGTFAAIDYSQSAEDIAWAVAGAVVPIISAALALIPGVGVLLSGLFSGLWGVISSIFAPKQENPMEKMIKQLEEKMNKRLDDKLSNVINLAIHGEISRNVYICNKYNYTYQAFAGKFKAKKPLEPLEATNLKIYLNDCDNFLKDTAEAFVYDEYAEILWVPGAITTSVRLGFLAELIKNGKLMGLTDEVLTMYYKELKMDTKRQFEYYAKGLKNLNDRHKEKKKFDPKTDYLKNITVVEMASCTLQSQLLYFDRSVYPYGMPSTILTNKDLFSNIKRSDYYNEDDFKSTQVKHLQIIFNATEAKFNSLPVRTPDNPNVNYMSKSPY…	Venom	-	-	-	-	2	-	2	-	TRINITY_DN21_c0_g2_i2	TRINITY_DN21_c0_g2_i1	at_+/99.66%	1
Oslo	TRINITY_DN21_c0_g2_i3.p1	PCPDPLP	MKLLHTLSLAVWLGLVLAVAARDVRNLNALEVQDVEERTMEEKEAEDSEQEERGLEISQPKERELISRTKLDSYMGKHDQTADLMNLGKTALESIGTFAAIDYSQSAEDIAWAVAGAVVPIISAALALIPGVGVLLSGLFSGLWGVISSIFAPKQENPMEKMIKQLEEKMNKRLDDKLSNVINLAIHGEISRNVYICNKYNYTYQAFAGKFKAKKPLEPLEATNLKIYLNDCDNFLKDTAEAFVYDEYAEILWVPGAITTSVRLGFLAELIKNGKLMGLTDEVLTMYYKELKMDTKRQFEYYAKGLKNLNDRHKEKKKFDPKTDYLKNITVVEMASCTLQSQLLYFDRSVYPYGMPSTILTNKDLFSNIKRSDYYNEDDFKSTQVKHLQIIFNATEAKF…	CS_pos:_21-22._Pr:_0.7257	RDVRNLNALEVQDVEERTMEEKEAEDSEQEERGLEISQPKERELISRTKLDSYMGKHDQTADLMNLGKTALESIGTFAAIDYSQSAEDIAWAVAGAVVPIISAALALIPGVGVLLSGLFSGLWGVISSIFAPKQENPMEKMIKQLEEKMNKRLDDKLSNVINLAIHGEISRNVYICNKYNYTYQAFAGKFKAKKPLEPLEATNLKIYLNDCDNFLKDTAEAFVYDEYAEILWVPGAITTSVRLGFLAELIKNGKLMGLTDEVLTMYYKELKMDTKRQFEYYAKGLKNLNDRHKEKKKFDPKTDYLKNITVVEMASCTLQSQLLYFDRSVYPYGMPSTILTNKDLFSNIKRSDYYNEDDFKSTQVKHLQIIFNATEAKFNSLPVRTPDNPNVNYMSKSPY…	Venom	-	-	-	-	2	-	2	-	TRINITY_DN21_c0_g2_i3	TRINITY_DN21_c0_g2_i1	at_+/99.73%	1
Oslo	TRINITY_DN5748_c0_g1_i1.p1	PCPDPLP	SKIRLIFAMALLFPQFLTIFLLSAIGVTSRHATISSDVQLKEPEEREIITREKLDAYLASKDDNTGDIVDIAKTTIESISALSQIDYTQSGGQIAWEVTNAIVPLIGAALAFIPGVGVIVSGVFLGLWSLISPIFAPKKDNPMEKMIKELAEKMEKKMDDKLKNVINLAIYGEIARNNYICNKYNYIAQSFIEEFKTNTSLQVMDAINLKIYLNDCDNFLKDTAEAFVYDDYADVLWVPGAITTSVRLAFLAEIVKNGHLVGLTRKAQAMYFQELKKDTQRQFEFHSKGMDKIHDGMRAKLYDKKKDYLKSVSSVEKASCGLQSQFFYFNREIYSYGMPTILNNTDMFANINMADHYNPAQSKGSTVKHLQIFFNVTDSTFPSKLPKRKEPYLSLEFMN…	CS_pos:_32-33._Pr:_0.2634	TISSDVQLKEPEEREIITREKLDAYLASKDDNTGDIVDIAKTTIESISALSQIDYTQSGGQIAWEVTNAIVPLIGAALAFIPGVGVIVSGVFLGLWSLISPIFAPKKDNPMEKMIKELAEKMEKKMDDKLKNVINLAIYGEIARNNYICNKYNYIAQSFIEEFKTNTSLQVMDAINLKIYLNDCDNFLKDTAEAFVYDDYADVLWVPGAITTSVRLAFLAEIVKNGHLVGLTRKAQAMYFQELKKDTQRQFEFHSKGMDKIHDGMRAKLYDKKKDYLKSVSSVEKASCGLQSQFFYFNREIYSYGMPTILNNTDMFANINMADHYNPAQSKGSTVKHLQIFFNVTDSTFPSKLPKRKEPYLSLEFMNCFLGPMNLRSPNVYWFNFQAMPENNRYSYEFR…	Venom	-	-	-	-	3	-	3	-	TRINITY_DN5748_c0_g1_i1	NA	NA	1
Oslo	TRINITY_DN5748_c0_g1_i5.p1	PCPDPLP	SKIRLIFAMALLFPQFLTIFLLSAIGVTSRHATISSDVQLKEPEEREIITREKLDAYLASKDDNTGDIVDIAKTTIESISALSQIDYTQSGGQIAWEVTNAIVPLIGAALAFIPGVGVIVSGVFLGLWSLISPIFAPKKDNPMEKMIKELAEKMEKKMDDKLKNVINLAIYGEIARNNYICNKYNYIAQSFIEEFKTNTSLQVMDAINLKIYLNDCDNFLKDTAEAFVYDDYADVLWVPGAITTSVRLAFLAEIVKNGHLVGLTRKAQAMYFQELKKDTQRQFEFHSKGMDKIHDGMRAKLYDKKKDYLKSVSSVEKASCGLQSQFFYFNREIYSYGMPTILNNTDMFANINMADHYNPAQSKGSTVKHLQIFFNVTDSTFPSKLPKRKEPYLSLEFMN…	CS_pos:_32-33._Pr:_0.2634	TISSDVQLKEPEEREIITREKLDAYLASKDDNTGDIVDIAKTTIESISALSQIDYTQSGGQIAWEVTNAIVPLIGAALAFIPGVGVIVSGVFLGLWSLISPIFAPKKDNPMEKMIKELAEKMEKKMDDKLKNVINLAIYGEIARNNYICNKYNYIAQSFIEEFKTNTSLQVMDAINLKIYLNDCDNFLKDTAEAFVYDDYADVLWVPGAITTSVRLAFLAEIVKNGHLVGLTRKAQAMYFQELKKDTQRQFEFHSKGMDKIHDGMRAKLYDKKKDYLKSVSSVEKASCGLQSQFFYFNREIYSYGMPTILNNTDMFANINMADHYNPAQSKGSTVKHLQIFFNVTDSTFPSKLPKRKEPYLSLEFMNCFLGPMNLRSPNVYWFNFQAMPENNRYSYEFR…	Venom	-	-	-	-	2	-	2	-	TRINITY_DN5748_c0_g1_i5	NA	NA	no
Oslo	TRINITY_DN7653_c0_g1_i1.p1	PCPDPLP	SKPEEKEREEDELEERDLEENDPEERGLVVRQPQEREVAPGQSVKAYVKENKDNLGALGKSFFEAGASLIKIDYSQSAGDIAWKVADAIMPVIGAALAFIPVVGPIVSGIFLGVWSIISAIWGPKEENPMEKMINEMADKLRKEMDKKLSDIINLAIYGEIARNNYICNKYNYVSYRFADNFKNNQSLETIEAVNLKIYLNDCDNFLKDTAEAFAYDDYADVLWVPGAITTSVRLGFLAELIKNGRLMGLTDNVLLMYVQELKNDTLRQFDYFGKGFKRQYKDLLADRKKKNIKGGEYKSNVNYLADVSAVETAACVLQGQYFYFDREMYPLGQPKNITTDNFFVIHMEDHYRRKNSHLQIFFNVSSRMYPSRLPRRNEKDPYLKLEFYNCFLGPMHLT…	-	-	Venom	-	-	-	-	3	-	3	-	TRINITY_DN7653_c0_g1_i1	NA	NA	no
Oslo	TRINITY_DN7653_c0_g1_i4.p1	PCPDPLP	SKPEEKEREEDELEERDLEENDPEERGLVVRQPQEREVAPGQSVKAYVKENKDNLGALGKSFFEAGASLIKIDYSQSAGDIAWKVADAIMPVIGAALAFIPVVGPIVSGIFLGVWSIISAIWGPKEENPMEKMINEMADKLRKEMDKKLSDIINLAIYGEIARNNYICNKYNYVSYRFADNFKNNQSLETIEAVNLKIYLNDCDNFLKDTAEAFVYDDYADVLWVAGAITTSVRLGFLAEIIKNGPLIGLTDDVLLMYVHEMKNNTLRQYEYFGKGYAKQNKDLEAERKKNGNTAGEYNKDTDYFQDVSGVEKASCALQGQFFYFDRELYPLGQPKYIIADNFVMLYLESHYRSWRSAEKGNEYYHLQAFFNAEKGYPGALPWRHPYDETPYLSLEYMN…	-	-	Venom	-	-	-	-	4	-	4	-	TRINITY_DN7653_c0_g1_i4	NA	NA	1
Oslo	TRINITY_DN1678_c0_g1_i11.p1	pentraxin	ATAPNSKTMSGLIIFACLACLVPMGYAFNANGYDLKMDSYPEAPRVLYVPPKGNPMSSFVDKEFTFCFHAVFDTYNKMDVATLISLASKDSYNEILIELRHTSRQVAMALRGSYYYIDAVPPRDKWTHFCISWQSMSGVAKVYIDGKMAAKKSDVAKGDILYGNNGYFNLGQDQDGYDSGFQGYDGMRGKMTHFNAWDRALSDDEVIQVANCALEGNLIAWSTANWLLSGHLDLLPSTAPCGARIGGVGGGAALAPSPAEEETYETYTQFIPA*	CS_pos:_27-28._Pr:_0.9794	FNANGYDLKMDSYPEAPRVLYVPPKGNPMSSFVDKEFTFCFHAVFDTYNKMDVATLISLASKDSYNEILIELRHTSRQVAMALRGSYYYIDAVPPRDKWTHFCISWQSMSGVAKVYIDGKMAAKKSDVAKGDILYGNNGYFNLGQDQDGYDSGFQGYDGMRGKMTHFNAWDRALSDDEVIQVANCALEGNLIAWSTANWLLSGHLDLLPSTAPCGARIGGVGGGAALAPSPAEEETYETYTQFIPA*	Defensive	15	8	9	13	-	-	-	-	TRINITY_DN1678_c0_g1_i11	NA	NA	3
Oslo	TRINITY_DN1678_c0_g1_i2.p1	pentraxin	ATAPNSKTMSGLIIFACLACLVPMGYAFNANGYDLKMDSYPEAPRVLYVPPKGNPMSSFVDKEFTFCFHAVFDTYNKMDVATLISLASKDSYNEILIELRHTSRQVAMALRGSYYYIDAVPPRDKWTHFCISWQSMSGVAKVYIDGKMAAKKSDVAKGDILYGNNGYFNLGQDQDGYDSGFQGYDGMRGKMTHFNAWDRALSDDEVIQVANCALEGNLIAWSTANWLLSGHLDLLPSTAPCGARIGGVGGGAALAPSPAEEETYETFTQFIPA*	CS_pos:_27-28._Pr:_0.9794	FNANGYDLKMDSYPEAPRVLYVPPKGNPMSSFVDKEFTFCFHAVFDTYNKMDVATLISLASKDSYNEILIELRHTSRQVAMALRGSYYYIDAVPPRDKWTHFCISWQSMSGVAKVYIDGKMAAKKSDVAKGDILYGNNGYFNLGQDQDGYDSGFQGYDGMRGKMTHFNAWDRALSDDEVIQVANCALEGNLIAWSTANWLLSGHLDLLPSTAPCGARIGGVGGGAALAPSPAEEETYETFTQFIPA*	Defensive	15	8	9	13	-	-	-	-	TRINITY_DN1678_c0_g1_i2	TRINITY_DN1678_c0_g1_i11	at_+/99.46%	3
Oslo	TRINITY_DN1678_c0_g1_i4.p1	pentraxin	ATAPNSKTMSGLIIFACLACLVPMGYAFNANGYDLKMDSYPEAPRVLYVPPKGNPMSSFVDKEFTFCFHAVFDTYNKMDVATLISLASKDSYNEILIELRHTSRQVAMALRGSYYYIDAVPPRDKWTHFCISWQSMSGVAKVYIDGKMAAKKTDVAKGDTLYGNNGYLNLGQDQDGYDSGFQGYDGMRGKMTHFNAWDRALSDDEVIQVANCALEGNLIAWSTANWLLSGHLDLLPSTAPCGARIGGVGGGAALAPSPAEEVTYETYTQYIPA*	CS_pos:_27-28._Pr:_0.9794	FNANGYDLKMDSYPEAPRVLYVPPKGNPMSSFVDKEFTFCFHAVFDTYNKMDVATLISLASKDSYNEILIELRHTSRQVAMALRGSYYYIDAVPPRDKWTHFCISWQSMSGVAKVYIDGKMAAKKTDVAKGDTLYGNNGYLNLGQDQDGYDSGFQGYDGMRGKMTHFNAWDRALSDDEVIQVANCALEGNLIAWSTANWLLSGHLDLLPSTAPCGARIGGVGGGAALAPSPAEEVTYETYTQYIPA*	Defensive	-	8	8	-	-	-	-	-	TRINITY_DN1678_c0_g1_i4	NA	NA	3
Oslo	TRINITY_DN1678_c0_g1_i5.p1	pentraxin	ATAPNSKTMSGLIIFACLACLVPMGYAFNANGYDLKMDSYPEAPRVLYVPPKGNPMSSFVDKEFTFCFHAVFDTYNKMDVATLISLASKDSYNEILIELRHTSRQVAMALRGSYYYIDAVPPRDKWTHFCISWQSMSGVAKVYIDGKMAAKKSDVAKGDILYGNNGYFNLGQDQDGYDSGFQGYDGMRGKMTHFNAWDRALSDDEVIQVANCALEGNLIAWSTANWLLSGHLDLLPSTAPCGARIGGVGGGAALAPSPAEEVAYETYTQFIPA*	CS_pos:_27-28._Pr:_0.9794	FNANGYDLKMDSYPEAPRVLYVPPKGNPMSSFVDKEFTFCFHAVFDTYNKMDVATLISLASKDSYNEILIELRHTSRQVAMALRGSYYYIDAVPPRDKWTHFCISWQSMSGVAKVYIDGKMAAKKSDVAKGDILYGNNGYFNLGQDQDGYDSGFQGYDGMRGKMTHFNAWDRALSDDEVIQVANCALEGNLIAWSTANWLLSGHLDLLPSTAPCGARIGGVGGGAALAPSPAEEVAYETYTQFIPA*	Defensive	15	8	9	13	-	-	-	-	TRINITY_DN1678_c0_g1_i5	TRINITY_DN1678_c0_g1_i4	at_+/99.38%	3
Oslo	TRINITY_DN1079_c0_g1_i10.p1	pentraxin	CYLKRSTMSSLLVVVSLVAAFFNAGFAFHAKGLDFVLHSDLQHAARALYVPPKGNPVANMGDRQFSFCFYTFLDKPGRGYYTLFGYATPSDDTNLEIEVRNKAKIMAMYIGGSAAEFKAYPEFEKWVHICTTWTSSGGAAKLYFDGKLAAQANNLQSGRTINTKGGLLHLGQDQLRGGAFHPNDGISGKITQFNSWDRALSENEIRKVQNCELEGNVIAWSDASWVMGGEAGLDKSTAPCGNVGNVL*	CS_pos:_27-28._Pr:_0.9648	FHAKGLDFVLHSDLQHAARALYVPPKGNPVANMGDRQFSFCFYTFLDKPGRGYYTLFGYATPSDDTNLEIEVRNKAKIMAMYIGGSAAEFKAYPEFEKWVHICTTWTSSGGAAKLYFDGKLAAQANNLQSGRTINTKGGLLHLGQDQLRGGAFHPNDGISGKITQFNSWDRALSENEIRKVQNCELEGNVIAWSDASWVMGGEAGLDKSTAPCGNVGNVL*	Defensive	-	-	-	5	-	-	-	-	TRINITY_DN1079_c0_g1_i10	NA	NA	no
Oslo	TRINITY_DN1079_c0_g1_i2.p1	pentraxin	CYLKRSTMSSLLVVVSLVAAFFNAGFAFHAKGLDFVLHSDLQHAARALYVPPKGNPVVTMGDKQMSVCMYTFLDKPDRGYYTLFGYATPSDDTNLAIEIRNKQKIMATFVASGIAEFKAYPEFGKWIHICTTWTNVGGVAKLYFDGKLVAQANNLQNGRTINTKGGLLHLGQDQLAGGKFHPDDGIHGKITQFNSWDRALSETEVRQVQNCELEGNIIAWSNASWVMGGDADLEKSTAPCGNVASILIPRVIIYR*	CS_pos:_27-28._Pr:_0.9688	FHAKGLDFVLHSDLQHAARALYVPPKGNPVVTMGDKQMSVCMYTFLDKPDRGYYTLFGYATPSDDTNLAIEIRNKQKIMATFVASGIAEFKAYPEFGKWIHICTTWTNVGGVAKLYFDGKLVAQANNLQNGRTINTKGGLLHLGQDQLAGGKFHPDDGIHGKITQFNSWDRALSETEVRQVQNCELEGNIIAWSNASWVMGGDADLEKSTAPCGNVASILIPRVIIYR*	Defensive	18	11	7	12	-	-	-	-	TRINITY_DN1079_c0_g1_i2	TRINITY_DN1079_c0_g1_i7	at_+/97.80%	2
Oslo	TRINITY_DN1079_c0_g1_i3.p1	pentraxin	CYLKRSTMSSLLVVVSLVAAFFNAGFAFHAKGLDFVLHSDLQHAARALYVPPKGNPVVTMGDKQMSVCMYTFLDKPDRGYYTLFGYATPSDDTNLAIEIRNKQKIMATFVASGIAEFKAYPEFGKWIHICTTWTNVGGVAKLYFDGKLVAQANNLQNGRTINTKGGLLHLGQDQLRGGAFHPNDGISGKITQFNSWDRALSENEIRRVQNCEIEGNVIAWSDASWVMGGEADLAKSTAPCGNVGNVL*	CS_pos:_27-28._Pr:_0.9688	FHAKGLDFVLHSDLQHAARALYVPPKGNPVVTMGDKQMSVCMYTFLDKPDRGYYTLFGYATPSDDTNLAIEIRNKQKIMATFVASGIAEFKAYPEFGKWIHICTTWTNVGGVAKLYFDGKLVAQANNLQNGRTINTKGGLLHLGQDQLRGGAFHPNDGISGKITQFNSWDRALSENEIRRVQNCEIEGNVIAWSDASWVMGGEADLAKSTAPCGNVGNVL*	Defensive	-	-	-	11	-	-	-	-	TRINITY_DN1079_c0_g1_i3	NA	NA	2
Oslo	TRINITY_DN1079_c0_g1_i4.p1	pentraxin	CYLKRSTMSSLLVVVSLVAAFFNAGFAFHAKGLDFVLHSDLQHAARALYVPPKGNPVANMGDRQFSFCFYTFLDKPGRGYYTLFGYATPSDDTNLEIEVRNKAKIMAMYIGGSAAEFKAYPEFEKWVHICTTWTSSGGAAKLYFDGKLAAQANNLQSGRTINTKGGLLHLGQDQLRGGAFHPNDGISGKITQFNSWDRALSENEIRRVQNCEIEGNVIAWSDASWVMGGEADLAKSTAPCGNVGNVL*	CS_pos:_27-28._Pr:_0.9648	FHAKGLDFVLHSDLQHAARALYVPPKGNPVANMGDRQFSFCFYTFLDKPGRGYYTLFGYATPSDDTNLEIEVRNKAKIMAMYIGGSAAEFKAYPEFEKWVHICTTWTSSGGAAKLYFDGKLAAQANNLQSGRTINTKGGLLHLGQDQLRGGAFHPNDGISGKITQFNSWDRALSENEIRRVQNCEIEGNVIAWSDASWVMGGEADLAKSTAPCGNVGNVL*	Defensive	-	-	-	5	-	-	-	-	TRINITY_DN1079_c0_g1_i4	NA	NA	no
Oslo	TRINITY_DN1079_c0_g1_i6.p1	pentraxin	CYLKRSTMSSLLVVVSLVAAFFNAGFAFHAKGLDFVLHSDLQHAARALYVPPKGNPVVTMGDKQMSVCMYTFLDKPDRGYYTLFGYATPSDDTNLAIEIRNKQKIMATFVASGIAEFKAYPEFGKWIHICTTWTNVGGVAKLYFDGKLVAQANNLQNGRYVNTKGGLLYLGQDQLAGGKFHPDDGIHGKITQFNSWDRALSETEVRQVQNCELEGNVIAWSDASWVMGGEADLAKSTAPCGNVGNVL*	CS_pos:_27-28._Pr:_0.9688	FHAKGLDFVLHSDLQHAARALYVPPKGNPVVTMGDKQMSVCMYTFLDKPDRGYYTLFGYATPSDDTNLAIEIRNKQKIMATFVASGIAEFKAYPEFGKWIHICTTWTNVGGVAKLYFDGKLVAQANNLQNGRYVNTKGGLLYLGQDQLAGGKFHPDDGIHGKITQFNSWDRALSETEVRQVQNCELEGNVIAWSDASWVMGGEADLAKSTAPCGNVGNVL*	Defensive	-	-	-	11	-	-	-	-	TRINITY_DN1079_c0_g1_i6	TRINITY_DN1079_c0_g1_i7	at_+/95.46%	2
Oslo	TRINITY_DN1079_c0_g1_i7.p1	pentraxin	CYLKRSTMSSLLVVVSLVAAFFNAGFAFHAKGLDFVLHSDLQHAARALYVPPKGNPVVTMGDKQMSVCMYTFLDKPDRGYYTLFGYATPSDDTNLAIEIRNKQKIMATFVASGIAEFKAYPEFGKWIHICTTWTNVGGVAKLYFDGKLVAQANNLQNGRYVNTKGGLLYLGQDQLAGGKFHPDDGIHGKITQFNSWDRALSETEVRQVQNCELEGNTIAWSNASWVMGGDADLEKSTAPCGNVASILIPRVIIYR*	CS_pos:_27-28._Pr:_0.9688	FHAKGLDFVLHSDLQHAARALYVPPKGNPVVTMGDKQMSVCMYTFLDKPDRGYYTLFGYATPSDDTNLAIEIRNKQKIMATFVASGIAEFKAYPEFGKWIHICTTWTNVGGVAKLYFDGKLVAQANNLQNGRYVNTKGGLLYLGQDQLAGGKFHPDDGIHGKITQFNSWDRALSETEVRQVQNCELEGNTIAWSNASWVMGGDADLEKSTAPCGNVASILIPRVIIYR*	Defensive	-	-	6	12	-	-	-	-	TRINITY_DN1079_c0_g1_i7	NA	NA	2
Oslo	TRINITY_DN947_c0_g1_i10.p1	pentraxin	STQTMSSMLVVVAIVAGFCHLGFAFNAVGIDFILNNAKPSPHTPRALYVPPSGNPVATIGTTQLSACMYLFLDQPNKGYQTLFSYSNKVHADEIAVVVQASLRNTAIHVDGAMATINVLPPFNKWSHLCYTWNNAGGASKAYVDGKLVGQTNLKSGTVIDTSNGYLNLAQDQDSADGGFSVDDAMHGKITQFHLWNRELTANEVRNVQNCELEGNVINWNKASWVLSGHADMEKTTAPCVNYGSLLKL*	CS_pos:_26-27._Pr:_0.0652	AVGIDFILNNAKPSPHTPRALYVPPSGNPVATIGTTQLSACMYLFLDQPNKGYQTLFSYSNKVHADEIAVVVQASLRNTAIHVDGAMATINVLPPFNKWSHLCYTWNNAGGASKAYVDGKLVGQTNLKSGTVIDTSNGYLNLAQDQDSADGGFSVDDAMHGKITQFHLWNRELTANEVRNVQNCELEGNVINWNKASWVLSGHADMEKTTAPCVNYGSLLKL*	Defensive	4	3	-	2	-	-	-	-	TRINITY_DN947_c0_g1_i10	TRINITY_DN947_c0_g1_i4	at_+/96.01%	3
Oslo	TRINITY_DN947_c0_g1_i16.p1	pentraxin	MLVVVAIVAGFCHLGFAFNAVGIDFILNNAKPSPHTPRALYVPPSGNPVATIGTTQLSACMYLFLDQPNKGYQTLFSYSNKVHADEIAVVVQASLRNTAIHVDGAMATINVLPPFNKWSHLCYTWNNAGGASKAYVDGKLVGQTNLKSGTVIDTSNGYLNLGQDQDFPDGGFSVDDAMHGKITQFHLWNRELTANEVRKVQNCELEGNVINWNKASWVLSGHADMEKTTAPCVNYGSLLKL*	CS_pos:_26-27._Pr:_0.0652	AVGIDFILNNAKPSPHTPRALYVPPSGNPVATIGTTQLSACMYLFLDQPNKGYQTLFSYSNKVHADEIAVVVQASLRNTAIHVDGAMATINVLPPFNKWSHLCYTWNNAGGASKAYVDGKLVGQTNLKSGTVIDTSNGYLNLGQDQDFPDGGFSVDDAMHGKITQFHLWNRELTANEVRKVQNCELEGNVINWNKASWVLSGHADMEKTTAPCVNYGSLLKL*	Defensive	4	3	-	2	-	-	-	-	TRINITY_DN947_c0_g1_i16	NA	NA	no
Oslo	TRINITY_DN947_c0_g1_i18.p1	pentraxin	STQTMSSMLVVVAIVAGFCHLGFAFNAVGIDFILNNAKPSPHTPRALYVPPSGNPVATIGTTQLSACMYLFLDQPNKGYQSLFSYGTQKEPDEFAVVVQAARKNTAIHIDGAMVEIKVMPQFNKWSHVCFTWNNAGGVSKFYSDGKLVGQANNLKSGKVLDTSNGYLNLAQDQDSADGGFSVDDAMHGKITQFHLWNRELTANEVRKVQNCELEGNVINWNKASWVLSGHADMEKTTAPCVNYGSLLKL*	CS_pos:_26-27._Pr:_0.0652	AVGIDFILNNAKPSPHTPRALYVPPSGNPVATIGTTQLSACMYLFLDQPNKGYQSLFSYGTQKEPDEFAVVVQAARKNTAIHIDGAMVEIKVMPQFNKWSHVCFTWNNAGGVSKFYSDGKLVGQANNLKSGKVLDTSNGYLNLAQDQDSADGGFSVDDAMHGKITQFHLWNRELTANEVRKVQNCELEGNVINWNKASWVLSGHADMEKTTAPCVNYGSLLKL*	Defensive	5	5	-	-	-	-	-	-	TRINITY_DN947_c0_g1_i18	NA	NA	no
Oslo	TRINITY_DN947_c0_g1_i3.p1	pentraxin	STQTMSSMLVVVAIVAGFCHLGFAFNAVGIDFILNNAKPSPHTPRALYVPPSGNPVATIGTTQLSACMYLFLDQPNKGYQSLFSYGTQKEPDEFAVVVQAARKNTAIHIDGAMVEIKVMPQFNKWSHVCFTWNNAGGVSKFYSDGKLVGQANNLKSGKVLDTSNGYLNLGQGQDTPDGGFSDKYAMHGKITQFHLWNRTLTANEVRNVQNCELEGNVINWNKASWVLSGHADMEKTTAPCVNYGSLLKL*	CS_pos:_26-27._Pr:_0.0652	AVGIDFILNNAKPSPHTPRALYVPPSGNPVATIGTTQLSACMYLFLDQPNKGYQSLFSYGTQKEPDEFAVVVQAARKNTAIHIDGAMVEIKVMPQFNKWSHVCFTWNNAGGVSKFYSDGKLVGQANNLKSGKVLDTSNGYLNLGQGQDTPDGGFSDKYAMHGKITQFHLWNRTLTANEVRNVQNCELEGNVINWNKASWVLSGHADMEKTTAPCVNYGSLLKL*	Defensive	4	4	-	-	-	-	-	-	TRINITY_DN947_c0_g1_i3	TRINITY_DN947_c0_g1_i4	at_+/97.68%	3
Oslo	TRINITY_DN947_c0_g1_i4.p1	pentraxin	STQTMSSMLVVVAIVAGFCHLGFAFNAVGIDFILNNAKPSPHTPRALYVPPSGNPVATIGTTQLSACMYLFLDQPNKGYQSLFSYGTQKEPDEFAVVVQAARKNTAIHIDGAMVEIKVMPQFNKWSHVCFTWNNAGGVSKFYSDGKLVGQANNLKSGKVLDTSNGYLNLAQDQDSADGGFSVDDAMHGKITQFHLWNRELTANEVRNVQNCELEGNVINWNKASWVLSGHADMEKTTAPCVNYGSLLKL*	CS_pos:_26-27._Pr:_0.0652	AVGIDFILNNAKPSPHTPRALYVPPSGNPVATIGTTQLSACMYLFLDQPNKGYQSLFSYGTQKEPDEFAVVVQAARKNTAIHIDGAMVEIKVMPQFNKWSHVCFTWNNAGGVSKFYSDGKLVGQANNLKSGKVLDTSNGYLNLAQDQDSADGGFSVDDAMHGKITQFHLWNRELTANEVRNVQNCELEGNVINWNKASWVLSGHADMEKTTAPCVNYGSLLKL*	Defensive	5	5	-	-	-	-	-	-	TRINITY_DN947_c0_g1_i4	NA	NA	3
Oslo	TRINITY_DN947_c0_g1_i6.p1	pentraxin	STQTMSSMLVVVAIVAGFCHLGFAFNAVGIDFILNNAKPSPHTPRALYVPPSGNPVATIGTTQLSACMYLFLDQPNKGYQSLFSYGTQKEPDEFAVVVQAARKNTAIHIDGAMVEIKVMPQFNKWSHVCFTWNNAGGVSKFYSDGKLVGQANNLKSGKVLDTSNGYLNLGQGQDTPDGGFSDKYAMHGKITQFHLWNRTLTANEVRNVQNCLLEGNVINWNKASWVLSGHADMEKTTAPCVNYGSLLKL*	CS_pos:_26-27._Pr:_0.0652	AVGIDFILNNAKPSPHTPRALYVPPSGNPVATIGTTQLSACMYLFLDQPNKGYQSLFSYGTQKEPDEFAVVVQAARKNTAIHIDGAMVEIKVMPQFNKWSHVCFTWNNAGGVSKFYSDGKLVGQANNLKSGKVLDTSNGYLNLGQGQDTPDGGFSDKYAMHGKITQFHLWNRTLTANEVRNVQNCLLEGNVINWNKASWVLSGHADMEKTTAPCVNYGSLLKL*	Defensive	4	4	-	-	-	-	-	-	TRINITY_DN947_c0_g1_i6	TRINITY_DN947_c0_g1_i4	at_+/97.91%	3
Oslo	TRINITY_DN947_c0_g1_i9.p1	pentraxin	STQTMSSMLVVVAIVAGFCHLGFAFNAVGIDFILNNAKPSPHTPRALYVPPSGNPVATIGTTQLSACMYLFLDQPNKGYQTLFSYSNKVHADEIAVVVQASLRNTAIHVDGAMATINVLPPFNKWSHLCYTWNNAGGASKAYVDGKLVGQTNLKSGTVIDTSNGYLNLGQDQDIPDGGFSVDDAMHGKITQFHLWNRELTANEVRKVQNCELEGNVINWNKASWVLSGHADMEKTTAPCVNYGSLLKL*	CS_pos:_26-27._Pr:_0.0652	AVGIDFILNNAKPSPHTPRALYVPPSGNPVATIGTTQLSACMYLFLDQPNKGYQTLFSYSNKVHADEIAVVVQASLRNTAIHVDGAMATINVLPPFNKWSHLCYTWNNAGGASKAYVDGKLVGQTNLKSGTVIDTSNGYLNLGQDQDIPDGGFSVDDAMHGKITQFHLWNRELTANEVRKVQNCELEGNVINWNKASWVLSGHADMEKTTAPCVNYGSLLKL*	Defensive	4	3	-	2	-	-	-	-	TRINITY_DN947_c0_g1_i9	NA	NA	no
Oslo	TRINITY_DN1362_c0_g1_i2.p2	SLPTX07	MKLLFIFVATLSLLISALATDTAPEDDLNGCHYTDCYGAFRQGNHCEDHYETKTWEGCGFFGHRDFCCLKAEFRVQVSPPQFEQFFETRYMPM*	CS_pos:_19-20._Pr:_0.9815	TDTAPEDDLNGCHYTDCYGAFRQGNHCEDHYETKTWEGCGFFGHRDFCCLKAEFRVQVSPPQFEQFFETRYMPM*	Defensive	4	-	-	4	-	-	-	-	TRINITY_DN1362_c0_g1_i2	NA	NA	3
Oslo	TRINITY_DN10137_c0_g2_i10.p1	SLPTX15-like	MKMYCALVLAAAVVAVWAAPQGDKVQWFGEDARKFSYTMGGDGTVITEDDCKKECVASFVPTKQESDVIGVKVAAYYHKYECRCYVKESAMG*	CS_pos:_18-19._Pr:_0.9814	APQGDKVQWFGEDARKFSYTMGGDGTVITEDDCKKECVASFVPTKQESDVIGVKVAAYYHKYECRCYVKESAMG*	Defensive	2	1	-	1	-	-	-	-	TRINITY_DN10137_c0_g2_i10	NA	NA	no
Oslo	TRINITY_DN10137_c0_g2_i8.p1	SLPTX15-like	MKMYCALVLAATVVAVWAAPQGDKVQWFGEDARKFSYTMGGDGTVITEDDCKKECVASFVPTKQESDVIGVKVAAYYHKYECRCYVKESAMG*	CS_pos:_18-19._Pr:_0.9814	APQGDKVQWFGEDARKFSYTMGGDGTVITEDDCKKECVASFVPTKQESDVIGVKVAAYYHKYECRCYVKESAMG*	Defensive	2	1	-	1	-	-	-	-	TRINITY_DN10137_c0_g2_i8	NA	NA	no
Oslo	TRINITY_DN1017_c0_g1_i1.p1	SLPTX16	ESLAMHVLTLNTAAMLKTATFICFLVLPIAWAQINLQLVRIEKGKDKECAIKEQDEPLKLGGKITSKKGCVQIECNDFGEDHVVIKRQSCGEVSIPKDSGCTSESDDSKPFPDCCPKPKCEKKKD*	-	-	Defensive	1	-	-	-	-	-	-	-	TRINITY_DN1017_c0_g1_i1	TRINITY_DN1017_c0_g1_i2	at_+/98.98%	3
Oslo	TRINITY_DN1093_c0_g1_i1.p1	SLPTX16	PSSVGIPNTAAMLKTALLFCLVLPIAWAQIMSIQRVEEGKPKECVIEGEDKRLKVGETITGKGCEEFSCEDREGNQVTLFQSRCEMDFPGKNKCTEEPGDDSKPFPYCCPKQKCN*	CS_pos:_28-29._Pr:_0.9726	QIMSIQRVEEGKPKECVIEGEDKRLKVGETITGKGCEEFSCEDREGNQVTLFQSRCEMDFPGKNKCTEEPGDDSKPFPYCCPKQKCN*	Defensive	4	2	-	3	-	-	-	-	TRINITY_DN1093_c0_g1_i1	NA	NA	3
Oslo	TRINITY_DN1093_c0_g2_i2.p1	SLPTX16	PSSVGIPNTAAMLKTALLFCLVLPIAWAAQGLEIQKIEKGKDKVCTIKGEDKTLKVGEINTLKGCIEVACDGHGEDEVVITRSTCGSMSFPKECHLDSGDDSQPYPKCCPKIKCDPIKKD*	CS_pos:_31-32._Pr:_0.4893	LEIQKIEKGKDKVCTIKGEDKTLKVGEINTLKGCIEVACDGHGEDEVVITRSTCGSMSFPKECHLDSGDDSQPYPKCCPKIKCDPIKKD*	Defensive	2	2	1	2	-	-	-	-	TRINITY_DN1093_c0_g2_i2	TRINITY_DN1093_c0_g2_i4	at_+/99.16%	3
Oslo	TRINITY_DN2065_c0_g1_i9.p1	SLPTX16	MLLKASLILAVAVSVSWAWEGHKYVEIKKGDPEECPLSDGRKLKVDESTVTTGPGCQKIHCGKVSDTKLHIYTTGCWVMDIPGCDKQTKDDSKPYPDCCPMPDCTKEEIKKKFEWLKKMLPYPVYLS*	CS_pos:_18-19._Pr:_0.9797	WEGHKYVEIKKGDPEECPLSDGRKLKVDESTVTTGPGCQKIHCGKVSDTKLHIYTTGCWVMDIPGCDKQTKDDSKPYPDCCPMPDCTKEEIKKKFEWLKKMLPYPVYLS*	Defensive	5	-	-	-	-	-	-	-	TRINITY_DN2065_c0_g1_i9	NA	NA	no
Oslo	TRINITY_DN3621_c0_g1_i1.p1	SLPTX22	MKQGTFLSLLVVAVIVLVAVDFTSAQVNFSPGWGQGKRSSNSDTCAVCAQTMLQVYRLLQNLEERLGGSRNLSR*	CS_pos:_25-26._Pr:_0.9759	QVNFSPGWGQGKRSSNSDTCAVCAQTMLQVYRLLQNLEERLGGSRNLSR*	Venom	-	-	-	-	1	1	-	-	TRINITY_DN3621_c0_g1_i1	NA	NA	no
Oslo	TRINITY_DN476_c0_g1_i1.p1	SLPTX30	MNTFIVFGFVCLAAVATVQSDEATDAAYKVCFDEAKYKQKASQGHGCESVVKEEEGKGNAFENEKIAQCFNDALNINTPQGAFEGDNFITSLKESARAEKVDDLIAAVKSCSPAGEITTEEEFHKVMQCFQDKFVALCK*	CS_pos:_20-21._Pr:_0.9799	DEATDAAYKVCFDEAKYKQKASQGHGCESVVKEEEGKGNAFENEKIAQCFNDALNINTPQGAFEGDNFITSLKESARAEKVDDLIAAVKSCSPAGEITTEEEFHKVMQCFQDKFVALCK*	Defensive	21	7	7	16	-	-	-	-	TRINITY_DN476_c0_g1_i1	NA	NA	no
Oslo	TRINITY_DN476_c0_g1_i2.p1	SLPTX30	MNTFIVFGFVCLAAVATVQSDEATDAAYKVCFDEAKYKQKASQGHGCESVVKEEEGKGNAFENEKIAQCFNDALNINTPQGAFEGDNFITSLKESARAEKVDDLIAAVKSCSPAGEITTEEEFHKVMQCYQDKFVALCK*	CS_pos:_20-21._Pr:_0.9799	DEATDAAYKVCFDEAKYKQKASQGHGCESVVKEEEGKGNAFENEKIAQCFNDALNINTPQGAFEGDNFITSLKESARAEKVDDLIAAVKSCSPAGEITTEEEFHKVMQCYQDKFVALCK*	Defensive	21	7	7	16	-	-	-	-	TRINITY_DN476_c0_g1_i2	NA	NA	no
Oslo	TRINITY_DN200_c0_g1_i11.p1	Transferrin	MAWSLLLVALCAPLLTIAAPPGTPQQLARFCTTSDSEHAKCVAMKQNFAEREISPGIECVRGQDKYDCMQMIEERNADLISLWSADTYVAGKYHNLVPLMLEKHNTEPGWPYAYYALAIIHSRDDAIHSLADLRGKRSCHTGVNRHVGWLYPAAQFVIRGLFNDSDACLDNMGHMSSFFNESCASNAHQSVFDPEGKYSNLCALCGGEGDQKCTAADPYASYTGALKCLVDNRGDVAFVKDTTFSEVVKERPELATQKDEYRLLCLDGSRKTLDDYKTCNWGTIPERAVVTSPNLTSEERLAIRTMFFTAQQNLTDFNLFDSASYDGKYLLFSDNTKSLIDVGDNDDYRKVLGDYVTIREKQFVCERPPSRWCAVSEAEVRKCWRMRDAFASRFVKPDI…	CS_pos:_18-19._Pr:_0.9821	APPGTPQQLARFCTTSDSEHAKCVAMKQNFAEREISPGIECVRGQDKYDCMQMIEERNADLISLWSADTYVAGKYHNLVPLMLEKHNTEPGWPYAYYALAIIHSRDDAIHSLADLRGKRSCHTGVNRHVGWLYPAAQFVIRGLFNDSDACLDNMGHMSSFFNESCASNAHQSVFDPEGKYSNLCALCGGEGDQKCTAADPYASYTGALKCLVDNRGDVAFVKDTTFSEVVKERPELATQKDEYRLLCLDGSRKTLDDYKTCNWGTIPERAVVTSPNLTSEERLAIRTMFFTAQQNLTDFNLFDSASYDGKYLLFSDNTKSLIDVGDNDDYRKVLGDYVTIREKQFVCERPPSRWCAVSEAEVRKCWRMRDAFASRFVKPDIYCEQSTTSGCAKLIGEGR…	Defensive	8	-	-	8	-	-	-	-	TRINITY_DN200_c0_g1_i11	NA	NA	no
Oslo	TRINITY_DN2229_c0_g1_i4.p1	Unchar16	FACVVQPNMEYGACCPTLDQIEKPGQCPVASANDTECGISCTSDGECLGLLKCCSSDKCGQHCAKSSSSECEVQRMLAELLSRNEKGDRGYVPQCTEDGHFKSQQCSRNGLVCWCVDERGKKLPKTMGPAENVSCSRDLHILSSASCDEVICAAFCEYGYKLDQNDCQTCECADPCDGFSCAPGMRCTASRNDSCIESYCPSIPKCEPIPERIRKPGVCPPIAERGCLNASTSEVCVNDSTCPRNQRCCPHECGASCADIVQLPNRLPTMCEYLRAYALSEEELPMKNMLAYNPPQCTNEGLYEPVQCDGNGRCWCVDEFGAELPNTRASKRELVDCRRAQARVNCLGLMCRLGCDYGFVRDDSGCPVCECRNPCDNMICPHDQQCQLMEVQDECNGGF…	-	-	Venom	-	-	-	-	1	1	-	-	TRINITY_DN2229_c0_g1_i4	NA	NA	no
Oslo	TRINITY_DN4575_c0_g1_i1.p1	Unchar17	MKRVLLLMAVLGGTNAIDIPQIPSFPAISFAPLELTLGQKAIAPVEDAYTKAQGLTGEINDKMQKVVPILSTFGTEGVAIAEGLGKLAVTMSTTDFSSPLAVCYMAKDAYPIVDAVVIAMEAADTLNIPGLDELLVPLKMFRSTLGVIRCPVAVMECMGFGR*	CS_pos:_16-17._Pr:_0.9751	IDIPQIPSFPAISFAPLELTLGQKAIAPVEDAYTKAQGLTGEINDKMQKVVPILSTFGTEGVAIAEGLGKLAVTMSTTDFSSPLAVCYMAKDAYPIVDAVVIAMEAADTLNIPGLDELLVPLKMFRSTLGVIRCPVAVMECMGFGR*	Defensive	2	-	-	2	-	-	-	-	TRINITY_DN4575_c0_g1_i1	NA	NA	no
Oslo	TRINITY_DN4575_c0_g1_i2.p1	Unchar17	MKRVLLLMAVLGGTNAIDIPQIPSFPAISFAPLELTLGQKAIAPVEDAYTKAQGLTGEINDKMQKVVPILSTFGTEGVAIAEGLGKLAVTMSTTDFSSPLAVCYMAKDAYPIVDAVVNAMEAADTLNIPGLDELLVPLKMFRSTLGVIRCPVAVMECMGFGR*	CS_pos:_16-17._Pr:_0.9751	IDIPQIPSFPAISFAPLELTLGQKAIAPVEDAYTKAQGLTGEINDKMQKVVPILSTFGTEGVAIAEGLGKLAVTMSTTDFSSPLAVCYMAKDAYPIVDAVVNAMEAADTLNIPGLDELLVPLKMFRSTLGVIRCPVAVMECMGFGR*	Defensive	2	-	-	2	-	-	-	-	TRINITY_DN4575_c0_g1_i2	NA	NA	no
Oslo	TRINITY_DN4575_c0_g1_i5.p1	Unchar17	MKRVLLLMAVLGGTNAIDIPQIPSFPAISFAPLELTLGQKAIAPVEDAYAKAQGLTGEINDKMQKVVPILSTFGTEGVAIAEGLGKLAVTMSTTDFSSPLAVCYMAKDAYPIVDAVVIAMEAADTLNIPGLDELLVPLKMFRSTLGVIRCPVAVMECMGFGR*	CS_pos:_16-17._Pr:_0.9741	IDIPQIPSFPAISFAPLELTLGQKAIAPVEDAYAKAQGLTGEINDKMQKVVPILSTFGTEGVAIAEGLGKLAVTMSTTDFSSPLAVCYMAKDAYPIVDAVVIAMEAADTLNIPGLDELLVPLKMFRSTLGVIRCPVAVMECMGFGR*	Defensive	2	-	-	2	-	-	-	-	TRINITY_DN4575_c0_g1_i5	NA	NA	no
Oslo	TRINITY_DN4575_c0_g1_i6.p1	Unchar17	MKRVLLLMAVLGGTNAIDIPQIPSFPAISFAPLELTLGQKAIAPVEDAYAKAQGLTGEINDKMQKVVPILSTFGTEGVAIAEGLGKLAVTMSTTDFSSPLAVCYMAKDAYPIVDAVVNAMEAADTLNIPGLDELLVPLKMFRSTLGVIRCPVAVMECMGFGQ*	CS_pos:_16-17._Pr:_0.9741	IDIPQIPSFPAISFAPLELTLGQKAIAPVEDAYAKAQGLTGEINDKMQKVVPILSTFGTEGVAIAEGLGKLAVTMSTTDFSSPLAVCYMAKDAYPIVDAVVNAMEAADTLNIPGLDELLVPLKMFRSTLGVIRCPVAVMECMGFGQ*	Defensive	2	-	-	2	-	-	-	-	TRINITY_DN4575_c0_g1_i6	NA	NA	no
Oslo	TRINITY_DN47452_c0_g1_i1.p1	Unchar17	MTFLFLISTFLVIGGAASKDGPLPEIHLSESVAHLLPQYAITQLNYLNDAFRQFNENVDLNKLTPALKATGKAGISMLSSLQQLITTLATAQFVNPLAIGSMAKSALQTTKDIEEAMTAIREIPAHIPEDENLTLVLDTLIKILDVLKCLDINEVLGCVGLTSENRPHLLWFLG*	CS_pos:_18-19._Pr:_0.7382	KDGPLPEIHLSESVAHLLPQYAITQLNYLNDAFRQFNENVDLNKLTPALKATGKAGISMLSSLQQLITTLATAQFVNPLAIGSMAKSALQTTKDIEEAMTAIREIPAHIPEDENLTLVLDTLIKILDVLKCLDINEVLGCVGLTSENRPHLLWFLG*	Defensive	2	-	-	2	-	-	-	-	TRINITY_DN47452_c0_g1_i1	NA	NA	no
Oslo	TRINITY_DN5033_c0_g1_i2.p1	Unchar17	MKLIIILLVSLLAAVYTADGEEDTIPQLPAFPELDPNTTEAISKIETVGPTVIANLKSAWAKMGDLRKEANDQIAKIYPLLKDEEKSGKPILDSLSKFSESLKATNRTDPLAIPNVANTAFDIAQKLIKTIKDADLKIEGIDELQKILTTIQDQLGMIRCPAAMLKCMVASVADLLDLVKK*	CS_pos:_20-21._Pr:_0.8992	EEDTIPQLPAFPELDPNTTEAISKIETVGPTVIANLKSAWAKMGDLRKEANDQIAKIYPLLKDEEKSGKPILDSLSKFSESLKATNRTDPLAIPNVANTAFDIAQKLIKTIKDADLKIEGIDELQKILTTIQDQLGMIRCPAAMLKCMVASVADLLDLVKK*	Defensive	2	-	2	2	-	-	-	-	TRINITY_DN5033_c0_g1_i2	NA	NA	3
Oslo	TRINITY_DN5033_c0_g1_i5.p1	Unchar17	MKLIIILLVSLLAAVYTADGEEDTIPQLPAFPELDPNTTEAISKIETVGPTVIANLKSAWAKMGDLRKEANDQIAKIYPLLKDEEKNGKPILDSLSKFSESLKATNRTDPLAIPNVANTAFDIAQKLIKTIKDADLKIEGIDELQKILTTIQDQLGMIRCPAAMLKCMVASVADLLDLVKK*	CS_pos:_20-21._Pr:_0.8992	EEDTIPQLPAFPELDPNTTEAISKIETVGPTVIANLKSAWAKMGDLRKEANDQIAKIYPLLKDEEKNGKPILDSLSKFSESLKATNRTDPLAIPNVANTAFDIAQKLIKTIKDADLKIEGIDELQKILTTIQDQLGMIRCPAAMLKCMVASVADLLDLVKK*	Defensive	2	-	2	2	-	-	-	-	TRINITY_DN5033_c0_g1_i5	TRINITY_DN5033_c0_g1_i2	at_+/99.64%	3
Oslo	TRINITY_DN1214_c0_g1_i1.p1	Vitellogenin	CPCRTMATVSCLQLFVVVLALGQALCDGGFEQGKRYTYHYDGRVGTGVSDQQLKQFAGRGYTATLTVQLDGKKLYFKGSDVKTVGFNKRIDNLYEKLDLQYNDQKDPADVLGYLRSEFEKEFYADYENGVIKAIHFSKDTVLPAVNFKKAIASVFQTNFEPLRHQGEHIYKIKEDGTGGECQTVYKVAHNPPTEHPEYDVLNVTKIRFYDECTYHPHMLHSSVQGHKCEHCEQEHLKPITQLGRTEYQIKGTKQKYTIERIDSSGVIMFTPFTTHGETVVSIVNQTFTLLNVEQGPGALPYPNEEAKFENLHFEFHSEEHDPKDVDLKKAHYYDKIYHFEDKTHVQEAEKYLKYINSNLEDLDKNPETLYKLVKYFRRFSYDEFVQFFDKNVKHHHSDD…	CS_pos:_26-27._Pr:_0.8077	DGGFEQGKRYTYHYDGRVGTGVSDQQLKQFAGRGYTATLTVQLDGKKLYFKGSDVKTVGFNKRIDNLYEKLDLQYNDQKDPADVLGYLRSEFEKEFYADYENGVIKAIHFSKDTVLPAVNFKKAIASVFQTNFEPLRHQGEHIYKIKEDGTGGECQTVYKVAHNPPTEHPEYDVLNVTKIRFYDECTYHPHMLHSSVQGHKCEHCEQEHLKPITQLGRTEYQIKGTKQKYTIERIDSSGVIMFTPFTTHGETVVSIVNQTFTLLNVEQGPGALPYPNEEAKFENLHFEFHSEEHDPKDVDLKKAHYYDKIYHFEDKTHVQEAEKYLKYINSNLEDLDKNPETLYKLVKYFRRFSYDEFVQFFDKNVKHHHSDDHDVRTDDATVEEYDRRSYLYRVLPLV…	Both	-	-	16	-	3	3	-	-	TRINITY_DN1214_c0_g1_i1	NA	NA	no
Oslo	TRINITY_DN1214_c0_g1_i2.p1	Vitellogenin	CPCRTMATVSCLQLFVVVLALGQALCDGGFEQGKRYTYHYDGRVGTGVSDQQLKQFAGRGYTATLTVQLDGKKLYFKGSDVKTVGFNKRIDNLYEKLDLQYNDQKDPADVLGYLRSEFEKEFYADYENGVIKAIHFSKDTVLPAVNFKKAIASVFQTNFEPLRHQGEHIYKIKEDGTGGECQTVYKVAHNPPTEHPEYDVLNVTKIRFYDECTYHPHMLHSSVQGHKCEHCEQEHLKPITQLGRTEYQIKGTKQKYTIERIDSSGVIMFTPFTTHGETVVSIVNQTFTLLNVEQGPGALPYPNEEAKFENLHFEFHSEEHDPKDVDLKKAHYYDKIYHYEDKTHVQEAEKYLKYINSNLEDLDKNPETLYKLVKYFRRFSYDEFVQFFDKNVKHHHSDD…	CS_pos:_26-27._Pr:_0.8077	DGGFEQGKRYTYHYDGRVGTGVSDQQLKQFAGRGYTATLTVQLDGKKLYFKGSDVKTVGFNKRIDNLYEKLDLQYNDQKDPADVLGYLRSEFEKEFYADYENGVIKAIHFSKDTVLPAVNFKKAIASVFQTNFEPLRHQGEHIYKIKEDGTGGECQTVYKVAHNPPTEHPEYDVLNVTKIRFYDECTYHPHMLHSSVQGHKCEHCEQEHLKPITQLGRTEYQIKGTKQKYTIERIDSSGVIMFTPFTTHGETVVSIVNQTFTLLNVEQGPGALPYPNEEAKFENLHFEFHSEEHDPKDVDLKKAHYYDKIYHYEDKTHVQEAEKYLKYINSNLEDLDKNPETLYKLVKYFRRFSYDEFVQFFDKNVKHHHSDDHDVRTDDATVEEYDRRSYLYRVLPLV…	Both	163	88	16	146	3	3	-	-	TRINITY_DN1214_c0_g1_i2	NA	NA	no
Oslo	TRINITY_DN1040_c0_g1_i10.p1	Vitellogenin	LSPFRTDRRTMAALGLVAGFLLLCLAVKVESASLPTVPDCNGKAEFFKGGQSYTYKYKSVVEGAAVGTTDKVTGVNVDCDVELIAVGQCRYILKTSQCTLGESTGASGSFRPHARSGDFGQKMSQNPVSFLMTNGEVRNLIVSESEPTFILNIKRGIISTLQGNKKAATKDEEEIMHTDVHGTCLLKYTASQNHIETHRDLDECHYPSRHDWTLSPASVLWNMTFIQIWFMNSSSHCSYDLSADALTKVTCDERHAVRLESSDYTKNGVQTTIHTSLEFRDKRPDSSQFDRNLRSKEVTGIQYVWEPEPEPTNIPRDFESKALKLIKDIATTASLEVRPLTITLFDELVHLLRTSSDVLRVTERVYGSLFPEGSIEEEISRALTRDAVVTCNTVACMKA…	CS_pos:_31-32._Pr:_0.9714	ASLPTVPDCNGKAEFFKGGQSYTYKYKSVVEGAAVGTTDKVTGVNVDCDVELIAVGQCRYILKTSQCTLGESTGASGSFRPHARSGDFGQKMSQNPVSFLMTNGEVRNLIVSESEPTFILNIKRGIISTLQGNKKAATKDEEEIMHTDVHGTCLLKYTASQNHIETHRDLDECHYPSRHDWTLSPASVLWNMTFIQIWFMNSSSHCSYDLSADALTKVTCDERHAVRLESSDYTKNGVQTTIHTSLEFRDKRPDSSQFDRNLRSKEVTGIQYVWEPEPEPTNIPRDFESKALKLIKDIATTASLEVRPLTITLFDELVHLLRTSSDVLRVTERVYGSLFPEGSIEEEISRALTRDAVVTCNTVACMKAVRYLAVNDHLSNNYFNRMLYRLTKLRITNPA…	Defensive	95	14	-	94	-	-	-	-	TRINITY_DN1040_c0_g1_i10	NA	NA	no
Oslo	TRINITY_DN1214_c0_g1_i3.p1	Vitellogenin	KYINSNLEDLDKNPETLYKLVKYFRRFSYDEFVQFFDKNVKHHHSDDHDVRTDDATVEEYDRRSYLYRVLPLVGTNPSILYLFHLIENYKMSMGAITIALAKYPFHVKEPSKKLLDEVFDFKAPFDASKDAAVLSFGTLIYKACVADLFNPHPGPRSQTYVDQETCNKYIDDLYKHYNEMKETPQLASNYLRAIVNTHHDHAFDILAKIAKGGEGIAHNHRLIAIFAMFPYVEKYSEKVASVVAPIFYDTHEDHQIRIYAFEALLYSRPTPEFFGSLVLAVNKERDDKVANYIYATLATVSNTTDPCLQPFKLHARQALEFIPRKYRDIAAHGTNRMFSAYNPKFNYARSTHFAWVPSNSSFIPRDLYLRQSVNVLGYNFDLLEVGTVGVPLDQTHELF…	-	-	Defensive	51	-	-	46	-	-	-	-	TRINITY_DN1214_c0_g1_i3	NA	NA	no
Oslo	TRINITY_DN1214_c0_g1_i4.p1	Vitellogenin	CPCRTMATVSCLQLFVVVLALGQALCDGGFEQGKRYTYHYDGRVGTGVSDQQLKQFAGRGYTATLTVQLDGKKLYFKGSDVKTVGFNKRIDNLYEKLDLQYNDQKDPADVLGYLRSEFEKEFYADYENGVIKAIHFSKDTVLPAVNFKKAIASVFQTNFEPLRHQGEHIYKIKEDGTGGECQTVYKVAHNPPTEHPEYDVLNVTKIRFYDECTYHPHMLHSSVQGHKCEHCEQEHLKPITQLGRTEYQIKGTKQKYTIERIDSSGVIMFTPFTTHGETVVSIVNQTFTLLNVEQGPGALPYPNEEAKFENLHFEFHSEEHDPKDVDLKKAHYYDKIYHYEDKTHVQEAEKYLKYINSNLEDLDKNPETLYKLVKYFRRFSYDEFVQFFDKNVKHHHSDD…	CS_pos:_26-27._Pr:_0.8077	DGGFEQGKRYTYHYDGRVGTGVSDQQLKQFAGRGYTATLTVQLDGKKLYFKGSDVKTVGFNKRIDNLYEKLDLQYNDQKDPADVLGYLRSEFEKEFYADYENGVIKAIHFSKDTVLPAVNFKKAIASVFQTNFEPLRHQGEHIYKIKEDGTGGECQTVYKVAHNPPTEHPEYDVLNVTKIRFYDECTYHPHMLHSSVQGHKCEHCEQEHLKPITQLGRTEYQIKGTKQKYTIERIDSSGVIMFTPFTTHGETVVSIVNQTFTLLNVEQGPGALPYPNEEAKFENLHFEFHSEEHDPKDVDLKKAHYYDKIYHYEDKTHVQEAEKYLKYINSNLEDLDKNPETLYKLVKYFRRFSYDEFVQFFDKNVKHHHSDDHDVRTDDATVEEYDRRSYLYRVLPLV…	Defensive	124	-	-	114	-	-	-	-	TRINITY_DN1214_c0_g1_i4	NA	NA	2
Oslo	TRINITY_DN1214_c0_g1_i5.p1	Vitellogenin	ETTYIPSTEPYDVLYYHSSPYTFAKLSDSYLPVNYNEHTTQRLYKFGHNYFGLGLKFNFTYDYQWNDYGSYRTFFKSFFRKPTSYEDYFYLADKYYGGTKNFLNYVVFNPTARPFHFSARFEPSTTNPTNKVKALVRRLEKFAETSDADHATTEKTWHAEIVAQGPTERKWEIDFNLKYNFPYRDHRNIDFHFKRSAIPEYDRNPFEICYNSDAKVEELNSLFTDRFHMKNPVSWNYKSKLYVGKDCKAGAKEITVMGKGERSDEQKTVDYDKMPMYKQCKQDFEKGYEYSLDCWKVWKDLGRMDQFTFDVHYKNVPAEVKGFAYRIYSWFRHTFYNNLEIDYEHGSNEQNHIKVHANFSYYDPILDVKIERPDHTVYYHNVFVPKLIPQFEHITATEP…	-	-	Defensive	15	-	-	14	-	-	-	-	TRINITY_DN1214_c0_g1_i5	TRINITY_DN1214_c0_g1_i4	at_+/97.04%	2
Oslo	TRINITY_DN1214_c0_g1_i7.p1	Vitellogenin	ETTYIPSTEPYDVLYYHSSPYTFAKLSDSYLPVNYNEHTTQRLYKFGHNYFGLGLKFNFTYDYQWNDYGSYRTFFKSFFRKPTSYEDYFYLADKYYGGTKNFLNYVVFNPTARPFHFSARFEPSTTNPTNKVKALVRRLEKFAETSDADHATTEKTWHAEIVAQGPTERKWEIDFNLKYNFPYRDHRNIDFHFKRSAIPEYDRNPFEICYNSDAKVEELNSLFTDRFHMKNPVSWNYKSKLYVGKDCKAGAKEITVMGKGERSDEQKTVDYDKMPMYKQCKQDFEKGYEYSLDCWKVWKDLGRMDQFTFDVHYKNVPAEVKGFAYRIYSWFRHTFYNNLEIDYEHGSNEQNHIKVHANFSYYDPILDVKIERPDHTVYYHNVFVPKLIPQFEHITATEP…	-	-	Defensive	15	-	-	14	-	-	-	-	TRINITY_DN1214_c0_g1_i7	TRINITY_DN1214_c0_g1_i4	at_+/97.36%	2
Oslo	TRINITY_DN1556_c0_g1_i1.p1	Vitellogenin	MRTIMVGLLLALLVAVSLVSGGTIPSFKKEKVYTYDYEGRVATGISEDDVKHFSGFGIHSKLKVYTKDDKVYFKFDDTHSGRVNKQVEDFFEPLIIEYNEVTDEVIKAAVMEIEKPFVAVYEDGVFKSYYDPDDSFSNWRKAVVGLFQTQFHPTEVHEPNFYKVYEDGVGGKCKTLYKIAHIPSEETHVEEVLNVTKVRMYDECENRPHYFFSSMDGYKCSHCKQENINALKTFGRVEYEIKGNKQQFTIEKVYASGAVVFTPFTSHGQTVLSVVNQTLSLVSKEEDAAPFEVEYKDYKEYDTLAFQFYPDTVEDKEHIENYYYNRIYKKPVPENPVEEVYTVLQSLAKDYKESGKESKTIMKLIYHMQKFQHKHFVELFEKHVNLDEQATKEEKTIRY…	CS_pos:_21-22._Pr:_0.9801	GTIPSFKKEKVYTYDYEGRVATGISEDDVKHFSGFGIHSKLKVYTKDDKVYFKFDDTHSGRVNKQVEDFFEPLIIEYNEVTDEVIKAAVMEIEKPFVAVYEDGVFKSYYDPDDSFSNWRKAVVGLFQTQFHPTEVHEPNFYKVYEDGVGGKCKTLYKIAHIPSEETHVEEVLNVTKVRMYDECENRPHYFFSSMDGYKCSHCKQENINALKTFGRVEYEIKGNKQQFTIEKVYASGAVVFTPFTSHGQTVLSVVNQTLSLVSKEEDAAPFEVEYKDYKEYDTLAFQFYPDTVEDKEHIENYYYNRIYKKPVPENPVEEVYTVLQSLAKDYKESGKESKTIMKLIYHMQKFQHKHFVELFEKHVNLDEQATKEEKTIRYVLFEVLPYVGTDAALQYLLEL…	Defensive	74	32	-	72	-	-	-	-	TRINITY_DN1556_c0_g1_i1	NA	NA	2
Oslo	TRINITY_DN42127_c0_g1_i1.p1	Vitellogenin	LDQTHELFKRIIGQHGLTEEYGKEHAIKVPEWEGERHPESNMDVYVKHMDQYTRAGDIMSKLENFQQFLDFVADKINVDELKSKAFGPGAKINIRSNRFHYSCVEFVVPNEMGLPTILSFKNPAT	-	-	Defensive	6	-	-	6	-	-	-	-	TRINITY_DN42127_c0_g1_i1	NA	NA	no
Oslo	TRINITY_DN6533_c0_g1_i7.p1	Vitellogenin	MATVSYLQLFVVVLALGQVRPEAGFEQGKRYTYQYDARVGTGISDQELKQFAGRGYTATMTVQLDGNKLYFKGSDFKTVGFNKRIDNLYEKLDLQYNDQKDPANVLAALRQEFGKAFWADYENGVIKAIHFQADTSLPTINAMKAVASLFQTNFQPLQHQGEHLYKVKEDGTGGECQTLYKVAHNPPKAHPEYDVLNVTKIRFYDECTYHPHMFHSSIQGYKCEHCEQDHFKPLNHLGRADYQIKGTKSKFTIERIDSSGVIMFSPFSTSGETIVSIVNQTFTLVKVEQGASALPYPRGEKKFENLAFEFHNDEEDIANVDLKKAHYYDKIYHFDDDTHVQKAEEYLSNINTNLNDFDKNPETLYKLIKYFRRFSYDEFVQFFDKHVKFHRSDDHGSRI…	CS_pos:_21-22._Pr:_0.9694	EAGFEQGKRYTYQYDARVGTGISDQELKQFAGRGYTATMTVQLDGNKLYFKGSDFKTVGFNKRIDNLYEKLDLQYNDQKDPANVLAALRQEFGKAFWADYENGVIKAIHFQADTSLPTINAMKAVASLFQTNFQPLQHQGEHLYKVKEDGTGGECQTLYKVAHNPPKAHPEYDVLNVTKIRFYDECTYHPHMFHSSIQGYKCEHCEQDHFKPLNHLGRADYQIKGTKSKFTIERIDSSGVIMFSPFSTSGETIVSIVNQTFTLVKVEQGASALPYPRGEKKFENLAFEFHNDEEDIANVDLKKAHYYDKIYHFDDDTHVQKAEEYLSNINTNLNDFDKNPETLYKLIKYFRRFSYDEFVQFFDKHVKFHRSDDHGSRIDDASVDEYDRRSYLFRVLPLV…	Defensive	33	-	-	32	-	-	-	-	TRINITY_DN6533_c0_g1_i7	NA	NA	no
Oslo	TRINITY_DN88203_c0_g1_i1.p1	Vitellogenin	AILVWKKATESQDFSPLRSLNFIQVFVTKCQFPRPQILEVIKEAMNHDSIRQDEQLLTTTLMSYAHLVSKVCLDHEHYWNNPIEPKTLCPNPQKFVQPLIDLLEKTNKP	-	-	Venom	-	-	-	-	1	-	-	-	TRINITY_DN88203_c0_g1_i1	NA	NA	no

## Sheet: Greifswald_summary
sequence name	protein family	cumulative counts per family	signal peptide	VG transcriptome *1	front transcriptome *1	ultimate transcriptome *1	in the venom *2	front proteome *3	unltimate proteome *3	in the leg secretion *4	sequence
TR51573_c6_g1_i3_CDS2	ATP-binding lipase	1		x	x	x				x	MYGICPTHIHHKKLADLVESILRNFIRNLPELCSLCYSECLKSIDLDSVELRRLKVDLCQLPSPVIQPNPDHNIANVDSNRFFTLRGCDRTRGHPLKLIVQPVKNDYHRSFIANC
TR51573_c6_g1_i4_CDS2	ATP-binding lipase	2		x	x	x				x	MYGICPTHIHHKKLADLVESILRNFIRNLPELCSLCYSECLKSIDLDSVELRRLKVDLCQPLSPVIQLTELEAIP
TR51573_c6_g2_i1_CDS1	ATP-binding lipase	3		x	x	x				x	MVESILRNFIRNLPELCSLCYSECLKSIDLDSVELRRLKVDLCQLSSAVIQLNPDHNIANVDSNRFFTLRGCDRTRGHP
TR44885_c0_g1_i1_CDS1	Lectin-PG	1	x			x			x	x	MWLPLVAITLVGLVPFATTYNLDARFEDVPGIPDREYFIGPPGLKVPQLQGEAICQKLGGHLPDIRDRREQDALTNRINQEGGPPRSFLLSGAVCRGRHLWDTTSQPIPRDLWCNGEPAPSDKYCTNLKTDGRGGCVNDHNCDGEFHNLLCQKPKERGPKGQEPGHAGTPPLELPLFFNVDPSTIPQFPQFPQYPQNPQYPQYPQSPYPSSGPAPDVPYTPGGPFGQGGPNGPGGPNGPGGPQRRDGPYAPGGPYAPGGQYGPGGPYAPGGPYAPGGPYGPGGPQGPRQPYTPGGPFGPGGPNGPGGPNGPGGPRTNEEPYRPGGPYGPGGPYGPGGPYAPGGPLSPGGPRNPQQPSGPGGPEVEI
TR51977_c3_g1_i1_CDS1	Lectin-PG	2	x			x			x	x	MGWLPISGVTLLGLLISITQITAQFEDVPGIPNKEYFFGPTGSNVDYWQASSVCQRFGGHLAALDRREELGPLQDHLRKKSPNPPPYWLSGAYCRGRHVWDATGQPIDRDLWCNGEPNQSDNYCTQLQNAGSCVKESKCDGPSAVPICQRPKGDQGPRGTPTGPGGPEVLPPLYFAPPVAQYGAPGQFPQFPEYPGGPQNPQYPGGQGPNPQYPQYPQYPGGQGPQYPQYPGQGPYPQGGPQPQVPYRPGGPFGPGGPNGPGGPRTNDEPYRPGGPYGPGGPYGPDGPFAPGGPLAPGGPNYPQEPKEPGKFGVPNKPGGPFGPGGPNGPGGPNGPGGPPKRDGPYAPGGPFGPGGQYGPDSPYAPGGPYAPGGPYGPGSPQGPKEPHTPGGPFGPGGP…
TR43660_c0_g1_i1_CDS4	CAP1	1	x	x	x	x				x	MIAIFSLVVLGLTCVWGCDYEPAELHTMCIYKEGPACNFTSNSLTQADKDEIVAVHNELRNKVATGNQAKEPSAANMKQLSWDPELATIAQRWVNQCKKGHDKNRGTRTYTWVGQNYAMSGSSAPVEHPDLRKLVSKWYNKEVGNMQPGYVKVFPESPPKVIGHYTQVVWAETEKVGCGILNFKDGKWYTTHLVCNYGPGGNIQGEKMYEEGKACSQCGPEGCSTKYSGLCL
TR48165_c0_g1_i1_CDS2	CAP1	2		x		x				x	MTSLQLQFKQKSLTEVKMMITALLFVVGVQAAWSQNCEYAQYSPMHTMCIYSGPACQYISRGLTQDEIYEIVDIHNEIRSKVATGNQPGQPGAANMKQLYWDNELAMIAQRWADQCQGWHDREHRSHKYEYVGQNYAGWTDHRPIPEAPLKKMIQVWYDEVKNMDPSYLESFPQHSPVFNDIGHYSALVWGDTEAVGCGLLYRLNGDFYEDILICNYGPSGNWNGRKVYEQGPACSKCGEYGCSDYYKGLCA
TR48165_c0_g2_i1_CDS1	CAP1	3		x		x				x	MKQLYWDNELAMIAQRWADQCQGWHDREHRSHKYEYVGQNYAGWMDHRPIPEAPLKKMIQVWYDEVK
TR48165_c0_g1_i7_CDS1	CAP1	4		x		x				x	MTSLQLQFKQKSLTEVKMMITALLFVVGVQAAWSQNCEYAQYSPMHTMCIYSGPACQYISRGLTQDEIYEIVDIHNEIRSKVATGNQPGQPGAANMKQLYWDNELAMIAQRWADQCQGWHDREHRSHKYEYVGQNYAGWNDYRPIPEAPLKKMIQVWYDEVKNMDPSYLESFPQHS
TR15665_c0_g1_i1_CDS2	centiPAD	1		x	x	x	x			x	MDKIPTLIGRDLGIKVVDLNEVMVNEGGSVESDGKGVLMACKSSVIDQTDGSVRNKGMNEEEAEEIFKEYYGLSKVIWLDGVVGEDVTDMHIDGFMTFVNHKAMVTMS
TR49778_c0_g1_i2_CDS1	centiPAD	2		x	x	x	x			x	MNEVMVNEGGSVESDGKGVLMACKSSVIDQTDGSVRNKGMNEEKAEEIFKKYYGLSKVIWLDGVVGEDVTDMHIDGFMTFVNHKAMVTMSEDDLAEFGVIDKDIETLYAATNAEGEEYEKVKIPLTKNNVILTNGTDIGYKGSYANYYVANNVVLVPNYKDPNDDEANEIIQKQYMNPKRTVVGIDVRDLYANGGMIHCVTQQQPAGNYVRV
TR49778_c0_g2_i1_CDS1	centiPAD	3		x	x	x	x			x	MDKIPTLIGRDLGIKVVDLNEVMVNEGGSVESDGQGVLMACKSSVIDQTDGSVRNKGMNEEEAEKIFKEYYGLSKVIWLDGVVGEDVTDMHIDGFMTFVNHKAMVTMSEDDLAE
TR49778_c0_g3_i2_CDS1	centiPAD	4		x	x	x	x			x	MMACKSSVIDQTDGSVRNKGMNEEKAEEIFKKYYGLSKVIWLDGVVGKDVTDMHIDGFMTFVNHKAMVTMSKDDLAEFGV
TR49778_c0_g4_i1_CDS1	centiPAD	5	x	x	x	x	x			x	MKVLVLLGLAMMAAVQAEYTYRFPEESDPHEGTWLQWPHAYEYGPEYRDRIQSSWVEMTKALQDNENVHIIAYDEEEKKRIIGVLEKNDVTLKNVDFHIYPTEDVWARDNGPIFVKDSEGNLLIEDWGFNGWGKKHGYKNMDKIPTLIGRDLGIKVVDLNEVMVNEGGSVESDG
TR41883_c0_g1_i1_CDS2	COEsteraseB	1		x	x	x	x			x	MIKVWTDFAKTGTPVAEDDESLPQWPQITEDVLPVYHFNEPITVKPFDKQ
TR41883_c0_g3_i1_CDS2	COEsteraseB	2		x	x	x	x			x	MLMFFPFPGSVFNGTDGDMSKKMIKVWTDFAKTGTPVAEDDESLPQWPQITEDVLPVYHFNEPITVKPFDKQANHE
TR44791_c0_g1_i1_CDS1	COEsteraseB	3		x	x	x	x			x	MRKAPAEDILKYANSYKKVSYFPIPFTPSVDGHFLPEHPLKLLREGKVNKVPVISGICQLEGAFFMTHISLDYPYSTLTQPEVQKTIVDNVLANPQPC
TR55236_c4_g10_i1_CDS1	COEsteraseB	4		x	x	x	x			x	MLFGESAGSASVSHHLLSPLSKGLFHNAIMQSGTSTCPWAVNLNASYWSNRLGSDLGCPTDNSQELVDCLRKAPAEDILKYANSYKKVSYFPIPFTPSVDGHFLPEHPLKLLREGKVNKVPVISGICQ
TR55236_c4_g11_i2_CDS1	COEsteraseB	5		x	x	x	x			x	MRKAPAEDILKYANSYKKVSYFPIPFTPSVDGHFLPEHPLKLLREGKVNKVPVISGICQLEGAFFMTHISLDYPYSTLTQPEVQKTIVDNILANPQPCDQVTQLIQKAYFDPIDGNNETQVEGTIVHFISDGM
TR55236_c4_g19_i1_CDS1	COEsteraseB	6		x	x	x	x			x	MDVDVVFVALNYRLNAFGFMSTDDEAAPGNYGMLDQNMALKWVQENIETFGGDPNRVLLFGESAGSASVSHHLLSPLSKGLFHNAIMQSGTSTCPWAVNLNVSYWSNRLGNDLGCPTDNSQELVDCLRKAPAEDILKYANSYKKVSYFPIPFTPSVDGHFLPEHPLKLLREGKVNKVPVISGICQ
TR55236_c4_g6_i1_CDS1	COEsteraseB	7	x	x	x	x	x			x	MTNMNLGVAFVLLVLYLAGSISAVEKDATPVVTLKHGGRLQGSTLTTIGGRNFYAFRGIPYAEPPVGELRFKAPEPKSPWSEVVDATKDGSKCVQMDFTKNQPAGDEDCLKINVYTRELPGVDKDANDKSAVMVFLHGGGFTVGDGSSSTYSPRLLMDVDVVFVALNYRLNAFGFMSTDDEAAPGNYGMLDQNMALKWVQENIETF
TR55236_c4_g8_i1_CDS2	COEsteraseB	8		x	x	x	x			x	MSKKMIKVWTDFAKTGTPVAEDDESLPQWPQITEDVLPVYHFNEPITVKPFDKKANHEKYHFWTHDVRKAREDNQNCNY
TR48704_c0_g2_i1_CDS1	Bone-marrow_proteoglycan-like	1				x			x	x	MPFRPGAPFGPGGPYGPGGPYAPGGPLSPEGSGTPQYPGPEGPQEPGTDYGPVEPGTDYPEPEPEYPEPEEGGPGGPEEPGGPGEQTPEEPDKPTEPGYVPKQKPDGKGGFEIEYVWQPQPGKPKPTGEGFVPRKVPDGRGGYIIEYVYMGKRPKKPVGDGWEPRKKPDGKGGFVIEYVWVGSPLQKQPPKGVALKPRKVPDGKGGFIIEYVWVRRRRRVRRPGYRRIQVKIPDGKGGYTIKVRYVGQPGARLPPGFEGTPDHIKHLPGENWVKKMVPDGKGGMIPRYVCSNCDPSRLLGLRHPGGRKMEVVSKKKIPHGGKQVEVITRRKVPQQQQQQPTGGAAPGRKMEVVTRRRKVPQDQAAGRKMQVVTTRRKKVPQDQAAGRKMQVVTTRRKVQ…
TR48704_c0_g2_i3_CDS1	Bone-marrow_proteoglycan-like	2				x			x	x	MPFRPGAPFGPGGPYGPGGPYAPGGPLSPEGSGTPQYPGPEGPQEPGTDYGPVEPGTDYPEPEPEYPEPEEGGPGGPEQPGGPGEQTPEEPEKPTEPGYVPKQKPDGKGGFEIEYVWQPQPGKPKPTGEGFVPRKVPDGRGGYIIEYVYMGKRPKKPVGDGWEPRKKPDGKGGFVIEYVWVGSPLQKQPPKGVALKPRKVPDGKGGFIIEYVWVRRRRRVRRPGYRRIQVKIPDGKGGYTIKVRYVGQPGARLPPGFEGTPDHIKHLPGENWVKKMVPDGKGGMIPRYVCSNCDPSRLLGLRHPGGRKMEVVSKKKIPHGGKQVEVITRRKVPQQQQQQPTGGAAPGRKMEVVTRRRKVPQDQAAGRKMQVVTTRRKKVPQDQAAGRKMQVVTTRRKKV…
TR37275_c0_g2_i1_CDS2	Bone-marrow_proteoglycan-like	3				x				x	MPHSHSIMTPPPPPPPPTDFPLPPGFPSGPGWKAERIPKPDGTFILKAKWIGAPGQDKPPGFSGDGTPPGYKKTRVPDGHGGFLDKFVWAGAPGTIGPNGELPLPPGLNIDAPAPPGYKTQQTPDGHGGFTTQYVKDGSGNAPDQGFNFGGNIGGGFNPGGGGGGTGAGVDMNAGAGFNFGGGGTGTGTGGFGGSGGFGGSGGGGGDGGFGGSGGFGGSGGGFNGGGGSGGGGSGGG
TR37275_c0_g2_i2_CDS2	Bone-marrow_proteoglycan-like	4				x				x	MPHSHSIMTPPPPPPPPTDFPLPPGFPSGPGWKAERIPKPDGTFILKAKWIGAPGQDKPPGFSGDGTPPGYKKTRVPDGHGGFLDKFVWAGAPGTIGPNGELPLPPGLNIDAPAPPGYKTQQTPDGHGGFTTQYVKDGSGNAPDQGFNFGGNIGGGGGGGGTGAGVDMNAGAGFNFGGGGTGTGTGGFGGSGGFGGSGGGGGDGGFGGSGGFGGSGGGFNGGGGSGGGGSGGG
TR42120_c0_g1_i1_CDS1	EGF-domain containing protein	1	x	x	x	x				x	MHNFSFLVIAAVALVSLMQVSAELTCKTKDDCPAVCTNGHQKQCADGVCSCAVLCKTGSSTCPAMCASGHHKQCIDGICSCGVKCKSDGDCPKPACSTGYKETCFKESCICAK
TR42120_c0_g1_i3_CDS2	EGF-domain containing protein	2	x	x	x	x				x	MHNFSFLVIAAVALVSLMEVSAELTCKTKDDCPAVCTNGHQKQCADGVCSCAVLCKTGSSTCPAMCASGHHKQCIDGICSCGVKCKSDGDCPKPACSTGYKETCFKESCICAK
TR55636_c0_g3_i6_CDS5	galaxin	1	x			x				x	MGLTWAAVIWLGIMWPSYLALDYTSFTEYSDCHKNTSAAGLYNSKTQKCCLGSVHSDVKPNEVKCCGSAVYDSSKELCCEDKVIPQETGHACCGETTYDSSKAICCDGKTVEVEGDAANFKCCGNKAYDTKTQKCCSQGKSPTIGESSQLCCGDKLYDKKTHICCFGKLLTKDDPDKTTCCGDGVYNKDSELCCSMAATKKTNPKQNKCCGKEPYDSAEQVCCDFKKVVAKTGDVDRCCGEDLYNSKSAKCCNGVLFQNISSDSEYDSVHECCGSHLIDKEKNPDDRCCASKEPYNSKTQICCIEYHHKVEMKIADKASGINACCGLKAYDKKKQICCHDYRGKETKTEILNRLEDDPDHTRCCDLNLYSGKTQLCCHSDVNGSRQGVVIEKPKPKADE…
TR49749_c0_g12_i1_CDS2	General-odorant binding proteins (GOBP)	1		x	x	x				x	MKNGRKLRCTMGPIEKLPVTAKMAAMMVPKFSVNMCFWTKMGMIGDMHINVEKYADYIDMFGSDPKVKEALKGNITACSTMDPLPDVKYADRVPGWLDVINQFMEMEEFKKLHCMSEAFGKICDDVPNFNMDKLVDKIFATDEVKEK
TR49749_c0_g12_i3_CDS2	General-odorant binding proteins (GOBP)	2		x	x	x				x	MKNGRKLRCTMGPIEKLPVTAKMAAMMVPKFSVNMCFWTKMGMIGDMHINVEKYADYIDMFGSDPKVKEALKGNITACSTMDPLPDVKFADRVPGWLDVIKQFMGMEEFKKLHCMSEAFGKICEDVPNFNMDKLVDKIFATDEEKER
TR49749_c0_g14_i1_CDS2	General-odorant binding proteins (GOBP)	3		x	x	x				x	MVPKFSVNMCFWTKMGMIDDMHINVEKYADYIDMFGSDPKVKEALKGNITACSTMDPLPDVKYADRVPGWLDVIKQYMGMEEFKKLHCMSEAFGKICEDVPNFNMDKLVDKIFATDEEKER
TR49749_c0_g11_i1_CDS1	General-odorant binding proteins (GOBP)	4		x	x	x				x	MGACFIKPTNKMKNNLNRCKCEVYPKYGGTGPGMKNGKKTKCTMGSVEELSIPARTAAMMVPDFSVKMCFWTKMGLISDRHLNFDKFADFIDMFGSDPKVKEALKSNITACSTVDPLPDIKYTERVPGLLDVIKQFLGMEEFQKFHCMGEAFGKICSDVPNFNMDKLVDKIFATDEEKER
TR45664_c0_g2_i1_CDS2	Glue01	1			x	x				x	MGANCQESPLPNLTFDDTLKSLLSSVILKSVHGKPSALQVLDGFNAFIPNINQGLKSNTKILADENISKAVQNLAEAIDAIRKGLANEDAVLEYGTNLSKKTDALENALLSSNSPNEGVQVGSLVQDAGTTVEVIANENFARKNKDLGKNLG
TR35388_c0_g1_i1_CDS4	Glue03	1	x	x	x	x	x			x	MKTFIAIIAALVAVAAAEKMRCFKPNADVGGTPFKDALAACMVEKSETDEAGVPTYVCVMNKLNIDCASTPSGKDIIQAVLPIVTNEKKFEELAKKCEDKNGCEEFATCLNDDLSTKCNDDDKVQ
TR45404_c1_g20_i1_CDS1	Glue03	2		x	x	x	x			x	MRCFKPNADVGGTPFKDALAACMVEKSETDEAGVPTYVCVMNKLNIDCDSTPSGKDIIQKVLPIVTNEKKFEELAKKCEDKNGCEEFATCLN
TR45404_c1_g24_i1_CDS1	Glue03	3	x			x				x	MKTFIAIIAALVAVAAAEKMRCFKPNADVGGTPFKDALPACMVEAGEPNEAGVPTYVCMFNKLKIECASTPSGKDIIQAVLPIVTNEKKFEELAKKCE
TR45404_c1_g24_i2_CDS1	Glue03	4	x			x				x	MKTFIAIIAALVAVAAAQKMRCFKPNADVGGTPFKDALPACMVEAGEPTEAGVPTYVCMFNKLGVACASTPSGKDIIQAVLPIVTNEKKFEELAKKCEDKNGCEEFATCLN
TR48565_c0_g12_i1_CDS1	Glue04	1	x			x				x	MTRPISMLLSLGVVFVILCLIPGPSSSFEFPKIDVKLPSLGDVKAQLPSTGSLKEKLSSFSLKDSVMNYIRTHYPKVKPGLLKDPAFLKELGYNDLVDTVKKVLKQVTDCWAKEMVPVKKALHRFFNG
TR48565_c0_g15_i1_CDS1	Glue04	2	x			x				x	MTRPISMLLSLSVVFVILCLIPAPSSSFEFPKIDVKLPSLGDVKAQLPSTGSLKEKLSSFSLKDSVMNYIRTHYPK
TR48565_c0_g5_i1_CDS1	Glue04	3	x			x				x	MTRPISMLLSLGVVFVILCLMPEPSSSFEFPKIDVKLPSLGDVKAQLPSTGSLKEKLYSFSLKDSVMNYIR
TR48565_c0_g6_i1_CDS1	Glue04	4	x			x				x	MTRPISMLLSLGVVFVILCLIPAPSSSFEFPKIDVKLPSLGDVKAQLPSTGSLKEKLYSFSLKDSVMNYIRTHYPK
TR48565_c0_g8_i1_CDS1	Glue04	5	x			x				x	MTRPISMLLSLSVVFVILCLIPEPSSSFEFPKIDVKLPSLGDVKAQLPSTGSIREKLSSFSLKDSVMNYIRSHYPKVKPGLLKDPAFLKDLGY
TR48565_c0_g8_i2_CDS1	Glue04	6	x			x				x	MTRPISMLLSLDVVFVILCLIPVPSSSFEFPKIDVKLPSLGDVKAQLPSTGSIREKLSSFSLKDSVMNYIRSHYPKVKPGLLKDPAFLKDLGYNDLVDTVKKV
TR48565_c0_g9_i1_CDS1	Glue04	7	x			x				x	MTRPISMLLSLGVVFVILCLIPEPSSSFEFPKIDVKLPSLGDVKAQLPSTGSLKEKLYSFSLKDS
TR47867_c0_g1_i3_CDS1	Glue08	1	x		x	x				x	MYLAAILLFFAAANAAGLEVSIPKVKTIGIQFTKMPENWFYCGTYVKKPTKQFCKLDFKANSDKSGDFAIKYKAMGKGGEDGELKFKLNLVSDGIYEIADFPIKAKAFVTGVAMPILKGGPIITSYFKNFTGGQWGGEEDSGIYGGVLSTTEEGCKSEDAKKLGEKLEKDVLNGEKLIPTEGKC
TR51586_c0_g2_i2_CDS1	Glue09	1	x	x	x	x				x	MAAIRSVWLFVMATVLIPLINCAPMDSIPSERDESGFYTVADFGKLITDTCDKLDGIKATLDDPFVSGAAAGILNQPLPFPNLAILDIFGIL
TR51586_c0_g2_i3_CDS1	Glue09	2	x	x	x	x				x	MAAIRSAWLFVMATVLIPLINCAPMDSIPSERDESGFYTVADFGKLITDTCDKLDGIKATLDDPFVSGAAAGILNQPLPFPNLAILDIFGILDVLTKYLGMLQDYLNELMSGKKTSTT
TR51586_c0_g5_i1_CDS1	Glue09	3	x	x	x	x				x	MAAIRSAWLFVMATVLIPLINCAPMDSIPSERDESGFYTVADFGKLITDTCDKLDGIKATLDDPFVSGAAAGILNQPLPFPNLAILDIFGILDVLTKYLGMLQDYLNELMSGKKPAPPKAPELTYGDYGDPSEPEEKKSQGSLLMTPADLINGLTYACKALNLVGNILQNPVTGALSLPIPDPYHKQNATASNAFFNPLGLVSVVKGLGNYVISPIVDNTIMPLINLIKNAILAGGEPPTTLPPP
TR44669_c2_g1_i2_CDS3	Glue08	1		x	x	x				x	MVYWKCPKNGAKWNDVSPNAPYIMVMCKEADLCKKSSEYTGELKEALNKLEKEKNTKVGDIDQAKCKKAYPDRYA
TR44669_c2_g4_i1_CDS2	Glue08	2			x	x				x	MVYWKCPKNGAKWNDVSPNAPYIMVMCKEAALCKKSSEYTGELKEALTKLEKEKNTKVGDIDQAKCKKAYPDRYA
TR47334_c0_g7_i1_CDS1	Glue12	1		x	x	x				x	MLALSVSADTKPNMAHHEDFEDRDDINLGDAASGFWKAIFPNFDLTKFLHNPVFAAGSQQIPEALGKMIGQGATCSVKVGTAVIPTLKSVYTKAQAKLQTLLTA
TR83936_c0_g1_i1_CDS1	Glue13	1				x				x	MDVSGGGGAGFSTSAAADGGAGGGDGDNFLTNAVRTVGGAAQGLTGGVQDAGTMVTGALEGAIGAPPVLTSVVKGV
TR45562_c0_g4_i2_CDS1	Glue13	2				x				x	MTYTSSGGGSGGATETYTEYYPGGGQGSTQTVTRYTTGQNGGGTMNVEGGAGGQTTVTRYTMGENGGGTMDVDGGAGGQTTVTRYTSGGGGGEFNADGGANGGMTTVTRYSTNGGAGGGVNMDVSGGGGAGFSTSAAAGGGAGGGDGDNFLTNAVRTVGGAAQGLTGGVQDAGTMVTGALEGAIGAPPVLTSVVKGAGSVLKDLEGGVTNLASGATNFLGSLFGKK
TR45562_c0_g4_i3_CDS1	Glue13	3				x				x	MTYTSSGGGSGGATETYTEYYPGGGQGSTQTVTRYTTGQNGGGTMDVDGGAGGQTTVTRYTSGGGGGEFNADGGANGGMTTVTRYSTNGGAGGGVNMDVSGGGGAGFSTSAAAGGGAGGGDGDNFLTNAVRTVGGAAQGLTGGVQDAGTMVTGALEGVIGAPPVLTSVVKGAGSVLKDLEGGVTNLASGATNFLGSLFGKK
TR49425_c0_g1_i1_CDS2	Glue07	1		x	x	x				x	MDEAMKAKAGSGGELKIMITGISGSMKLLRETLSDKAINDIKTLPHQAYRSLLIIKLVRPFLLDGKKDGLDIDG
TR49425_c1_g10_i1_CDS1	Glue07	2		x	x	x				x	MKIMITGISGSMKLLRETLSDKAINDIKTLPHQAYRSLLIIKLVRPFLLDGKKDGLDIDGPIEFFAPKGDFVKSLLPLSCLTPGEECCKDLASCS
TR49425_c1_g2_i1_CDS1	Glue07	3		x	x	x				x	MITGISGSMKLLRETLSDKAINDIKTLPHQAYRSLLIIKLVRPFLLDGKKDGLDIDGPIEFFAPKGDFVNSLLPLSCLTPGEECCKDLASCS
TR50536_c4_g2_i1_CDS2	Glue09	1		x	x	x				x	MRDPRHPLPDLSWVDKLDILNLQGLGKGLYNAGSSIVTGIGCWFGCSAPATTEAPPPPAELAKPEKPAIFDELAGAYGEYS
TR50536_c4_g2_i2_CDS3	Glue09	2		x	x	x				x	MAEYLCKVVNLVAAVLNNKLFDILHINRITIPLRDPRHPLPDLSWVDKLDILNLQGLGKGLYNAGSSLVTGIGCWFGCSAPATTEAPPPPSELTKPEKPAIFDQLAGAYGEYS
TR50536_c4_g2_i3_CDS1	Glue09	3		x	x	x				x	MATVNSSRNCTETRRAQALLNPHSLVKRAMKSVAAVLVVTILMTPTFSFPDPNQALAHFELRDDNGYISIKDLGELLSGMCGQLSVFKDTLAGSVTAGYGQQVLDTPLPLPNLAALDFAGIIKLVTEGLGQALDIATKTIGANGPPGSTDVTTAAPTGTTGKPGFLLTVGDVVDMAEYLCKVVNLVAAVLNNKLFDILHINRITIPLRDPRHPLPDLS
TR50536_c4_g2_i4_CDS3	Glue09	4		x	x	x				x	MVTEGLGQALDIATKTIGANGPPGSTDVTTAAPTGTTGKPGFLLTVGDVVDMAEYLCKVVNLVAAVLNNKLFDILHINRITIPLRDPRHPLPDLSWVDKLDILNLQGLGKGLYNAGSAIVTGIGCWFGCSAPATTEAPPPPAELAKPEKPAIFDELAGAYGEYS
TR50536_c4_g2_i5_CDS1	Glue09	5	x	x	x	x				x	MVKRAMKSVAAVLVVTILMTPTFSFPDPNQALAHLELRDDNGYISIKDLGELLSGMCGQLSVFKDTLAGSLTAGYGQQVLDTPLPLPNLAALDFAGIIKLVTEGLGQALDIATKTIGANGPPGSTDVTTAAPTGTTGKPGFLLTVGDVVDMAEYLCKVVNLVAAVLNNKLFDILHINRITIPLRDPRHPLPDLSWVDKLDILNLQGLGKGLYNAGSSIVTGIGCWFGCSAPATTE
TR50536_c4_g2_i6_CDS2	Glue09	6		x	x	x				x	MRDPRHPLPDLSWVDKLDILNLQGLGKGLYNAGSSIVTGIGCWFGCSAPATTEAPPPPSELTKPEKPAIFDDLAGAYGEYS
TR50536_c4_g2_i7_CDS3	Glue09	7		x	x	x				x	MAEYLCKVVNLVAAVLNNKLFDILHINRITIPLRDPRHPLPDLSWVDKLDILNLQGLGKGLYNAGSSLVTGIGCWFGCSAPATTEAPPPAELAKPEKPAIFDELAGAYGEYS
TR50536_c4_g2_i8_CDS4	Glue09	8		x	x	x				x	MATVNSSRNCTETRRAQALLNPHSLVKRAMKSVAAVLVVTILMTPTFSFPDPNQALAHFELRDDNGYISIKDLGELLSGMCGQLSVFKDTLAGSVTAGYGQQVLDTPLPLPNLAALDFAGIIKLVTEGLGQALDIATKTIGANNGAPPGSTDVTTAAPTGKPGFLLTVGDVVDMAEYLCKVVNLVAAVLNNKLFDILHINRITIPLRDPRHPLPDLSWVDKLDILNLQGLGKGLYNAGSSIVTGIGCWFGCSAPATTEAPPPAELAKPEKPAIFDELAGAYGEYS
TR50536_c4_g3_i1_CDS1	Glue09	9		x	x	x				x	MVTEGLGQALDIATKTIGANGPPGSTDVTTAAPTGTTGKPGFLLTVGDVVDMAEYLCKVVNLVAAVLNNKLFDILHINRITIPLRDPRHPLPDLSWVDKLDILNLQGLGKGLYNAGSSIVTGIGCWFGCSAPATTEAPPPPSELTKPEKPAIFD
TR46188_c0_g1_i1_CDS2	Glue15	1				x				x	MLSYVLGAFDDAINNHTLKEEVKGKLQGHMDAIIEAARIKDLDEKVKALTDKFKPAIEDLKNFEKEITVEKVKTDLAAACRLMTHLIEVMPHIKAE
TR46188_c0_g1_i2_CDS1	Glue15	2	x			x				x	MMIKVAFVCLLVVACSGMIIFPQKEKIGKDAETMLSYVLGAFDDAINNHTLKEEVKGKLQGHMDAIIEAARIKDLDEKVKALTDKFKPAIEDLKTIEKEITEEKVKTDLSAACRLMTHLIEVMPHIKAE
TR46188_c0_g1_i4_CDS2	Glue15	3	x			x				x	MMIKVAFACLLVVACSGMVIFPQKEKIGKDAETMLSYVLGAFDDAINNHTLKEEVKGKLQGHMDAIIEAARIKDLDEKVKALTDKFKPAIEDLKNFEKEITEEKVKTDLSAACRLMTHLIEVMPHIKAE
TR46188_c0_g6_i1_CDS2	Glue15	4				x				x	MDAIIVAARIKDLDEKVKALTDKFKPAIEDLKTIEKEITEEKVKTDLAAACRLMTHLIEVMPHIKAE
TR49496_c0_g1_i1_CDS1	Glue15	5				x				x	MGGLNDAISNYTMTDEVKEKLQKDMDAIIEAAKIKDLGEKVKALTEKCNAAIKDVAAVVKEVTPEGLQELLRNTSAVLSTLVKMMPDITDKPDS
TR49496_c0_g3_i2_CDS2	Glue15	6		x		x				x	MTEKFNAAIKDLAAVVKEVTEEGLQVLLRNTSAVLSSLLKMMPDITDKPDSKP
TR49496_c0_g5_i1_CDS1	Glue15	7		x		x				x	MTEKFNAAIKDLAAVVKEVTEEGLQVLLRNTSAVLSSLLKMLPDITDKPDSKP
TR42321_c0_g2_i1_CDS1	Glue06	1	x			x				x	MRTLVTIVVLMSVAASSFAAPAVTDRKPEERFVLTDAVQAIGGAKQAALQGLTNFGTSLTGALEGALGTGPLLTRAVQGVGDTLVAAEGGITDAASAVTNTIEQPFYYWG
TR42321_c0_g2_i2_CDS1	Glue06	2	x			x				x	MRTAPDLIIQAHPFKMRTLVTIVVVMSIAASSFAAPAVTDRKPEERFVLTDAVQAIGGAKQAALQGLTNFGTSLTGALEGALGTGPLLTRAVQGVGDTLVAAEGGITDAASAVTNTIEQPFYYWG
TR28634_c0_g1_i1_CDS3	Glue16	1	x			x				x	MNKTLIIVGLFVIIPAVLTTALLDRNNEREGNLQNSQAEKLDRRDDQHRNMERDETDDDRDEVSTRPPGSTRGTEPTTPGPRESPPEWPQIPRFPG
TR41627_c0_g1_i1_CDS2	Glue17	1				x				x	MAFRNVEDRQLGGFGNGGIGGERGEIGGMAFRNVEDRQLGRIGNGGIGGAGRGVAVDRMWRRGQDVASAIA
TR45503_c1_g1_i1_CDS1	Glue08	1		x	x	x				x	MDLSQTNKLYYCENWVEDKIQMFCDLDVYNNTNPESGDVTTYYYTIESGEPGSFSFGMTLRSPGIYDVHDDTKRTVVTYITELTEHCLSYHKCFNGGG
TR45503_c2_g1_i1_CDS1	Glue08	2		x	x	x				x	MFCDLDVYNNTNPESGDVTTYYYTIESGEPGSFSFGMTLRSPGIYDVHDDTKRTVVTYITELREHCL
TR45503_c2_g3_i1_CDS1	Glue08	3		x	x	x				x	MFCDLDVYNNTNPESGDVTTYYYTIESGEPGSFSFGMTLRSPGIYDVHDDTKRTVVTYITELTEHCLSYHKCFNGGGWGSSKESGVYVGLMCMDPQYCEGKEHDEMVKNLEAN
TR46016_c0_g1_i2_CDS6	Glue18	1		x	x	x				x	MITQLLEYWSGARNAGSSAPRNVMQLTIARMSAIAVASAFPRFRKVVSKQMGTSTPPVSKSVSSKNSR
TR47331_c0_g1_i5_CDS2	lipocalins	1	x	x	x	x				x	MSSPTSLNMAVTQLLSAAVAVLIMAAAANGADDKCLGLNPAANYDPDQFGKVLWTPYKSTYAKPDEKCLTQALYMEKDNKLHVVTASQLKDSETVTFQQGIFECGTAPGSFKHPNGALGIVYATDNKNYYVYVVCLIDGQGEADRRVKFSTNGGDPNTDAEEAFKKAAEELQQLGITVPTTEIERKNCKAVTEDQFHENKNHEIKVTNEDE
TR47331_c0_g1_i3_CDS2	lipocalins	2	x	x	x	x				x	MSSPTSLNMAVTQLLSAAVAVLIMAAAANGADDKCLGLNPAANYDPDQFGKVLWTPYKSTYAKPDEKCLTQALYMEKDNKLHVVTASQLKDSETVTFQQGIFECGTAPGSFKHPNGALGIVYATDNKNYYVYVVCLIDGQGEADRRVKFSTNGGDPNTDAEEAFKKAAEELQQLGITVPTTEIERKNCKAVTEDQFHENKNRA
TR47331_c0_g1_i4_CDS1	lipocalins	3	x	x	x	x				x	MAVTQLLSAAVAVLIMAATANGADDKCLGLNPAANYDPDQFGKVLWTPYKSTYAKPDEKCLTQALYMEKDNKLHVVTASQLKDSETVTFQQGIFECGTAPGSFKHPNGAQGIVYATDNKNYYVYVVCLIDGQSETDRRVKFSTNGGDPNTDAEEAFKKASEELQQLGITVPTTEIERQNCKAVTEDQFHENKNHEIKVTNEDE
TR51586_c0_g2_i1_CDS1	Glue09	1	x	x	x	x				x	MAAISSAWLFVMATVLIPLINCAPMDSIPSERDESGFYTVADFGKLITDTCDKLDGIKATLDDPFVSGAAAGILNQPLPFPNLA
TR50236_c0_g3_i1_CDS1	PCP	2				x				x	MSPEGKEPHKPGDEPEVPHKPGGPFGPGGPNGPGGPNGPGGPQRRDGPYAPGGPYAPGGPFGPDSPYAPGGPYAPGGPYGPGSPQGPKQPHTPGGPFGPGGPNGPGGPNGPGGPKTNEEPYRPGGPFGPGGPYGPGGPYSPERKPQDQGGPRGYPQGPGEYPLGPEEYPQRPGGTPREPGSYPQGPGGYPKSPGGPPREPMGFPQGPGGFPQGPVGYPQGPQTPKEPGKHGVPHKPGGPFGPGGPNGPGGPNGPGGPRRQDGPY
TR50236_c0_g3_i2_CDS2	PCP	3				x				x	MSPEGKEPHKPGDEPEVPHKPGGPFGPGGPNGPGGPNGPGGPQRRDGPYAPGGPYAPGGPFGPDSPYAPGGPYAPGGPYGPGSPQGPKQPYTPGGPFGPGGPNGPGGPNGPGGPKTNEEPYRPGGPFGPGGPYGPGGPYSPERKPQDQGGPRGYPQGPGEYPQSPGGTPREPGHYPQGPGVYPQGPGEYPTSPGGPPREPMGFPQGPGGFPQGPGEYPQGPQTPKEPGKHGVPHKPGGPFGPGGPNGPGGPNGPGGPRRQDGPY
TR50236_c0_g3_i3_CDS4	PCP	4				x				x	MSPEGKEPHKPGDEPEVPHKPGGPFGPGGPNGPGGPNGPGGPQRRDGPYAPGGPYAPGGPFGPDSPYAPGGPYAPGGPYGPGSPQGPKQPYTPGGPFGPGGPNGPGGPNGPGGPKTNEEPYRPGGPFGPGGPYGPGGPYSPERKPQDQGGPRGYPQGPGEYPQSPGGTPREPGRYSQGPGGYPQGPGGYPHGPHTPKKTWQAWSPT
TR52801_c0_g5_i1_CDS2	PCPDPLP	1				x				x	MENPRAQILANLNYEFMRDKYVPAEAPRYRPHGVAKLGTYIMETVYSFNVESEKETKGKITVDVDFPFGTKILGLELIVLPIVK
TR40618_c0_g1_i1_CDS1	pentraxin	1		x		x				x	MAMYIGGSAAEFKAYPDFEKWVHICTTWTSSGGAAKLYFDGKLVAQANNLQNGRTINTKGGLLHLGQDQLRGGAFHPND
TR40618_c0_g1_i2_CDS1	pentraxin	2		x		x				x	MHSDAQHAARALYVPPKGNPVANMGDRQFSFCFYTFLDKPGRGYYTLFGYATPSDDTNLEIEVRNKAKIMAMYIGGSAAEFKAYPDFEKWVHICTTWTSSGGAAKLYFDGKLAAQANNLQSGRTINTKGGLLHLGQDQLRGGAFHPND
TR40618_c0_g1_i3_CDS1	pentraxin	3		x		x				x	MHSDAQHAARALYVPPKGNPVATMGDRQFSFCFYTFLDKPGRGYYVLFGYATPSDDTNLEIEVRNKAKIMAMYIGGSAAEFKAYPEFEKWVHICTTWTSSGGAAKLYFDGKLAAQANNLQSGRTINTKGGLLHLGQDQLRGGAFHPND
TR42644_c1_g1_i1_CDS2	pentraxin	4	x	x	x	x			x	x	MSSLLVVVSLVAAFFNAVFAFHAKGLDFVLHSDLQHAARALYVPPKGNPVVTMGDKQMSVCMYTFLDKPDRGYYTLFGYATPSDDTNLAIEIRNKQKIMATFVASGIAEFKAYPEFGKWIHICTTWTNVGGVAKLYFDGKLVAQANNLQNGRYVNTKGGLLYLGQDQLAGGKFHPADGIHGKITQFNSWDRALSETEVRQVQNCELEGNTIAWSNASWVMGGDADLEKSTAPCGNVASILIPRVIIYR
TR42644_c1_g1_i2_CDS1	pentraxin	5	x	x	x	x				x	MSSLLVVVSLVAAFFNAVFAFHAKGLDFVLHSDLQHAARALYVPPKGNPVVTMGDKQMSVCMYTFLDKPDRGYYTLFGYATPSDDTNLAIEIRNKQKIMATFVASGIAEFKAYPEFGKWIHICTTWTNVGGVAKLYFDGKLVAQANNLQNGRTINTKGGLLHLGQDQLRGGAFHPNDGISGKITQFNSWDRALSENEIRRVQNCEIEGNVIAWSDASW
TR51654_c0_g16_i1_CDS1	pentraxin	6				x				x	MGQDQDGYDSGFQGYDGMRGKMTHFNAWDRALSDDEVIQVANCALEGNLIAWSTANWLLSGHLDLLPSTAPC
TR51654_c0_g18_i1_CDS1	pentraxin	7				x				x	MALRGSYYYIDAVPPRDKWTHFCISWQSMSGVAKVYIDGKMAAKKTDVAKGDTLYGNNGYLNLGQDQDGYDSGFQGYDGMRGKMTHFNAWDR
TR51654_c0_g10_i1_CDS1	pentraxin	8				x				x	MAAKKSDVAKGDILYGNNGYFNLGQDQDGYDSGFQGYDGMRGKMTHFNAWDRALSDDEVIQVANCAFEGNLIAWSTANWLLSGHLDLLPSTAPC
TR51654_c0_g18_i2_CDS1	pentraxin	9				x				x	MALRNSNYYLDAVPPRDKWTHFCISWQSMSGVAKVYIDGKMAAKKTDVAKGDTLYGNNGYLNLGQDQDGYDSGFQGYDGMRGKMTHFNAWDR
TR51654_c0_g22_i1_CDS1	pentraxin	10				x				x	MALRGSYYYIDAVPPRDKWTHFCISWQSMSGVAKVYIDGKMVAKKTDVAKGDTLYGNNGYLNLGQDQDGYDSGFQGYDGMRGKMTHFNAWDR
TR51654_c0_g28_i2_CDS2	pentraxin	11				x				x	MYGNNGYLNLGQDQDGYDSGFQGYDGMRGKMTHFNAWDRALSDDEVMQVANCALEGNLIAWSTANWLLSGHLDLLPSTAPCGVRIGGVGGGAALAPSPAEEVTYETYTQYIPA
TR51654_c0_g4_i1_CDS3	pentraxin	12				x				x	MYGNNGYFNLGQDQDGYDSGFQGYDGMRGKMTHFNAWDRALSDDDVIQVANCALEGNLIAWSTANWLLSGHLDLLPSTAPCGARIGGVGGGAALAPSPAEEETYETYTQFIPA
TR50311_c0_g4_i1_CDS1	Pentraxin	13			x	x				x	MGQDQDIPDGGFSVDDAMHGKITQFHFWNRELTANEVRNVQNCELEGNVVNWSKASWVLSGHADMQQTKAPCVNYGSLLKL
TR42005_c0_g3_i1_CDS1	SLPTX07	1	x	x	x	x				x	MKKAAILLGLVVLIAFVTVSVTGEETCVFSQCGQRCDEASGWKTSDKKDPLTCPKNEKG
TR42005_c0_g8_i1_CDS3	SLPTX07	2	x	x	x	x				x	MGLVVLIAFVTVSVTGEETCVFSQCGQRCDEASGWKTSDKKDPLTCPKNEKGEEPQKYYCCKST
TR44218_c0_g1_i2_CDS2	SLPTX07	3	x			x				x	MLCLPASLLPCSSCIPKWRAASSVAHRLWLHRLWRMLTSDTWQMVKVRGWWSAACFQMKFLFVFLVSLPILLPSIEASFLGLFGASNTEWVDDAEGCHFTDCHAKIFTGTGECPDGYKKVDVVNCGIIVGDQEKCCKIGVYIEPYQYEMVTETHYMPA
TR44218_c1_g2_i1_CDS2	SLPTX07	4				x				x	MPSIEASFLGLFGASNTEWVDDAEGCHFTDCHAKIFTGTGECPDGYKKVDVVNCGIIVGDQEKCCKIGVYIEPYQYEMVTETHYMPA
TR44926_c0_g3_i1_CDS1	SLPTX14	1	x	x	x	x				x	MFRSGLSFAFFIIGFCIIGLATMTQDVDASQVPHGQRGESRQDASVCTAEMNTRCSMLYCVKPCCENGACRCACGM
TR44926_c0_g4_i1_CDS1	SLPTX14	2		x	x	x				x	MMPQDVDARLVPHGQRGESRQDASVCTAEMNTRCSMLYCMNSCCENGACRCACGM
TR44926_c0_g6_i2_CDS1	SLPTX14	3	x	x	x	x				x	MVRSGLSLAFFIIGFCIIGLAMMPQDVDARLVPHGQRGETRQDASVCTAEMNTRCSMLYCMNSCCENGACRCACGM
TR44926_c0_g7_i1_CDS1	SLPTX14	4		x	x	x				x	MTQDVDARLVPHGQRGESRQDASVCTAEMNTRCSMLYCVNPCCENGACRCACGM
TR44926_c0_g15_i1_CDS1	SLPTX14	5		x	x	x				x	MTQDVDASQVPHGQRGESRQDASVCTAEMNTRCSNVRCVKPCCENGACRCGCGK
TR44062_c0_g1_i1_CDS1	SLPTX16	1	x			x				x	MLLKASLILAVAVSVSWAWEGHKYVEIKKGDPEECPLSDGRKLKVDESTVTTGPGCQKIHCGKVS
TR44062_c0_g1_i2_CDS1	SLPTX16	2	x			x				x	MLLKVSLILAVAVSVSWAWEGHKYVEIKKGDPEECPLSDGRKLKVDESTVTTGPGCQKIHCGKVS
TR44062_c0_g2_i1_CDS1	SLPTX16	3	x			x				x	MLLKASLILAVAVSIAWAWEGHKYVEIKKGDPEECPLSDGRKLKVDESTVTTGPGCQKIHCGKVSDTKLHIYTTGCWVMDIPGCEKQT
TR44062_c0_g4_i1_CDS1	SLPTX16	4	x			x				x	MLLKASLTLLVAVSIAWAWEGHKYVEIKKGDPEECPLSDGRKLKVDESTVTTGPGCQKIHCGKVS
TR44062_c0_g7_i1_CDS2	SLPTX16	5	x			x				x	MLLKVSLILAVAVSVSWAWEGHAYVEIKKGDPEECPLSDGRKLKVDESTVTTGPGCQKIHCGKVSDTKLHIYTT
TR45554_c0_g3_i1_CDS1	SLPTX16	6	x			x			x	x	MLKTATFICFLVLPIVWAQINLQLVRIEKGKDKECAIKEQDEPLKLGGKITSKKGCVQIECNDFGEDHVVIKRQSCGEVSIPKDSDCTSESDDSKPFPDCCPKPKCGKKKD
TR45554_c0_g5_i1_CDS2	SLPTX16	7	x			x			x	x	MLKTATFICFLVLPIVWAQINLQLVRIEKGKDKECAIKEQDEPLKLGGKITSKKGCVQIECNDFGEDHVVIKRQSCGEVSIPKDSGCTSESDDSKPFPDCCPKPKCEKKKD
TR48884_c1_g9_i2_CDS2	SLPTX16	8	x			x				x	MLKTALLLCLVLPIAWAAQGLQIQKIEKGKDKVCTIKDEDKTLKVGEINTLKGCIEVACDGHGEDEVVITRSTCGSMSFPKECHLDSGDDSKPYPKCCPKIKCDPIKKD
TR48884_c1_g4_i1_CDS2	SLPTX16	9		x	x	x			x	x	MRIQRVEEGKPKECVIEGEDKRLKVGETITAKGCERFSCEDREGNQVTLFQSRCEMDFPGKNKCTEEPGDDSKPFPYCCPKQKCN
TR45554_c0_g10_i1_CDS1	SLPTX16	10	x			x			x	x	MLKTATFICFLVLPIVWAQINLQLVRIEKGKDKECAIKEQDEPLKLGGKITSKKGCVQIECNDFGEDHVVIKRQSCGEVSIPKDSGCTSESDD
TR45554_c0_g2_i1_CDS1	SLPTX16	11	x			x			x	x	MVLPIVWAQINLQLVRIEKGKDKECAIKEQDEPLKLGGKITSKKGCVQIECNDFGEDHVVIKRQSCGEVSIP
TR48884_c1_g11_i1_CDS1	SLPTX16	12	x	x	x	x			x	x	MLKTAVLVCLVLPIAWAQIMTIQRVEEGKPKECVIEGEDKRLKVGETITAKGCEEFSCEDREGNQVTLFQSRCE
TR43896_c0_g2_i1_CDS3	SLPTX17	1	x	x	x	x				x	MKIVLFVLLVAVALIGVEGDKVLCFNAAAGNNGATFAGALMDCAKGATELSVEAYECILRALGVTRENGKALVANFGMPGEGQTIVNAAADVCITKPDDTAVAACLKEELEPKCSDADILKPQ
TR43896_c0_g1_i1_CDS1	SLPTX17	2	x	x	x	x				x	MKIVLFVLLVAVALIGVEGDKIMCFNAAAGNNGVTFAEALMDCAKGATELSVEAYECILRSLGVTRE
TR43896_c0_g4_i1_CDS2	SLPTX17	3		x	x	x				x	MMDCAKGATELSVEAYECILRSLGVTRENGKALVATFGIPGQGQTIVNSAADVCIIKPDDTAVAACLKEELEPKCSDADILKPQ
TR45356_c0_g6_i1_CDS1	SLPTX30	1	x	x	x	x			x	x	MNTFIVFGFVCLAAVATVQSDEATDAAYKVCFDEAKYKQKASQGHGCESVVKEEEGKGNPFENEKIAQCFNDALNINTPQGAFEGDNFITSLKESARAEKVDDLIAAVKSCSPAGEVTTEEEFHKVMQC
TR54092_c0_g1_i1_CDS3	Transferrin	1		x	x	x		x		x	MKSEDFELLCKDGTRKPITDYATCNLARVPSHGVVTGVGRAAEDVQAYVSLLAKGQYYYGNRTANNFRMFVSVRDSKDLLFSDSTHSLKIVPVDERNYRKYLGDMANTFDHLNEENCQPTTTESASTHPTA
TR54092_c1_g11_i1_CDS2	Transferrin	2		x	x	x		x		x	MLCKDGTRKPITDYATCNLARVPSHGVVTGVGRAAEDVQAYVSLLAKGQYYYGNRTANNFRMFVSVRDSKDLLFSDSTHSLKIVPVDERNYRKYLGDMANTF
TR54092_c1_g15_i1_CDS2	Transferrin	3		x	x	x		x		x	MLCKDGTRKPITDYATCNLARVPSHGVVTGVGRAAEDVQAYVSLLAKGQYYYGNRTANNFRMFVSVRDSKDLLFSDSTHSLKIVPVDERNYRKYLGDMANTFDHLNEENCQ
TR54092_c1_g1_i1_CDS1	Transferrin	4		x	x	x		x		x	MLCKDGTRKPITDYATCNLARVPSHGVVTGVGRAAEDVQAYVSLLAKGQYYYGNRTANNFRMFVSVRDSKDLLFSDSTHSLKIVPVDERNYRKYLGDMANTFDHLNEENCQPTTTESASTHPTA
TR54092_c1_g5_i1_CDS2	Transferrin	5		x	x	x		x		x	MLCKDGTRKPITDYATCNLARVPSHGVVTGVGRAAEDVQAYVSLLAKGQYYYGNRTANNFRMFVSVRDSKDLLFSDSTHSLKIVPVDERNYRKYLGDMANTF
TR43659_c0_g1_i1_CDS3	tubulin	1		x	x	x				x	MRECISVHVGQAGVQIGNACWELYCLEHGIQPDGQMPSDKTVGGGDDSFNTFFAETGAGKHVPRAVFVDLEPTVVDEVRTGTYRQLFHPEQLITGKEDAANNYARGHYTIGKEIVDLVLDRIRRLADQCSGLQGFLLFHSFGGGTGSGFASLLMERLSVDYGKKSKLEFAIYPAPQVSTAVVEPYNSILTTHTTLEHSDCAFMVDNEALYDICRRNLDVERPTYTNLNRLIGQIVSSVTASLRFDGALNVDLTEFQTNLVPYPRIHFPLASYAPVISAEKAYHEQLSVAEITNACFEPANQMVKCDPRHGKYMACCMLYRGDVVPKDVNAAIATIKTKRTIQFVDWCPTGFKVGINYQPPTVVPGADLAKVQRAVCMLSNTTAIAEAWARLDHKFDLMY…
TR44078_c0_g2_i1_CDS1	tubulin	2		x	x	x			x	x	MRECISIHVGQAGVQIGNACWELYCLEHGIQPDGQMPSDKTVGGGDDSFNTFFSETGAGKHVPRAVFVDLEPTVVDEVRTGTYRQLFHPEQLITGKEDAANNYARGHYTIGKEIVDLVLDRIRKLADQCTGLQGFLIFHSFGGGTGSGFASLLMERLSVDYGKKSKLEFAIYPAPQVSTAVVEPYNSILTTHTTLEHSDCAFMVDNEAIYDICRRNLDIERPTYTNLNRLIGQIVSSITASLRFDGALNVDLTEFQTNLVPYPRIHFPLATYAPVISAEKAYHEQLSVAEITNACFEPANQMVKCDPRHGKYMACCMLYRGDVVPKDVNAAIATIKTKRTIQFVDWCPTGFKVGINYQPPTVVPGGDLAKVQRAVCMLSNTTAIAEAWARLDHKFDLMY…
TR51620_c0_g5_i2_CDS2	tubulin	3		x	x	x				x	MRECISIHIGQAGVQIGNACWELYCLEHGIQPDGQMPSDKTIGGGDDSYNTFFSETGAGKHVPRAVFVDLEPTVVDEVRTGTYRQLFHPEQLITGKEDAANNYARGHYTIGKEIVDLVLDRIRKLADQCTGLQGFLIFHSFGGGTGSGFTSLLMERLSVDYGKKSKLEFSIYPAPQVSTAVVEPYNSILTTHTTLEHSDCAFMVDNEAIYDICRRNLDIERPTYTNLNRLIGQIVSSITASLRFDGALNVDLTEFQTNLVPYPRIHFPLATYAPVISAEKAYHEQLTVSEITNACFEPANQMVKCDPRHGKYMACCLLYRGDVVPKDVNAAIAAIKTKRSIQFVDWCPTGFKVGINYQPPTVVPGGDLAKVQRAVCMLSNTTAIAEAWARLDHKFDLMY…
TR49404_c0_g1_i1_CDS1	Unchar06	1		x	x	x	x			x	MAKTNTSVDQKIIQYSPVPGLTTDVRLGQNLNEFTLDATIKLDKEGFAITGLCYTKQGKESKMFKSDSSTPANFPFTLTDAGQLRFDMTKCNSTEKA
TR49404_c0_g3_i1_CDS1	Unchar06	2		x	x	x	x			x	MLIGRSFFSLYEEFFSIENSSMTKMNVWLAIAGVLSLFAFVAADKCSSIEQPDAINVDKKDNGPTFTVTLGYPSDNVTIRYSCPHAGDNGYLRILALAKTNTSVDQKIIQYSPVPGLTTDVRLGQNLNEFTLDATIKLDKEGFAITGLCYTKQGKESKMFKSDSSTPANFPFTLTDAGQLRFDMT
TR49404_c0_g3_i3_CDS1	Unchar06	3		x	x	x	x			x	MDKEGFAITGLCYTKQGKESKMFKSDSSTPANFPFTLTDAGQLRFDMTKCNSTEKA
TR49404_c0_g6_i1_CDS2	Unchar06	4		x	x	x	x			x	MDKEGFAITGLCYTKQGKESKMFKSDSSTPANFPFTLTDAGQLRFDMAKCNSTEKA
TR43785_c0_g1_i1_CDS1	Unchar17	1	x		x	x				x	MLLKPNVVMNLIILLVSLLAAVYTADGEEETIPQLPAFPELDPNTTEAISKIETVGPTVIANLKSAWAKMGDLRKEANDQIAKIYPLLKDEGKSGKPILDSLSKFSESLKATNHTDPLAIPNVANTAFDVAQKLIKTIKDADLKIEGIDELQKILTTIQDQLGMIRCPAAMLKCMVASVADLLDLVKK
TR43785_c0_g1_i2_CDS1	Unchar17	2	x	x	x	x				x	MLLKPNVVMKLIIILLVSLLAAVYTANGEEDTIPQLPAFPELDPNTTEAISKIETVGPTVIANLKSAWAKMGDLRKEANDQIAKIYPLLKDDEKNGKPILDSLSKFSESLQATNHTDPLAIPNVANTAFDIAQKLIKTIKDADLKIEGIDELQKILTTIQDQLGMIRCPAAMLKCMVASVADLLDLVKK
TR2_c0_g1_i1_CDS1	unknown	1								x	MKMTFKPTQKHSMKTPKKIFRGGAYIVGVLFILLIFINNIEGSTLTLGSLKETLGSTLKE
TR52782_c2_g3_i1_CDS1	Vitellogenin - false positive	1	x				x		x	x	MRTIMVGLLLALLVAVSLVTGGTIPSFKKEKVYTYDYEGRVATGISEDDVKHFSGFGIHSKLKVYTKDDKVYFKFDDTHSGRVNKQVEDFFEPLIIEYNEVTDEVIKAAVMEIEKPFVAVYEDGVFKSYYDPDDSFSNWRKAVVGLFQTQFHPTEVHEPNFYKVYEDGVGGKCKTLYKIAHIPSEETHVEEVLNVTKVRMYDECENRPHYFFSSMDGYKCSHCKQENINALKTFGRVEYEIKGNKQQFTIEKVYASGAVVFTPFTSHGQTVLSVVNQTLSLVSKEEDATPFEVEYKDYKEYDTLAFQFYPDTVEDKEHIENYYYNRIYKKPVPENPVEEVYTVLQSLAKDYKESGKESKTIMKLIYHMQKFQHKHFVELFEKHVNLDEQATKEEKTIRY…
TR55003_c5_g15_i1_CDS1	Ascaris - false positive	1							x	x	MRGDDDYVTHIDAQFLPDRPVTFHAERKHEEEKRKGAKQGSVDVKVIEAELKLPERTYTWSRTLRDFGQKKELNHLFTFESKTPDSYMQRILPDMFWENNRKAKIQLHSVIELQSGVGWGRTTSNYVKLPKSILQVETERISSAPERRALHFNITKRSLPDYNIQSFLNFTYDMSSNPIDGGASTRRIHEVRLYIPHVRWGLDIARDMNRVDNKITAVLRRDKARDNRLEVKDLTNTDVWDVTFTLHHHNVSAARGDIYPTPRERTLEFSLVYPRDGTPQKLSYKGKIINDEGQRNAIRSFKTDSTIDSTYWNIHWKANTDYLRSHEKIYFDHNSAITSLRTQKTATYKAHLDAVFGLPIDFTQNFQSSFYTFDEKLKVRKNDGTGQVDLNLEIVANSP…
*1 BLAST search against venom gland transcriptome, front leg transcriptome and ultimate leg transcriptome; accepted pairwise identity > 90 %
*2 BLAST search against venom proteins (secreted venom run on LCMS and searched against venom gland transcriptome); accepted pairwise identity > 90 %
*3 TRIzol protein extraction from front legs and ultimate legs run on LCMS and searched against leg (combined front and ultimate) transcriptome; see attached sheets for protein summaries
*4 leg secretion run on LCMS and searched against leg (combined front and ultimate) transcriptome

## Sheet: anterior leg proteome
N	Unused	Total	%Cov	%Cov(50)	%Cov(95)	Accession	Name	Species	Peptides(95%)
1	86.46	86.46	89.79	83.45	82.39	TR44304_c0_g1_i1_CDS5	length 284 aa, 855 bp, from complement(1329..2183) of TR44304_c0_g1_i1 len=2480 path=[3357:0-422 3358:423-444 3562:445-510 3572:511-528 3570:529-600 3573:601-601 3568:602-615 3565:616-616 3559:617-650 3552:651-674 3574:675-722 3514:723-738 3543:739-790 3529:791-814 3513:815-966 3478:967-990 3542:991-1125 3294:1126-1149 3528:1150-1837 3575:1838-1861 3576:1862-1960 3551:1961-1975 3509:1976-1984 354…	g1_i1_CDS5	50
2	51.43	51.43	82.44	66.16	54.45	TR44804_c1_g1_i1_CDS3	length 393 aa, 1182 bp, from complement(396..1577) of TR44804_c1_g1_i1 len=1880 path=[2834:0-320 2835:321-340 3257:341-349 3243:350-373 3219:374-387 3254:388-420 3239:421-444 3282:445-502 3274:503-538 3264:539-724 3297:725-730 3189:731-748 3290:749-754 3286:755-829 3281:830-853 3272:854-1006 3263:1007-1042 3280:1043-1066 3293:1067-1090 3292:1091-1144 3278:1145-1168 3270:1169-1255 3291:1256-1270 3…	g1_i1_CDS3	23
2	0	51.43	90.76	72.83	59.94	TR42598_c0_g2_i1_CDS3	length 357 aa, 1074 bp, from 62..1135 of TR42598_c0_g2_i1 len=1231 path=[1894:0-128 1895:129-152 1925:153-257 1932:258-272 1826:273-281 1909:282-296 1929:297-407 1931:408-509 1879:510-545 1933:546-573 1934:574-597 1915:598-698 1907:699-722 1921:723-797 1914:798-803 1906:804-821 1920:822-827 1913:828-1049 1927:1050-1116 1919:1117-1164 1912:1165-1211 1838:1212-1230] [-1, 1894, 1895, 1925, 1932, 182…	g2_i1_CDS3	23
3	46.35	46.35	21.27	17.32	17.32	TR45004_c2_g1_i1_CDS4	length 1946 aa, 5841 bp, from complement(856..6696) of TR45004_c2_g1_i1 len=6836 path=[7757:0-211 7758:212-239 7879:240-299 7900:300-323 7894:324-406 7887:407-430 7909:431-481 7877:482-527 7893:528-625 7855:626-645 7885:646-863 7843:864-905 7844:906-929 7906:930-955 7908:956-979 7907:980-1067 7903:1068-1088 7782:1089-1091 7902:1092-1112 7897:1113-1244 7915:1245-1259 7914:1260-1283 7913:1284-1337 …	g1_i1_CDS4	25
4	36.89	36.89	85.44	85.44	85.44	TR46903_c1_g22_i1_CDS7	length 206 aa, 621 bp, from complement(607..1227) of TR46903_c1_g22_i1 len=1396 path=[2863:0-270 2864:271-289 3422:290-324 3415:325-352 3401:353-355 3373:356-364 3340:365-487 3424:488-496 3412:497-519 3391:520-755 3431:756-779 3432:780-782 3433:783-806 3434:807-863 3435:864-866 3358:867-890 3410:891-914 3385:915-938 3357:939-1237 3219:1238-1395] [-1, 2863, 2864, 3422, 3415, 3401, 3373, 3340, 3424…	g22_i1_CDS7	27
4	0	36.89	85.44	85.44	85.44	TR30110_c0_g1_i1_CDS3	length 206 aa, 621 bp, from 41..661 of TR30110_c0_g1_i1 len=1299 path=[1510:0-27 1511:28-51 1534:52-482 1499:483-506 1533:507-769 1535:770-792 1536:793-801 1532:802-829 1529:830-853 1525:854-924 1509:925-1298] [-1, 1510, 1511, 1534, 1499, 1533, 1535, 1536, 1532, 1529, 1525, 1509, -2]	g1_i1_CDS3	27
5	35.48	35.48	66.84	63.16	60	TR53000_c4_g7_i2_CDS3	length 190 aa, 573 bp, from complement(137..709) of TR53000_c4_g7_i2 len=730 path=[7789:0-52 8339:53-84 8525:85-150 8426:151-153 8583:154-177 8686:178-201 8669:202-210 8643:211-294 8476:295-333 8548:334-376 8698:377-400 8717:401-471 8741:472-483 8704:484-495 8696:496-507 8750:508-519 8758:520-528 8763:529-546 8537:547-567 8451:568-570 8222:571-573 8595:574-597 8536:598-609 8449:610-633 8341:634-6…	g7_i2_CDS3	18
5	0	35.48	66.84	63.16	60	TR53000_c4_g7_i1_CDS5	length 190 aa, 573 bp, from complement(239..811) of TR53000_c4_g7_i1 len=832 path=[7919:0-168 8533:169-198 8731:199-230 8727:231-252 8723:253-255 8719:256-264 8714:265-279 8709:280-287 8701:288-288 8688:289-303 8669:304-312 8643:313-396 8475:397-435 8548:436-478 8698:479-502 8717:503-573 8741:574-585 8704:586-597 8696:598-609 8750:610-621 8758:622-630 8763:631-648 8537:649-669 8451:670-672 8222:6…	g7_i1_CDS5	18
5	0	35.48	66.84	63.16	60	TR53000_c3_g1_i1_CDS3	length 190 aa, 573 bp, from 46..618 of TR53000_c3_g1_i1 len=1226 path=[3334:0-142 3335:143-166 3336:167-178 4988:179-202 5137:203-205 5063:206-208 4976:209-223 5224:224-256 5205:257-265 5287:266-268 5227:269-280 5213:281-292 5186:293-304 5149:305-375 5081:376-399 5002:400-647 5293:648-679 3781:680-709 3782:710-1225] [-1, 3334, 3335, 3336, 4988, 5137, 5063, 4976, 5224, 5205, 5287, 5227, 5213, 5186…	g1_i1_CDS3	18
6	31.77	31.77	57	56.04	52.17	TR38745_c0_g1_i2_CDS3	length 207 aa, 624 bp, from 83..706 of TR38745_c0_g1_i2 len=961 path=[1550:0-228 1551:229-252 1661:253-258 1651:259-272 1641:273-296 1673:297-305 1672:306-329 1671:330-332 1670:333-353 1656:354-362 1646:363-474 1664:475-506 1654:507-530 1644:531-734 1587:735-746 1588:747-770 1589:771-772 1590:773-960] [-1, 1550, 1551, 1661, 1651, 1641, 1673, 1672, 1671, 1670, 1656, 1646, 1664, 1654, 1644, 1587, 1…	g1_i2_CDS3	19
7	23.64	23.64	93.04	91.77	91.77	TR48751_c1_g1_i1_CDS3	length 158 aa, 477 bp, from 38..514 of TR48751_c1_g1_i1 len=944 path=[1791:0-92 1792:93-116 2308:117-144 2301:145-168 2320:169-173 2317:174-197 2313:198-227 2291:228-251 2324:252-278 2322:279-287 2319:288-306 2331:307-338 2311:339-350 2321:351-362 2318:363-410 2333:411-417 2286:418-467 2296:468-503 2314:504-527 2309:528-615 2192:616-639 2335:640-645 2337:646-657 2341:658-664 2344:665-676 2347:677…	g1_i1_CDS3	17
8	20.11	20.11	57.71	56.65	56.65	TR39217_c1_g1_i1_CDS2	length 376 aa, 1131 bp, from complement(470..1600) of TR39217_c1_g1_i1 len=1825 path=[2228:0-168 2229:169-192 2244:193-606 2210:607-630 2252:631-777 2248:778-906 2253:907-909 2220:910-930 2251:931-933 2249:934-972 2247:973-996 2245:997-1278 2226:1279-1302 2242:1303-1603 2232:1604-1627 2233:1628-1824] [-1, 2228, 2229, 2244, 2210, 2252, 2248, 2253, 2220, 2251, 2249, 2247, 2245, 2226, 2242, 2232, 22…	g1_i1_CDS2	15
8	0	20.11	57.71	56.65	56.65	TR25410_c0_g1_i1_CDS3	length 376 aa, 1131 bp, from 73..1203 of TR25410_c0_g1_i1 len=1592 path=[1638:0-391 1639:392-415 1641:416-1515 1637:1516-1591] [-1, 1638, 1639, 1641, 1637, -2]	g1_i1_CDS3	15
9	18.49	18.49	80.53	80	80	TR44566_c0_g2_i1_CDS4	length 190 aa, 573 bp, from complement(287..859) of TR44566_c0_g2_i1 len=910 path=[1481:0-45 1703:46-86 1753:87-102 1773:103-126 1784:127-180 1780:181-204 1777:205-218 1767:219-242 1787:243-245 1789:246-249 1782:250-273 1779:274-281 1776:282-305 1771:306-417 1766:418-429 1788:430-441 1790:442-453 1791:454-471 1733:472-513 1687:514-531 1757:532-615 1745:616-660 1727:661-666 1755:667-690 1774:691-6…	g2_i1_CDS4	25
10	17.7	17.7	79.89	78.31	78.31	TR43890_c0_g2_i6_CDS2	length 189 aa, 570 bp, from complement(67..636) of TR43890_c0_g2_i6 len=665 path=[3115:0-36 3116:37-60 3277:61-170 3010:171-218 3243:219-320 3286:321-344 3306:345-380 3309:381-389 3304:390-401 3303:402-413 3301:414-425 3297:426-434 3290:435-443 3307:444-449 3310:450-458 3268:459-473 3289:474-482 3279:483-496 3300:497-497 3296:498-510 3308:511-521 3311:522-536 3312:537-557 3249:558-579 3224:580-58…	g2_i6_CDS2	47
10	0	17.7	82.97	81.32	81.32	TR43890_c0_g2_i1_CDS2	length 182 aa, 549 bp, from complement(67..615) of TR43890_c0_g2_i1 len=644 path=[3115:0-36 3116:37-60 3277:61-170 3010:171-218 3243:219-320 3286:321-344 3306:345-380 3309:381-389 3304:390-401 3303:402-413 3301:414-425 3297:426-434 3290:435-443 3307:444-449 3310:450-458 3268:459-473 3289:474-482 3279:483-496 3300:497-497 3296:498-510 3308:511-521 3311:522-536 3167:537-558 3226:559-560 3197:561-56…	g2_i1_CDS2	47
11	13.77	13.77	44.74	44.74	44.74	TR37346_c0_g1_i1_CDS1	length 152 aa, 459 bp, from complement(328..786) of TR37346_c0_g1_i1 len=1089 path=[1540:0-70 1583:71-98 1574:99-106 1578:107-130 1581:131-207 1573:208-231 1577:232-288 1531:289-312 1572:313-443 1538:444-467 1580:468-644 1571:645-668 1585:669-692 1584:693-791 1586:792-794 1569:795-837 1536:838-1088] [-1, 1540, 1583, 1574, 1578, 1581, 1573, 1577, 1531, 1572, 1538, 1580, 1571, 1585, 1584, 1586, 156…	g1_i1_CDS1	9
12	12.26	12.26	67.38	56.15	34.22	TR44347_c2_g1_i1_CDS2	length 187 aa, 564 bp, from 89..652 of TR44347_c2_g1_i1 len=654 path=[1081:0-45 1172:46-52 1170:53-76 1168:77-77 1166:78-82 1162:83-101 1155:102-208 1175:209-232 1177:233-248 1160:249-266 1153:267-272 1165:273-290 1159:291-304 1174:305-305 1173:306-336 1171:337-341 1169:342-365 1167:366-389 1164:390-413 1157:414-451 1176:452-461 1030:462-475 1163:476-488 1156:489-558 1149:559-560 1141:561-584 110…	g1_i1_CDS2	5
13	11.22	11.22	59.05	51.43	45.71	TR53000_c4_g10_i1_CDS1	length 105 aa, 315 bp, from complement(3..317) of TR53000_c4_g10_i1 len=676 path=[6868:0-46 8447:47-58 8594:59-73 8530:74-97 8629:98-106 8692:107-118 8676:119-142 8652:143-157 8617:158-184 8564:185-187 8484:188-230 8262:231-241 7413:242-265 7414:266-675] [-1, 6868, 8447, 8594, 8530, 8629, 8692, 8676, 8652, 8617, 8564, 8484, 8262, 7413, 7414, -2]	g10_i1_CDS1	6
13	0	10.25	60	60	60	TR53000_c4_g14_i1_CDS1	length 80 aa, 240 bp, from complement(3..242) of TR53000_c4_g14_i1 len=601 path=[5944:0-46 8440:47-67 8326:68-82 8521:83-88 8421:89-109 8306:110-112 8501:113-155 8397:156-166 8277:167-190 5971:191-600] [-1, 5944, 8440, 8326, 8521, 8421, 8306, 8501, 8397, 8277, 5971, -2]	g14_i1_CDS1	6
13	0	10.25	62.34	62.34	62.34	TR53000_c4_g11_i1_CDS1	length 77 aa, 231 bp, from complement(3..233) of TR53000_c4_g11_i1 len=592 path=[7521:0-34 7522:35-37 8333:38-58 8529:59-73 8429:74-79 8315:80-103 8509:104-146 8406:147-157 8286:158-181 8027:182-591] [-1, 7521, 7522, 8333, 8529, 8429, 8315, 8509, 8406, 8286, 8027, -2]	g11_i1_CDS1	6
14	10.96	15.47	98.47	92.35	79.08	TR43890_c0_g2_i5_CDS2	length 196 aa, 591 bp, from complement(31..621) of TR43890_c0_g2_i5 len=637 path=[2854:0-358 2855:359-365 2856:366-374 2857:375-386 2858:387-410 3297:411-419 3290:420-428 3307:429-434 3253:435-547 3203:548-551 2941:552-560 2942:561-575 2943:576-591 2944:592-599 2945:600-636] [-1, 2854, 2855, 2856, 2857, 2858, 3297, 3290, 3307, 3253, 3203, 2941, 2942, 2943, 2944, 2945, -2]	g2_i5_CDS2	56
15	9.72	9.72	31.64	25.82	25.82	TR48503_c1_g1_i1_CDS1	length 275 aa, 825 bp, from complement(3..827) of TR48503_c1_g1_i1 len=978 path=[3578:0-34 4572:35-60 4568:61-103 4563:104-159 4557:160-163 4581:164-183 4562:184-187 4590:188-226 4548:227-229 4540:230-250 4527:251-334 4583:335-355 4506:356-358 4473:359-379 4584:380-403 4591:404-421 4343:422-439 4552:440-445 4544:446-487 4536:488-511 4525:512-532 4503:533-556 4535:557-613 4524:614-655 4502:656-682…	g1_i1_CDS1	6
16	9.16	9.16	38.12	33.13	33.13	TR52483_c0_g5_i2_CDS2	length 160 aa, 483 bp, from complement(483..965) of TR52483_c0_g5_i2 len=1206 path=[4692:0-24 4693:25-25 4694:26-46 7430:47-69 7612:70-118 7839:119-140 7977:141-173 8046:174-180 7832:181-207 7974:208-249 8048:250-250 7898:251-303 7821:304-325 7992:326-341 8052:342-349 8063:350-351 7887:352-377 8022:378-384 7692:385-408 7958:409-418 7920:419-471 7863:472-495 7776:496-505 7657:506-529 7981:530-547 …	g5_i2_CDS2	7
16	0	9.16	38.12	33.13	33.13	TR52483_c0_g5_i1_CDS2	length 160 aa, 483 bp, from complement(380..862) of TR52483_c0_g5_i1 len=1103 path=[6698:0-76 6699:77-83 6700:84-110 7420:111-152 7189:153-153 7602:154-156 7837:157-200 7739:201-222 7585:223-238 7379:239-246 7727:247-297 7984:298-305 7958:306-315 7920:316-368 7863:369-392 7776:393-402 7657:403-426 7981:427-444 7952:445-468 7913:469-527 8055:528-534 7949:535-558 7909:559-570 8057:571-594 8066:595-…	g5_i1_CDS2	7
17	8.57	8.57	41.33	35.2	35.2	TR55234_c7_g17_i3_CDS1	length 196 aa, 591 bp, from complement(12..602) of TR55234_c7_g17_i3 len=1053 path=[7973:0-31 12181:32-76 12532:77-82 12364:83-106 12162:107-139 12629:140-151 12506:152-175 12671:176-232 12577:233-286 12429:287-310 12237:311-409 12821:410-433 12990:434-472 13007:473-496 13022:497-502 12571:503-508 12728:509-532 12660:533-550 13008:551-562 13023:563-592 12658:593-634 12559:635-646 12407:647-670 12…	g17_i3_CDS1	6
18	8.19	15.21	65.04	58.54	53.66	TR53000_c3_g9_i1_CDS4	length 123 aa, 369 bp, from 140..508 of TR53000_c3_g9_i1 len=510 path=[4459:0-39 5076:40-65 5145:66-68 5212:69-89 5185:90-95 5134:96-110 4979:111-131 5178:132-134 5125:135-146 4964:147-155 5270:156-170 5260:171-179 5250:180-194 5239:195-206 5228:207-218 5215:219-230 5187:231-239 5150:240-252 5082:253-257 5003:258-278 4910:279-281 5079:282-287 5000:288-290 4908:291-302 5078:303-317 4999:318-326 49…	g9_i1_CDS4	9
18	0	15.21	65.04	58.54	53.66	TR53000_c3_g3_i1_CDS4	length 123 aa, 369 bp, from 94..462 of TR53000_c3_g3_i1 len=464 path=[4376:0-49 4997:50-64 5147:65-88 5074:89-100 4987:101-109 5135:110-133 5062:134-148 4975:149-160 5176:161-184 5204:185-193 5118:194-206 5168:207-207 5032:208-232 5105:233-235 5189:236-241 5152:242-244 5087:245-256 5008:257-271 4915:272-280 5080:281-295 5001:296-313 4909:314-343 4220:344-463] [-1, 4376, 4997, 5147, 5074, 4987, 51…	g3_i1_CDS4	9
18	0	15.21	65.04	58.54	53.66	TR53000_c3_g12_i1_CDS3	length 123 aa, 369 bp, from 52..420 of TR53000_c3_g12_i1 len=422 path=[4699:0-46 5075:47-58 5143:59-67 4990:68-82 5066:83-91 5246:92-106 5236:107-130 5226:131-142 5207:143-151 5174:152-175 5289:176-178 5037:179-202 4945:203-214 5101:215-229 5019:230-238 4927:239-253 5086:254-271 5007:272-274 4914:275-298 3882:299-299 3883:300-301 3884:302-421] [-1, 4699, 5075, 5143, 4990, 5066, 5246, 5236, 5226, …	g12_i1_CDS3	9
18	0	14.81	79.12	79.12	72.53	TR53000_c4_g17_i1_CDS1	length 91 aa, 273 bp, from complement(3..275) of TR53000_c4_g17_i1 len=329 path=[6262:0-34 6263:35-58 8438:59-70 8660:71-94 8693:95-154 8677:155-178 8656:179-181 8621:182-205 8736:206-208 8746:209-226 8754:227-241 8482:242-250 8374:251-265 8255:266-277 5356:278-301 5357:302-304 5358:305-328] [-1, 6262, 6263, 8438, 8660, 8693, 8677, 8656, 8621, 8736, 8746, 8754, 8482, 8374, 8255, 5356, 5357, 5358,…	g17_i1_CDS1	9
18	0	14.38	72.55	64.71	64.71	TR53000_c3_g8_i1_CDS2	length 102 aa, 306 bp, from 46..351 of TR53000_c3_g8_i1 len=353 path=[3959:0-37 5148:38-61 4994:62-73 5211:74-82 5136:83-95 5181:96-96 5057:97-106 5126:107-109 4965:110-120 5043:121-124 5113:125-130 5196:131-133 5162:134-145 5099:146-160 5188:161-184 5151:185-202 5085:203-205 5006:206-229 5292:230-230 3139:231-232 3140:233-352] [-1, 3959, 5148, 4994, 5211, 5136, 5181, 5057, 5126, 4965, 5043, 5113…	g8_i1_CDS2	9
18	0	14.38	77.65	77.65	77.65	TR53000_c4_g2_i1_CDS1	length 85 aa, 255 bp, from complement(3..257) of TR53000_c4_g2_i1 len=302 path=[5238:0-34 5239:35-58 8680:59-118 8661:119-142 8694:143-172 8735:173-190 8745:191-205 8753:206-214 8759:215-229 8765:230-241 8770:242-244 8555:245-250 8739:251-253 8256:254-278 5264:279-279 5265:280-292 5266:293-301] [-1, 5238, 5239, 8680, 8661, 8694, 8735, 8745, 8753, 8759, 8765, 8770, 8555, 8739, 8256, 5264, 5265, 52…	g2_i1_CDS1	9
18	0	12	83.58	83.58	83.58	TR53000_c4_g4_i1_CDS2	length 67 aa, 201 bp, from complement(3..203) of TR53000_c4_g4_i1 len=230 path=[7729:0-82 7730:83-106 7731:107-109 7732:110-133 7733:134-136 7734:137-154 7735:155-169 7736:170-178 7737:179-193 7738:194-205 7739:206-229] [-1, 7729, 7730, 7731, 7732, 7733, 7734, 7735, 7736, 7737, 7738, 7739, -2]	g4_i1_CDS2	8
18	0	12	83.58	83.58	83.58	TR53000_c4_g1_i1_CDS2	length 67 aa, 201 bp, from complement(3..203) of TR53000_c4_g1_i1 len=239 path=[5683:0-82 5684:83-106 5685:107-109 5686:110-133 5687:134-136 5688:137-154 5689:155-169 5690:170-178 5691:179-193 5692:194-205 5693:206-208 5694:209-238] [-1, 5683, 5684, 5685, 5686, 5687, 5688, 5689, 5690, 5691, 5692, 5693, 5694, -2]	g1_i1_CDS2	8
19	8.03	8.03	32.12	32.12	27.37	TR50657_c0_g6_i1_CDS1	length 358 aa, 1077 bp, from complement(294..1370) of TR50657_c0_g6_i1 len=1375 path=[4410:0-34 4857:35-44 5015:45-58 4936:59-66 4848:67-69 5005:70-75 4926:76-99 5089:100-104 5055:105-113 5107:114-123 5164:124-134 5173:135-139 4981:140-163 4901:164-164 5079:165-167 5042:168-172 4976:173-224 5123:225-247 5150:248-325 5146:326-349 5037:350-379 5165:380-391 5174:392-412 5177:413-415 5179:416-424 503…	g6_i1_CDS1	5
20	6.79	6.79	47.9	34.13	34.13	TR50520_c0_g3_i1_CDS1	length 167 aa, 504 bp, from complement(228..731) of TR50520_c0_g3_i1 len=794 path=[2103:0-81 2104:82-105 2976:106-121 3047:122-122 2882:123-123 2968:124-140 3040:141-141 2873:142-146 2958:147-154 3119:155-161 3086:162-180 3025:181-187 3117:188-195 3084:196-204 3020:205-211 3115:212-228 3081:229-235 3016:236-241 3114:242-283 3080:284-288 3014:289-301 3113:302-307 3079:308-312 3012:313-313 2930:314…	g3_i1_CDS1	5
20	0	4.73	75.82	50.55	50.55	TR50520_c0_g4_i1_CDS1	length 91 aa, 273 bp, from complement(3..275) of TR50520_c0_g4_i1 len=320 path=[2067:0-34 2068:35-40 2069:41-61 2070:62-64 2071:65-70 2072:71-85 3041:86-94 2963:95-118 2870:119-133 3031:134-139 2954:140-142 2860:143-169 3023:170-175 2945:176-187 2851:188-211 2668:212-217 2939:218-232 2845:233-256 2735:257-277 2736:278-319] [-1, 2067, 2068, 2069, 2070, 2071, 2072, 3041, 2963, 2870, 3031, 2954, 286…	g4_i1_CDS1	4
20	0	4.73	54.02	52.87	52.87	TR50520_c0_g7_i1_CDS1	length 87 aa, 261 bp, from complement(3..263) of TR50520_c0_g7_i1 len=308 path=[2261:0-28 2262:29-49 2263:50-52 2264:53-58 2265:59-73 2266:74-82 2875:83-106 3036:107-121 2959:122-127 3088:128-163 3027:164-175 2948:176-181 2855:182-205 3021:206-206 2942:207-208 2848:209-229 3017:230-232 2936:233-244 2842:245-265 2315:266-307] [-1, 2261, 2262, 2263, 2264, 2265, 2266, 2875, 3036, 2959, 3088, 3027, 2…	g7_i1_CDS1	4
21	5.3	5.3	24.84	14.04	9.935	TR50778_c2_g1_i6_CDS10	length 463 aa, 1392 bp, from complement(1756..3147) of TR50778_c2_g1_i6 len=3228 path=[5179:0-45 5180:46-69 5291:70-134 5355:135-158 5344:159-178 5326:179-179 5370:180-202 5364:203-298 5353:299-322 5369:323-373 5377:374-397 5373:398-453 5379:454-469 5362:470-493 5351:494-541 5319:542-559 5360:560-619 5336:620-634 5350:635-764 5279:765-898 5380:899-922 5386:923-939 5390:940-963 5394:964-1003 5376:…	g1_i6_CDS10	3
21	0	5.3	24.84	14.04	9.935	TR50778_c2_g1_i1_CDS10	length 463 aa, 1392 bp, from complement(1726..3117) of TR50778_c2_g1_i1 len=3198 path=[5179:0-45 5180:46-69 5291:70-134 5355:135-158 5344:159-178 5326:179-179 5370:180-202 5364:203-298 5353:299-322 5369:323-373 5377:374-397 5373:398-453 5379:454-469 5362:470-493 5351:494-541 5319:542-559 5360:560-619 5336:620-634 5350:635-764 5279:765-898 5380:899-922 5386:923-939 5390:940-963 5394:964-1003 5376:…	g1_i1_CDS10	3
22	5.12	5.12	63.08	63.08	63.08	TR50003_c4_g11_i1_CDS1	length 65 aa, 195 bp, from complement(1..195) of TR50003_c4_g11_i1 len=602 path=[7181:0-68 9666:69-96 9472:97-124 9782:125-155 9644:156-182 9446:183-204 9226:205-226 7602:227-601] [-1, 7181, 9666, 9472, 9782, 9644, 9446, 9226, 7602, -2]	g11_i1_CDS1	3
22	0	2.82	45	45	45	TR48357_c0_g3_i3_CDS1	length 60 aa, 180 bp, from complement(2..181) of TR48357_c0_g3_i3 len=727 path=[2840:0-72 3863:73-99 3970:100-108 4070:109-131 3850:132-154 4191:155-155 4131:156-158 4049:159-170 3937:171-175 3814:176-194 4029:195-195 3920:196-198 3798:199-199 4022:200-200 3913:201-222 4291:223-226 4284:227-227 4274:228-249 4260:250-255 4237:256-257 4202:258-291 4153:292-304 3992:305-328 4272:329-344 4258:345-394…	g3_i3_CDS1	2
22	0	2.82	45	45	45	TR48357_c0_g3_i1_CDS1	length 60 aa, 180 bp, from complement(2..181) of TR48357_c0_g3_i1 len=1457 path=[2840:0-72 3863:73-99 3970:100-108 4070:109-131 3850:132-154 4191:155-155 4131:156-158 4049:159-170 3937:171-175 3814:176-194 4029:195-195 3920:196-198 3798:199-199 4022:200-200 3913:201-222 4291:223-226 4284:227-227 4274:228-249 4260:250-255 4237:256-257 4202:258-291 4153:292-304 3992:305-328 4272:329-344 4258:345-39…	g3_i1_CDS1	2
22	0	2.78	33.33	33.33	33.33	TR50003_c4_g13_i2_CDS1	length 69 aa, 207 bp, from complement(1..207) of TR50003_c4_g13_i2 len=614 path=[7472:0-91 9660:92-137 9463:138-165 9247:166-193 9636:194-215 9436:216-216 9216:217-238 7258:239-613] [-1, 7472, 9660, 9463, 9247, 9636, 9436, 9216, 7258, -2]	g13_i2_CDS1	2
22	0	2.78	43.4	43.4	43.4	TR50003_c4_g13_i1_CDS1	length 53 aa, 159 bp, from complement(3..161) of TR50003_c4_g13_i1 len=568 path=[8111:0-24 9273:25-45 9660:46-91 9463:92-119 9247:120-147 9636:148-169 9436:170-170 9216:171-192 7258:193-567] [-1, 8111, 9273, 9660, 9463, 9247, 9636, 9436, 9216, 7258, -2]	g13_i1_CDS1	2
23	4.67	4.67	48.92	43.88	27.34	TR45645_c0_g2_i1_CDS4	length 139 aa, 420 bp, from complement(352..771) of TR45645_c0_g2_i1 len=847 path=[1756:0-103 1943:104-109 1973:110-137 2024:138-210 2020:211-234 2016:235-272 2029:273-296 2032:297-327 1967:328-333 1935:334-349 1990:350-350 1964:351-357 1930:358-371 1987:372-395 1961:396-407 2004:408-410 2022:411-431 2018:432-458 2011:459-473 1980:474-482 1951:483-522 1917:523-546 1626:547-560 2017:561-566 2009:5…	g2_i1_CDS4	2
23	0	4.67	55.28	49.59	30.89	TR42573_c0_g1_i1_CDS4	length 123 aa, 372 bp, from complement(360..731) of TR42573_c0_g1_i1 len=786 path=[1545:0-225 1661:226-258 1729:259-260 1728:261-310 1726:311-334 1723:335-336 1717:337-337 1706:338-360 1651:361-361 1694:362-364 1727:365-373 1725:374-457 1730:458-478 1713:479-481 1700:482-490 1688:491-502 1736:503-508 1711:509-532 1740:533-556 1741:557-589 1742:590-613 1634:614-764 1423:765-785] [-1, 1545, 1661, 1…	g1_i1_CDS4	2
24	4.55	4.55	22.9	17.76	13.55	TR40041_c0_g1_i1_CDS3	length 214 aa, 645 bp, from complement(515..1159) of TR40041_c0_g1_i1 len=1259 path=[1613:0-138 1614:139-153 1745:154-210 1740:211-231 1747:232-288 1742:289-303 1738:304-409 1712:410-427 1741:428-487 1737:488-511 1733:512-656 1748:657-680 1749:681-720 1750:721-744 1751:745-750 1719:751-774 1706:775-783 1607:784-1258] [-1, 1613, 1614, 1745, 1740, 1747, 1742, 1738, 1712, 1741, 1737, 1733, 1748, 174…	g1_i1_CDS3	2
25	4.4	4.4	51.25	51.25	37.5	TR33133_c0_g1_i1_CDS2	length 80 aa, 243 bp, from 31..273 of TR33133_c0_g1_i1 len=431 path=[743:0-49 756:50-85 763:86-133 761:134-181 762:182-214 760:215-238 757:239-293 752:294-317 733:318-430] [-1, 743, 756, 763, 761, 762, 760, 757, 752, 733, -2]	g1_i1_CDS2	2
25	0	3.45	51.72	51.72	51.72	TR48503_c1_g10_i1_CDS2	length 58 aa, 177 bp, from complement(253..429) of TR48503_c1_g10_i1 len=462 path=[3331:0-84 4322:85-115 4399:116-155 4521:156-179 4495:180-229 4447:230-253 4533:254-308 4578:309-332 4588:333-345 4370:346-365 4579:366-413 3647:414-461] [-1, 3331, 4322, 4399, 4521, 4495, 4447, 4533, 4578, 4588, 4370, 4579, 3647, -2]	g10_i1_CDS2	2
25	0	3.41	63.64	49.09	39.09	TR48503_c1_g1_i2_CDS1	length 110 aa, 330 bp, from complement(3..332) of TR48503_c1_g1_i2 len=335 path=[3677:0-70 4463:71-118 4522:119-130 4497:131-154 4577:155-157 4587:158-181 4490:182-205 4434:206-231 4366:232-274 4281:275-330 3415:331-334] [-1, 3677, 4463, 4522, 4497, 4577, 4587, 4490, 4434, 4366, 4281, 3415, -2]	g1_i2_CDS1	2
26	4.39	4.39	29.33	29.33	28.85	TR42093_c0_g2_i1_CDS2	length 208 aa, 627 bp, from complement(154..780) of TR42093_c0_g2_i1 len=819 path=[1357:0-133 1358:134-156 1359:157-163 1360:164-167 1361:168-187 1467:188-221 1460:222-548 1477:549-572 1482:573-592 1487:593-608 1491:609-616 1495:617-641 1499:642-644 1323:645-647 1324:648-683 1338:684-718 1478:719-719 1483:720-764 1439:765-772 1430:773-785 1446:786-788 1438:789-818] [-1, 1357, 1358, 1359, 1360, 13…	g2_i1_CDS2	17
27	4.21	4.21	26.81	20.85	20.85	TR52190_c0_g1_i3_CDS3	length 235 aa, 708 bp, from complement(439..1146) of TR52190_c0_g1_i3 len=1153 path=[5440:0-86 5441:87-110 5771:111-160 6003:161-173 5881:174-184 5750:185-194 6066:195-195 5982:196-218 6201:219-221 6211:222-226 6218:227-241 6222:242-268 6225:269-276 6172:277-292 6157:293-300 6130:301-301 6098:302-307 6049:308-354 6171:355-355 6156:356-376 6129:377-421 6097:422-433 5949:434-457 6170:458-476 6155:4…	g1_i3_CDS3	3
27	0	4.21	35	27.22	27.22	TR52190_c0_g1_i2_CDS3	length 180 aa, 543 bp, from complement(154..696) of TR52190_c0_g1_i2 len=1179 path=[4435:0-40 5901:41-69 6171:70-70 6156:71-91 6129:92-136 6097:137-148 5950:149-172 6170:173-191 6155:192-220 6128:221-244 6095:245-308 6044:309-332 5944:333-335 5825:336-359 6202:360-377 6191:378-416 6187:417-520 6169:521-538 6153:539-539 6124:540-542 6090:543-566 6207:567-575 6119:576-599 6165:600-605 6146:606-608 …	g1_i2_CDS3	3
27	0	4.21	26.81	20.85	20.85	TR52190_c0_g1_i1_CDS3	length 235 aa, 708 bp, from complement(185..892) of TR52190_c0_g1_i1 len=1374 path=[5047:0-46 5048:47-47 6010:48-71 5889:72-100 5758:101-101 5992:102-122 6135:123-167 6058:168-191 6181:192-203 6170:204-222 6155:223-251 6128:252-275 6095:276-339 6044:340-363 5944:364-366 5825:367-390 6202:391-408 6191:409-447 6187:448-551 6203:552-552 6151:553-576 6179:577-590 6168:591-629 6150:630-657 6122:658-69…	g1_i1_CDS3	3
28	4	4	19.05	19.05	19.05	TR50511_c0_g8_i1_CDS1	length 147 aa, 441 bp, from complement(3..443) of TR50511_c0_g8_i1 len=456 path=[4795:0-205 4796:206-229 6627:230-250 6880:251-266 6754:267-267 6605:268-271 6857:272-274 6729:275-283 6575:284-291 6993:292-295 6935:296-304 6827:305-328 6982:329-337 6917:338-359 6807:360-365 6972:366-383 6904:384-389 6790:390-401 6485:402-426 5221:427-455] [-1, 4795, 4796, 6627, 6880, 6754, 6605, 6857, 6729, 6575, …	g8_i1_CDS1	2
28	0	4	18.3	18.3	18.3	TR50511_c0_g17_i1_CDS1	length 153 aa, 459 bp, from complement(3..461) of TR50511_c0_g17_i1 len=463 path=[4971:0-205 4972:206-229 7032:230-250 7007:251-266 7101:267-267 7099:268-271 7097:272-274 7095:275-283 7093:284-291 7091:292-295 7087:296-304 7081:305-307 7073:308-313 7065:314-328 7052:329-337 7108:338-359 6905:360-365 6791:366-381 6486:382-429 5264:430-435 5265:436-462] [-1, 4971, 4972, 7032, 7007, 7101, 7099, 7097…	g17_i1_CDS1	2
28	0	4	18.3	18.3	18.3	TR50511_c0_g12_i1_CDS1	length 153 aa, 459 bp, from complement(3..461) of TR50511_c0_g12_i1 len=512 path=[5334:0-205 5335:206-229 6883:230-250 6758:251-266 7004:267-267 6860:268-291 7047:292-295 7029:296-304 6996:305-307 7082:308-313 7074:314-337 7105:338-359 7112:360-365 7037:366-381 7016:382-389 6971:390-401 6903:402-402 6789:403-429 6653:430-435 6480:436-462 5887:463-511] [-1, 5334, 5335, 6883, 6758, 7004, 6860, 7047…	g12_i1_CDS1	2
28	0	1.82	28.16	28.16	28.16	TR50511_c0_g9_i1_CDS1	length 103 aa, 312 bp, from complement(27..338) of TR50511_c0_g9_i1 len=341 path=[5109:0-46 5110:47-61 5111:62-64 5112:65-94 5113:95-96 5114:97-106 5115:107-117 5116:118-120 5117:121-127 5118:128-133 5119:134-141 5120:142-157 5121:158-340] [-1, 5109, 5110, 5111, 5112, 5113, 5114, 5115, 5116, 5117, 5118, 5119, 5120, 5121, -2]	g9_i1_CDS1	2
28	0	1.82	28.16	28.16	28.16	TR50511_c0_g7_i1_CDS1	length 103 aa, 312 bp, from complement(153..464) of TR50511_c0_g7_i1 len=467 path=[4994:0-47 6770:48-68 7008:69-114 6958:115-133 6756:134-136 6864:137-161 6595:162-166 6999:167-172 6945:173-187 6841:188-192 6712:193-196 6550:197-229 6819:230-253 6686:254-259 6517:260-267 6340:268-283 6341:284-466] [-1, 4994, 6770, 7008, 6958, 6756, 6864, 6595, 6999, 6945, 6841, 6712, 6550, 6819, 6686, 6517, 6340,…	g7_i1_CDS1	2
28	0	1.82	28.16	28.16	28.16	TR50511_c0_g2_i1_CDS1	length 103 aa, 312 bp, from complement(152..463) of TR50511_c0_g2_i1 len=466 path=[4866:0-47 6632:48-68 6888:69-114 6762:115-133 6612:134-136 6865:137-137 6737:138-147 6587:148-157 6848:158-160 6717:161-165 6561:166-189 6829:190-219 6694:220-221 6531:222-231 6809:232-242 6669:243-266 6499:267-282 4825:283-465] [-1, 4866, 6632, 6888, 6762, 6612, 6865, 6737, 6587, 6848, 6717, 6561, 6829, 6694, 6531…	g2_i1_CDS1	2
28	0	1.82	28.16	28.16	28.16	TR50511_c0_g1_i1_CDS2	length 103 aa, 312 bp, from complement(251..562) of TR50511_c0_g1_i1 len=565 path=[6378:0-96 6379:97-120 7009:121-145 6959:146-166 6871:167-190 7003:191-212 6951:213-236 7103:237-246 6997:247-256 6942:257-259 7025:260-264 6988:265-270 6927:271-285 6814:286-290 6974:291-294 6908:295-314 6794:315-318 6659:319-320 6489:321-330 6786:331-341 6647:342-344 6474:345-351 6780:352-357 6641:358-363 6468:364…	g1_i1_CDS2	2
28	0	1.82	28.16	28.16	28.16	TR50511_c0_g19_i1_CDS1	length 103 aa, 312 bp, from complement(17..328) of TR50511_c0_g19_i1 len=331 path=[4838:0-25 4839:26-30 4840:31-36 4841:37-51 4842:52-56 4843:57-80 4844:81-84 4845:85-86 4846:87-96 4847:97-107 4848:108-110 4849:111-117 4850:118-123 4851:124-131 4852:132-147 4853:148-330] [-1, 4838, 4839, 4840, 4841, 4842, 4843, 4844, 4845, 4846, 4847, 4848, 4849, 4850, 4851, 4852, 4853, -2]	g19_i1_CDS1	2
28	0	1.82	28.16	28.16	28.16	TR50511_c0_g18_i1_CDS2	length 103 aa, 312 bp, from complement(153..464) of TR50511_c0_g18_i1 len=467 path=[5563:0-47 6891:48-68 6767:69-92 6957:93-114 6870:115-115 6744:116-134 6592:135-137 6948:138-161 6844:162-166 6714:167-172 6990:173-187 6930:188-190 7017:191-220 6975:221-222 6909:223-241 6504:242-246 6793:247-253 6655:254-259 6484:260-265 5107:266-283 5108:284-466] [-1, 5563, 6891, 6767, 6957, 6870, 6744, 6592, 69…	g18_i1_CDS2	2
28	0	1.82	28.16	28.16	28.16	TR50511_c0_g16_i1_CDS1	length 103 aa, 312 bp, from complement(17..328) of TR50511_c0_g16_i1 len=331 path=[6007:0-25 6008:26-30 6009:31-36 6010:37-51 6011:52-54 6012:55-84 6013:85-86 6014:87-96 6015:97-107 6016:108-110 6017:111-117 6018:118-123 6019:124-131 6020:132-147 6021:148-330] [-1, 6007, 6008, 6009, 6010, 6011, 6012, 6013, 6014, 6015, 6016, 6017, 6018, 6019, 6020, 6021, -2]	g16_i1_CDS1	2
28	0	1.82	28.16	28.16	28.16	TR50511_c0_g15_i1_CDS1	length 103 aa, 312 bp, from complement(83..394) of TR50511_c0_g15_i1 len=397 path=[4743:0-44 4744:45-45 6960:46-64 6881:65-67 7005:68-68 6953:69-78 6858:79-102 6730:103-117 6944:118-122 6840:123-126 6711:127-159 6549:160-162 6818:163-173 6685:174-176 6516:177-183 6796:184-189 6661:190-197 6491:198-213 5314:214-396] [-1, 4743, 4744, 6960, 6881, 7005, 6953, 6858, 6730, 6944, 6840, 6711, 6549, 6818,…	g15_i1_CDS1	2
28	0	1.82	28.16	28.16	28.16	TR50511_c0_g10_i1_CDS1	length 103 aa, 312 bp, from complement(83..394) of TR50511_c0_g10_i1 len=397 path=[5485:0-44 5486:45-45 6884:46-64 6617:65-67 6753:68-68 6861:69-78 6593:79-88 6728:89-91 6845:92-96 6569:97-102 6934:103-117 6826:118-122 6539:123-126 6976:127-159 6910:160-162 6795:163-173 6660:174-176 6490:177-183 4649:184-189 4650:190-197 4651:198-213 4652:214-396] [-1, 5485, 5486, 6884, 6617, 6753, 6861, 6593, 67…	g10_i1_CDS1	2
28	0	1.82	17	17	17	TR50511_c0_g3_i1_CDS1	length 100 aa, 300 bp, from complement(3..302) of TR50511_c0_g3_i1 len=338 path=[6022:0-205 6023:206-229 6024:230-250 6025:251-266 6026:267-267 6027:268-291 6028:292-295 6029:296-304 6030:305-307 6031:308-313 6032:314-328 6033:329-337] [-1, 6022, 6023, 6024, 6025, 6026, 6027, 6028, 6029, 6030, 6031, 6032, 6033, -2]	g3_i1_CDS1	1
28	0	1.74	16.18	16.18	16.18	TR50511_c0_g21_i1_CDS1	length 68 aa, 204 bp, from complement(3..206) of TR50511_c0_g21_i1 len=257 path=[5579:0-31 5580:32-39 5581:40-43 6877:44-52 6608:53-55 7030:56-61 7001:62-76 6947:77-85 7104:86-107 7111:108-113 6553:114-129 6985:130-137 6923:138-149 6811:150-174 6672:175-203 6501:204-207 4675:208-256] [-1, 5579, 5580, 5581, 6877, 6608, 7030, 7001, 6947, 7104, 7111, 6553, 6985, 6923, 6811, 6672, 6501, 4675, -2]	g21_i1_CDS1	1
28	0	1.74	18.97	18.97	18.97	TR50511_c0_g20_i1_CDS1	length 58 aa, 174 bp, from complement(3..176) of TR50511_c0_g20_i1 len=227 path=[5402:0-28 5403:29-43 6626:44-52 6879:53-74 6752:75-80 6604:81-98 6856:99-104 6727:105-116 6574:117-117 6839:118-144 6709:145-150 6548:151-177 5810:178-226] [-1, 5402, 5403, 6626, 6879, 6752, 6604, 6856, 6727, 6574, 6839, 6709, 6548, 5810, -2]	g20_i1_CDS1	1
29	3.96	3.96	31.13	31.13	31.13	TR44224_c0_g1_i1_CDS3	length 106 aa, 321 bp, from complement(122..442) of TR44224_c0_g1_i1 len=576 path=[1091:0-67 1092:68-69 1093:70-93 1279:94-97 1276:98-102 1273:103-121 1268:122-123 1245:124-126 1258:127-144 1272:145-147 1242:148-168 1267:169-258 1241:259-303 1278:304-309 1275:310-333 1270:334-345 1262:346-368 1250:369-371 1277:372-392 1274:393-402 1269:403-426 1261:427-433 1179:434-457 1180:458-462 1181:463-504 1…	g1_i1_CDS3	3
29	0.02	1.9	32.67	23.76	23.76	TR25820_c0_g2_i1_CDS2	length 101 aa, 303 bp, from complement(3..305) of TR25820_c0_g2_i1 len=458 path=[677:0-175 678:176-205 679:206-230 693:231-384 675:385-388 676:389-457] [-1, 677, 678, 679, 693, 675, 676, -2]	g2_i1_CDS2	2
29	0.02	1.9	43.42	31.58	31.58	TR25820_c0_g1_i1_CDS2	length 76 aa, 228 bp, from complement(3..230) of TR25820_c0_g1_i1 len=274 path=[681:0-175 682:176-205 683:206-230 684:231-273] [-1, 681, 682, 683, 684, -2]	g1_i1_CDS2	2
30	3.89	25.68	51.69	50.72	46.86	TR38745_c0_g1_i1_CDS3	length 207 aa, 624 bp, from 83..706 of TR38745_c0_g1_i1 len=961 path=[1550:0-228 1551:229-252 1661:253-258 1651:259-272 1641:273-296 1673:297-305 1672:306-329 1671:330-332 1670:333-353 1665:354-416 1606:417-437 1607:438-440 1669:441-473 1667:474-474 1664:475-506 1654:507-530 1644:531-734 1530:735-772 1531:773-960] [-1, 1550, 1551, 1661, 1651, 1641, 1673, 1672, 1671, 1670, 1665, 1606, 1607, 1669, …	g1_i1_CDS3	14
30	0	23.68	55.43	54.29	49.71	TR45156_c4_g7_i3_CDS2	length 175 aa, 525 bp, from complement(3..527) of TR45156_c4_g7_i3 len=701 path=[3269:0-34 4329:35-46 4299:47-61 4264:62-85 4214:86-100 4153:101-124 4250:125-156 4196:157-157 4311:158-190 4279:191-214 4334:215-277 4364:278-298 4360:299-301 4353:302-325 4377:326-334 4382:335-348 4304:349-358 4272:359-372 4226:373-378 4172:379-402 4107:403-530 3374:531-582 3375:583-606 3376:607-700] [-1, 3269, 4329…	g7_i3_CDS2	13
31	3.69	12.65	79.33	79.33	79.33	TR43890_c0_g2_i3_CDS3	length 150 aa, 453 bp, from complement(159..611) of TR43890_c0_g2_i3 len=640 path=[2850:0-238 3295:239-268 3287:269-274 3316:275-322 3276:323-347 3314:348-369 3313:370-376 3309:377-385 3292:386-394 3282:395-406 3271:407-409 3301:410-421 3297:422-430 3290:431-439 3307:440-445 3310:446-454 3268:455-469 3289:470-478 3279:479-492 3300:493-493 3296:494-506 3308:507-517 3311:518-532 3167:533-554 3226:5…	g2_i3_CDS3	38
31	0	10.2	77.96	49.46	49.46	TR43890_c0_g2_i7_CDS3	length 186 aa, 561 bp, from complement(155..715) of TR43890_c0_g2_i7 len=744 path=[2965:0-286 3302:287-306 3299:307-321 3295:322-351 3287:352-357 3316:358-405 3276:406-430 3314:431-452 3313:453-459 3309:460-468 3292:469-477 3282:478-489 3211:490-513 3290:514-522 3307:523-528 3310:529-537 3268:538-552 3289:553-561 3279:562-575 3300:576-576 3296:577-589 3308:590-600 3311:601-615 3312:616-636 3249:6…	g2_i7_CDS3	37
31	0	10.2	81.01	51.4	51.4	TR43890_c0_g2_i2_CDS3	length 179 aa, 540 bp, from complement(155..694) of TR43890_c0_g2_i2 len=723 path=[2965:0-286 3302:287-306 3299:307-321 3295:322-351 3287:352-357 3316:358-405 3276:406-430 3314:431-452 3313:453-459 3309:460-468 3292:469-477 3282:478-489 3271:490-492 3301:493-504 3297:505-513 3290:514-522 3307:523-528 3310:529-537 3268:538-552 3289:553-561 3279:562-575 3300:576-576 3296:577-589 3308:590-600 3311:6…	g2_i2_CDS3	37
32	3.4	3.4	25.61	25.61	25.61	TR57452_c0_g1_i1_CDS1	length 82 aa, 246 bp, from complement(1..246) of TR57452_c0_g1_i1 len=281 path=[259:0-280] [-1, 259, -2]	g1_i1_CDS1	3
33	3.3	3.3	10.2	10.2	10.2	TR51294_c0_g12_i1_CDS1	length 196 aa, 588 bp, from complement(3..590) of TR51294_c0_g12_i1 len=605 path=[10179:0-61 10180:62-77 10181:78-79 10472:80-101 10631:102-120 10627:121-130 10623:131-154 10618:155-172 10610:173-196 10600:197-204 10580:205-223 10551:224-247 10507:248-250 10440:251-274 10358:275-295 10578:296-319 10609:320-339 10598:340-363 10577:364-397 10544:398-421 10500:422-476 10647:477-500 10656:501-513 102…	g12_i1_CDS1	2
34	3.08	3.08	7.046	3.117	3.117	TR55365_c1_g15_i1_CDS3	length 738 aa, 2217 bp, from complement(196..2412) of TR55365_c1_g15_i1 len=2640 path=[10561:0-29 12878:30-46 12633:47-53 13062:54-56 13270:57-123 13349:124-143 13314:144-145 13258:146-147 13365:148-167 13343:168-169 13306:170-174 13424:175-187 13300:188-211 13134:212-329 13229:330-353 13428:354-377 13447:378-401 13457:402-422 12703:423-443 13213:444-467 12416:468-469 13103:470-482 13326:483-506 …	g15_i1_CDS3	2
35	2.99	2.99	18.87	14.98	11.48	TR55043_c1_g2_i2_CDS1	length 514 aa, 1542 bp, from complement(3..1544) of TR55043_c1_g2_i2 len=1727 path=[8503:0-46 10028:47-61 10043:62-68 10056:69-77 10069:78-88 9608:89-92 9456:93-115 9060:116-121 9598:122-139 9443:140-145 9829:146-154 9774:155-178 9586:179-230 9823:231-244 9578:245-254 9821:255-268 9766:269-274 9685:275-298 9994:299-337 9009:338-361 9683:362-362 9570:363-364 9220:365-406 9820:407-430 9764:431-490 …	g2_i2_CDS1	3
35	0	2.99	17.51	13.9	10.65	TR55043_c1_g2_i1_CDS1	length 554 aa, 1662 bp, from complement(3..1664) of TR55043_c1_g2_i1 len=1847 path=[8314:0-33 8315:34-57 8316:58-58 8317:59-82 8318:83-85 9316:86-88 9493:89-109 9731:110-124 9877:125-127 9961:128-142 9945:143-157 9986:158-160 10012:161-166 10028:167-181 10043:182-188 10056:189-197 10069:198-208 9608:209-212 9456:213-235 9060:236-241 9598:242-259 9443:260-265 9829:266-274 9774:275-298 9586:299-350…	g2_i1_CDS1	3
35	0	2.15	19.03	15.81	10	TR55043_c1_g2_i4_CDS1	length 310 aa, 930 bp, from complement(3..932) of TR55043_c1_g2_i4 len=1495 path=[8314:0-33 8315:34-57 8316:58-58 8317:59-82 8318:83-85 9316:86-88 9493:89-109 9731:110-124 9877:125-127 9961:128-142 9945:143-157 9986:158-160 10012:161-166 10028:167-181 10043:182-188 10056:189-197 10069:198-208 9608:209-212 9456:213-235 9060:236-241 9598:242-259 9443:260-265 9829:266-274 9774:275-298 9586:299-350 7…	g2_i4_CDS1	2
36	2.7	2.7	36.96	35.87	28.26	TR45404_c1_g30_i2_CDS1	length 92 aa, 276 bp, from complement(3..278) of TR45404_c1_g30_i2 len=283 path=[6643:0-61 6644:62-96 8372:97-98 8307:99-123 8282:124-131 8373:132-136 8194:137-137 8128:138-155 8043:156-183 8375:184-187 7784:188-243 7602:244-244 7390:245-268 5270:269-282] [-1, 6643, 6644, 8372, 8307, 8282, 8373, 8194, 8128, 8043, 8375, 7784, 7602, 7390, 5270, -2]	g30_i2_CDS1	2
36	0	2.7	33.66	32.67	25.74	TR35388_c0_g2_i1_CDS4	length 101 aa, 306 bp, from 222..527 of TR35388_c0_g2_i1 len=630 path=[870:0-502 871:503-515 872:516-523 873:524-547 874:548-579 875:580-588 876:589-604 877:605-629] [-1, 870, 871, 872, 873, 874, 875, 876, 877, -2]	g2_i1_CDS4	2
36	0	2.7	27.2	26.4	20.8	TR35388_c0_g1_i1_CDS4	length 125 aa, 378 bp, from 222..599 of TR35388_c0_g1_i1 len=630 path=[861:0-502 862:503-515 863:516-523 864:524-539 865:540-547 866:548-579 867:580-588 868:589-604 869:605-629] [-1, 861, 862, 863, 864, 865, 866, 867, 868, 869, -2]	g1_i1_CDS4	2
36	0	2.16	34.69	21.43	14.29	TR45404_c1_g24_i1_CDS1	length 98 aa, 294 bp, from complement(3..296) of TR45404_c1_g24_i1 len=446 path=[6410:0-57 6411:58-59 7769:60-84 8037:85-92 7913:93-97 7746:98-129 8116:130-141 8025:142-144 8349:145-148 8341:149-149 8330:150-150 8313:151-168 8290:169-173 8255:174-192 8207:193-204 8142:205-205 8057:206-229 8374:230-243 7626:244-274 7415:275-301 6836:302-445] [-1, 6410, 6411, 7769, 8037, 7913, 7746, 8116, 8025, 834…	g24_i1_CDS1	1
36	0	2.16	19.82	18.92	12.61	TR45404_c1_g24_i2_CDS1	length 111 aa, 333 bp, from complement(3..335) of TR45404_c1_g24_i2 len=341 path=[5841:0-61 7594:62-96 7926:97-98 7765:99-123 8121:124-131 8031:132-136 7905:137-137 7547:138-168 8350:169-180 8342:181-183 8331:184-187 8314:188-188 8291:189-212 8255:213-231 8207:232-243 8142:244-244 8057:245-268 8374:269-282 8379:283-297 8382:298-303 8384:304-318 6868:319-324 6869:325-340] [-1, 5841, 7594, 7926, 77…	g24_i2_CDS1	1
37	2.59	2.59	7.242	7.242	7.242	TR53708_c2_g8_i1_CDS5	length 359 aa, 1080 bp, from complement(729..1808) of TR53708_c2_g8_i1 len=2185 path=[8572:0-289 9450:290-305 9329:306-354 9623:355-372 9581:373-396 9513:397-397 9655:398-420 9641:421-428 9610:429-444 9564:445-656 9703:657-678 9699:679-707 9702:708-711 9470:712-731 9355:732-735 9214:736-1087 7369:1088-1111 7370:1112-1138 7371:1139-1162 9461:1163-1363 8015:1364-1387 9548:1388-1537 9688:1538-1543 9…	g8_i1_CDS5	2
37	0	1.62	24.24	24.24	24.24	TR28175_c0_g1_i1_CDS2	length 66 aa, 201 bp, from complement(403..603) of TR28175_c0_g1_i1 len=853 path=[917:0-491 918:492-515 922:516-777 923:778-778 906:779-801 907:802-802 908:803-852] [-1, 917, 918, 922, 923, 906, 907, 908, -2]	g1_i1_CDS2	1
38	2.5	2.5	18.9	18.9	18.9	TR31428_c0_g2_i1_CDS3	length 164 aa, 495 bp, from complement(447..941) of TR31428_c0_g2_i1 len=971 path=[1060:0-257 1096:258-286 1094:287-299 1097:300-303 1095:304-318 1093:319-348 1083:349-383 1084:384-384 1085:385-970] [-1, 1060, 1096, 1094, 1097, 1095, 1093, 1083, 1084, 1085, -2]	g2_i1_CDS3	5
39	2.38	2.38	40.26	40.26	40.26	TR40312_c0_g1_i1_CDS2	length 77 aa, 234 bp, from complement(157..390) of TR40312_c0_g1_i1 len=718 path=[1149:0-57 1150:58-81 1458:82-101 1468:102-136 1465:137-224 1461:225-228 1471:229-248 1470:249-251 1466:252-272 1474:273-314 1477:315-349 1441:350-350 1412:351-374 1387:375-375 1324:376-717] [-1, 1149, 1150, 1458, 1468, 1465, 1461, 1471, 1470, 1466, 1474, 1477, 1441, 1412, 1387, 1324, -2]	g1_i1_CDS2	3
40	2.09	2.09	55.36	55.36	55.36	TR33159_c0_g4_i1_CDS3	length 56 aa, 171 bp, from complement(138..308) of TR33159_c0_g4_i1 len=338 path=[603:0-73 604:74-86 605:87-97 804:98-104 773:105-138 787:139-152 808:153-166 796:167-190 781:191-205 760:206-229 754:230-244 755:245-253 756:254-337] [-1, 603, 604, 605, 804, 773, 787, 808, 796, 781, 760, 754, 755, 756, -2]	g4_i1_CDS3	4
40	0	2.09	55.36	55.36	55.36	TR33159_c0_g3_i1_CDS3	length 56 aa, 171 bp, from complement(138..308) of TR33159_c0_g3_i1 len=338 path=[674:0-73 819:74-86 813:87-102 803:103-152 817:153-166 811:167-190 799:191-205 765:206-244 672:245-253 673:254-337] [-1, 674, 819, 813, 803, 817, 811, 799, 765, 672, 673, -2]	g3_i1_CDS3	4
40	0	2.09	55.36	55.36	55.36	TR33159_c0_g2_i1_CDS4	length 56 aa, 171 bp, from complement(138..308) of TR33159_c0_g2_i1 len=338 path=[706:0-73 805:74-86 776:87-97 818:98-104 802:105-110 810:111-138 821:139-152 815:153-166 807:167-190 794:191-205 779:206-229 757:230-244 695:245-253 696:254-337] [-1, 706, 805, 776, 818, 802, 810, 821, 815, 807, 794, 779, 757, 695, 696, -2]	g2_i1_CDS4	4
40	0	2.09	55.36	55.36	55.36	TR33159_c0_g1_i1_CDS4	length 56 aa, 171 bp, from complement(138..308) of TR33159_c0_g1_i1 len=338 path=[723:0-73 793:74-86 822:87-102 812:103-110 816:111-138 823:139-152 820:153-166 814:167-190 806:191-205 780:206-229 758:230-253 747:254-337] [-1, 723, 793, 822, 812, 816, 823, 820, 814, 806, 780, 758, 747, -2]	g1_i1_CDS4	4
40	0	2.09	58.49	58.49	58.49	TR12682_c0_g1_i1_CDS1	length 53 aa, 159 bp, from complement(1..159) of TR12682_c0_g1_i1 len=255 path=[421:0-80 422:81-104 423:105-172 424:173-173 425:174-197 426:198-254] [-1, 421, 422, 423, 424, 425, 426, -2]	g1_i1_CDS1	4
41	1.9	7.95	48.08	35.1	31.25	TR40860_c0_g1_i2_CDS1	length 208 aa, 627 bp, from complement(189..815) of TR40860_c0_g1_i2 len=871 path=[1579:0-107 1643:108-133 1650:134-149 1646:150-150 1642:151-171 1654:172-208 1652:209-379 1644:380-580 1609:581-591 1610:592-615 1611:616-664 1612:665-679 1613:680-870] [-1, 1579, 1643, 1650, 1646, 1642, 1654, 1652, 1644, 1609, 1610, 1611, 1612, 1613, -2]	g1_i2_CDS1	5
41	0	7.95	48.08	35.1	31.25	TR40860_c0_g1_i1_CDS1	length 208 aa, 627 bp, from complement(544..1170) of TR40860_c0_g1_i1 len=1226 path=[1616:0-60 1617:61-84 1651:85-175 1647:176-199 1641:200-368 1621:369-392 1649:393-477 1645:478-488 1640:489-504 1628:505-505 1655:506-526 1653:527-563 1652:564-734 1644:735-935 1609:936-946 1610:947-970 1611:971-1019 1612:1020-1034 1613:1035-1225] [-1, 1616, 1617, 1651, 1647, 1641, 1621, 1649, 1645, 1640, 1628, 16…	g1_i1_CDS1	5
41	0	4.24	78.46	78.46	67.69	TR52765_c0_g16_i3_CDS1	length 65 aa, 195 bp, from complement(3..197) of TR52765_c0_g16_i3 len=605 path=[5905:0-37 5906:38-61 9342:62-148 9274:149-151 9396:152-154 9381:155-177 9551:178-199 9495:200-201 9510:202-243 9523:244-249 9534:250-269 9374:270-270 9348:271-273 9317:274-280 9476:281-300 8830:301-356 9105:357-376 8978:377-377 8815:378-382 8638:383-401 6287:402-604] [-1, 5905, 5906, 9342, 9274, 9396, 9381, 9551, 949…	g16_i3_CDS1	3
41	0	1.9	51.76	38.82	38.82	TR40860_c0_g2_i1_CDS1	length 85 aa, 255 bp, from complement(3..257) of TR40860_c0_g2_i1 len=313 path=[1632:0-106 1633:107-121 1634:122-312] [-1, 1632, 1633, 1634, -2]	g2_i1_CDS1	2
42	1.86	1.9	56	26	17	TR42409_c0_g3_i1_CDS2	length 100 aa, 303 bp, from complement(161..463) of TR42409_c0_g3_i1 len=804 path=[1801:0-63 1802:64-83 2153:84-106 2146:107-130 2136:131-158 2122:159-182 2155:183-279 2142:280-297 2132:298-303 2116:304-321 2150:322-423 2141:424-447 2130:448-497 2157:498-519 2159:520-521 1837:522-539 1838:540-545 1839:546-803] [-1, 1801, 1802, 2153, 2146, 2136, 2122, 2155, 2142, 2132, 2116, 2150, 2141, 2130, 2157…	g3_i1_CDS2	1
42	0	1.9	50.91	23.64	15.45	TR34454_c0_g1_i1_CDS2	length 110 aa, 333 bp, from 70..402 of TR34454_c0_g1_i1 len=538 path=[749:0-97 761:98-334 754:335-358 765:359-425 763:426-426 759:427-450 733:451-499 762:500-523 758:524-537] [-1, 749, 761, 754, 765, 763, 759, 733, 762, 758]	g1_i1_CDS2	1
43	1.82	7.47	100	97.53	97.53	TR48751_c2_g4_i1_CDS2	length 81 aa, 246 bp, from complement(103..348) of TR48751_c2_g4_i1 len=351 path=[4009:0-110 4010:111-134 5010:135-170 5022:171-203 5016:204-220 5007:221-227 4989:228-241 5029:242-275 4866:276-299 4797:300-331 3878:332-350] [-1, 4009, 4010, 5010, 5022, 5016, 5007, 4989, 5029, 4866, 4797, 3878, -2]	g4_i1_CDS2	5
43	0	7.47	100	97.53	97.53	TR48751_c2_g10_i1_CDS2	length 81 aa, 246 bp, from complement(103..348) of TR48751_c2_g10_i1 len=351 path=[3052:0-110 3053:111-134 5011:135-170 5017:171-203 4997:204-220 5027:221-227 5036:228-241 5041:242-275 4922:276-287 4863:288-299 4796:300-331 3543:332-350] [-1, 3052, 3053, 5011, 5017, 4997, 5027, 5036, 5041, 4922, 4863, 4796, 3543, -2]	g10_i1_CDS2	5
44	1.8	1.82	12	12	12	TR47311_c1_g3_i5_CDS4	length 100 aa, 303 bp, from complement(228..530) of TR47311_c1_g3_i5 len=563 path=[6031:0-100 6568:101-125 6771:126-129 6676:130-141 6873:142-169 6826:170-182 6759:183-184 6545:185-194 6657:195-217 6864:218-238 6536:239-242 6746:243-247 6896:248-262 6860:263-322 6810:323-346 6914:347-355 6967:356-365 6857:366-379 6804:380-442 6626:443-454 6855:455-466 6801:467-475 6726:476-499 6971:500-546 5651:5…	g3_i5_CDS4	3
44	0	1.82	12	12	12	TR47311_c1_g3_i4_CDS4	length 100 aa, 303 bp, from complement(445..747) of TR47311_c1_g3_i4 len=880 path=[6214:0-69 6215:70-73 6876:74-284 6960:285-298 6974:299-336 6828:337-342 6668:343-359 6757:360-360 6821:361-423 6978:424-433 6751:434-447 6898:448-457 6863:458-464 6915:465-479 6895:480-539 6859:540-548 6738:549-572 6967:573-582 6857:583-596 6804:597-659 6626:660-671 6855:672-683 6801:684-692 6726:693-716 6971:717-7…	g3_i4_CDS4	3
44	0	1.82	11.32	11.32	11.32	TR47311_c1_g3_i2_CDS4	length 106 aa, 321 bp, from complement(445..765) of TR47311_c1_g3_i2 len=898 path=[6214:0-69 6215:70-73 6876:74-284 6960:285-298 6974:299-336 6827:337-360 6762:361-423 6548:424-447 6820:448-457 6916:458-464 6896:465-479 6860:480-539 6810:540-563 6914:564-572 6967:573-582 6514:583-614 6804:615-677 5580:678-701 5581:702-710 5582:711-734 5583:735-781 5584:782-897] [-1, 6214, 6215, 6876, 6960, 6974, …	g3_i2_CDS4	3
44	0	1.82	11.32	11.32	11.32	TR47311_c1_g3_i1_CDS4	length 106 aa, 321 bp, from complement(228..548) of TR47311_c1_g3_i1 len=681 path=[6031:0-100 6568:101-125 6771:126-129 6676:130-141 6873:142-169 6826:170-182 6759:183-184 6545:185-194 6657:195-217 6864:218-238 6536:239-242 6746:243-247 6896:248-262 6860:263-322 6810:323-346 6914:347-355 6967:356-365 6514:366-397 6804:398-460 5580:461-484 5581:485-493 5582:494-517 5583:518-564 5584:565-680] [-1, …	g3_i1_CDS4	3
45	1.74	5.12	63.08	63.08	63.08	TR50003_c4_g24_i1_CDS1	length 65 aa, 195 bp, from complement(1..195) of TR50003_c4_g24_i1 len=602 path=[7978:0-68 9665:69-96 9873:97-124 9781:125-155 9643:156-182 9444:183-204 9224:205-226 6286:227-601] [-1, 7978, 9665, 9873, 9781, 9643, 9444, 9224, 6286, -2]	g24_i1_CDS1	3
45	0	2.78	33.33	33.33	33.33	TR50003_c4_g9_i2_CDS1	length 69 aa, 207 bp, from complement(1..207) of TR50003_c4_g9_i2 len=614 path=[7376:0-91 9659:92-137 9462:138-165 9246:166-193 9635:194-215 9435:216-216 9215:217-238 7943:239-613] [-1, 7376, 9659, 9462, 9246, 9635, 9435, 9215, 7943, -2]	g9_i2_CDS1	2
45	0	2.78	43.4	43.4	43.4	TR50003_c4_g9_i1_CDS1	length 53 aa, 159 bp, from complement(3..161) of TR50003_c4_g9_i1 len=568 path=[8061:0-24 9272:25-45 9659:46-91 9462:92-119 9246:120-147 9635:148-169 9435:170-170 9215:171-192 7943:193-567] [-1, 8061, 9272, 9659, 9462, 9246, 9635, 9435, 9215, 7943, -2]	g9_i1_CDS1	2
45	0	1.74	24.14	24.14	24.14	TR50003_c4_g16_i1_CDS1	length 58 aa, 174 bp, from complement(1..174) of TR50003_c4_g16_i1 len=225 path=[6594:0-91 6595:92-137 6596:138-165 6597:166-193 6598:194-224] [-1, 6594, 6595, 6596, 6597, 6598, -2]	g16_i1_CDS1	1
46	1.72	1.74	20.8	7.2	7.2	TR41768_c0_g2_i1_CDS2	length 125 aa, 378 bp, from 2..379 of TR41768_c0_g2_i1 len=485 path=[1089:0-156 1090:157-178 1091:179-179 1144:180-191 1139:192-203 1150:204-206 1143:207-230 1159:231-236 991:237-248 992:249-260 1135:261-272 1126:273-281 1114:282-305 1097:306-420 998:421-484] [-1, 1089, 1090, 1091, 1144, 1139, 1150, 1143, 1159, 991, 992, 1135, 1126, 1114, 1097, 998, -2]	g2_i1_CDS2	1
46	0	1.74	9.278	9.278	9.278	TR45204_c0_g6_i1_CDS1	length 97 aa, 291 bp, from complement(1..291) of TR45204_c0_g6_i1 len=303 path=[6863:0-32 6864:33-56 7412:57-65 7277:66-77 7496:78-89 7699:90-131 7687:132-134 7656:135-139 7764:140-146 7583:147-172 7523:173-188 7422:189-217 7300:218-241 7156:242-288 6741:289-302] [-1, 6863, 6864, 7412, 7277, 7496, 7699, 7687, 7656, 7764, 7583, 7523, 7422, 7300, 7156, 6741, -2]	g6_i1_CDS1	1
46	0	1.74	9.278	9.278	9.278	TR45204_c0_g23_i1_CDS1	length 97 aa, 291 bp, from complement(1..291) of TR45204_c0_g23_i1 len=313 path=[5634:0-32 5635:33-56 7419:57-65 7284:66-77 7622:78-89 7572:90-131 7647:132-134 7609:135-164 7549:165-181 7457:182-188 7599:189-217 7541:218-241 7443:242-288 7186:289-302 6945:303-312] [-1, 5634, 5635, 7419, 7284, 7622, 7572, 7647, 7609, 7549, 7457, 7599, 7541, 7443, 7186, 6945, -2]	g23_i1_CDS1	1
47	1.7	1.74	13.33	13.33	13.33	TR53706_c0_g9_i1_CDS1	length 90 aa, 270 bp, from complement(3..272) of TR53706_c0_g9_i1 len=283 path=[4116:0-52 4117:53-55 9529:56-57 10031:58-81 10108:82-115 10223:116-127 10196:128-133 10160:134-157 10098:158-166 10004:167-175 9851:176-205 9649:206-219 9418:220-258 4516:259-282] [-1, 4116, 4117, 9529, 10031, 10108, 10223, 10196, 10160, 10098, 10004, 9851, 9649, 9418, 4516, -2]	g9_i1_CDS1	1
47	0	1.74	11.11	11.11	11.11	TR53706_c0_g8_i1_CDS2	length 108 aa, 324 bp, from complement(3..326) of TR53706_c0_g8_i1 len=330 path=[7478:0-36 9923:37-75 9526:76-99 9726:100-100 9902:101-112 9499:113-121 9700:122-124 9874:125-148 9466:149-190 10091:191-217 9996:218-228 9835:229-241 9631:242-265 9402:266-268 4354:269-274 4355:275-292 4356:293-293 4357:294-298 4358:299-301 4359:302-329] [-1, 7478, 9923, 9526, 9726, 9902, 9499, 9700, 9874, 9466, 1009…	g8_i1_CDS2	1
47	0	1.74	13.33	13.33	13.33	TR53706_c0_g2_i1_CDS1	length 90 aa, 270 bp, from complement(3..272) of TR53706_c0_g2_i1 len=272 path=[5795:0-52 9925:53-76 9736:77-79 10030:80-81 9906:82-115 9709:116-127 9489:128-151 9878:152-157 9679:158-166 9456:167-175 9848:176-205 9645:206-219 9414:220-258 7127:259-271] [-1, 5795, 9925, 9736, 10030, 9906, 9709, 9489, 9878, 9679, 9456, 9848, 9645, 9414, 7127, -2]	g2_i1_CDS1	1
47	0	1.74	13.33	13.33	13.33	TR53706_c0_g22_i1_CDS2	length 90 aa, 270 bp, from complement(3..272) of TR53706_c0_g22_i1 len=325 path=[6865:0-40 6866:41-46 6867:47-55 6868:56-64 9507:65-88 9895:89-94 10104:95-108 10015:109-147 9868:148-160 9669:161-184 9440:185-193 9836:194-196 9632:197-220 9403:221-229 9810:230-230 9602:231-235 9372:236-259 9792:260-260 9583:261-262 9352:263-289 7624:290-300 7625:301-324] [-1, 6865, 6866, 6867, 6868, 9507, 9895, 10…	g22_i1_CDS2	1
47	0	1.74	12.63	12.63	12.63	TR53706_c0_g18_i1_CDS2	length 95 aa, 285 bp, from complement(3..287) of TR53706_c0_g18_i1 len=323 path=[7077:0-42 7078:43-46 7079:47-52 9517:53-66 10028:67-105 9896:106-129 9486:130-130 10101:131-142 10009:143-151 9857:152-162 9655:163-187 9985:188-188 9823:189-193 9617:194-217 9384:218-218 9803:219-220 9594:221-247 9362:248-258 9786:259-282 9577:283-285 9344:286-295 4250:296-298 4251:299-304 4252:305-322] [-1, 7077, 7…	g18_i1_CDS2	1
47	0	1.74	7.101	7.101	7.101	TR53706_c0_g12_i1_CDS1	length 169 aa, 507 bp, from complement(1..507) of TR53706_c0_g12_i1 len=535 path=[8739:0-41 8740:42-44 8741:45-46 9729:47-80 9513:81-92 10026:93-98 9891:99-116 9697:117-122 10012:123-131 10157:132-140 9856:141-160 10240:161-184 10218:185-223 10188:224-247 10274:248-248 9808:249-272 9600:273-296 9965:297-305 9791:306-316 9582:317-336 9952:337-338 10269:339-365 10267:366-376 10264:377-389 10257:390…	g12_i1_CDS1	1
48	1.7	1.74	27.87	27.87	27.87	TR46922_c0_g1_i1_CDS3	length 61 aa, 186 bp, from complement(537..722) of TR46922_c0_g1_i1 len=904 path=[1792:0-137 1793:138-161 1794:162-167 1795:168-191 2005:192-198 2042:199-222 2161:223-279 2171:280-291 2131:292-344 2175:345-348 2177:349-371 2178:372-372 2179:373-392 2109:393-413 2168:414-424 2167:425-426 2166:427-452 2163:453-462 2157:463-472 2149:473-514 2135:515-517 2119:518-519 2092:520-538 2155:539-543 2147:54…	g1_i1_CDS3	1
49	1.68	1.74	11.65	11.65	11.65	TR46532_c0_g2_i3_CDS2	length 103 aa, 312 bp, from complement(217..528) of TR46532_c0_g2_i3 len=699 path=[1729:0-58 2274:59-74 2258:75-98 2238:99-99 2216:100-112 2181:113-122 2078:123-140 2237:141-154 2215:155-166 2332:167-185 2257:186-225 2235:226-245 2212:246-275 2171:276-299 2065:300-308 2120:309-311 2165:312-323 2060:324-326 2115:327-359 2285:360-371 2270:372-376 2250:377-377 2229:378-415 2201:416-425 2046:426-449 …	g2_i3_CDS2	1
49	0	1.74	11.65	11.65	11.65	TR46532_c0_g2_i2_CDS3	length 103 aa, 312 bp, from complement(211..522) of TR46532_c0_g2_i2 len=692 path=[1775:0-50 2274:51-66 2258:67-90 2238:91-91 2216:92-104 2181:105-114 2078:115-132 2237:133-146 2215:147-158 2332:159-177 2213:178-181 2124:182-187 2172:188-191 2211:192-205 2321:206-217 2310:218-219 2298:220-239 2286:240-269 2333:270-293 2345:294-302 2354:303-305 2161:306-317 2108:318-341 2337:342-346 2157:347-370 2…	g2_i2_CDS3	1
49	0	1.74	11.65	11.65	11.65	TR46532_c0_g2_i1_CDS3	length 103 aa, 312 bp, from complement(183..494) of TR46532_c0_g2_i1 len=664 path=[2000:0-64 2001:65-77 2085:78-119 2138:120-131 2183:132-150 2080:151-154 2133:155-160 2236:161-201 2214:202-211 2127:212-241 2173:242-252 2068:253-274 2299:275-277 2287:278-289 2272:290-292 2254:293-301 2233:302-313 2206:314-318 2163:319-319 2251:320-325 2285:326-337 2270:338-342 2250:343-343 2229:344-381 2201:382-3…	g2_i1_CDS3	1
49	0	1.74	18.46	18.46	18.46	TR46532_c0_g1_i1_CDS1	length 65 aa, 195 bp, from complement(3..197) of TR46532_c0_g1_i1 len=242 path=[1920:0-28 2341:29-40 1922:41-45 1923:46-46 1924:47-84 1925:85-94 1926:95-108 1927:109-118 1928:119-142 1929:143-241] [-1, 1920, 2341, 1922, 1923, 1924, 1925, 1926, 1927, 1928, 1929, -2]	g1_i1_CDS1	1
49	0	1.74	15.79	15.79	15.79	TR42929_c1_g4_i1_CDS1	length 76 aa, 228 bp, from complement(3..230) of TR42929_c1_g4_i1 len=254 path=[1571:0-31 2018:32-34 1997:35-55 1974:56-73 2031:74-109 2013:110-151 1992:152-157 1940:158-175 1895:176-184 1769:185-253] [-1, 1571, 2018, 1997, 1974, 2031, 2013, 1992, 1940, 1895, 1769, -2]	g4_i1_CDS1	1
49	0	1.74	10.17	10.17	10.17	TR42929_c1_g1_i2_CDS2	length 118 aa, 357 bp, from complement(316..672) of TR42929_c1_g1_i2 len=696 path=[1430:0-78 2016:79-209 1995:210-275 2032:276-311 2014:312-315 1993:316-329 2093:330-334 2106:335-336 2118:337-353 2130:354-416 2022:417-464 2000:465-473 1979:474-476 1953:477-497 2098:498-515 1977:516-551 1949:552-593 1910:594-617 1865:618-626 1654:627-695] [-1, 1430, 2016, 1995, 2032, 2014, 1993, 2093, 2106, 2118, …	g1_i2_CDS2	1
49	0	1.74	11.65	11.65	11.65	TR33421_c0_g1_i1_CDS2	length 103 aa, 312 bp, from complement(388..699) of TR33421_c0_g1_i1 len=779 path=[944:0-71 945:72-95 961:96-159 959:160-174 962:175-176 960:177-198 963:199-218 956:219-239 953:240-242 950:243-768 927:769-773 928:774-778] [-1, 944, 945, 961, 959, 962, 960, 963, 956, 953, 950, 927, 928, -2]	g1_i1_CDS2	1
50	1.66	1.74	37.74	37.74	37.74	TR40557_c0_g9_i1_CDS3	length 53 aa, 162 bp, from complement(149..310) of TR40557_c0_g9_i1 len=380 path=[1130:0-88 1639:89-112 1594:113-115 1541:116-139 1629:140-140 1583:141-145 1649:146-180 1618:181-188 1572:189-207 1646:208-212 1609:213-218 1560:219-225 1503:226-252 1600:253-267 1550:268-282 1494:283-309 1087:310-379] [-1, 1130, 1639, 1594, 1541, 1629, 1583, 1649, 1618, 1572, 1646, 1609, 1560, 1503, 1600, 1550, 1494…	g9_i1_CDS3	1
50	0	1.74	37.74	37.74	37.74	TR40557_c0_g7_i1_CDS2	length 53 aa, 162 bp, from complement(55..216) of TR40557_c0_g7_i1 len=286 path=[1170:0-27 1171:28-51 1592:52-86 1652:87-94 1628:95-131 1581:132-212 1527:213-215 1462:216-285] [-1, 1170, 1171, 1592, 1652, 1628, 1581, 1527, 1462, -2]	g7_i1_CDS2	1
50	0	1.74	37.74	37.74	37.74	TR40557_c0_g6_i1_CDS3	length 53 aa, 162 bp, from complement(149..310) of TR40557_c0_g6_i1 len=380 path=[1004:0-88 1638:89-106 1542:107-112 1587:113-115 1627:116-116 1530:117-121 1576:122-126 1666:127-139 1665:140-140 1663:141-145 1661:146-180 1659:181-188 1653:189-225 1640:226-267 1598:268-282 1548:283-306 1492:307-309 1129:310-379] [-1, 1004, 1638, 1542, 1587, 1627, 1530, 1576, 1666, 1665, 1663, 1661, 1659, 1653, 164…	g6_i1_CDS3	1
50	0	1.74	37.74	37.74	37.74	TR40557_c0_g11_i1_CDS2	length 53 aa, 162 bp, from complement(26..187) of TR40557_c0_g11_i1 len=257 path=[1140:0-57 1546:58-65 1636:66-84 1590:85-89 1535:90-95 1626:96-102 1580:103-126 1524:127-129 1616:130-144 1570:145-159 1514:160-186 1473:187-256] [-1, 1140, 1546, 1636, 1590, 1535, 1626, 1580, 1524, 1616, 1570, 1514, 1473, -2]	g11_i1_CDS2	1
51	1.62	1.62	12.89	2.577	2.577	TR53760_c0_g1_i3_CDS8	length 388 aa, 1167 bp, from complement(1681..2847) of TR53760_c0_g1_i3 len=3314 path=[6600:0-181 6601:182-205 6602:206-206 7832:207-235 7991:236-251 7662:252-275 7916:276-305 7985:306-307 8078:308-332 8180:333-342 8169:343-349 8157:350-366 8142:367-375 8123:376-390 8100:391-408 8066:409-427 8203:428-442 8223:443-445 8233:446-446 8121:447-462 8097:463-465 8061:466-468 8014:469-486 7948:487-506 78…	g1_i3_CDS8	1
51	0	1.62	16.61	3.322	3.322	TR53760_c0_g1_i1_CDS9	length 301 aa, 906 bp, from complement(1635..2540) of TR53760_c0_g1_i1 len=3007 path=[6179:0-45 8180:46-55 8169:56-62 8157:63-79 8142:80-88 8123:89-103 8100:104-121 8066:122-140 8203:141-155 8223:156-158 8233:159-159 8121:160-175 8097:176-178 8061:179-181 8014:182-199 7948:200-219 7868:220-283 7581:284-309 7736:310-334 7393:335-396 7945:397-409 7865:410-448 7732:449-460 7575:461-483 7388:484-516 …	g1_i1_CDS9	1
52	1.6	1.62	20.3	9.023	9.023	TR51289_c1_g8_i1_CDS1	length 133 aa, 399 bp, from complement(3..401) of TR51289_c1_g8_i1 len=402 path=[5393:0-184 6098:185-220 5925:221-229 6227:230-238 6081:239-253 5904:254-256 6209:257-262 6059:263-286 5879:287-316 5272:317-319 5273:320-340 5274:341-343 5275:344-401] [-1, 5393, 6098, 5925, 6227, 6081, 5904, 6209, 6059, 5879, 5272, 5273, 5274, 5275, -2]	g8_i1_CDS1	1
52	0	1.62	20.3	9.023	9.023	TR51289_c1_g7_i1_CDS1	length 133 aa, 399 bp, from complement(3..401) of TR51289_c1_g7_i1 len=402 path=[4495:0-184 6242:185-220 6096:221-229 5923:230-238 6224:239-262 6077:263-286 5900:287-316 4740:317-319 4741:320-340 4742:341-343 4743:344-401] [-1, 4495, 6242, 6096, 5923, 6224, 6077, 5900, 4740, 4741, 4742, 4743, -2]	g7_i1_CDS1	1
52	0	1.62	20	8.889	8.889	TR51289_c1_g6_i1_CDS1	length 135 aa, 405 bp, from complement(3..407) of TR51289_c1_g6_i1 len=415 path=[4657:0-184 6240:185-220 6095:221-229 5921:230-238 6222:239-253 6524:254-256 6469:257-262 6404:263-280 6841:281-286 6858:287-316 6872:317-319 6884:320-340 6896:341-343 6906:344-401 6915:402-414] [-1, 4657, 6240, 6095, 5921, 6222, 6524, 6469, 6404, 6841, 6858, 6872, 6884, 6896, 6906, 6915, -2]	g6_i1_CDS1	1
52	0	1.62	21.43	9.524	9.524	TR51289_c0_g1_i1_CDS1	length 126 aa, 378 bp, from 24..401 of TR51289_c0_g1_i1 len=403 path=[479:0-165 480:166-171 481:172-195 482:196-213 486:214-267 485:268-402] [-1, 479, 480, 481, 482, 486, 485, -2]	g1_i1_CDS1	1
52	0	1.62	28.21	15.38	15.38	TR51289_c1_g1_i1_CDS1	length 78 aa, 234 bp, from complement(3..236) of TR51289_c1_g1_i1 len=317 path=[4805:0-184 4806:185-220 4807:221-229 4808:230-253 4809:254-256 4810:257-262 4811:263-286 4812:287-316] [-1, 4805, 4806, 4807, 4808, 4809, 4810, 4811, 4812, -2]	g1_i1_CDS1	1
53	1.59	1.62	28.95	17.11	17.11	TR43745_c0_g1_i3_CDS2	length 76 aa, 231 bp, from complement(167..397) of TR43745_c0_g1_i3 len=430 path=[1633:0-38 1842:39-185 1898:186-186 1902:187-198 1905:199-222 1907:223-237 1899:238-264 1856:265-288 1830:289-294 1799:295-312 1852:313-318 1826:319-334 1795:335-366 1696:367-429] [-1, 1633, 1842, 1898, 1902, 1905, 1907, 1899, 1856, 1830, 1799, 1852, 1826, 1795, 1696, -2]	g1_i3_CDS2	1
53	0	1.62	16.42	9.701	9.701	TR43745_c0_g1_i2_CDS1	length 134 aa, 405 bp, from complement(177..581) of TR43745_c0_g1_i2 len=645 path=[1740:0-38 1889:39-120 1841:121-152 1882:153-168 1893:169-196 1902:197-208 1905:209-232 1907:233-247 1899:248-274 1871:275-289 1854:290-292 1829:293-298 1797:299-304 1878:305-328 1868:329-344 1885:345-376 1877:377-439 1866:440-463 1894:464-484 1890:485-508 1884:509-559 1901:560-583 1904:584-600 1906:601-601 1816:602…	g1_i2_CDS1	1
53	0	1.62	9.701	9.701	9.701	TR43745_c0_g1_i1_CDS2	length 134 aa, 405 bp, from complement(165..569) of TR43745_c0_g1_i1 len=632 path=[1733:0-104 1734:105-105 1883:106-183 1898:184-184 1902:185-196 1905:197-220 1907:221-235 1908:236-253 1870:254-277 1900:278-280 1903:281-286 1869:287-310 1895:311-316 1891:317-332 1886:333-364 1877:365-427 1866:428-451 1894:452-472 1890:473-496 1884:497-547 1901:548-571 1904:572-588 1906:589-589 1817:590-593 1787:5…	g1_i1_CDS2	1
54	1.59	1.62	16.13	16.13	16.13	TR51601_c3_g4_i1_CDS3	length 62 aa, 189 bp, from complement(111..299) of TR51601_c3_g4_i1 len=311 path=[5179:0-52 5180:53-91 5601:92-109 5719:110-115 5797:116-134 5787:135-172 5771:173-179 5747:180-180 5708:181-192 5651:193-193 5581:194-217 5175:218-226 5176:227-237 5177:238-261 5178:262-310] [-1, 5179, 5180, 5601, 5719, 5797, 5787, 5771, 5747, 5708, 5651, 5581, 5175, 5176, 5177, 5178, -2]	g4_i1_CDS3	1
54	0	1.62	10.99	10.99	10.99	TR51601_c3_g3_i1_CDS1	length 91 aa, 276 bp, from complement(61..336) of TR51601_c3_g3_i1 len=348 path=[5233:0-216 5234:217-217 5235:218-229 5236:230-263 5237:264-274 5238:275-298 5239:299-347] [-1, 5233, 5234, 5235, 5236, 5237, 5238, 5239, -2]	g3_i1_CDS1	1
54	0	1.62	16.13	16.13	16.13	TR51601_c3_g2_i1_CDS2	length 62 aa, 189 bp, from complement(93..281) of TR51601_c3_g2_i1 len=293 path=[5407:0-58 5671:59-91 5602:92-97 5722:98-116 5665:117-154 5595:155-161 5713:162-162 5656:163-174 5586:175-175 5707:176-199 5650:200-208 5579:209-219 5326:220-243 5327:244-292] [-1, 5407, 5671, 5602, 5722, 5665, 5595, 5713, 5656, 5586, 5707, 5650, 5579, 5326, 5327, -2]	g2_i1_CDS2	1
55	1.57	1.62	17.59	17.59	17.59	TR45180_c1_g27_i1_CDS2	length 108 aa, 324 bp, from complement(3..326) of TR45180_c1_g27_i1 len=359 path=[3912:0-135 3913:136-139 4946:140-196 4898:197-217 4841:218-232 4930:233-241 4880:242-246 4816:247-270 3230:271-277 3231:278-321 3232:322-358] [-1, 3912, 3913, 4946, 4898, 4841, 4930, 4880, 4816, 3230, 3231, 3232, -2]	g27_i1_CDS2	1
55	0	1.62	17.59	17.59	17.59	TR45180_c1_g20_i1_CDS2	length 108 aa, 324 bp, from complement(3..326) of TR45180_c1_g20_i1 len=359 path=[4249:0-135 4250:136-139 4947:140-196 4900:197-217 4842:218-241 4933:242-246 4883:247-253 4822:254-270 4095:271-277 4096:278-321 4097:322-358] [-1, 4249, 4250, 4947, 4900, 4842, 4933, 4883, 4822, 4095, 4096, 4097, -2]	g20_i1_CDS2	1
55	0	1.62	10.27	10.27	10.27	TR45180_c0_g1_i1_CDS1	length 185 aa, 555 bp, from 45..599 of TR45180_c0_g1_i1 len=601 path=[725:0-216 726:217-223 831:224-247 834:248-252 839:253-276 836:277-297 833:298-330 820:331-354 841:355-358 842:359-359 812:360-516 750:517-558 751:559-600] [-1, 725, 726, 831, 834, 839, 836, 833, 820, 841, 842, 812, 750, 751, -2]	g1_i1_CDS1	1
56	1.49	1.49	12.23	12.23	12.23	TR54092_c1_g12_i5_CDS1	length 139 aa, 417 bp, from complement(3..419) of TR54092_c1_g12_i5 len=443 path=[8741:0-58 8742:59-82 10495:83-85 10240:86-103 10832:104-115 10674:116-127 10457:128-139 11012:140-145 11131:146-163 11073:164-175 10999:176-187 10610:188-196 11281:197-229 11418:230-230 11199:231-270 11157:271-271 11086:272-283 11023:284-295 10946:296-301 10708:302-418 10837:419-442] [-1, 8741, 8742, 10495, 10240, 1…	g12_i5_CDS1	1
56	0	1.49	4.885	4.885	4.885	TR54092_c1_g12_i2_CDS1	length 348 aa, 1044 bp, from complement(3..1046) of TR54092_c1_g12_i2 len=1433 path=[7374:0-60 7375:61-64 10696:65-73 10482:74-88 10826:89-128 11177:129-169 11134:170-172 11078:173-196 11007:197-202 11407:203-205 11069:206-208 10994:209-229 11117:230-235 11054:236-241 10974:242-319 10877:320-336 10743:337-343 10547:344-370 10306:371-394 11041:395-403 10961:404-427 10859:428-445 11432:446-481 1146…	g12_i2_CDS1	1
56	0	1.49	5.842	5.842	5.842	TR54092_c1_g12_i1_CDS1	length 291 aa, 873 bp, from complement(3..875) of TR54092_c1_g12_i1 len=1258 path=[7339:0-25 7340:26-31 7341:32-34 10481:35-58 11083:59-64 11015:65-70 10930:71-88 10809:89-112 10628:113-141 10410:142-148 10786:149-172 11247:173-199 11417:200-223 11160:224-232 11108:233-250 11048:251-256 10969:257-274 10869:275-310 8242:311-334 11501:335-337 11089:338-391 11026:392-397 10845:398-415 10949:416-427 …	g12_i1_CDS1	1
56	0	1.49	24.29	24.29	24.29	TR29966_c1_g1_i2_CDS2	length 70 aa, 210 bp, from 44..253 of TR29966_c1_g1_i2 len=253 path=[451:0-41 452:42-47 453:48-48 454:49-65 462:66-72 465:73-83 463:84-107 461:108-182 444:183-252] [-1, 451, 452, 453, 454, 462, 465, 463, 461, 444, -2]	g1_i2_CDS2	1
56	0	1.49	22.37	22.37	22.37	TR29966_c1_g1_i1_CDS1	length 76 aa, 228 bp, from 44..271 of TR29966_c1_g1_i1 len=273 path=[451:0-41 452:42-47 453:48-48 454:49-65 462:66-72 465:73-83 463:84-107 461:108-182 432:183-272] [-1, 451, 452, 453, 454, 462, 465, 463, 461, 432, -2]	g1_i1_CDS1	1
57	1.45	1.96	31.58	31.58	31.58	TR19634_c0_g1_i1_CDS1	length 76 aa, 228 bp, from complement(1..228) of TR19634_c0_g1_i1 len=393 path=[457:0-194 458:195-218 468:219-260 467:261-316 466:317-392] [-1, 457, 458, 468, 467, 466, -2]	g1_i1_CDS1	3
58	1.39	1.39	17.98	17.98	17.98	TR40867_c0_g1_i1_CDS1	length 89 aa, 270 bp, from complement(159..428) of TR40867_c0_g1_i1 len=595 path=[1219:0-42 1220:43-66 1274:67-129 1264:130-131 1278:132-135 1271:136-142 1260:143-166 1280:167-214 1285:215-220 1288:221-226 1257:227-250 1243:251-367 1227:368-391 1177:392-415 1178:416-439 1179:440-594] [-1, 1219, 1220, 1274, 1264, 1278, 1271, 1260, 1280, 1285, 1288, 1257, 1243, 1227, 1177, 1178, 1179, -2]	g1_i1_CDS1	1
59	1.31	1.31	4.339	4.339	2.273	TR48810_c1_g3_i2_CDS1	length 484 aa, 1452 bp, from complement(1..1452) of TR48810_c1_g3_i2 len=1517 path=[3100:0-39 3101:40-63 3298:64-145 3322:146-169 3388:170-197 3294:198-262 3321:263-263 3345:264-312 3389:313-315 3241:316-356 3342:357-367 3398:368-403 3406:404-431 3340:432-446 3315:447-476 3367:477-479 3358:480-503 3339:504-601 3314:602-614 3391:615-638 3399:639-681 3407:682-686 3179:687-704 3357:705-727 3392:728-…	g3_i2_CDS1	1
60	1.22	1.22	14.47	14.47	14.47	TR45204_c0_g7_i1_CDS1	length 76 aa, 228 bp, from complement(1..228) of TR45204_c0_g7_i1 len=241 path=[4723:0-69 4724:70-84 7294:85-110 7509:111-128 7400:129-137 7266:138-153 7484:154-169 7376:170-183 7234:184-204 7049:205-211 7050:212-212 7051:213-240] [-1, 4723, 4724, 7294, 7509, 7400, 7266, 7484, 7376, 7234, 7049, 7050, 7051, -2]	g7_i1_CDS1	1
60	0	1.22	13.1	13.1	13.1	TR45204_c0_g4_i1_CDS1	length 84 aa, 252 bp, from complement(3..254) of TR45204_c0_g4_i1 len=254 path=[5653:0-98 7521:99-124 7418:125-128 7283:129-143 7506:144-167 7395:168-180 7255:181-196 7478:197-205 7368:206-221 7221:222-237 5273:238-240 5274:241-253] [-1, 5653, 7521, 7418, 7283, 7506, 7395, 7255, 7478, 7368, 7221, 5273, 5274, -2]	g4_i1_CDS1	1
60	0	1.22	14.67	14.67	14.67	TR45204_c0_g13_i1_CDS1	length 75 aa, 225 bp, from complement(3..227) of TR45204_c0_g13_i1 len=234 path=[5215:0-32 5216:33-36 5217:37-51 7285:52-67 7507:68-76 7397:77-92 7257:93-119 7479:120-132 7370:133-136 7223:137-143 7453:144-150 7338:151-151 7197:152-179 5118:180-233] [-1, 5215, 5216, 5217, 7285, 7507, 7397, 7257, 7479, 7370, 7223, 7453, 7338, 7197, 5118, -2]	g13_i1_CDS1	1
60	0	1.22	11.46	11.46	11.46	TR45204_c0_g12_i1_CDS1	length 96 aa, 288 bp, from complement(3..290) of TR45204_c0_g12_i1 len=298 path=[5343:0-40 7581:41-116 7513:117-142 7624:143-146 7577:147-150 7707:151-163 7698:164-185 7686:186-198 7669:199-214 7643:215-223 7600:224-239 7542:240-255 7333:256-258 7187:259-271 5077:272-272 5078:273-297] [-1, 5343, 7581, 7513, 7624, 7577, 7707, 7698, 7686, 7669, 7643, 7600, 7542, 7333, 7187, 5077, 5078, -2]	g12_i1_CDS1	1
61	0.99	0.99	41.43	41.43	20	TR53706_c0_g21_i1_CDS2	length 70 aa, 213 bp, from complement(34..246) of TR53706_c0_g21_i1 len=413 path=[4380:0-53 4381:54-74 9920:75-86 9727:87-98 9510:99-110 10024:111-123 9888:124-147 10263:148-153 10256:154-160 10243:161-201 10272:202-205 10277:206-206 10280:207-208 10077:209-232 10271:233-242 10270:243-248 10268:249-266 10265:267-272 10259:273-293 10248:294-299 10230:300-307 10204:308-311 10169:312-323 10119:324-3…	g21_i1_CDS2	1
62	0.92	0.92	8.219	8.219	8.219	TR20062_c0_g2_i1_CDS2	length 146 aa, 438 bp, from complement(3..440) of TR20062_c0_g2_i1 len=568 path=[608:0-232 609:233-256 610:257-274 611:275-567] [-1, 608, 609, 610, 611, -2]	g2_i1_CDS2	1
62	0	0.92	17.65	17.65	17.65	TR20062_c0_g1_i1_CDS2	length 68 aa, 204 bp, from complement(3..206) of TR20062_c0_g1_i1 len=312 path=[612:0-232 613:233-256 614:257-274 615:275-311] [-1, 612, 613, 614, 615, -2]	g1_i1_CDS2	1
63	0.88	0.88	4.425	4.425	4.425	TR51703_c2_g1_i2_CDS2	length 565 aa, 1698 bp, from complement(104..1801) of TR51703_c2_g1_i2 len=1843 path=[7238:0-26 7239:27-50 7614:51-68 7764:69-120 7743:121-192 7815:193-246 7811:247-267 7802:268-291 7788:292-341 7817:342-342 7799:343-369 7787:370-417 7818:418-441 7823:442-444 7728:445-489 7806:490-528 7786:529-561 7767:562-609 7725:610-665 7685:666-795 7819:796-819 7824:820-840 7828:841-853 7632:854-878 7724:879-…	g1_i2_CDS2	1
63	0	0.88	5.967	5.967	5.967	TR41218_c0_g1_i1_CDS2	length 419 aa, 1260 bp, from 28..1287 of TR41218_c0_g1_i1 len=1330 path=[1667:0-229 1668:230-253 1793:254-367 1678:368-391 1803:392-430 1815:431-454 1812:455-502 1816:503-526 1819:527-533 1780:534-571 1811:572-592 1800:593-616 1807:617-970 1817:971-994 1820:995-1042 1821:1043-1046 1787:1047-1069 1813:1070-1070 1809:1071-1120 1743:1121-1144 1744:1145-1165 1745:1166-1329] [-1, 1667, 1668, 1793, 167…	g1_i1_CDS2	1
64	0.86	0.86	32.43	32.43	32.43	TR42750_c0_g3_i1_CDS1	length 74 aa, 222 bp, from complement(2..223) of TR42750_c0_g3_i1 len=238 path=[2016:0-39 2017:40-42 2948:43-57 2920:58-60 2889:61-62 2857:63-65 2825:66-84 2787:85-108 2741:109-114 2686:115-132 2612:133-138 2533:139-154 2183:155-171 3150:172-186 3127:187-189 3169:190-191 3151:192-194 3128:195-213 3170:214-237] [-1, 2016, 2017, 2948, 2920, 2889, 2857, 2825, 2787, 2741, 2686, 2612, 2533, 2183, 3150…	g3_i1_CDS1	1
64	0	0.86	10.43	10.43	10.43	TR42750_c0_g2_i5_CDS2	length 115 aa, 348 bp, from complement(112..459) of TR42750_c0_g2_i5 len=520 path=[1910:0-80 2523:81-128 2676:129-134 2601:135-139 2516:140-165 2816:166-170 2728:171-200 2775:201-203 2664:204-214 2723:215-227 2586:228-248 2837:249-287 3133:288-301 2561:302-349 2634:350-350 2470:351-382 1847:383-404 2462:405-407 2625:408-422 2547:423-425 2458:426-427 2622:428-430 2544:431-449 2456:450-473 2251:474…	g2_i5_CDS2	1
64	0	0.86	15.38	15.38	15.38	TR42750_c0_g1_i1_CDS3	length 156 aa, 471 bp, from complement(201..671) of TR42750_c0_g1_i1 len=749 path=[2150:0-71 2151:72-85 2152:86-91 2153:92-115 2519:116-173 2731:174-255 2672:256-257 2597:258-262 2814:263-292 2666:293-295 2773:296-315 3110:316-319 3132:320-340 3154:341-343 3171:344-370 2576:371-394 2838:395-400 2801:401-427 2757:428-472 3136:473-473 2928:474-505 2897:506-508 2865:509-510 2833:511-513 2795:514-532…	g1_i1_CDS3	1
65	0.83	0.83	32.69	32.69	32.69	TR37189_c0_g3_i1_CDS2	length 52 aa, 159 bp, from complement(71..229) of TR37189_c0_g3_i1 len=258 path=[749:0-83 750:84-89 751:90-103 790:104-114 779:115-138 756:139-158 757:159-171 758:172-183 759:184-215 760:216-239 761:240-257] [-1, 749, 750, 751, 790, 779, 756, 757, 758, 759, 760, 761, -2]	g3_i1_CDS2	1
65	0	0.83	32.69	32.69	32.69	TR37189_c0_g1_i1_CDS3	length 52 aa, 159 bp, from complement(120..278) of TR37189_c0_g1_i1 len=307 path=[717:0-138 792:139-152 782:153-163 799:164-187 788:188-207 777:208-220 795:221-232 785:233-264 774:265-288 716:289-306] [-1, 717, 792, 782, 799, 788, 777, 795, 785, 774, 716, -2]	g1_i1_CDS3	1
66	0.8	3.41	69.31	53.47	42.57	TR48503_c1_g5_i1_CDS1	length 101 aa, 303 bp, from complement(3..305) of TR48503_c1_g5_i1 len=331 path=[3865:0-70 4401:71-118 4498:119-130 4450:131-154 4383:155-157 4300:158-193 4441:194-205 4373:206-231 4286:232-274 3517:275-330] [-1, 3865, 4401, 4498, 4450, 4383, 4300, 4441, 4373, 4286, 3517, -2]	g5_i1_CDS1	2
66	0	3.41	63.64	49.09	39.09	TR48503_c1_g1_i2_CDS1	length 110 aa, 330 bp, from complement(3..332) of TR48503_c1_g1_i2 len=335 path=[3677:0-70 4463:71-118 4522:119-130 4497:131-154 4577:155-157 4587:158-181 4490:182-205 4434:206-231 4366:232-274 4281:275-330 3415:331-334] [-1, 3677, 4463, 4522, 4497, 4577, 4587, 4490, 4434, 4366, 4281, 3415, -2]	g1_i2_CDS1	2
66	0	1.02	73.77	73.77	55.74	TR48503_c1_g6_i1_CDS1	length 61 aa, 183 bp, from complement(3..185) of TR48503_c1_g6_i1 len=227 path=[3257:0-70 3258:71-82 3259:83-106 3260:107-109 3261:110-133 3262:134-145 3263:146-157 3264:158-183 3265:184-226] [-1, 3257, 3258, 3259, 3260, 3261, 3262, 3263, 3264, 3265, -2]	g6_i1_CDS1	1
66	0	1.02	73.77	73.77	55.74	TR48503_c1_g4_i1_CDS1	length 61 aa, 183 bp, from complement(3..185) of TR48503_c1_g4_i1 len=227 path=[4156:0-70 4157:71-82 4158:83-91 4159:92-106 4160:107-109 4161:110-133 4162:134-145 4163:146-157 4164:158-183 4165:184-226] [-1, 4156, 4157, 4158, 4159, 4160, 4161, 4162, 4163, 4164, 4165, -2]	g4_i1_CDS1	1
66	0	1.02	73.77	73.77	55.74	TR48503_c1_g11_i1_CDS1	length 61 aa, 183 bp, from complement(3..185) of TR48503_c1_g11_i1 len=227 path=[4101:0-70 4102:71-82 4103:83-106 4104:107-109 4105:110-133 4106:134-145 4107:146-157 4108:158-183 4109:184-226] [-1, 4101, 4102, 4103, 4104, 4105, 4106, 4107, 4108, 4109, -2]	g11_i1_CDS1	1
67	0.73	0.97	21.88	21.88	18.13	TR15240_c0_g2_i1_CDS3	length 160 aa, 483 bp, from complement(608..1090) of TR15240_c0_g2_i1 len=1410 path=[1775:0-568 1784:569-589 1783:590-687 1781:688-711 1774:712-1409] [-1, 1775, 1784, 1783, 1781, 1774, -2]	g2_i1_CDS3	2
67	0	0.97	21.88	21.88	18.13	TR15240_c0_g1_i1_CDS4	length 160 aa, 483 bp, from complement(893..1375) of TR15240_c0_g1_i1 len=1695 path=[1779:0-568 1782:569-874 1768:875-972 1769:973-996 1770:997-1694] [-1, 1779, 1782, 1768, 1769, 1770, -2]	g1_i1_CDS4	2
67	0	0.96	28.21	28.21	20.51	TR33336_c0_g1_i2_CDS1	length 78 aa, 237 bp, from 1..237 of TR33336_c0_g1_i2 len=789 path=[1175:0-204 1176:205-228 1177:229-276 1178:277-297 1191:298-528 1190:529-643 1188:644-667 1182:668-685 1183:686-709 1184:710-788] [-1, 1175, 1176, 1177, 1178, 1191, 1190, 1188, 1182, 1183, 1184, -2]	g1_i2_CDS1	1
67	0	0.96	28.21	28.21	20.51	TR33336_c0_g1_i1_CDS1	length 78 aa, 237 bp, from 1..237 of TR33336_c0_g1_i1 len=1074 path=[1169:0-204 1170:205-228 1171:229-276 1189:277-582 1191:583-813 1190:814-928 1188:929-952 1182:953-970 1183:971-994 1184:995-1073] [-1, 1169, 1170, 1171, 1189, 1191, 1190, 1188, 1182, 1183, 1184, -2]	g1_i1_CDS1	1
68	0.71	0.71	13.64	13.64	13.64	TR36612_c0_g1_i1_CDS2	length 88 aa, 267 bp, from complement(198..464) of TR36612_c0_g1_i1 len=642 path=[816:0-119 817:120-139 842:140-158 840:159-226 843:227-319 841:320-343 839:344-400 836:401-424 809:425-430 810:431-454 838:455-493 835:494-517 822:518-641] [-1, 816, 817, 842, 840, 843, 841, 839, 836, 809, 810, 838, 835, 822, -2]	g1_i1_CDS2	1
69	0.67	0.67	20.61	10.69	10.69	TR54092_c0_g1_i1_CDS3	length 131 aa, 396 bp, from 51..446 of TR54092_c0_g1_i1 len=550 path=[663:0-33 664:34-60 665:61-117 @688@!:118-321 685:322-363 682:364-378 686:379-402 683:403-466 681:467-490 675:491-549] [-1, 663, 664, 665, 688, 685, 682, 686, 683, 681, 675, -2]	g1_i1_CDS3	1
69	0	0.67	13.73	13.73	13.73	TR54092_c1_g5_i1_CDS2	length 102 aa, 306 bp, from complement(3..308) of TR54092_c1_g5_i1 len=320 path=[8921:0-37 8922:38-55 10249:56-79 10694:80-97 10478:98-121 10218:122-124 10662:125-142 10443:143-148 10177:149-166 8278:167-169 8279:170-193 8280:194-319] [-1, 8921, 8922, 10249, 10694, 10478, 10218, 10662, 10443, 10177, 8278, 8279, 8280, -2]	g5_i1_CDS2	1
69	0	0.67	11.29	11.29	11.29	TR54092_c1_g1_i1_CDS1	length 124 aa, 375 bp, from complement(51..425) of TR54092_c1_g1_i1 len=437 path=[9460:0-45 11129:46-47 11070:48-51 11412:52-69 10898:70-113 11456:114-115 11489:116-139 11516:140-154 10871:155-178 11233:179-184 11193:185-196 11150:197-214 11101:215-238 11040:239-241 10857:242-259 10726:260-265 10531:266-283 10284:284-286 9983:287-310 8458:311-436] [-1, 9460, 11129, 11070, 11412, 10898, 11456, 114…	g1_i1_CDS1	1
69	0	0.67	12.61	12.61	12.61	TR54092_c1_g15_i1_CDS2	length 111 aa, 333 bp, from complement(2..334) of TR54092_c1_g15_i1 len=346 path=[9234:0-24 9235:25-48 10697:49-63 10234:64-81 10827:82-105 10669:106-123 10199:124-147 10925:148-150 10801:151-174 10624:175-192 10402:193-195 10126:196-219 9684:220-345] [-1, 9234, 9235, 10697, 10234, 10827, 10669, 10199, 10925, 10801, 10624, 10402, 10126, 9684, -2]	g15_i1_CDS2	1
69	0	0.67	13.73	13.73	13.73	TR54092_c1_g11_i1_CDS2	length 102 aa, 306 bp, from complement(3..308) of TR54092_c1_g11_i1 len=320 path=[8158:0-37 10496:38-55 10241:56-61 10688:62-67 10470:68-79 10821:80-97 10654:98-121 10432:122-124 10161:125-142 10621:143-166 10397:167-169 10116:170-193 7628:194-319] [-1, 8158, 10496, 10241, 10688, 10470, 10821, 10654, 10432, 10161, 10621, 10397, 10116, 7628, -2]	g11_i1_CDS2	1
TRIzol protein extraction from front legs run on LCMS and searched against leg (combined front and ultimate) transcriptome

## Sheet: posterior leg proteome
N	Unused	Total	%Cov	%Cov(50)	%Cov(95)	Accession	Name	Species	Peptides(95%)		Found in front leg?
1	355.49	355.49	81.76	76.67	74.87	TR45004_c2_g1_i1_CDS4	length 1946 aa, 5841 bp, from complement(856..6696) of TR45004_c2_g1_i1 len=6836 path=[7757:0-211 7758:212-239 7879:240-299 7900:300-323 7894:324-406 7887:407-430 7909:431-481 7877:482-527 7893:528-625 7855:626-645 7885:646-863 7843:864-905 7844:906-929 7906:930-955 7908:956-979 7907:980-1067 7903:1068-1088 7782:1089-1091 7902:1092-1112 7897:1113-1244 7915:1245-1259 7914:1260-1283 7913:1284-1337 …	g1_i1_CDS4	198		1
2	92.9	92.9	73.89	64.54	62.94	TR51294_c0_g16_i1_CDS2	length 877 aa, 2634 bp, from complement(65..2698) of TR51294_c0_g16_i1 len=2972 path=[9445:0-161 9446:162-185 9447:186-227 10471:228-237 10389:238-261 10524:262-355 10457:356-379 10375:380-507 10642:508-531 10654:532-552 10552:553-657 10508:658-681 10644:682-690 10655:691-714 10660:715-747 10263:748-780 10434:781-816 10351:817-840 10258:841-1020 9925:1021-1044 10499:1045-1104 10425:1105-1128 1062…	g16_i1_CDS2	50
3	76.47	76.47	98.67	98.67	96.28	TR39217_c1_g1_i1_CDS2	length 376 aa, 1131 bp, from complement(470..1600) of TR39217_c1_g1_i1 len=1825 path=[2228:0-168 2229:169-192 2244:193-606 2210:607-630 2252:631-777 2248:778-906 2253:907-909 2220:910-930 2251:931-933 2249:934-972 2247:973-996 2245:997-1278 2226:1279-1302 2242:1303-1603 2232:1604-1627 2233:1628-1824] [-1, 2228, 2229, 2244, 2210, 2252, 2248, 2253, 2220, 2251, 2249, 2247, 2245, 2226, 2242, 2232, 22…	g1_i1_CDS2	86		1
3	0	76.47	98.67	98.67	96.28	TR25410_c0_g1_i1_CDS3	length 376 aa, 1131 bp, from 73..1203 of TR25410_c0_g1_i1 len=1592 path=[1638:0-391 1639:392-415 1641:416-1515 1637:1516-1591] [-1, 1638, 1639, 1641, 1637, -2]	g1_i1_CDS3	86		1
4	69.51	69.51	52.73	46.85	43.38	TR53602_c1_g11_i1_CDS1	length 952 aa, 2856 bp, from complement(3..2858) of TR53602_c1_g11_i1 len=3114 path=[10330:0-67 11369:68-112 11776:113-181 11719:182-216 11948:217-231 11730:232-255 11648:256-265 11541:266-370 11388:371-394 11213:395-547 11949:548-571 11968:572-574 11644:575-610 11538:611-619 11881:620-643 11863:644-718 11815:719-739 11641:740-742 11725:743-763 11970:764-766 11982:767-835 10980:836-861 11379:862-…	g11_i1_CDS1	35
5	46.85	46.85	64.63	58.02	58.02	TR44804_c1_g1_i1_CDS3	length 393 aa, 1182 bp, from complement(396..1577) of TR44804_c1_g1_i1 len=1880 path=[2834:0-320 2835:321-340 3257:341-349 3243:350-373 3219:374-387 3254:388-420 3239:421-444 3282:445-502 3274:503-538 3264:539-724 3297:725-730 3189:731-748 3290:749-754 3286:755-829 3281:830-853 3272:854-1006 3263:1007-1042 3280:1043-1066 3293:1067-1090 3292:1091-1144 3278:1145-1168 3270:1169-1255 3291:1256-1270 3…	g1_i1_CDS3	24		1
5	0	46.85	71.15	63.87	63.87	TR42598_c0_g2_i1_CDS3	length 357 aa, 1074 bp, from 62..1135 of TR42598_c0_g2_i1 len=1231 path=[1894:0-128 1895:129-152 1925:153-257 1932:258-272 1826:273-281 1909:282-296 1929:297-407 1931:408-509 1879:510-545 1933:546-573 1934:574-597 1915:598-698 1907:699-722 1921:723-797 1914:798-803 1906:804-821 1920:822-827 1913:828-1049 1927:1050-1116 1919:1117-1164 1912:1165-1211 1838:1212-1230] [-1, 1894, 1895, 1925, 1932, 182…	g2_i1_CDS3	24		1
6	41.69	41.69	54.34	47.79	44.25	TR51703_c2_g1_i2_CDS2	length 565 aa, 1698 bp, from complement(104..1801) of TR51703_c2_g1_i2 len=1843 path=[7238:0-26 7239:27-50 7614:51-68 7764:69-120 7743:121-192 7815:193-246 7811:247-267 7802:268-291 7788:292-341 7817:342-342 7799:343-369 7787:370-417 7818:418-441 7823:442-444 7728:445-489 7806:490-528 7786:529-561 7767:562-609 7725:610-665 7685:666-795 7819:796-819 7824:820-840 7828:841-853 7632:854-878 7724:879-…	g1_i2_CDS2	21		1
7	41.61	41.61	85.56	76.41	71.13	TR44304_c0_g1_i1_CDS5	length 284 aa, 855 bp, from complement(1329..2183) of TR44304_c0_g1_i1 len=2480 path=[3357:0-422 3358:423-444 3562:445-510 3572:511-528 3570:529-600 3573:601-601 3568:602-615 3565:616-616 3559:617-650 3552:651-674 3574:675-722 3514:723-738 3543:739-790 3529:791-814 3513:815-966 3478:967-990 3542:991-1125 3294:1126-1149 3528:1150-1837 3575:1838-1861 3576:1862-1960 3551:1961-1975 3509:1976-1984 354…	g1_i1_CDS5	21		1
8	37.27	37.27	32.42	24.53	23.77	TR47160_c0_g1_i1_CDS3	length 913 aa, 2742 bp, from complement(1375..4116) of TR47160_c0_g1_i1 len=4246 path=[5452:0-131 5453:132-155 5626:156-201 5610:202-225 5637:226-291 5625:292-315 5609:316-337 5503:338-361 5504:362-365 5505:366-389 5624:390-526 5591:527-544 5636:545-590 5623:591-614 5643:615-815 5635:816-849 5622:850-912 5606:913-936 5642:937-968 5633:969-992 5621:993-1258 5646:1259-1282 5648:1283-1331 5649:1332-…	g1_i1_CDS3	18
9	24.01	24.01	90.48	89.95	89.95	TR43890_c0_g2_i4_CDS2	length 189 aa, 570 bp, from complement(67..636) of TR43890_c0_g2_i4 len=654 path=[3115:0-36 3116:37-60 3277:61-170 3010:171-218 3243:219-320 3286:321-344 3306:345-380 3309:381-389 3292:390-398 3282:399-410 3211:411-434 3290:435-443 3307:444-449 3253:450-562 3070:563-583 3071:584-606 3072:607-614 3073:615-653] [-1, 3115, 3116, 3277, 3010, 3243, 3286, 3306, 3309, 3292, 3282, 3211, 3290, 3307, 3253,…	g2_i4_CDS2	52
10	20.95	20.95	72.67	45.67	45.67	TR41303_c0_g1_i1_CDS1	length 300 aa, 900 bp, from complement(2..901) of TR41303_c0_g1_i1 len=905 path=[1243:0-57 1244:58-81 1372:82-90 1383:91-114 1389:115-123 1367:124-153 1397:154-156 1394:157-180 1386:181-237 1375:238-261 1362:262-270 1385:271-294 1374:295-306 1361:307-330 1396:331-345 1392:346-369 1384:370-537 1398:538-558 1204:559-582 1205:583-594 1206:595-618 1207:619-904] [-1, 1243, 1244, 1372, 1383, 1389, 1367…	g1_i1_CDS1	12
11	20.84	20.84	16.33	10.14	10.14	TR55003_c5_g15_i1_CDS1	length 1243 aa, 3732 bp, from complement(6..3737) of TR55003_c5_g15_i1 len=3878 path=[13499:0-46 14879:47-102 14499:103-130 14991:131-153 14850:154-154 14469:155-177 15172:178-181 15123:182-205 15056:206-277 14822:278-300 15257:301-307 15233:308-313 15205:314-337 15052:338-430 15165:431-457 15047:458-472 15226:473-481 15194:482-538 15151:539-556 15441:557-580 15095:581-655 15335:656-666 15184:667…	g15_i1_CDS1	11
12	20	20	34.67	34.67	34.67	TR44078_c0_g2_i1_CDS1	length 450 aa, 1353 bp, from complement(145..1497) of TR44078_c0_g2_i1 len=1646 path=[2595:0-139 2701:140-179 2734:180-194 2726:195-215 2698:216-218 2738:219-239 2733:240-263 2725:264-293 2712:294-317 2694:318-368 2644:369-392 2732:393-512 2741:513-536 2745:537-632 2739:633-677 2749:678-728 2746:729-746 2688:747-773 2752:774-779 2753:780-803 2720:804-929 2743:930-953 2747:954-986 2684:987-1025 27…	g2_i1_CDS1	11
13	17.66	17.66	75.26	75.26	75.26	TR44566_c0_g2_i1_CDS4	length 190 aa, 573 bp, from complement(287..859) of TR44566_c0_g2_i1 len=910 path=[1481:0-45 1703:46-86 1753:87-102 1773:103-126 1784:127-180 1780:181-204 1777:205-218 1767:219-242 1787:243-245 1789:246-249 1782:250-273 1779:274-281 1776:282-305 1771:306-417 1766:418-429 1788:430-441 1790:442-453 1791:454-471 1733:472-513 1687:514-531 1757:532-615 1745:616-660 1727:661-666 1755:667-690 1774:691-6…	g2_i1_CDS4	15		1
14	16.79	16.79	15.29	8.386	6.413	TR52782_c2_g3_i1_CDS1	length 1419 aa, 4257 bp, from complement(3..4259) of TR52782_c2_g3_i1 len=4261 path=[7353:0-136 7354:137-160 7647:161-163 7611:164-172 7562:173-190 7642:191-193 7678:194-214 7670:215-244 7659:245-268 7685:269-280 7676:281-346 7635:347-370 7593:371-427 7540:428-451 7656:452-544 7632:545-568 7592:569-748 7703:749-772 7713:773-790 7469:791-811 7470:812-835 7630:836-853 7667:854-967 7588:968-991 7705…	g3_i1_CDS1	8
15	16.51	16.51	49.58	35.1	35.1	TR53708_c2_g8_i1_CDS5	length 359 aa, 1080 bp, from complement(729..1808) of TR53708_c2_g8_i1 len=2185 path=[8572:0-289 9450:290-305 9329:306-354 9623:355-372 9581:373-396 9513:397-397 9655:398-420 9641:421-428 9610:429-444 9564:445-656 9703:657-678 9699:679-707 9702:708-711 9470:712-731 9355:732-735 9214:736-1087 7369:1088-1111 7370:1112-1138 7371:1139-1162 9461:1163-1363 8015:1364-1387 9548:1388-1537 9688:1538-1543 9…	g8_i1_CDS5	10		1
16	16.32	16.32	70.87	50.97	50.97	TR46903_c1_g22_i1_CDS7	length 206 aa, 621 bp, from complement(607..1227) of TR46903_c1_g22_i1 len=1396 path=[2863:0-270 2864:271-289 3422:290-324 3415:325-352 3401:353-355 3373:356-364 3340:365-487 3424:488-496 3412:497-519 3391:520-755 3431:756-779 3432:780-782 3433:783-806 3434:807-863 3435:864-866 3358:867-890 3410:891-914 3385:915-938 3357:939-1237 3219:1238-1395] [-1, 2863, 2864, 3422, 3415, 3401, 3373, 3340, 3424…	g22_i1_CDS7	9		1
16	0	16.32	70.87	50.97	50.97	TR30110_c0_g1_i1_CDS3	length 206 aa, 621 bp, from 41..661 of TR30110_c0_g1_i1 len=1299 path=[1510:0-27 1511:28-51 1534:52-482 1499:483-506 1533:507-769 1535:770-792 1536:793-801 1532:802-829 1529:830-853 1525:854-924 1509:925-1298] [-1, 1510, 1511, 1534, 1499, 1533, 1535, 1536, 1532, 1529, 1525, 1509, -2]	g1_i1_CDS3	9		1
17	16.01	16.01	75.95	74.05	74.05	TR48751_c1_g1_i1_CDS3	length 158 aa, 477 bp, from 38..514 of TR48751_c1_g1_i1 len=944 path=[1791:0-92 1792:93-116 2308:117-144 2301:145-168 2320:169-173 2317:174-197 2313:198-227 2291:228-251 2324:252-278 2322:279-287 2319:288-306 2331:307-338 2311:339-350 2321:351-362 2318:363-410 2333:411-417 2286:418-467 2296:468-503 2314:504-527 2309:528-615 2192:616-639 2335:640-645 2337:646-657 2341:658-664 2344:665-676 2347:677…	g1_i1_CDS3	11		1
18	15.03	15.03	56.19	48.97	41.24	TR35965_c0_g1_i1_CDS2	length 194 aa, 582 bp, from 11..592 of TR35965_c0_g1_i1 len=592 path=[734:0-83 735:84-107 736:108-119 737:120-143 742:144-173 746:174-197 744:198-230 741:231-254 745:255-275 743:276-299 740:300-501 726:502-525 727:526-591] [-1, 734, 735, 736, 737, 742, 746, 744, 741, 745, 743, 740, 726, 727, -2]	g1_i1_CDS2	7
19	14	14	38.46	28.85	28.85	TR42093_c0_g2_i1_CDS2	length 208 aa, 627 bp, from complement(154..780) of TR42093_c0_g2_i1 len=819 path=[1357:0-133 1358:134-156 1359:157-163 1360:164-167 1361:168-187 1467:188-221 1460:222-548 1477:549-572 1482:573-592 1487:593-608 1491:609-616 1495:617-641 1499:642-644 1323:645-647 1324:648-683 1338:684-718 1478:719-719 1483:720-764 1439:765-772 1430:773-785 1446:786-788 1438:789-818] [-1, 1357, 1358, 1359, 1360, 13…	g2_i1_CDS2	23		1
20	13.92	13.92	34.64	32.68	32.68	TR50657_c0_g6_i1_CDS1	length 358 aa, 1077 bp, from complement(294..1370) of TR50657_c0_g6_i1 len=1375 path=[4410:0-34 4857:35-44 5015:45-58 4936:59-66 4848:67-69 5005:70-75 4926:76-99 5089:100-104 5055:105-113 5107:114-123 5164:124-134 5173:135-139 4981:140-163 4901:164-164 5079:165-167 5042:168-172 4976:173-224 5123:225-247 5150:248-325 5146:326-349 5037:350-379 5165:380-391 5174:392-412 5177:413-415 5179:416-424 503…	g6_i1_CDS1	7		1
21	11.3	11.3	49.28	41.06	32.37	TR38745_c0_g1_i2_CDS3	length 207 aa, 624 bp, from 83..706 of TR38745_c0_g1_i2 len=961 path=[1550:0-228 1551:229-252 1661:253-258 1651:259-272 1641:273-296 1673:297-305 1672:306-329 1671:330-332 1670:333-353 1656:354-362 1646:363-474 1664:475-506 1654:507-530 1644:531-734 1587:735-746 1588:747-770 1589:771-772 1590:773-960] [-1, 1550, 1551, 1661, 1651, 1641, 1673, 1672, 1671, 1670, 1656, 1646, 1664, 1654, 1644, 1587, 1…	g1_i2_CDS3	6		1
22	11.22	11.22	74.47	68.09	68.09	TR28255_c0_g1_i1_CDS1	length 94 aa, 282 bp, from 78..359 of TR28255_c0_g1_i1 len=359 path=[436:0-75 437:76-99 450:100-131 453:132-155 452:156-249 451:250-273 454:274-276 435:277-358] [-1, 436, 437, 450, 453, 452, 451, 454, 435, -2]	g1_i1_CDS1	7
23	10.45	16.73	84	79.33	79.33	TR43890_c0_g2_i3_CDS3	length 150 aa, 453 bp, from complement(159..611) of TR43890_c0_g2_i3 len=640 path=[2850:0-238 3295:239-268 3287:269-274 3316:275-322 3276:323-347 3314:348-369 3313:370-376 3309:377-385 3292:386-394 3282:395-406 3271:407-409 3301:410-421 3297:422-430 3290:431-439 3307:440-445 3310:446-454 3268:455-469 3289:470-478 3279:479-492 3300:493-493 3296:494-506 3308:507-517 3311:518-532 3167:533-554 3226:5…	g2_i3_CDS3	32
23	0	14.67	53.23	49.46	49.46	TR43890_c0_g2_i7_CDS3	length 186 aa, 561 bp, from complement(155..715) of TR43890_c0_g2_i7 len=744 path=[2965:0-286 3302:287-306 3299:307-321 3295:322-351 3287:352-357 3316:358-405 3276:406-430 3314:431-452 3313:453-459 3309:460-468 3292:469-477 3282:478-489 3211:490-513 3290:514-522 3307:523-528 3310:529-537 3268:538-552 3289:553-561 3279:562-575 3300:576-576 3296:577-589 3308:590-600 3311:601-615 3312:616-636 3249:6…	g2_i7_CDS3	31		1
23	0	14.67	55.31	51.4	51.4	TR43890_c0_g2_i2_CDS3	length 179 aa, 540 bp, from complement(155..694) of TR43890_c0_g2_i2 len=723 path=[2965:0-286 3302:287-306 3299:307-321 3295:322-351 3287:352-357 3316:358-405 3276:406-430 3314:431-452 3313:453-459 3309:460-468 3292:469-477 3282:478-489 3271:490-492 3301:493-504 3297:505-513 3290:514-522 3307:523-528 3310:529-537 3268:538-552 3289:553-561 3279:562-575 3300:576-576 3296:577-589 3308:590-600 3311:6…	g2_i2_CDS3	31		1
24	10	10	66.04	66.04	66.04	TR44224_c0_g1_i1_CDS3	length 106 aa, 321 bp, from complement(122..442) of TR44224_c0_g1_i1 len=576 path=[1091:0-67 1092:68-69 1093:70-93 1279:94-97 1276:98-102 1273:103-121 1268:122-123 1245:124-126 1258:127-144 1272:145-147 1242:148-168 1267:169-258 1241:259-303 1278:304-309 1275:310-333 1270:334-345 1262:346-368 1250:369-371 1277:372-392 1274:393-402 1269:403-426 1261:427-433 1179:434-457 1180:458-462 1181:463-504 1…	g1_i1_CDS3	8		1
25	9.65	9.65	59.29	42.14	35.71	TR39410_c0_g1_i3_CDS2	length 140 aa, 423 bp, from complement(624..1046) of TR39410_c0_g1_i3 len=1051 path=[1771:0-287 1994:288-309 2025:310-333 2084:334-421 2071:422-471 2024:472-494 2141:495-577 1990:578-598 2118:599-610 2109:611-634 2098:635-757 2145:758-769 2010:770-772 2087:773-805 2149:806-859 2057:860-868 2005:869-883 2097:884-889 2085:890-913 2072:914-919 2054:920-955 2027:956-982 1995:983-1015 1793:1016-1050] …	g1_i3_CDS2	6
25	0	9.65	59.29	42.14	35.71	TR39410_c0_g1_i1_CDS2	length 140 aa, 423 bp, from complement(623..1045) of TR39410_c0_g1_i1 len=1050 path=[1943:0-287 2026:288-495 2141:496-578 2144:579-579 2131:580-593 2125:594-597 2118:598-609 2109:610-633 2098:634-756 2059:757-867 2040:868-882 2073:883-912 2055:913-918 2028:919-954 1996:955-981 1965:982-1014 1925:1015-1049] [-1, 1943, 2026, 2141, 2144, 2131, 2125, 2118, 2109, 2098, 2059, 2040, 2073, 2055, 2028, 19…	g1_i1_CDS2	6
25	0	9.04	79.01	61.73	61.73	TR47136_c1_g4_i1_CDS3	length 81 aa, 246 bp, from complement(286..531) of TR47136_c1_g4_i1 len=612 path=[2600:0-84 2601:85-97 3382:98-99 3360:100-137 3319:138-165 3391:166-184 3376:185-188 3352:189-204 3254:205-210 3188:211-212 3346:213-226 3298:227-246 3245:247-247 3344:248-248 3295:249-249 3371:250-270 3343:271-290 3294:291-326 3370:327-362 3342:363-386 3293:387-424 3369:425-448 3341:449-461 3421:462-497 3426:498-510…	g4_i1_CDS3	6
26	9.31	9.31	24.03	17.32	15.37	TR30244_c0_g1_i1_CDS2	length 462 aa, 1389 bp, from complement(569..1957) of TR30244_c0_g1_i1 len=2043 path=[2217:0-1173 2218:1174-1197 2234:1198-1761 2221:1762-1785 2232:1786-1824 2235:1825-1848 2233:1849-1875 2231:1876-1899 2230:1900-2042] [-1, 2217, 2218, 2234, 2221, 2232, 2235, 2233, 2231, 2230, -2]	g1_i1_CDS2	5
27	8.94	8.94	30.18	30.18	27.27	TR48503_c1_g1_i1_CDS1	length 275 aa, 825 bp, from complement(3..827) of TR48503_c1_g1_i1 len=978 path=[3578:0-34 4572:35-60 4568:61-103 4563:104-159 4557:160-163 4581:164-183 4562:184-187 4590:188-226 4548:227-229 4540:230-250 4527:251-334 4583:335-355 4506:356-358 4473:359-379 4584:380-403 4591:404-421 4343:422-439 4552:440-445 4544:446-487 4536:488-511 4525:512-532 4503:533-556 4535:557-613 4524:614-655 4502:656-682…	g1_i1_CDS1	5		1
28	8.26	8.26	59.22	51.46	43.69	TR46532_c0_g2_i3_CDS2	length 103 aa, 312 bp, from complement(217..528) of TR46532_c0_g2_i3 len=699 path=[1729:0-58 2274:59-74 2258:75-98 2238:99-99 2216:100-112 2181:113-122 2078:123-140 2237:141-154 2215:155-166 2332:167-185 2257:186-225 2235:226-245 2212:246-275 2171:276-299 2065:300-308 2120:309-311 2165:312-323 2060:324-326 2115:327-359 2285:360-371 2270:372-376 2250:377-377 2229:378-415 2201:416-425 2046:426-449 …	g2_i3_CDS2	4		1
28	0	8.26	59.22	51.46	43.69	TR46532_c0_g2_i2_CDS3	length 103 aa, 312 bp, from complement(211..522) of TR46532_c0_g2_i2 len=692 path=[1775:0-50 2274:51-66 2258:67-90 2238:91-91 2216:92-104 2181:105-114 2078:115-132 2237:133-146 2215:147-158 2332:159-177 2213:178-181 2124:182-187 2172:188-191 2211:192-205 2321:206-217 2310:218-219 2298:220-239 2286:240-269 2333:270-293 2345:294-302 2354:303-305 2161:306-317 2108:318-341 2337:342-346 2157:347-370 2…	g2_i2_CDS3	4		1
28	0	8.26	59.22	51.46	43.69	TR46532_c0_g2_i1_CDS3	length 103 aa, 312 bp, from complement(183..494) of TR46532_c0_g2_i1 len=664 path=[2000:0-64 2001:65-77 2085:78-119 2138:120-131 2183:132-150 2080:151-154 2133:155-160 2236:161-201 2214:202-211 2127:212-241 2173:242-252 2068:253-274 2299:275-277 2287:278-289 2272:290-292 2254:293-301 2233:302-313 2206:314-318 2163:319-319 2251:320-325 2285:326-337 2270:338-342 2250:343-343 2229:344-381 2201:382-3…	g2_i1_CDS3	4		1
28	0	8.26	51.69	44.92	38.14	TR42929_c1_g1_i2_CDS2	length 118 aa, 357 bp, from complement(316..672) of TR42929_c1_g1_i2 len=696 path=[1430:0-78 2016:79-209 1995:210-275 2032:276-311 2014:312-315 1993:316-329 2093:330-334 2106:335-336 2118:337-353 2130:354-416 2022:417-464 2000:465-473 1979:474-476 1953:477-497 2098:498-515 1977:516-551 1949:552-593 1910:594-617 1865:618-626 1654:627-695] [-1, 1430, 2016, 1995, 2032, 2014, 1993, 2093, 2106, 2118, …	g1_i2_CDS2	4		1
28	0	6.23	62.12	62.12	50	TR42929_c1_g3_i1_CDS1	length 66 aa, 201 bp, from complement(219..419) of TR42929_c1_g3_i1 len=455 path=[1835:0-73 2047:74-78 2033:79-102 2089:103-103 2102:104-109 2115:110-175 2028:176-215 1988:216-232 1963:233-237 2097:238-239 2109:240-256 2121:257-280 1999:281-304 1978:305-331 1952:332-340 1913:341-379 1868:380-400 1818:401-418 1819:419-454] [-1, 1835, 2047, 2033, 2089, 2102, 2115, 2028, 1988, 1963, 2097, 2109, 2121…	g3_i1_CDS1	3
28	0	6.23	62.12	62.12	50	TR42929_c1_g2_i1_CDS1	length 66 aa, 201 bp, from complement(46..246) of TR42929_c1_g2_i1 len=324 path=[1686:0-45 1687:46-59 1688:60-64 1689:65-66 1690:67-83 1901:84-146 1991:147-158 1937:159-167 1894:168-206 1962:207-227 1924:228-245 1879:246-281 1616:282-323] [-1, 1686, 1687, 1688, 1689, 1690, 1901, 1991, 1937, 1894, 1962, 1924, 1879, 1616, -2]	g2_i1_CDS1	3
28	0	6.23	62.12	62.12	50	TR42929_c1_g1_i1_CDS1	length 66 aa, 201 bp, from complement(23..223) of TR42929_c1_g1_i1 len=259 path=[1820:0-36 2093:37-41 2106:42-43 2118:44-60 2130:61-123 2108:124-135 1959:136-144 1920:145-171 1875:172-180 1719:181-183 1720:184-204 1721:205-222 1722:223-258] [-1, 1820, 2093, 2106, 2118, 2130, 2108, 1959, 1920, 1875, 1719, 1720, 1721, 1722, -2]	g1_i1_CDS1	3
29	8.23	8.23	50.27	32.62	25.13	TR44347_c2_g1_i1_CDS2	length 187 aa, 564 bp, from 89..652 of TR44347_c2_g1_i1 len=654 path=[1081:0-45 1172:46-52 1170:53-76 1168:77-77 1166:78-82 1162:83-101 1155:102-208 1175:209-232 1177:233-248 1160:249-266 1153:267-272 1165:273-290 1159:291-304 1174:305-305 1173:306-336 1171:337-341 1169:342-365 1167:366-389 1164:390-413 1157:414-451 1176:452-461 1030:462-475 1163:476-488 1156:489-558 1149:559-560 1141:561-584 110…	g1_i1_CDS2	5		1
30	8.16	20	77.42	77.42	77.42	TR48252_c1_g3_i1_CDS1	length 217 aa, 651 bp, from complement(3..653) of TR48252_c1_g3_i1 len=692 path=[2947:0-157 2948:158-181 3501:182-199 3656:200-208 3579:209-223 3809:224-232 3794:233-247 3780:248-253 3755:254-277 3725:278-292 3695:293-316 3641:317-645 3840:646-653 2907:654-669 2908:670-677 2909:678-691] [-1, 2947, 2948, 3501, 3656, 3579, 3809, 3794, 3780, 3755, 3725, 3695, 3641, 3840, 2907, 2908, 2909, -2]	g3_i1_CDS1	10
31	8	8	38.16	37.5	37.5	TR37346_c0_g1_i1_CDS1	length 152 aa, 459 bp, from complement(328..786) of TR37346_c0_g1_i1 len=1089 path=[1540:0-70 1583:71-98 1574:99-106 1578:107-130 1581:131-207 1573:208-231 1577:232-288 1531:289-312 1572:313-443 1538:444-467 1580:468-644 1571:645-668 1585:669-692 1584:693-791 1586:792-794 1569:795-837 1536:838-1088] [-1, 1540, 1583, 1574, 1578, 1581, 1573, 1577, 1531, 1572, 1538, 1580, 1571, 1585, 1584, 1586, 156…	g1_i1_CDS1	4		1
32	7.82	7.82	13.93	11.75	11.75	TR44885_c0_g1_i1_CDS1	length 366 aa, 1098 bp, from complement(3..1100) of TR44885_c0_g1_i1 len=1132 path=[1758:0-63 1759:64-87 1983:88-155 1957:156-179 2026:180-217 1709:218-228 1710:229-241 1981:242-252 2025:253-268 2024:269-292 2023:293-340 2027:341-364 2030:365-376 2010:377-385 2001:386-400 2020:401-409 2016:410-418 2009:419-442 2000:443-475 1988:476-499 2015:500-526 1999:527-556 2019:557-616 2014:617-640 2007:641-…	g1_i1_CDS1	4
33	7.34	7.34	57.97	53.62	42.03	TR84350_c0_g1_i1_CDS2	length 138 aa, 417 bp, from complement(26..442) of TR84350_c0_g1_i1 len=485 path=[488:0-75 489:76-99 490:100-484] [-1, 488, 489, 490, -2]	g1_i1_CDS2	5
34	6	16.01	90.31	89.8	89.8	TR43890_c0_g2_i5_CDS2	length 196 aa, 591 bp, from complement(31..621) of TR43890_c0_g2_i5 len=637 path=[2854:0-358 2855:359-365 2856:366-374 2857:375-386 2858:387-410 3297:411-419 3290:420-428 3307:429-434 3253:435-547 3203:548-551 2941:552-560 2942:561-575 2943:576-591 2944:592-599 2945:600-636] [-1, 2854, 2855, 2856, 2857, 2858, 3297, 3290, 3307, 3253, 3203, 2941, 2942, 2943, 2944, 2945, -2]	g2_i5_CDS2	41		1
35	6	6	63.08	63.08	63.08	TR50003_c4_g11_i1_CDS1	length 65 aa, 195 bp, from complement(1..195) of TR50003_c4_g11_i1 len=602 path=[7181:0-68 9666:69-96 9472:97-124 9782:125-155 9644:156-182 9446:183-204 9226:205-226 7602:227-601] [-1, 7181, 9666, 9472, 9782, 9644, 9446, 9226, 7602, -2]	g11_i1_CDS1	4		1
35	0	4	33.33	33.33	33.33	TR50003_c4_g13_i2_CDS1	length 69 aa, 207 bp, from complement(1..207) of TR50003_c4_g13_i2 len=614 path=[7472:0-91 9660:92-137 9463:138-165 9247:166-193 9636:194-215 9436:216-216 9216:217-238 7258:239-613] [-1, 7472, 9660, 9463, 9247, 9636, 9436, 9216, 7258, -2]	g13_i2_CDS1	3		1
35	0	4	43.4	43.4	43.4	TR50003_c4_g13_i1_CDS1	length 53 aa, 159 bp, from complement(3..161) of TR50003_c4_g13_i1 len=568 path=[8111:0-24 9273:25-45 9660:46-91 9463:92-119 9247:120-147 9636:148-169 9436:170-170 9216:171-192 7258:193-567] [-1, 8111, 9273, 9660, 9463, 9247, 9636, 9436, 9216, 7258, -2]	g13_i1_CDS1	3		1
35	0	4	45	45	45	TR48357_c0_g3_i3_CDS1	length 60 aa, 180 bp, from complement(2..181) of TR48357_c0_g3_i3 len=727 path=[2840:0-72 3863:73-99 3970:100-108 4070:109-131 3850:132-154 4191:155-155 4131:156-158 4049:159-170 3937:171-175 3814:176-194 4029:195-195 3920:196-198 3798:199-199 4022:200-200 3913:201-222 4291:223-226 4284:227-227 4274:228-249 4260:250-255 4237:256-257 4202:258-291 4153:292-304 3992:305-328 4272:329-344 4258:345-394…	g3_i3_CDS1	2		1
35	0	4	45	45	45	TR48357_c0_g3_i1_CDS1	length 60 aa, 180 bp, from complement(2..181) of TR48357_c0_g3_i1 len=1457 path=[2840:0-72 3863:73-99 3970:100-108 4070:109-131 3850:132-154 4191:155-155 4131:156-158 4049:159-170 3937:171-175 3814:176-194 4029:195-195 3920:196-198 3798:199-199 4022:200-200 3913:201-222 4291:223-226 4284:227-227 4274:228-249 4260:250-255 4237:256-257 4202:258-291 4153:292-304 3992:305-328 4272:329-344 4258:345-39…	g3_i1_CDS1	2		1
36	6	6	23.97	23.97	23.97	TR20062_c0_g2_i1_CDS2	length 146 aa, 438 bp, from complement(3..440) of TR20062_c0_g2_i1 len=568 path=[608:0-232 609:233-256 610:257-274 611:275-567] [-1, 608, 609, 610, 611, -2]	g2_i1_CDS2	3		1
36	0	6	51.47	51.47	51.47	TR20062_c0_g1_i1_CDS2	length 68 aa, 204 bp, from complement(3..206) of TR20062_c0_g1_i1 len=312 path=[612:0-232 613:233-256 614:257-274 615:275-311] [-1, 612, 613, 614, 615, -2]	g1_i1_CDS2	3		1
37	5.11	5.11	16.82	13.23	11.66	TR48704_c0_g2_i2_CDS1	length 446 aa, 1338 bp, from complement(3..1340) of TR48704_c0_g2_i2 len=1558 path=[2755:0-110 3696:111-112 3634:113-119 3739:120-143 3693:144-145 3629:146-163 3562:164-187 3826:188-196 3893:197-201 3802:202-220 3783:221-238 3756:239-244 3718:245-261 3661:262-285 3596:286-334 3523:335-350 3823:351-367 3800:368-444 3781:445-510 3865:511-534 3875:535-552 3797:553-578 3881:579-595 3886:596-620 3778:…	g2_i2_CDS1	3
37	0	5.11	16.34	14.79	13.25	TR48704_c0_g2_i3_CDS1	length 453 aa, 1359 bp, from complement(3..1361) of TR48704_c0_g2_i3 len=1579 path=[2663:0-28 2664:29-34 2665:35-40 2666:41-46 3692:47-60 3628:61-62 3561:63-64 3856:65-71 3851:72-95 3846:96-97 3862:98-115 3870:116-124 3829:125-132 3819:133-133 3807:134-136 3788:137-148 3907:149-153 3903:154-175 3899:176-192 3880:193-193 3885:194-196 3890:197-208 3893:209-213 3666:214-235 3719:236-253 3757:254-259…	g2_i3_CDS1	3
37	0	5.11	15.24	13.63	12.01	TR48704_c0_g2_i1_CDS1	length 433 aa, 1299 bp, from complement(3..1301) of TR48704_c0_g2_i1 len=1519 path=[2663:0-28 2664:29-34 2665:35-40 2666:41-46 3692:47-60 3628:61-62 3561:63-64 3856:65-71 3851:72-95 3846:96-97 3862:98-115 3870:116-124 3829:125-132 3819:133-133 3807:134-136 3788:137-148 2911:149-153 3666:154-175 3719:176-193 3757:194-199 3813:200-216 3801:217-240 3782:241-289 3864:290-292 3595:293-308 3831:309-311…	g2_i1_CDS1	3
38	4.83	4.83	41.05	20.53	16.32	TR53000_c4_g7_i2_CDS3	length 190 aa, 573 bp, from complement(137..709) of TR53000_c4_g7_i2 len=730 path=[7789:0-52 8339:53-84 8525:85-150 8426:151-153 8583:154-177 8686:178-201 8669:202-210 8643:211-294 8476:295-333 8548:334-376 8698:377-400 8717:401-471 8741:472-483 8704:484-495 8696:496-507 8750:508-519 8758:520-528 8763:529-546 8537:547-567 8451:568-570 8222:571-573 8595:574-597 8536:598-609 8449:610-633 8341:634-6…	g7_i2_CDS3	3		1
38	0	4.83	41.05	20.53	16.32	TR53000_c4_g7_i1_CDS5	length 190 aa, 573 bp, from complement(239..811) of TR53000_c4_g7_i1 len=832 path=[7919:0-168 8533:169-198 8731:199-230 8727:231-252 8723:253-255 8719:256-264 8714:265-279 8709:280-287 8701:288-288 8688:289-303 8669:304-312 8643:313-396 8475:397-435 8548:436-478 8698:479-502 8717:503-573 8741:574-585 8704:586-597 8696:598-609 8750:610-621 8758:622-630 8763:631-648 8537:649-669 8451:670-672 8222:6…	g7_i1_CDS5	3		1
38	0	4.83	41.05	20.53	16.32	TR53000_c3_g1_i1_CDS3	length 190 aa, 573 bp, from 46..618 of TR53000_c3_g1_i1 len=1226 path=[3334:0-142 3335:143-166 3336:167-178 4988:179-202 5137:203-205 5063:206-208 4976:209-223 5224:224-256 5205:257-265 5287:266-268 5227:269-280 5213:281-292 5186:293-304 5149:305-375 5081:376-399 5002:400-647 5293:648-679 3781:680-709 3782:710-1225] [-1, 3334, 3335, 3336, 4988, 5137, 5063, 4976, 5224, 5205, 5287, 5227, 5213, 5186…	g1_i1_CDS3	3		1
38	0	4.51	52.86	44.29	44.29	TR53000_c4_g8_i1_CDS1	length 70 aa, 210 bp, from complement(3..212) of TR53000_c4_g8_i1 len=233 path=[7763:0-70 7764:71-73 7765:74-76 7766:77-100 7767:101-112 7768:113-136 7769:137-148 7770:149-172 7771:173-232] [-1, 7763, 7764, 7765, 7766, 7767, 7768, 7769, 7770, 7771, -2]	g8_i1_CDS1	3		1
38	0	4.51	45.12	37.8	37.8	TR53000_c3_g1_i2_CDS2	length 82 aa, 246 bp, from 46..291 of TR53000_c3_g1_i2 len=293 path=[3087:0-142 3088:143-166 3089:167-178 3090:179-202 5336:203-205 5333:206-208 5330:209-226 5327:227-232 5317:233-241 5314:242-244 5320:245-247 5323:248-256 5316:257-265 5307:266-268 5214:269-292] [-1, 3087, 3088, 3089, 3090, 5336, 5333, 5330, 5327, 5317, 5314, 5320, 5323, 5316, 5307, 5214]	g1_i2_CDS2	3		1
39	4.37	5.36	22.88	20.66	18.08	TR43672_c0_g1_i2_CDS2	length 271 aa, 813 bp, from complement(2..814) of TR43672_c0_g1_i2 len=817 path=[2018:0-42 2430:43-126 2495:127-152 2465:153-153 2426:154-162 2380:163-243 2083:244-251 2461:252-267 2493:268-294 2529:295-297 2026:298-309 2027:310-321 2512:322-333 2521:334-372 2504:373-396 2531:397-408 2535:409-409 2490:410-425 2415:426-433 2526:434-447 2519:448-449 2509:450-458 2525:459-482 2518:483-498 2527:499-5…	g1_i2_CDS2	8
39	0	4.97	19.08	16.96	10.6	TR43672_c0_g1_i1_CDS1	length 283 aa, 849 bp, from complement(1..849) of TR43672_c0_g1_i1 len=985 path=[2052:0-53 2467:54-137 2385:138-140 2427:141-143 2464:144-149 2381:150-163 2494:164-164 2522:165-173 2514:174-254 2505:255-262 2492:263-305 2530:306-308 2534:309-320 2513:321-344 2521:345-383 2504:384-407 2531:408-419 2535:420-420 2510:421-444 2526:445-458 2519:459-460 2509:461-469 2525:470-493 2518:494-509 2527:510-5…	g1_i1_CDS1	4
40	4.21	4.21	10.11	6.137	4.874	TR46536_c0_g1_i1_CDS1	length 554 aa, 1665 bp, from complement(169..1833) of TR46536_c0_g1_i1 len=1906 path=[2805:0-271 2806:272-295 3061:296-329 3057:330-353 3053:354-404 3064:405-419 3069:420-451 3013:452-452 3056:453-485 3052:486-500 3047:501-649 2785:650-673 3040:674-950 3065:951-956 2789:957-986 3051:987-1028 3046:1029-1052 3039:1053-1232 3067:1233-1237 3070:1238-1256 3072:1257-1261 3074:1262-1280 3027:1281-1307 3…	g1_i1_CDS1	2
40	0	2.15	25.56	25.56	17.78	TR34132_c0_g2_i1_CDS2	length 90 aa, 270 bp, from 12..281 of TR34132_c0_g2_i1 len=281 path=[406:0-75 407:76-102 408:103-166 409:167-190 410:191-280] [-1, 406, 407, 408, 409, 410, -2]	g2_i1_CDS2	1
40	0	2.15	25.56	25.56	17.78	TR34132_c0_g1_i1_CDS2	length 90 aa, 270 bp, from 12..281 of TR34132_c0_g1_i1 len=281 path=[415:0-75 416:76-85 422:86-102 421:103-166 420:167-190 414:191-280] [-1, 415, 416, 422, 421, 420, 414, -2]	g1_i1_CDS2	1
41	4	4	58.99	27.34	27.34	TR45645_c0_g2_i1_CDS4	length 139 aa, 420 bp, from complement(352..771) of TR45645_c0_g2_i1 len=847 path=[1756:0-103 1943:104-109 1973:110-137 2024:138-210 2020:211-234 2016:235-272 2029:273-296 2032:297-327 1967:328-333 1935:334-349 1990:350-350 1964:351-357 1930:358-371 1987:372-395 1961:396-407 2004:408-410 2022:411-431 2018:432-458 2011:459-473 1980:474-482 1951:483-522 1917:523-546 1626:547-560 2017:561-566 2009:5…	g2_i1_CDS4	3		1
41	0	4	55.28	30.89	30.89	TR42573_c0_g1_i1_CDS4	length 123 aa, 372 bp, from complement(360..731) of TR42573_c0_g1_i1 len=786 path=[1545:0-225 1661:226-258 1729:259-260 1728:261-310 1726:311-334 1723:335-336 1717:337-337 1706:338-360 1651:361-361 1694:362-364 1727:365-373 1725:374-457 1730:458-478 1713:479-481 1700:482-490 1688:491-502 1736:503-508 1711:509-532 1740:533-556 1741:557-589 1742:590-613 1634:614-764 1423:765-785] [-1, 1545, 1661, 1…	g1_i1_CDS4	3		1
41	0	2	6.081	6.081	6.081	TR29139_c0_g1_i1_CDS2	length 148 aa, 447 bp, from complement(413..859) of TR29139_c0_g1_i1 len=868 path=[983:0-291 990:292-311 992:312-423 991:424-447 989:448-552 979:553-576 980:577-630 981:631-654 982:655-867] [-1, 983, 990, 992, 991, 989, 979, 980, 981, 982, -2]	g1_i1_CDS2	1
42	4	4	13.69	7.034	7.034	TR44419_c1_g1_i1_CDS1	length 526 aa, 1581 bp, from complement(179..1759) of TR44419_c1_g1_i1 len=1816 path=[2782:0-255 2972:256-287 2964:288-303 2976:304-327 2971:328-354 2963:355-378 2978:379-399 2975:400-402 2969:403-423 2962:424-566 2979:567-570 2984:571-585 2761:586-590 2968:591-594 2961:595-894 2915:895-918 2949:919-945 2977:946-1041 2967:1042-1065 2973:1066-1146 2981:1147-1158 2912:1159-1170 2966:1171-1182 2959:…	g1_i1_CDS1	2
43	4	4	40.26	40.26	28.57	TR40312_c0_g1_i1_CDS2	length 77 aa, 234 bp, from complement(157..390) of TR40312_c0_g1_i1 len=718 path=[1149:0-57 1150:58-81 1458:82-101 1468:102-136 1465:137-224 1461:225-228 1471:229-248 1470:249-251 1466:252-272 1474:273-314 1477:315-349 1441:350-350 1412:351-374 1387:375-375 1324:376-717] [-1, 1149, 1150, 1458, 1468, 1465, 1461, 1471, 1470, 1466, 1474, 1477, 1441, 1412, 1387, 1324, -2]	g1_i1_CDS2	5		1
44	4	4	12.36	12.36	12.36	TR46651_c0_g2_i1_CDS1	length 89 aa, 267 bp, from complement(3..269) of TR46651_c0_g2_i1 len=327 path=[3789:0-60 4205:61-61 4132:62-62 4042:63-79 4198:80-100 4307:101-148 4335:149-163 4256:164-187 4356:188-199 4333:200-223 4249:224-234 4420:235-250 4437:251-253 4447:254-258 4080:259-285 4426:286-291 3907:292-305 3908:306-326] [-1, 3789, 4205, 4132, 4042, 4198, 4307, 4335, 4256, 4356, 4333, 4249, 4420, 4437, 4447, 4080,…	g2_i1_CDS1	2
45	4	4	50.98	50.98	50.98	TR40778_c0_g5_i1_CDS1	length 51 aa, 156 bp, from complement(158..313) of TR40778_c0_g5_i1 len=355 path=[875:0-89 876:90-108 877:109-132 968:133-177 974:178-184 971:185-195 964:196-205 953:206-219 977:220-221 981:222-234 984:235-243 987:244-261 988:262-262 776:263-288 777:289-297 778:298-354] [-1, 875, 876, 877, 968, 974, 971, 964, 953, 977, 981, 984, 987, 988, 776, 777, 778, -2]	g5_i1_CDS1	2
45	0.04	4	50.98	50.98	50.98	TR40778_c0_g4_i1_CDS1	length 51 aa, 156 bp, from complement(158..313) of TR40778_c0_g4_i1 len=355 path=[779:0-89 962:90-108 950:109-132 938:133-177 959:178-184 947:185-195 930:196-201 954:202-219 940:220-221 926:222-234 900:235-243 901:244-261 902:262-262 903:263-288 904:289-297 905:298-354] [-1, 779, 962, 950, 938, 959, 947, 930, 954, 940, 926, 900, 901, 902, 903, 904, 905, -2]	g4_i1_CDS1	2
45	0.04	4	50.98	50.98	50.98	TR40778_c0_g2_i1_CDS1	length 51 aa, 156 bp, from complement(158..313) of TR40778_c0_g2_i1 len=355 path=[760:0-89 951:90-108 969:109-132 960:133-177 972:178-201 965:202-219 955:220-221 941:222-234 979:235-243 983:244-261 986:262-262 795:263-288 796:289-297 797:298-354] [-1, 760, 951, 969, 960, 972, 965, 955, 941, 979, 983, 986, 795, 796, 797, -2]	g2_i1_CDS1	2
45	0.04	4	50.98	50.98	50.98	TR40778_c0_g1_i1_CDS1	length 51 aa, 156 bp, from complement(158..313) of TR40778_c0_g1_i1 len=355 path=[816:0-89 817:90-108 818:109-132 939:133-177 966:178-184 956:185-195 944:196-243 976:244-261 980:262-262 859:263-288 860:289-297 861:298-354] [-1, 816, 817, 818, 939, 966, 956, 944, 976, 980, 859, 860, 861, -2]	g1_i1_CDS1	2
46	3.84	3.84	18.55	9.274	9.274	TR42644_c1_g1_i1_CDS2	length 248 aa, 747 bp, from complement(208..954) of TR42644_c1_g1_i1 len=975 path=[1999:0-46 2000:47-70 2080:71-85 2110:86-109 2121:110-111 2119:112-169 2113:170-178 2122:179-186 2050:187-202 2117:203-210 2106:211-232 2112:233-262 2098:263-311 2105:312-349 2111:350-365 2097:366-426 2104:427-450 2084:451-469 2042:470-520 2064:521-660 1966:661-684 2082:685-798 2123:799-822 2124:823-900 2039:901-938…	g1_i1_CDS2	2
46	0	1.48	70	16	16	TR16246_c0_g2_i1_CDS1	length 50 aa, 150 bp, from complement(3..152) of TR16246_c0_g2_i1 len=256 path=[607:0-52 626:53-66 646:67-76 641:77-97 623:98-98 648:99-109 644:110-133 637:134-134 628:135-156 617:157-192 554:193-222 555:223-255] [-1, 607, 626, 646, 641, 623, 648, 644, 637, 628, 617, 554, 555, -2]	g2_i1_CDS1	1
46	0	1.48	70	16	16	TR16246_c0_g1_i1_CDS1	length 50 aa, 150 bp, from complement(3..152) of TR16246_c0_g1_i1 len=256 path=[556:0-52 557:53-66 558:67-76 642:77-97 649:98-98 645:99-109 639:110-124 620:125-131 647:132-133 643:134-134 636:135-156 627:157-192 616:193-222 584:223-255] [-1, 556, 557, 558, 642, 649, 645, 639, 620, 647, 643, 636, 627, 616, 584, -2]	g1_i1_CDS1	1
47	3.47	3.47	42.34	34.23	34.23	TR45554_c0_g5_i1_CDS2	length 111 aa, 336 bp, from complement(73..408) of TR45554_c0_g5_i1 len=432 path=[1312:0-49 1313:50-53 1314:54-58 2318:59-74 2239:75-78 2368:79-87 2307:88-93 2444:94-98 2442:99-107 2440:108-117 2438:118-131 2435:132-143 2432:144-146 2426:147-158 2417:159-182 2406:183-251 2424:252-275 2415:276-277 2404:278-284 2380:285-308 2327:309-311 2252:312-335 2173:336-370 2325:371-384 2250:385-394 2171:395-4…	g5_i1_CDS2	3
47	0	3.47	42.34	34.23	34.23	TR45554_c0_g3_i1_CDS1	length 111 aa, 336 bp, from complement(102..437) of TR45554_c0_g3_i1 len=461 path=[1854:0-55 2248:56-87 2316:88-103 2400:104-107 2366:108-116 2305:117-140 2397:141-146 2354:147-160 2413:161-172 2393:173-175 2427:176-179 2418:180-205 2431:206-211 2425:212-280 2416:281-301 2405:302-325 2381:326-330 2328:331-337 2175:338-340 2403:341-364 2379:365-399 2326:400-413 2251:414-423 2172:424-432 1526:433-4…	g3_i1_CDS1	3
47	0	3.47	50.54	40.86	40.86	TR45554_c0_g10_i1_CDS1	length 93 aa, 279 bp, from complement(2..280) of TR45554_c0_g10_i1 len=304 path=[1908:0-42 2321:43-48 2375:49-54 2243:55-123 2398:124-144 2364:145-147 2423:148-149 2414:150-173 2395:174-180 2347:181-183 2284:184-207 2202:208-242 2333:243-256 2266:257-266 2187:267-275 2064:276-303] [-1, 1908, 2321, 2375, 2243, 2398, 2364, 2423, 2414, 2395, 2347, 2284, 2202, 2333, 2266, 2187, 2064, -2]	g10_i1_CDS1	3
47	0	2.52	45.12	34.15	34.15	TR45554_c0_g6_i1_CDS1	length 82 aa, 246 bp, from complement(3..248) of TR45554_c0_g6_i1 len=272 path=[1640:0-91 2249:92-112 2377:113-115 2317:116-117 2401:118-124 2367:125-136 2306:137-141 2226:142-148 2355:149-151 2293:152-175 2213:176-210 2343:211-229 2279:230-234 2196:235-243 1995:244-271] [-1, 1640, 2249, 2377, 2317, 2401, 2367, 2306, 2226, 2355, 2293, 2213, 2343, 2279, 2196, 1995, -2]	g6_i1_CDS1	2
47	0	2.52	51.39	38.89	38.89	TR45554_c0_g2_i1_CDS1	length 72 aa, 216 bp, from complement(3..218) of TR45554_c0_g2_i1 len=225 path=[1947:0-91 1948:92-112 1949:113-115 1950:116-117 1951:118-124 1952:125-136 1953:137-141 1954:142-148 1955:149-151 1956:152-175 1957:176-210 1958:211-224] [-1, 1947, 1948, 1949, 1950, 1951, 1952, 1953, 1954, 1955, 1956, 1957, 1958, -2]	g2_i1_CDS1	2
48	3.09	5.04	44.74	44.74	44.74	TR19634_c0_g1_i1_CDS1	length 76 aa, 228 bp, from complement(1..228) of TR19634_c0_g1_i1 len=393 path=[457:0-194 458:195-218 468:219-260 467:261-316 466:317-392] [-1, 457, 458, 468, 467, 466, -2]	g1_i1_CDS1	4		1
49	3.03	3.03	15	6.562	6.562	TR45502_c0_g3_i1_CDS3	length 320 aa, 963 bp, from complement(413..1375) of TR45502_c0_g3_i1 len=1426 path=[2684:0-39 3271:40-63 3309:64-87 3288:88-111 3264:112-150 3323:151-158 3319:159-174 3281:175-298 3315:299-322 3326:323-369 3330:370-393 3333:394-405 3321:406-444 3317:445-509 3293:510-533 3275:534-536 3251:537-732 3139:733-756 3320:757-966 2835:967-990 3316:991-1206 3328:1207-1239 3162:1240-1263 3163:1264-1269 316…	g3_i1_CDS3	2
50	2.99	2.99	10.2	10.2	10.2	TR51294_c0_g12_i1_CDS1	length 196 aa, 588 bp, from complement(3..590) of TR51294_c0_g12_i1 len=605 path=[10179:0-61 10180:62-77 10181:78-79 10472:80-101 10631:102-120 10627:121-130 10623:131-154 10618:155-172 10610:173-196 10600:197-204 10580:205-223 10551:224-247 10507:248-250 10440:251-274 10358:275-295 10578:296-319 10609:320-339 10598:340-363 10577:364-397 10544:398-421 10500:422-476 10647:477-500 10656:501-513 102…	g12_i1_CDS1	2		1
51	2.97	2.97	17.96	17.96	17.96	TR50236_c0_g3_i3_CDS4	length 206 aa, 621 bp, from complement(91..711) of TR50236_c0_g3_i3 len=1207 path=[2926:0-61 2927:62-70 2928:71-94 2929:95-97 2930:98-115 2931:116-117 2932:118-121 2933:122-139 4192:140-213 4652:214-247 4646:248-263 4639:264-269 4631:270-293 4613:294-317 4588:318-338 4549:339-347 4629:348-374 4610:375-377 4585:378-392 4664:393-404 4395:405-416 4675:417-439 4665:440-463 4543:464-464 4488:465-512 4…	g3_i3_CDS4	2
51	0	2.97	14.02	14.02	14.02	TR50236_c0_g3_i2_CDS2	length 264 aa, 792 bp, from complement(3..794) of TR50236_c0_g3_i2 len=1230 path=[3623:0-61 3624:62-70 3625:71-94 3626:95-97 4350:98-115 4654:116-117 4648:118-127 4642:128-146 4635:147-173 4662:174-202 4426:203-244 4153:245-296 4652:297-330 4646:331-346 4639:347-352 4631:353-376 4613:377-400 4588:401-421 4549:422-430 4629:431-457 4610:458-460 4585:461-475 4664:476-487 4395:488-499 4675:500-522 46…	g3_i2_CDS2	2
51	0	2.97	14.02	14.02	14.02	TR50236_c0_g3_i1_CDS1	length 264 aa, 792 bp, from complement(3..794) of TR50236_c0_g3_i1 len=1224 path=[3117:0-61 4359:62-115 4653:116-117 4647:118-127 4641:128-146 4634:147-173 4662:174-202 4674:203-206 4516:207-230 4423:231-247 4294:248-252 4508:253-276 4551:277-282 4407:283-329 4611:330-346 4586:347-352 4547:353-376 4494:377-384 4399:385-400 4545:401-421 4491:422-430 4394:431-454 4658:455-457 4656:458-460 4651:461-…	g3_i1_CDS1	2
52	2.81	2.81	18.13	13.12	13.12	TR52483_c0_g5_i2_CDS2	length 160 aa, 483 bp, from complement(483..965) of TR52483_c0_g5_i2 len=1206 path=[4692:0-24 4693:25-25 4694:26-46 7430:47-69 7612:70-118 7839:119-140 7977:141-173 8046:174-180 7832:181-207 7974:208-249 8048:250-250 7898:251-303 7821:304-325 7992:326-341 8052:342-349 8063:350-351 7887:352-377 8022:378-384 7692:385-408 7958:409-418 7920:419-471 7863:472-495 7776:496-505 7657:506-529 7981:530-547 …	g5_i2_CDS2	2		1
52	0	2.81	18.13	13.12	13.12	TR52483_c0_g5_i1_CDS2	length 160 aa, 483 bp, from complement(380..862) of TR52483_c0_g5_i1 len=1103 path=[6698:0-76 6699:77-83 6700:84-110 7420:111-152 7189:153-153 7602:154-156 7837:157-200 7739:201-222 7585:223-238 7379:239-246 7727:247-297 7984:298-305 7958:306-315 7920:316-368 7863:369-392 7776:393-402 7657:403-426 7981:427-444 7952:445-468 7913:469-527 8055:528-534 7949:535-558 7909:559-570 8057:571-594 8066:595-…	g5_i1_CDS2	2		1
53	2.72	2.72	55.36	55.36	55.36	TR33159_c0_g4_i1_CDS3	length 56 aa, 171 bp, from complement(138..308) of TR33159_c0_g4_i1 len=338 path=[603:0-73 604:74-86 605:87-97 804:98-104 773:105-138 787:139-152 808:153-166 796:167-190 781:191-205 760:206-229 754:230-244 755:245-253 756:254-337] [-1, 603, 604, 605, 804, 773, 787, 808, 796, 781, 760, 754, 755, 756, -2]	g4_i1_CDS3	7		1
53	0	2.72	55.36	55.36	55.36	TR33159_c0_g3_i1_CDS3	length 56 aa, 171 bp, from complement(138..308) of TR33159_c0_g3_i1 len=338 path=[674:0-73 819:74-86 813:87-102 803:103-152 817:153-166 811:167-190 799:191-205 765:206-244 672:245-253 673:254-337] [-1, 674, 819, 813, 803, 817, 811, 799, 765, 672, 673, -2]	g3_i1_CDS3	7		1
53	0	2.72	55.36	55.36	55.36	TR33159_c0_g2_i1_CDS4	length 56 aa, 171 bp, from complement(138..308) of TR33159_c0_g2_i1 len=338 path=[706:0-73 805:74-86 776:87-97 818:98-104 802:105-110 810:111-138 821:139-152 815:153-166 807:167-190 794:191-205 779:206-229 757:230-244 695:245-253 696:254-337] [-1, 706, 805, 776, 818, 802, 810, 821, 815, 807, 794, 779, 757, 695, 696, -2]	g2_i1_CDS4	7		1
53	0	2.72	55.36	55.36	55.36	TR33159_c0_g1_i1_CDS4	length 56 aa, 171 bp, from complement(138..308) of TR33159_c0_g1_i1 len=338 path=[723:0-73 793:74-86 822:87-102 812:103-110 816:111-138 823:139-152 820:153-166 814:167-190 806:191-205 780:206-229 758:230-253 747:254-337] [-1, 723, 793, 822, 812, 816, 823, 820, 814, 806, 780, 758, 747, -2]	g1_i1_CDS4	7		1
53	0	2.72	58.49	58.49	58.49	TR12682_c0_g1_i1_CDS1	length 53 aa, 159 bp, from complement(1..159) of TR12682_c0_g1_i1 len=255 path=[421:0-80 422:81-104 423:105-172 424:173-173 425:174-197 426:198-254] [-1, 421, 422, 423, 424, 425, 426, -2]	g1_i1_CDS1	7		1
54	2.48	2.48	22.67	22.67	22.67	TR80824_c0_g1_i1_CDS2	length 75 aa, 225 bp, from 44..268 of TR80824_c0_g1_i1 len=269 path=[247:0-268] [-1, 247, -2]	g1_i1_CDS2	2
55	2.44	30.22	41.22	35.36	33.11	TR46145_c0_g1_i1_CDS2	length 444 aa, 1335 bp, from 24..1358 of TR46145_c0_g1_i1 len=1514 path=[2124:0-180 2125:181-216 2405:217-330 2427:331-339 2374:340-363 2454:364-370 2348:371-396 2368:397-417 2324:418-465 2343:466-468 2364:469-489 2392:490-492 2381:493-513 2413:514-588 2406:589-612 2434:613-621 2442:622-633 2176:634-645 2336:646-657 2314:658-765 2377:766-837 2356:838-861 2335:862-930 2389:931-976 2376:977-1000 23…	g1_i1_CDS2	17
55	0	2.44	9.524	9.524	9.524	TR53602_c1_g2_i1_CDS1	length 105 aa, 318 bp, from complement(43..360) of TR53602_c1_g2_i1 len=372 path=[8941:0-47 8942:48-63 11525:64-67 11361:68-90 11170:91-99 11503:100-100 11333:101-123 11135:124-124 11476:125-161 11305:162-167 11595:168-191 11450:192-212 11275:213-257 11067:258-302 8672:303-371] [-1, 8941, 8942, 11525, 11361, 11170, 11503, 11333, 11135, 11476, 11305, 11595, 11450, 11275, 11067, 8672, -2]	g2_i1_CDS1	3
55	0	2.44	9.524	9.524	9.524	TR53602_c1_g11_i2_CDS1	length 105 aa, 318 bp, from complement(26..343) of TR53602_c1_g11_i2 len=355 path=[9764:0-26 9765:27-30 11368:31-46 11178:47-50 11511:51-73 11905:74-82 11894:83-83 11878:84-106 11857:107-107 11831:108-144 11798:145-150 11750:151-170 11674:171-174 11570:175-195 11429:196-240 11049:241-285 9843:286-354] [-1, 9764, 9765, 11368, 11178, 11511, 11905, 11894, 11878, 11857, 11831, 11798, 11750, 11674, 11…	g11_i2_CDS1	3
56	2.37	2.37	45.71	25.71	7.619	TR53000_c4_g10_i1_CDS1	length 105 aa, 315 bp, from complement(3..317) of TR53000_c4_g10_i1 len=676 path=[6868:0-46 8447:47-58 8594:59-73 8530:74-97 8629:98-106 8692:107-118 8676:119-142 8652:143-157 8617:158-184 8564:185-187 8484:188-230 8262:231-241 7413:242-265 7414:266-675] [-1, 6868, 8447, 8594, 8530, 8629, 8692, 8676, 8652, 8617, 8564, 8484, 8262, 7413, 7414, -2]	g10_i1_CDS1	1
56	0	3.09	17.95	5.861	5.861	TR43166_c0_g3_i4_CDS1	length 273 aa, 819 bp, from complement(1..819) of TR43166_c0_g3_i4 len=939 path=[3585:0-47 3586:48-50 3858:51-361 3555:362-367 3827:368-578 3767:579-602 3880:603-656 3915:657-665 3912:666-703 3910:704-712 3907:713-713 3902:714-727 3890:728-759 3868:760-782 3837:783-881 3803:882-905 3721:906-911 3722:912-913 3723:914-920 3724:921-938] [-1, 3585, 3586, 3858, 3555, 3827, 3767, 3880, 3915, 3912, 3910…	g3_i4_CDS1	2
56	0	3.09	17.44	5.694	5.694	TR43166_c0_g3_i3_CDS1	length 281 aa, 843 bp, from complement(1..843) of TR43166_c0_g3_i3 len=963 path=[3585:0-47 3586:48-50 3858:51-361 3555:362-367 3827:368-578 3767:579-602 3880:603-656 3915:657-665 3912:666-703 3910:704-712 3907:713-713 3902:714-727 3890:728-759 3869:760-806 3837:807-905 3803:906-929 3721:930-935 3722:936-937 3723:938-944 3724:945-962] [-1, 3585, 3586, 3858, 3555, 3827, 3767, 3880, 3915, 3912, 3910…	g3_i3_CDS1	2
56	0	2.23	38.75	26.25	10	TR53000_c4_g14_i1_CDS1	length 80 aa, 240 bp, from complement(3..242) of TR53000_c4_g14_i1 len=601 path=[5944:0-46 8440:47-67 8326:68-82 8521:83-88 8421:89-109 8306:110-112 8501:113-155 8397:156-166 8277:167-190 5971:191-600] [-1, 5944, 8440, 8326, 8521, 8421, 8306, 8501, 8397, 8277, 5971, -2]	g14_i1_CDS1	1
56	0	2.23	40.26	27.27	10.39	TR53000_c4_g11_i1_CDS1	length 77 aa, 231 bp, from complement(3..233) of TR53000_c4_g11_i1 len=592 path=[7521:0-34 7522:35-37 8333:38-58 8529:59-73 8429:74-79 8315:80-103 8509:104-146 8406:147-157 8286:158-181 8027:182-591] [-1, 7521, 7522, 8333, 8529, 8429, 8315, 8509, 8406, 8286, 8027, -2]	g11_i1_CDS1	1
57	2.33	19	52.28	46.67	46.67	TR48252_c1_g2_i1_CDS2	length 285 aa, 858 bp, from complement(374..1231) of TR48252_c1_g2_i1 len=1255 path=[3057:0-61 3058:62-85 3500:86-154 3655:155-159 3578:160-178 3831:179-179 3827:180-183 3821:184-203 3808:204-286 3779:287-310 3792:311-341 3694:342-363 3836:364-366 3835:367-411 3834:412-420 3841:421-429 3828:430-435 3822:436-444 3811:445-453 3795:454-486 3758:487-507 3663:508-516 3757:517-546 3729:547-579 3700:580…	g2_i1_CDS2	11
57	0	8.69	44.23	37.82	37.82	TR7254_c0_g1_i1_CDS1	length 156 aa, 471 bp, from complement(92..562) of TR7254_c0_g1_i1 len=575 path=[578:0-309 579:310-333 580:334-574] [-1, 578, 579, 580, -2]	g1_i1_CDS1	6
57	0	4.04	40.16	25.2	25.2	TR39663_c0_g2_i1_CDS1	length 127 aa, 384 bp, from complement(375..758) of TR39663_c0_g2_i1 len=776 path=[1214:0-217 1411:218-239 1445:240-280 1444:281-311 1443:312-356 1420:357-380 1403:381-385 1439:386-388 1436:389-415 1433:416-448 1428:449-472 1413:473-487 1395:488-511 1427:512-541 1412:542-565 1394:566-655 1369:656-679 1366:680-724 1367:725-748 1368:749-775] [-1, 1214, 1411, 1445, 1444, 1443, 1420, 1403, 1439, 1436…	g2_i1_CDS1	3
57	0	2.02	32.56	20.93	20.93	TR84473_c0_g1_i1_CDS2	length 86 aa, 261 bp, from complement(85..345) of TR84473_c0_g1_i1 len=395 path=[388:0-257 389:258-394] [-1, 388, 389, -2]	g1_i1_CDS2	1
58	2.14	2.14	19.16	11.98	11.98	TR50520_c0_g3_i1_CDS1	length 167 aa, 504 bp, from complement(228..731) of TR50520_c0_g3_i1 len=794 path=[2103:0-81 2104:82-105 2976:106-121 3047:122-122 2882:123-123 2968:124-140 3040:141-141 2873:142-146 2958:147-154 3119:155-161 3086:162-180 3025:181-187 3117:188-195 3084:196-204 3020:205-211 3115:212-228 3081:229-235 3016:236-241 3114:242-283 3080:284-288 3014:289-301 3113:302-307 3079:308-312 3012:313-313 2930:314…	g3_i1_CDS1	2		1
58	0	2.14	21.98	21.98	21.98	TR50520_c0_g2_i1_CDS1	length 91 aa, 273 bp, from complement(3..275) of TR50520_c0_g2_i1 len=338 path=[2680:0-34 3194:35-58 2682:59-64 2683:65-65 2684:66-67 2988:68-91 2801:92-103 3057:104-124 2986:125-166 2798:167-172 2896:173-184 3055:185-193 2983:194-195 2893:196-223 3053:224-235 2980:236-256 2890:257-273 3190:274-277 2194:278-279 2195:280-303 2196:304-337] [-1, 2680, 3194, 2682, 2683, 2684, 2988, 2801, 3057, 2986, …	g2_i1_CDS1	2
58	0	2.14	34.48	34.48	34.48	TR50520_c0_g1_i1_CDS1	length 58 aa, 174 bp, from complement(3..176) of TR50520_c0_g1_i1 len=239 path=[2373:0-64 3051:65-70 2975:71-82 2883:83-94 3045:95-118 2967:119-136 2874:137-157 3035:158-174 2957:175-178 2864:179-202 2658:203-204 2659:205-238] [-1, 2373, 3051, 2975, 2883, 3045, 2967, 2874, 3035, 2957, 2864, 2658, 2659, -2]	g1_i1_CDS1	2
59	2.08	2.08	27.48	17.56	12.98	TR27670_c0_g1_i1_CDS3	length 131 aa, 393 bp, from 120..512 of TR27670_c0_g1_i1 len=513 path=[599:0-69 600:70-93 613:94-276 614:277-318 612:319-393 610:394-427 595:428-512] [-1, 599, 600, 613, 614, 612, 610, 595, -2]	g1_i1_CDS3	1
60	2.04	2.04	33.94	33.94	33.94	TR26833_c0_g1_i2_CDS1	length 109 aa, 327 bp, from complement(3..329) of TR26833_c0_g1_i2 len=363 path=[500:0-123 501:124-139 502:140-175 513:176-254 493:255-282 494:283-331 495:332-362] [-1, 500, 501, 502, 513, 493, 494, 495, -2]	g1_i2_CDS1	3
60	0.01	2.02	24.68	17.09	8.861	TR45521_c1_g1_i2_CDS1	length 158 aa, 474 bp, from complement(3..476) of TR45521_c1_g1_i2 len=564 path=[4663:0-37 4664:38-61 4665:62-133 4666:134-142 4667:143-143 5291:144-252 5539:253-289 5471:290-301 5375:302-325 5529:326-331 5457:332-337 5360:338-349 5258:350-364 4516:365-370 4517:371-394 4518:395-563] [-1, 4663, 4664, 4665, 4666, 4667, 5291, 5539, 5471, 5375, 5529, 5457, 5360, 5258, 4516, 4517, 4518, -2]	g1_i2_CDS1	2
60	0	2.04	25.26	25.26	25.26	TR26833_c0_g1_i1_CDS1	length 95 aa, 285 bp, from complement(1..285) of TR26833_c0_g1_i1 len=318 path=[496:0-43 497:44-59 498:60-95 513:96-174 512:175-202 510:203-251 506:252-317] [-1, 496, 497, 498, 513, 512, 510, 506, -2]	g1_i1_CDS1	2
60	0	2	19.62	12.03	3.797	TR45521_c1_g2_i1_CDS1	length 158 aa, 474 bp, from complement(3..476) of TR45521_c1_g2_i1 len=564 path=[5146:0-37 5147:38-61 5294:62-133 5390:134-166 5481:167-181 5289:182-202 5631:203-244 5797:245-247 5820:248-271 5840:272-286 5800:287-289 5822:290-301 5842:302-307 5453:308-331 5358:332-337 5256:338-349 5445:350-364 5352:365-370 5249:371-373 5021:374-394 5022:395-563] [-1, 5146, 5147, 5294, 5390, 5481, 5289, 5631, 579…	g2_i1_CDS1	1
60	0	2	19.62	12.03	3.797	TR45521_c1_g1_i1_CDS1	length 158 aa, 474 bp, from complement(3..476) of TR45521_c1_g1_i1 len=564 path=[4377:0-37 4378:38-61 5483:62-133 5391:134-142 5293:143-166 4815:167-181 5543:182-202 5478:203-244 5592:245-252 5539:253-289 5471:290-301 5375:302-325 5529:326-331 5457:332-337 5360:338-349 5258:350-364 4516:365-370 4517:371-394 4518:395-563] [-1, 4377, 4378, 5483, 5391, 5293, 4815, 5543, 5478, 5592, 5539, 5471, 5375,…	g1_i1_CDS1	1
61	2.03	4.73	73.98	28.46	23.58	TR53000_c3_g9_i1_CDS4	length 123 aa, 369 bp, from 140..508 of TR53000_c3_g9_i1 len=510 path=[4459:0-39 5076:40-65 5145:66-68 5212:69-89 5185:90-95 5134:96-110 4979:111-131 5178:132-134 5125:135-146 4964:147-155 5270:156-170 5260:171-179 5250:180-194 5239:195-206 5228:207-218 5215:219-230 5187:231-239 5150:240-252 5082:253-257 5003:258-278 4910:279-281 5079:282-287 5000:288-290 4908:291-302 5078:303-317 4999:318-326 49…	g9_i1_CDS4	3		1
61	0	4.73	71.54	28.46	23.58	TR53000_c3_g3_i1_CDS4	length 123 aa, 369 bp, from 94..462 of TR53000_c3_g3_i1 len=464 path=[4376:0-49 4997:50-64 5147:65-88 5074:89-100 4987:101-109 5135:110-133 5062:134-148 4975:149-160 5176:161-184 5204:185-193 5118:194-206 5168:207-207 5032:208-232 5105:233-235 5189:236-241 5152:242-244 5087:245-256 5008:257-271 4915:272-280 5080:281-295 5001:296-313 4909:314-343 4220:344-463] [-1, 4376, 4997, 5147, 5074, 4987, 51…	g3_i1_CDS4	3		1
61	0	4.73	67.48	28.46	23.58	TR53000_c3_g12_i1_CDS3	length 123 aa, 369 bp, from 52..420 of TR53000_c3_g12_i1 len=422 path=[4699:0-46 5075:47-58 5143:59-67 4990:68-82 5066:83-91 5246:92-106 5236:107-130 5226:131-142 5207:143-151 5174:152-175 5289:176-178 5037:179-202 4945:203-214 5101:215-229 5019:230-238 4927:239-253 5086:254-271 5007:272-274 4914:275-298 3882:299-299 3883:300-301 3884:302-421] [-1, 4699, 5075, 5143, 4990, 5066, 5246, 5236, 5226, …	g12_i1_CDS3	3		1
61	0	4.56	72.55	28.43	28.43	TR53000_c3_g8_i1_CDS2	length 102 aa, 306 bp, from 46..351 of TR53000_c3_g8_i1 len=353 path=[3959:0-37 5148:38-61 4994:62-73 5211:74-82 5136:83-95 5181:96-96 5057:97-106 5126:107-109 4965:110-120 5043:121-124 5113:125-130 5196:131-133 5162:134-145 5099:146-160 5188:161-184 5151:185-202 5085:203-205 5006:206-229 5292:230-230 3139:231-232 3140:233-352] [-1, 3959, 5148, 4994, 5211, 5136, 5181, 5057, 5126, 4965, 5043, 5113…	g8_i1_CDS2	3		1
61	0	4.56	78.82	34.12	34.12	TR53000_c4_g2_i1_CDS1	length 85 aa, 255 bp, from complement(3..257) of TR53000_c4_g2_i1 len=302 path=[5238:0-34 5239:35-58 8680:59-118 8661:119-142 8694:143-172 8735:173-190 8745:191-205 8753:206-214 8759:215-229 8765:230-241 8770:242-244 8555:245-250 8739:251-253 8256:254-278 5264:279-279 5265:280-292 5266:293-301] [-1, 5238, 5239, 8680, 8661, 8694, 8735, 8745, 8753, 8759, 8765, 8770, 8555, 8739, 8256, 5264, 5265, 52…	g2_i1_CDS1	3		1
61	0	4.56	62.64	31.87	31.87	TR53000_c4_g17_i1_CDS1	length 91 aa, 273 bp, from complement(3..275) of TR53000_c4_g17_i1 len=329 path=[6262:0-34 6263:35-58 8438:59-70 8660:71-94 8693:95-154 8677:155-178 8656:179-181 8621:182-205 8736:206-208 8746:209-226 8754:227-241 8482:242-250 8374:251-265 8255:266-277 5356:278-301 5357:302-304 5358:305-328] [-1, 6262, 6263, 8438, 8660, 8693, 8677, 8656, 8621, 8736, 8746, 8754, 8482, 8374, 8255, 5356, 5357, 5358,…	g17_i1_CDS1	3		1
61	0	3.13	61.19	28.36	28.36	TR53000_c4_g4_i1_CDS2	length 67 aa, 201 bp, from complement(3..203) of TR53000_c4_g4_i1 len=230 path=[7729:0-82 7730:83-106 7731:107-109 7732:110-133 7733:134-136 7734:137-154 7735:155-169 7736:170-178 7737:179-193 7738:194-205 7739:206-229] [-1, 7729, 7730, 7731, 7732, 7733, 7734, 7735, 7736, 7737, 7738, 7739, -2]	g4_i1_CDS2	2		1
61	0	3.13	61.19	28.36	28.36	TR53000_c4_g1_i1_CDS2	length 67 aa, 201 bp, from complement(3..203) of TR53000_c4_g1_i1 len=239 path=[5683:0-82 5684:83-106 5685:107-109 5686:110-133 5687:134-136 5688:137-154 5689:155-169 5690:170-178 5691:179-193 5692:194-205 5693:206-208 5694:209-238] [-1, 5683, 5684, 5685, 5686, 5687, 5688, 5689, 5690, 5691, 5692, 5693, 5694, -2]	g1_i1_CDS2	2		1
61	0	2.14	80.72	20.48	13.25	TR53000_c3_g2_i1_CDS3	length 83 aa, 249 bp, from 28..276 of TR53000_c3_g2_i1 len=276 path=[4308:0-34 4309:35-43 4995:44-67 5141:68-82 5067:83-94 5209:95-106 5180:107-118 5130:119-127 4969:128-140 5203:141-145 5171:146-151 5112:152-175 5031:176-178 4941:179-190 5098:191-205 5016:206-214 4924:215-229 5084:230-247 5005:248-250 4913:251-274 3409:275-275] [-1, 4308, 4309, 4995, 5141, 5067, 5209, 5180, 5130, 4969, 5203, 517…	g2_i1_CDS3	1		1
61	0	2.14	73.75	21.25	13.75	TR53000_c3_g11_i1_CDS2	length 80 aa, 240 bp, from 1..240 of TR53000_c3_g11_i1 len=242 path=[3237:0-31 3238:32-46 3239:47-58 5072:59-70 5139:71-82 4981:83-91 5179:92-104 5128:105-105 4968:106-115 5202:116-118 5170:119-129 5110:130-133 5029:134-139 4939:140-142 5096:143-154 5013:155-178 4921:179-193 5083:194-211 5004:212-214 4911:215-238 3723:239-239 3724:240-241] [-1, 3237, 3238, 3239, 5072, 5139, 4981, 5179, 5128, 4968…	g11_i1_CDS2	1		1
62	2	6	63.08	63.08	63.08	TR50003_c4_g24_i1_CDS1	length 65 aa, 195 bp, from complement(1..195) of TR50003_c4_g24_i1 len=602 path=[7978:0-68 9665:69-96 9873:97-124 9781:125-155 9643:156-182 9444:183-204 9224:205-226 6286:227-601] [-1, 7978, 9665, 9873, 9781, 9643, 9444, 9224, 6286, -2]	g24_i1_CDS1	3		1
62	0	4	33.33	33.33	33.33	TR50003_c4_g9_i2_CDS1	length 69 aa, 207 bp, from complement(1..207) of TR50003_c4_g9_i2 len=614 path=[7376:0-91 9659:92-137 9462:138-165 9246:166-193 9635:194-215 9435:216-216 9215:217-238 7943:239-613] [-1, 7376, 9659, 9462, 9246, 9635, 9435, 9215, 7943, -2]	g9_i2_CDS1	2		1
62	0	4	43.4	43.4	43.4	TR50003_c4_g9_i1_CDS1	length 53 aa, 159 bp, from complement(3..161) of TR50003_c4_g9_i1 len=568 path=[8061:0-24 9272:25-45 9659:46-91 9462:92-119 9246:120-147 9635:148-169 9435:170-170 9215:171-192 7943:193-567] [-1, 8061, 9272, 9659, 9462, 9246, 9635, 9435, 9215, 7943, -2]	g9_i1_CDS1	2		1
62	0	2	24.14	24.14	24.14	TR50003_c4_g16_i1_CDS1	length 58 aa, 174 bp, from complement(1..174) of TR50003_c4_g16_i1 len=225 path=[6594:0-91 6595:92-137 6596:138-165 6597:166-193 6598:194-224] [-1, 6594, 6595, 6596, 6597, 6598, -2]	g16_i1_CDS1	1
63	2	6	66.67	66.67	66.67	TR48751_c2_g4_i1_CDS2	length 81 aa, 246 bp, from complement(103..348) of TR48751_c2_g4_i1 len=351 path=[4009:0-110 4010:111-134 5010:135-170 5022:171-203 5016:204-220 5007:221-227 4989:228-241 5029:242-275 4866:276-299 4797:300-331 3878:332-350] [-1, 4009, 4010, 5010, 5022, 5016, 5007, 4989, 5029, 4866, 4797, 3878, -2]	g4_i1_CDS2	4		1
63	0	6	66.67	66.67	66.67	TR48751_c2_g10_i1_CDS2	length 81 aa, 246 bp, from complement(103..348) of TR48751_c2_g10_i1 len=351 path=[3052:0-110 3053:111-134 5011:135-170 5017:171-203 4997:204-220 5027:221-227 5036:228-241 5041:242-275 4922:276-287 4863:288-299 4796:300-331 3543:332-350] [-1, 3052, 3053, 5011, 5017, 4997, 5027, 5036, 5041, 4922, 4863, 4796, 3543, -2]	g10_i1_CDS2	4		1
64	2	4	30.14	30.14	30.14	TR28331_c0_g2_i1_CDS1	length 73 aa, 219 bp, from complement(1..219) of TR28331_c0_g2_i1 len=244 path=[541:0-118 542:119-182 543:183-209 544:210-214 545:215-219 546:220-233 547:234-243] [-1, 541, 542, 543, 544, 545, 546, 547, -2]	g2_i1_CDS1	2
65	2	2	10.39	2.309	2.309	TR46644_c0_g1_i1_CDS2	length 433 aa, 1302 bp, from complement(188..1489) of TR46644_c0_g1_i1 len=1613 path=[3362:0-43 3648:44-68 3646:69-130 3643:131-152 3636:153-165 3557:166-232 3634:233-237 3625:238-261 3611:262-324 3585:325-348 3647:349-405 3624:406-429 3645:430-477 3651:478-492 3546:493-501 3640:502-516 3644:517-569 3652:570-588 3539:589-593 3638:594-612 3631:613-657 3621:658-681 3605:682-693 3574:694-717 3535:71…	g1_i1_CDS2	1
66	2	2	3.978	1.989	1.989	TR51977_c3_g1_i1_CDS1	length 553 aa, 1659 bp, from complement(1..1659) of TR51977_c3_g1_i1 len=1684 path=[3674:0-65 3675:66-89 3676:90-105 3677:106-107 3678:108-108 3679:109-119 4007:120-143 4150:144-146 4166:147-164 4163:165-188 4157:189-233 4147:234-263 4133:264-293 4162:294-317 4156:318-353 4146:354-377 4172:378-398 4176:399-418 4040:419-442 4145:443-542 4131:543-551 4107:552-590 4174:591-605 3538:606-629 4181:630-…	g1_i1_CDS1	1
67	2	2	9.302	9.302	9.302	TR45356_c0_g6_i1_CDS1	length 129 aa, 387 bp, from complement(2..388) of TR45356_c0_g6_i1 len=396 path=[1712:0-38 1713:39-62 2219:63-81 2199:82-105 2228:106-150 2215:151-174 2245:175-198 2249:199-202 2206:203-226 2182:227-249 2143:250-291 2038:292-312 2139:313-336 2091:337-348 2033:349-372 1693:373-395] [-1, 1712, 1713, 2219, 2199, 2228, 2215, 2245, 2249, 2206, 2182, 2143, 2038, 2139, 2091, 2033, 1693, -2]	g6_i1_CDS1	1
68	2	2	17	8	8	TR42409_c0_g3_i1_CDS2	length 100 aa, 303 bp, from complement(161..463) of TR42409_c0_g3_i1 len=804 path=[1801:0-63 1802:64-83 2153:84-106 2146:107-130 2136:131-158 2122:159-182 2155:183-279 2142:280-297 2132:298-303 2116:304-321 2150:322-423 2141:424-447 2130:448-497 2157:498-519 2159:520-521 1837:522-539 1838:540-545 1839:546-803] [-1, 1801, 1802, 2153, 2146, 2136, 2122, 2155, 2142, 2132, 2116, 2150, 2141, 2130, 2157…	g3_i1_CDS2	1		1
68	0	2	15.45	7.273	7.273	TR34454_c0_g1_i1_CDS2	length 110 aa, 333 bp, from 70..402 of TR34454_c0_g1_i1 len=538 path=[749:0-97 761:98-334 754:335-358 765:359-425 763:426-426 759:427-450 733:451-499 762:500-523 758:524-537] [-1, 749, 761, 754, 765, 763, 759, 733, 762, 758]	g1_i1_CDS2	1		1
69	2	2	32.69	32.69	32.69	TR37189_c0_g3_i1_CDS2	length 52 aa, 159 bp, from complement(71..229) of TR37189_c0_g3_i1 len=258 path=[749:0-83 750:84-89 751:90-103 790:104-114 779:115-138 756:139-158 757:159-171 758:172-183 759:184-215 760:216-239 761:240-257] [-1, 749, 750, 751, 790, 779, 756, 757, 758, 759, 760, 761, -2]	g3_i1_CDS2	1		1
69	0	2	32.69	32.69	32.69	TR37189_c0_g1_i1_CDS3	length 52 aa, 159 bp, from complement(120..278) of TR37189_c0_g1_i1 len=307 path=[717:0-138 792:139-152 782:153-163 799:164-187 788:188-207 777:208-220 795:221-232 785:233-264 774:265-288 716:289-306] [-1, 717, 792, 782, 799, 788, 777, 795, 785, 774, 716, -2]	g1_i1_CDS3	1		1
70	2	2	15.85	15.85	15.85	TR57452_c0_g1_i1_CDS1	length 82 aa, 246 bp, from complement(1..246) of TR57452_c0_g1_i1 len=281 path=[259:0-280] [-1, 259, -2]	g1_i1_CDS1	1		1
71	2	2	12	12	12	TR47311_c1_g3_i5_CDS4	length 100 aa, 303 bp, from complement(228..530) of TR47311_c1_g3_i5 len=563 path=[6031:0-100 6568:101-125 6771:126-129 6676:130-141 6873:142-169 6826:170-182 6759:183-184 6545:185-194 6657:195-217 6864:218-238 6536:239-242 6746:243-247 6896:248-262 6860:263-322 6810:323-346 6914:347-355 6967:356-365 6857:366-379 6804:380-442 6626:443-454 6855:455-466 6801:467-475 6726:476-499 6971:500-546 5651:5…	g3_i5_CDS4	3		1
71	0	2	12	12	12	TR47311_c1_g3_i4_CDS4	length 100 aa, 303 bp, from complement(445..747) of TR47311_c1_g3_i4 len=880 path=[6214:0-69 6215:70-73 6876:74-284 6960:285-298 6974:299-336 6828:337-342 6668:343-359 6757:360-360 6821:361-423 6978:424-433 6751:434-447 6898:448-457 6863:458-464 6915:465-479 6895:480-539 6859:540-548 6738:549-572 6967:573-582 6857:583-596 6804:597-659 6626:660-671 6855:672-683 6801:684-692 6726:693-716 6971:717-7…	g3_i4_CDS4	3		1
71	0	2	11.32	11.32	11.32	TR47311_c1_g3_i2_CDS4	length 106 aa, 321 bp, from complement(445..765) of TR47311_c1_g3_i2 len=898 path=[6214:0-69 6215:70-73 6876:74-284 6960:285-298 6974:299-336 6827:337-360 6762:361-423 6548:424-447 6820:448-457 6916:458-464 6896:465-479 6860:480-539 6810:540-563 6914:564-572 6967:573-582 6514:583-614 6804:615-677 5580:678-701 5581:702-710 5582:711-734 5583:735-781 5584:782-897] [-1, 6214, 6215, 6876, 6960, 6974, …	g3_i2_CDS4	3		1
71	0	2	11.32	11.32	11.32	TR47311_c1_g3_i1_CDS4	length 106 aa, 321 bp, from complement(228..548) of TR47311_c1_g3_i1 len=681 path=[6031:0-100 6568:101-125 6771:126-129 6676:130-141 6873:142-169 6826:170-182 6759:183-184 6545:185-194 6657:195-217 6864:218-238 6536:239-242 6746:243-247 6896:248-262 6860:263-322 6810:323-346 6914:347-355 6967:356-365 6514:366-397 6804:398-460 5580:461-484 5581:485-493 5582:494-517 5583:518-564 5584:565-680] [-1, …	g3_i1_CDS4	3		1
72	2	2	37.74	37.74	37.74	TR40557_c0_g9_i1_CDS3	length 53 aa, 162 bp, from complement(149..310) of TR40557_c0_g9_i1 len=380 path=[1130:0-88 1639:89-112 1594:113-115 1541:116-139 1629:140-140 1583:141-145 1649:146-180 1618:181-188 1572:189-207 1646:208-212 1609:213-218 1560:219-225 1503:226-252 1600:253-267 1550:268-282 1494:283-309 1087:310-379] [-1, 1130, 1639, 1594, 1541, 1629, 1583, 1649, 1618, 1572, 1646, 1609, 1560, 1503, 1600, 1550, 1494…	g9_i1_CDS3	3		1
72	0	2	37.74	37.74	37.74	TR40557_c0_g7_i1_CDS2	length 53 aa, 162 bp, from complement(55..216) of TR40557_c0_g7_i1 len=286 path=[1170:0-27 1171:28-51 1592:52-86 1652:87-94 1628:95-131 1581:132-212 1527:213-215 1462:216-285] [-1, 1170, 1171, 1592, 1652, 1628, 1581, 1527, 1462, -2]	g7_i1_CDS2	3		1
72	0	2	37.74	37.74	37.74	TR40557_c0_g6_i1_CDS3	length 53 aa, 162 bp, from complement(149..310) of TR40557_c0_g6_i1 len=380 path=[1004:0-88 1638:89-106 1542:107-112 1587:113-115 1627:116-116 1530:117-121 1576:122-126 1666:127-139 1665:140-140 1663:141-145 1661:146-180 1659:181-188 1653:189-225 1640:226-267 1598:268-282 1548:283-306 1492:307-309 1129:310-379] [-1, 1004, 1638, 1542, 1587, 1627, 1530, 1576, 1666, 1665, 1663, 1661, 1659, 1653, 164…	g6_i1_CDS3	3		1
72	0	2	37.74	37.74	37.74	TR40557_c0_g11_i1_CDS2	length 53 aa, 162 bp, from complement(26..187) of TR40557_c0_g11_i1 len=257 path=[1140:0-57 1546:58-65 1636:66-84 1590:85-89 1535:90-95 1626:96-102 1580:103-126 1524:127-129 1616:130-144 1570:145-159 1514:160-186 1473:187-256] [-1, 1140, 1546, 1636, 1590, 1535, 1626, 1580, 1524, 1616, 1570, 1514, 1473, -2]	g11_i1_CDS2	3		1
73	2	2	36.36	36.36	36.36	TR32257_c0_g1_i1_CDS4	length 55 aa, 168 bp, from complement(80..247) of TR32257_c0_g1_i1 len=279 path=[331:0-111 332:112-135 346:136-159 345:160-183 344:184-207 339:208-278] [-1, 331, 332, 346, 345, 344, 339, -2]	g1_i1_CDS4	1
74	2	2	6.098	6.098	6.098	TR31428_c0_g2_i1_CDS3	length 164 aa, 495 bp, from complement(447..941) of TR31428_c0_g2_i1 len=971 path=[1060:0-257 1096:258-286 1094:287-299 1097:300-303 1095:304-318 1093:319-348 1083:349-383 1084:384-384 1085:385-970] [-1, 1060, 1096, 1094, 1097, 1095, 1093, 1083, 1084, 1085, -2]	g2_i1_CDS3	4		1
75	2	2	12.35	12.35	12.35	TR19362_c0_g1_i1_CDS1	length 81 aa, 243 bp, from complement(1..243) of TR19362_c0_g1_i1 len=269 path=[363:0-101 364:102-116 365:117-268] [-1, 363, 364, 365, -2]	g1_i1_CDS1	1
76	1.54	1.54	19.12	6.618	6.618	TR51654_c0_g9_i1_CDS2	length 136 aa, 408 bp, from complement(3..410) of TR51654_c0_g9_i1 len=440 path=[7072:0-55 7073:56-71 9747:72-84 9541:85-95 9319:96-100 9719:101-107 9907:108-124 9832:125-145 9688:146-160 9889:161-204 9811:205-205 10054:206-206 10042:207-209 10028:210-210 10010:211-237 9987:238-242 9958:243-252 9919:253-256 9854:257-282 9766:283-286 9579:287-306 9361:307-312 9129:313-315 9571:316-328 9356:329-348…	g9_i1_CDS2	1
76	0	1.54	26.87	13.43	13.43	TR51654_c0_g27_i1_CDS1	length 67 aa, 201 bp, from complement(1..201) of TR51654_c0_g27_i1 len=229 path=[4632:0-35 9561:36-55 9342:56-59 9742:60-79 9537:80-80 9316:81-104 9714:105-134 9508:135-146 9278:147-155 9681:156-179 9470:180-184 9241:185-198 8910:199-228] [-1, 4632, 9561, 9342, 9742, 9537, 9316, 9714, 9508, 9278, 9681, 9470, 9241, 8910, -2]	g27_i1_CDS1	1
76	0	1.54	26.87	13.43	13.43	TR51654_c0_g24_i1_CDS1	length 67 aa, 201 bp, from complement(1..201) of TR51654_c0_g24_i1 len=229 path=[6223:0-35 6224:36-55 9748:56-79 9542:80-80 9320:81-104 9720:105-134 9514:135-146 9289:147-155 9690:156-158 9478:159-160 9249:161-184 4614:185-198 4615:199-228] [-1, 6223, 6224, 9748, 9542, 9320, 9720, 9514, 9289, 9690, 9478, 9249, 4614, 4615, -2]	g24_i1_CDS1	1
76	0	1.54	26.87	13.43	13.43	TR51654_c0_g13_i1_CDS1	length 67 aa, 201 bp, from complement(1..201) of TR51654_c0_g13_i1 len=229 path=[6017:0-35 9757:36-55 9554:56-59 9914:60-79 9845:80-80 9721:81-104 9303:105-134 9902:135-146 9826:147-155 9675:156-179 9465:180-184 9235:185-198 8864:199-228] [-1, 6017, 9757, 9554, 9914, 9845, 9721, 9303, 9902, 9826, 9675, 9465, 9235, 8864, -2]	g13_i1_CDS1	1
76	0	1.54	26.47	13.24	13.24	TR51654_c0_g12_i1_CDS1	length 68 aa, 204 bp, from complement(1..204) of TR51654_c0_g12_i1 len=232 path=[6431:0-25 6432:26-38 9553:39-62 9741:63-82 9321:83-83 9909:84-107 9839:108-137 9703:138-149 9491:150-173 9263:174-177 9665:178-182 9452:183-187 9222:188-201 7878:202-231] [-1, 6431, 6432, 9553, 9741, 9321, 9909, 9839, 9703, 9491, 9263, 9665, 9452, 9222, 7878, -2]	g12_i1_CDS1	1
77	1.51	1.51	37.74	37.74	37.74	TR40557_c0_g4_i1_CDS2	length 53 aa, 162 bp, from complement(26..187) of TR40557_c0_g4_i1 len=257 path=[1383:0-57 1384:58-65 1385:66-81 1386:82-89 1533:90-95 1624:96-108 1578:109-126 1522:127-129 1614:130-144 1568:145-159 1511:160-186 1371:187-256] [-1, 1383, 1384, 1385, 1386, 1533, 1624, 1578, 1522, 1614, 1568, 1511, 1371, -2]	g4_i1_CDS2	1
77	0	1.51	37.74	37.74	37.74	TR40557_c0_g3_i1_CDS2	length 53 aa, 162 bp, from complement(26..187) of TR40557_c0_g3_i1 len=257 path=[1111:0-57 1597:58-65 1543:66-81 1631:82-89 1586:90-95 1531:96-108 1621:109-126 1575:127-129 1520:130-144 1611:145-159 1564:160-183 1508:184-186 1110:187-256] [-1, 1111, 1597, 1543, 1631, 1586, 1531, 1621, 1575, 1520, 1611, 1564, 1508, 1110, -2]	g3_i1_CDS2	1
78	1.32	1.32	9.962	4.323	2.068	TR53144_c0_g5_i2_CDS5	length 532 aa, 1599 bp, from complement(484..2082) of TR53144_c0_g5_i2 len=2089 path=[5498:0-154 6634:155-177 6509:178-196 6711:197-220 6617:221-241 6492:242-260 6706:261-284 6845:285-290 6829:291-317 6812:318-332 6786:333-341 6747:342-356 6683:357-423 6784:424-447 6745:448-461 6681:462-495 6904:496-518 6914:519-547 6921:548-551 6781:552-569 6740:570-593 6672:594-656 6915:657-677 6417:678-721 626…	g5_i2_CDS5	1
78	0	1.29	9.544	9.544	4.564	TR53144_c0_g5_i1_CDS4	length 241 aa, 726 bp, from complement(151..876) of TR53144_c0_g5_i1 len=894 path=[6962:0-89 6957:90-113 6952:114-127 6947:128-132 6942:133-156 6937:157-161 6932:162-162 6904:163-185 6914:186-214 6742:215-221 6674:222-245 6563:246-311 6905:312-332 6417:333-376 6260:377-389 6559:390-398 6416:399-401 6259:402-422 6859:423-425 6849:426-428 6838:429-452 6823:453-563 6778:564-599 6916:600-615 6923:616…	g5_i1_CDS4	1
79	1.28	3.25	36.92	36.92	36.92	TR31573_c0_g2_i1_CDS1	length 65 aa, 195 bp, from complement(3..197) of TR31573_c0_g2_i1 len=371 path=[581:0-82 653:83-95 647:96-119 658:120-124 652:125-148 644:149-197 655:198-235 649:236-244 641:245-268 592:269-370] [-1, 581, 653, 647, 658, 652, 644, 655, 649, 641, 592, -2]	g2_i1_CDS1	5
80	1.21	1.21	20.25	11.39	11.39	TR52421_c0_g8_i1_CDS1	length 79 aa, 237 bp, from complement(3..239) of TR52421_c0_g8_i1 len=313 path=[5420:0-37 7289:38-61 7438:62-70 7371:71-94 7265:95-97 6930:98-109 7094:110-121 7339:122-148 7217:149-151 7051:152-178 6860:179-190 7186:191-199 7021:200-217 6829:218-223 7166:224-232 6997:233-256 6805:257-286 5912:287-288 5913:289-312] [-1, 5420, 7289, 7438, 7371, 7265, 6930, 7094, 7339, 7217, 7051, 6860, 7186, 7021, …	g8_i1_CDS1	1
80	0	1.21	16.49	9.278	9.278	TR52421_c0_g24_i1_CDS1	length 97 aa, 291 bp, from complement(3..293) of TR52421_c0_g24_i1 len=311 path=[6287:0-31 6288:32-37 6958:38-52 7270:53-61 7116:62-76 6922:77-100 7239:101-115 7486:116-124 7453:125-148 7396:149-151 7313:152-175 7029:176-202 7179:203-205 7013:206-226 6819:227-232 7160:233-244 6992:245-271 6798:272-277 6451:278-286 6452:287-310] [-1, 6287, 6288, 6958, 7270, 7116, 6922, 7239, 7486, 7453, 7396, 7313…	g24_i1_CDS1	1
80	0	1.21	17.39	9.783	9.783	TR52421_c0_g20_i2_CDS1	length 92 aa, 276 bp, from complement(3..278) of TR52421_c0_g20_i2 len=302 path=[4960:0-31 4961:32-46 6965:47-55 7277:56-64 7365:65-79 7110:80-88 7466:89-94 7415:95-109 7333:110-118 7209:119-133 7394:134-148 7450:149-172 7309:173-181 7386:182-205 7301:206-208 7161:209-220 6993:221-232 6799:233-259 6016:260-262 6017:263-283 6018:284-289 6019:290-301] [-1, 4960, 4961, 6965, 7277, 7365, 7110, 7466, …	g20_i2_CDS1	1
80	0	1.21	10.32	5.806	5.806	TR52421_c0_g20_i1_CDS1	length 155 aa, 465 bp, from complement(3..467) of TR52421_c0_g20_i1 len=485 path=[6251:0-31 7286:32-97 7131:98-121 7367:122-139 7261:140-148 7100:149-172 7558:173-181 7576:182-196 7587:197-205 7594:206-211 7189:212-226 7026:227-250 7387:251-265 7302:266-274 7162:275-289 7381:290-298 7478:299-313 7443:314-322 7379:323-325 7294:326-337 7146:338-349 6779:350-376 7376:377-400 7291:401-406 7143:407-41…	g20_i1_CDS1	1
80	0	1.21	23.53	13.24	13.24	TR52421_c0_g13_i1_CDS1	length 68 aa, 204 bp, from complement(3..206) of TR52421_c0_g13_i1 len=257 path=[6308:0-37 6309:38-46 6310:47-61 7368:62-85 7262:86-100 7103:101-109 7345:110-124 7227:125-136 7063:137-148 7321:149-160 7193:161-187 7390:188-190 7306:191-211 7171:212-217 7003:218-229 4767:230-256] [-1, 6308, 6309, 6310, 7368, 7262, 7103, 7345, 7227, 7063, 7321, 7193, 7390, 7306, 7171, 7003, 4767, -2]	g13_i1_CDS1	1
80	0	1.21	8.411	8.411	8.411	TR52421_c0_g29_i1_CDS1	length 107 aa, 321 bp, from complement(3..323) of TR52421_c0_g29_i1 len=338 path=[6196:0-37 6197:38-46 7132:47-112 7269:113-136 6937:137-154 7352:155-178 7488:179-187 7457:188-211 7402:212-220 7319:221-226 7190:227-250 7027:251-265 6835:266-280 7169:281-289 7001:290-304 6811:305-313 4635:314-328 4636:329-337] [-1, 6196, 6197, 7132, 7269, 6937, 7352, 7488, 7457, 7402, 7319, 7190, 7027, 6835, 7169,…	g29_i1_CDS1	1
80	0	1.21	8.333	8.333	8.333	TR52421_c0_g15_i1_CDS1	length 108 aa, 324 bp, from complement(3..326) of TR52421_c0_g15_i1 len=329 path=[3902:0-88 3903:89-112 7373:113-130 7124:131-139 7258:140-154 7351:155-163 7084:164-172 7221:173-196 7400:197-202 7317:203-217 7563:218-226 7579:227-241 6831:242-265 7168:266-280 6999:281-289 6807:290-304 6103:305-316 6104:317-328] [-1, 3902, 3903, 7373, 7124, 7258, 7351, 7084, 7221, 7400, 7317, 7563, 7579, 6831, 716…	g15_i1_CDS1	1
80	0	1.21	7.692	7.692	7.692	TR41007_c0_g1_i1_CDS1	length 117 aa, 354 bp, from 12..365 of TR41007_c0_g1_i1 len=367 path=[648:0-90 649:91-105 741:106-114 750:115-129 747:130-135 744:136-144 749:145-159 746:160-165 751:166-168 735:169-177 728:178-192 748:193-219 745:220-243 742:244-309 726:310-315 658:316-333 659:334-342 660:343-366] [-1, 648, 649, 741, 750, 747, 744, 749, 746, 751, 735, 728, 748, 745, 742, 726, 658, 659, 660, -2]	g1_i1_CDS1	1
81	1.06	1.06	13.33	13.33	13.33	TR53706_c0_g9_i1_CDS1	length 90 aa, 270 bp, from complement(3..272) of TR53706_c0_g9_i1 len=283 path=[4116:0-52 4117:53-55 9529:56-57 10031:58-81 10108:82-115 10223:116-127 10196:128-133 10160:134-157 10098:158-166 10004:167-175 9851:176-205 9649:206-219 9418:220-258 4516:259-282] [-1, 4116, 4117, 9529, 10031, 10108, 10223, 10196, 10160, 10098, 10004, 9851, 9649, 9418, 4516, -2]	g9_i1_CDS1	1		1
81	0	1.06	11.11	11.11	11.11	TR53706_c0_g8_i1_CDS2	length 108 aa, 324 bp, from complement(3..326) of TR53706_c0_g8_i1 len=330 path=[7478:0-36 9923:37-75 9526:76-99 9726:100-100 9902:101-112 9499:113-121 9700:122-124 9874:125-148 9466:149-190 10091:191-217 9996:218-228 9835:229-241 9631:242-265 9402:266-268 4354:269-274 4355:275-292 4356:293-293 4357:294-298 4358:299-301 4359:302-329] [-1, 7478, 9923, 9526, 9726, 9902, 9499, 9700, 9874, 9466, 1009…	g8_i1_CDS2	1		1
81	0	1.06	13.33	13.33	13.33	TR53706_c0_g2_i1_CDS1	length 90 aa, 270 bp, from complement(3..272) of TR53706_c0_g2_i1 len=272 path=[5795:0-52 9925:53-76 9736:77-79 10030:80-81 9906:82-115 9709:116-127 9489:128-151 9878:152-157 9679:158-166 9456:167-175 9848:176-205 9645:206-219 9414:220-258 7127:259-271] [-1, 5795, 9925, 9736, 10030, 9906, 9709, 9489, 9878, 9679, 9456, 9848, 9645, 9414, 7127, -2]	g2_i1_CDS1	1		1
81	0	1.06	13.33	13.33	13.33	TR53706_c0_g22_i1_CDS2	length 90 aa, 270 bp, from complement(3..272) of TR53706_c0_g22_i1 len=325 path=[6865:0-40 6866:41-46 6867:47-55 6868:56-64 9507:65-88 9895:89-94 10104:95-108 10015:109-147 9868:148-160 9669:161-184 9440:185-193 9836:194-196 9632:197-220 9403:221-229 9810:230-230 9602:231-235 9372:236-259 9792:260-260 9583:261-262 9352:263-289 7624:290-300 7625:301-324] [-1, 6865, 6866, 6867, 6868, 9507, 9895, 10…	g22_i1_CDS2	1		1
81	0	1.06	12.63	12.63	12.63	TR53706_c0_g18_i1_CDS2	length 95 aa, 285 bp, from complement(3..287) of TR53706_c0_g18_i1 len=323 path=[7077:0-42 7078:43-46 7079:47-52 9517:53-66 10028:67-105 9896:106-129 9486:130-130 10101:131-142 10009:143-151 9857:152-162 9655:163-187 9985:188-188 9823:189-193 9617:194-217 9384:218-218 9803:219-220 9594:221-247 9362:248-258 9786:259-282 9577:283-285 9344:286-295 4250:296-298 4251:299-304 4252:305-322] [-1, 7077, 7…	g18_i1_CDS2	1		1
81	0	1.06	7.101	7.101	7.101	TR53706_c0_g12_i1_CDS1	length 169 aa, 507 bp, from complement(1..507) of TR53706_c0_g12_i1 len=535 path=[8739:0-41 8740:42-44 8741:45-46 9729:47-80 9513:81-92 10026:93-98 9891:99-116 9697:117-122 10012:123-131 10157:132-140 9856:141-160 10240:161-184 10218:185-223 10188:224-247 10274:248-248 9808:249-272 9600:273-296 9965:297-305 9791:306-316 9582:317-336 9952:337-338 10269:339-365 10267:366-376 10264:377-389 10257:390…	g12_i1_CDS1	1		1
82	0.96	0.96	18.97	18.97	18.97	TR54862_c0_g6_i1_CDS1	length 58 aa, 174 bp, from complement(3..176) of TR54862_c0_g6_i1 len=237 path=[2465:0-95 2466:96-104 2467:105-119 2468:120-129 2469:130-148 2470:149-157 2471:158-181 2472:182-201 2473:202-218 2474:219-236] [-1, 2465, 2466, 2467, 2468, 2469, 2470, 2471, 2472, 2473, 2474, -2]	g6_i1_CDS1	1
82	0	0.96	18.97	18.97	18.97	TR54862_c0_g4_i1_CDS2	length 58 aa, 174 bp, from complement(3..176) of TR54862_c0_g4_i1 len=236 path=[3076:0-95 3077:96-104 3078:105-129 3079:130-148 3080:149-172 3081:173-181 3082:182-201 3083:202-218 3084:219-221 3085:222-235] [-1, 3076, 3077, 3078, 3079, 3080, 3081, 3082, 3083, 3084, 3085, -2]	g4_i1_CDS2	1
82	0	0.96	13.41	13.41	13.41	TR54862_c0_g10_i2_CDS1	length 82 aa, 246 bp, from complement(3..248) of TR54862_c0_g10_i2 len=403 path=[2325:0-64 3228:65-70 3433:71-94 3403:95-167 3358:168-191 3457:192-201 3474:202-220 3477:221-229 3479:230-244 3481:245-253 3483:254-273 3486:274-290 3376:291-293 3310:294-317 3151:318-321 3409:322-330 3375:331-344 3307:345-354 3229:355-356 3144:357-368 2920:369-402] [-1, 2325, 3228, 3433, 3403, 3358, 3457, 3474, 3477,…	g10_i2_CDS1	1
82	0	0.96	13.41	13.41	13.41	TR54862_c0_g10_i1_CDS1	length 82 aa, 246 bp, from complement(3..248) of TR54862_c0_g10_i1 len=318 path=[2325:0-64 3228:65-70 3433:71-94 3403:95-167 3358:168-191 3457:192-201 3474:202-220 3477:221-229 3479:230-244 3481:245-253 3483:254-273 3164:274-294 2536:295-303 2537:304-317] [-1, 2325, 3228, 3433, 3403, 3358, 3457, 3474, 3477, 3479, 3481, 3483, 3164, 2536, 2537, -2]	g10_i1_CDS1	1
83	0.72	0.72	6.476	1.714	1.714	TR50866_c0_g1_i1_CDS1	length 525 aa, 1578 bp, from complement(265..1842) of TR50866_c0_g1_i1 len=1886 path=[3666:0-101 3667:102-106 3668:107-125 3669:126-137 4351:138-138 4413:139-159 4498:160-162 4457:163-177 4608:178-198 4607:199-222 4606:223-278 4594:279-287 4254:288-301 4558:302-311 4540:312-587 4251:588-629 4398:630-662 4337:663-689 4247:690-710 4395:711-734 4333:735-737 4243:738-740 4392:741-764 4329:765-812 448…	g1_i1_CDS1	1
83	0	0.72	8.867	4.433	4.433	TR50866_c0_g1_i3_CDS2	length 203 aa, 612 bp, from complement(266..877) of TR50866_c0_g1_i3 len=929 path=[3372:0-101 3373:102-125 3374:126-137 3375:138-138 4459:139-159 4523:160-178 4608:179-199 4607:200-223 4606:224-279 4401:280-306 4252:307-320 4559:321-330 4540:331-606 4609:607-648 4621:649-681 4628:682-708 4514:709-729 4486:730-732 4444:733-753 4610:754-756 4622:757-759 4330:760-783 4240:784-831 3351:832-928] [-1, …	g1_i3_CDS2	1
84	0.55	0.55	13.51	13.51	13.51	TR48884_c1_g5_i1_CDS1	length 74 aa, 222 bp, from complement(1..222) of TR48884_c1_g5_i1 len=238 path=[3074:0-44 3075:45-46 3076:47-47 4444:48-57 4317:58-59 4535:60-70 4427:71-71 4300:72-72 4515:73-110 4402:111-121 4270:122-123 4499:124-145 4378:146-149 4237:150-158 4483:159-182 4360:183-183 4217:184-199 3526:200-211 3527:212-217 3528:218-221 3529:222-223 3530:224-237] [-1, 3074, 3075, 3076, 4444, 4317, 4535, 4427, 430…	g5_i1_CDS1	1
84	0	0.55	11.76	11.76	11.76	TR48884_c1_g4_i1_CDS2	length 85 aa, 258 bp, from complement(275..532) of TR48884_c1_g4_i1 len=550 path=[2749:0-263 2750:264-266 2751:267-269 2752:270-271 4659:272-296 4609:297-303 4531:304-342 4651:343-357 4721:358-376 4685:377-381 4827:382-387 4805:388-402 4784:403-411 4762:412-413 4738:414-414 4707:415-424 4673:425-462 4626:463-466 4563:467-477 4469:478-488 4345:489-490 4200:491-512 3201:513-516 3202:517-549] [-1, 2…	g4_i1_CDS2	1
84	0	0.55	10.53	10.53	10.53	TR48884_c1_g3_i1_CDS2	length 95 aa, 288 bp, from complement(274..561) of TR48884_c1_g3_i1 len=566 path=[3452:0-263 4698:264-266 4662:267-269 4613:270-271 4538:272-287 4430:288-314 4604:315-326 4519:327-341 4409:342-356 4590:357-375 4503:376-380 4739:381-386 4708:387-401 4674:402-425 4629:426-436 4570:437-437 4475:438-438 4353:439-476 4904:477-487 4925:488-489 4942:490-511 4905:512-515 4459:516-524 4336:525-549 4190:55…	g3_i1_CDS2	1
84	0	0.55	11.76	11.76	11.76	TR48884_c1_g2_i1_CDS3	length 85 aa, 258 bp, from complement(33..290) of TR48884_c1_g2_i1 len=309 path=[4023:0-25 4663:26-73 4616:74-85 4544:86-100 4657:101-115 4608:116-134 4526:135-139 4649:140-145 4595:146-147 4505:148-171 4897:172-172 4579:173-196 4488:197-197 4368:198-235 4628:236-246 4478:247-248 4567:249-270 3854:271-274 4459:275-283 4336:284-308] [-1, 4023, 4663, 4616, 4544, 4657, 4608, 4526, 4649, 4595, 4505, …	g2_i1_CDS3	1
84	0	0.55	13.51	13.51	13.51	TR48884_c1_g11_i1_CDS1	length 74 aa, 222 bp, from complement(1..222) of TR48884_c1_g11_i1 len=231 path=[3931:0-44 3932:45-46 3933:47-47 3934:48-57 3935:58-59 3936:60-70 3937:71-71 3938:72-72 4511:73-95 4398:96-99 4263:100-110 4495:111-121 4372:122-123 4229:124-145 4480:146-149 4357:150-158 4213:159-183 3370:184-199 3371:200-230] [-1, 3931, 3932, 3933, 3934, 3935, 3936, 3937, 3938, 4511, 4398, 4263, 4495, 4372, 4229, 44…	g11_i1_CDS1	1
85	0.38	0.38	3.302	3.302	3.302	TR49228_c0_g1_i1_CDS4	length 212 aa, 639 bp, from complement(865..1503) of TR49228_c0_g1_i1 len=1583 path=[2721:0-130 2722:131-152 3300:153-176 3230:177-190 3158:191-214 3296:215-218 3225:219-226 3153:227-250 3291:251-274 3219:275-276 3148:277-281 3286:282-300 3214:301-305 3141:306-313 3346:314-337 3280:338-351 3205:352-372 3336:373-374 3269:375-398 3455:399-417 3405:418-422 3364:423-424 3312:425-448 3248:449-591 3625…	g1_i1_CDS4	1
86	0.25	6.45	32.67	32.67	32.67	TR25820_c0_g2_i1_CDS2	length 101 aa, 303 bp, from complement(3..305) of TR25820_c0_g2_i1 len=458 path=[677:0-175 678:176-205 679:206-230 693:231-384 675:385-388 676:389-457] [-1, 677, 678, 679, 693, 675, 676, -2]	g2_i1_CDS2	6		1
86	0	6.45	43.42	43.42	43.42	TR25820_c0_g1_i1_CDS2	length 76 aa, 228 bp, from complement(3..230) of TR25820_c0_g1_i1 len=274 path=[681:0-175 682:176-205 683:206-230 684:231-273] [-1, 681, 682, 683, 684, -2]	g1_i1_CDS2	6		1
TRIzol protein extraction from ultimate legs run on LCMS and searched against leg (combined front and ultimate) transcriptome
