# Supplementary material for: The venom and telopodal defence systems of the centipede Lithobius forficatus are functionally convergent serial homologues
Source: BMC Biol. 2024 Jun 13;22:135. doi: 10.1186/s12915-024-01925-x (PMC11170834; doi:10.1186/s12915-024-01925-x)
Supplement: Supplementary file 5 — Additional file 5. Text file containing multiple sequence alignments in fasta format separated by “## <family>” that were used for phylogenetic reconstruction of toxin-like protein families identified in the telopodal secretion. [file 12915_2024_1925_MOESM5_ESM.txt]

##CAP
>Ethmostigmus_rubripes_GASI01000035/1-206
----------------------------------------------------------------------------------------------MCRYR-----------------GDACSIERKGVDDQGIKQILDVHNRLRQKVANGNQPGQPSAANMKQVRWNKELAVVAQRLADQCKMQHD------SNRRIQKYSWVGQNIYIGWSSS--KDSNPNYEDAVNAWFN-EVTKPGFSAKAISPFSF----SGGTGHYTQVVWATTEEVGCGYSFYKDTNGM-YAKLVVCNYGPGGNMMGGDMYKIGAPCSACKD--------------------------------TCSKQFPGLCTA-----------------------------------------------------------------------------------------------------------------------------------------------------------------------------------------------Q
>Thereuopoda_longicornis_GASR01000079/1-207
-----------------------FLIFTVLLHA-------------------------------------------------------------ALAN------------------SQSCTILSNSLSSSQIDTIVDEHNRLRAQVANGQQPGQPSASNMRKMSWDSDLAKAAQDWADQCKFEHH------KVDN-PNYSWVGQNLYMQMGG-----DSLDMATTVQSWYN-EVTNPGFNSQNINPYKF----DSGSGHYTQLVWADSNNVGCGLTVFQKESNT-KNFLVVCNYGPGGNVIGSIMYKEGKPCSDCPN--------------------------------GCSSQKRTL---------------------------------------------------------------------------------------------------------------------------------------------------------------------------------------------------
>Ethmostigmus_rubripes_GASI01000036/1-204
----------------------MRSILILFLSALPAV--IHCCDYAQFG-----------------------------------------NDHTMCRYR-----------------GDACSIERKGVDDQEIKQIIDVHNRLRQKVANGNQPGQPSAANMKQVRWNKELAVVAQRLADQCKMQHD------SNRRIQKYSWVGQNIYIGWSSS--KDSNPNYEDAVNAWFN-EVTKPGFSAKAISPFSF----SGGTGHYTQVVWATTEEVGCGYSFYKDTNGM-YAKLVVCNYGPGAT--------------------------------------------------------------------------------------------------------------------------------------------------------------------------------------------------------------------------------------------------------------
>Thereuopoda_longicornis_GASR01000080/1-180
MK--------------LQARNLLFIVFAVLLPT-------------------------------------------------------------ALNKP-----------------KKGCKILNRTFSSSDITTIVNEHNRLRAQVANGQQPGQPSASNMRKMSWDVDLAAAAQQWADKCKFQHN------QAVH-PKYKWVGQNLFIQMGG-----NSLNVSKPVQSWYN-EVVKPGFNSSSIRPYKF----TKGTGHYTQVVWAKTNKVGCGLTVYQQKRIF-KFSW------------------------------------------------------------------------------------------------------------------------------------------------------------------------------------------------------------------------------------------------------------------------
>Ethmostigmus_rubripes_GASI01000037/1-204
----------------------MRSILILFLSALPAV--IHCCDYAQFG-----------------------------------------NDHTMCRYR-----------------GDACSIERKGVDDQGIKQIIDVHNRLRQKVANGNQPGQPSAANMKQVRWNKELAVVAQRLADQCKMQHD------SNRRIQKYSWVGQNIYIGWSSS--KDSNPNYEDAVNAWFN-EVTKPGFSAKAISPFSF----SGGTGHYTQVVWATTEEVGCGYSFYKDTNGM-YAKLVVCNYGPGAT--------------------------------------------------------------------------------------------------------------------------------------------------------------------------------------------------------------------------------------------------------------
>Thereuopoda_longicornis_GASR01000081/1-218
MK--------------LQARNLLFIVFAVLLPT-------------------------------------------------------------ALNKP-----------------KKGCKILNRTFSSSDITTIVNEHNRLRAQVANGQQPGQPSASNMRKMSWDVDLAAAAQQWADKCKFQHN------QVVH-PKYKWVGQNIFIQMGG-----KSLNVSKPVQSWYN-EVVKPGFNSSSIRPYKF----IKGTGHYTQVVWAKTNKVGCGLTVYQQKRIF-KFFLVVCNYGPGGNVIGTRMYKVGAPCSACPS--------------------------------GCSSEK-GLCN-------------------------------------------------------------------------------------------------------------------------------------------------------------------------------------------------
>Ethmostigmus_rubripes_GASI01000038/1-220
------------------------MSIMRSLAA-------------------------------------------------------------LCVLTI-----------VNLCLAQSCKLTTSGLTADDKKQIVDVHNQLRAKVASGGQSNQPSASNMKELKWDDNLAGTAQKWADTCNSGHDTN----DDRKTNNYPSVGQNYYGGWLSGFGSDRKLDFSKAIQLWYD-EVSK--FNSNGIDRYQF----DPNTGHYTQVVWATTEAVGCGYVTFQSNQW--TEQHFICNYGPAGNFIGQSVYQRGSAASNCHEK---------------------------------SSTYPSLCRS------------------------------------------------------------------------------------------------------------------------------------------------------------------------------------------------
>Thereuopoda_longicornis_GASR01000082/1-218
MK--------------LQARNLLFIVFAILLPT-------------------------------------------------------------ALNKP-----------------KKGCKILNRTFSSSDITTIVNEHNRLRAQVANGQQPGQPSASNMRXMSWDVDLAAAAQQWADKCKFQHN------QVVH-PKYKWVGQNIFIQMGG-----KSLNVSKPVQSWYN-EVVKPGFNSSSIRPYKF----TKGTGHYTQVVWAKTNKVGCGLTVYQQKRIF-KFFLVVCNYGPGGNVIGTRMYKVGAPCSACPS--------------------------------GCSSEK-GLCN-------------------------------------------------------------------------------------------------------------------------------------------------------------------------------------------------
>Craterostigmus_tasmanianus_TR15824_c0_g1_i2_CDS1|length_CAP1/1-191
----------------------MMMILVVCLTAVVAIAEVQTCKYSKFG-----------------------------------------QDHVMCKFT-----------------KDGCAINMRGITPAQQKEIVDYHNELRQKVASGNQPNQPAAANMKQMKWNAELAQIAQRWAEQCKFQHY------KPRNTDTFQQVGQNLYASSHS-----SSALIRQGIEAWYD-EVNV--YNRNKIPKFES---DSVITGHYTQIVWAETTDVGCGFALYAKPNSNGYRE-------------------------------------------------------------------------------------------------------------------------------------------------------------------------------------------------------------------------------------------------------------------------
>Craterostigmus_tasmanianus_TR29575_c0_g2_i1_CDS3|length_CAP1/1-155
---------------------------------------------------------------------------------------------------------------------------------------------------------------MKLLKWNDELAKIAQRWAEQCIFDHY------KPRNTVTFQAVGQNLFTSSAS-----SPASFREAVISWYD-EVKD--FDQSRVSNYQNIDPPDRMVGHYTQLVWGKTTDVGCGFALYAEPDRIRMRQILVCNYGPAGNFIGSPLYIQGDGCSKCQS---------------------------------CSSKYDALCTA------------------------------------------------------------------------------------------------------------------------------------------------------------------------------------------------
>Craterostigmus_tasmanianus_TR31196_c1_g1_i1_CDS1|length_CAP1/1-78
-----------------------MMILVVIL-AVTAFAEVQGCAYSQFG-----------------------------------------ANHVMCKFT-----------------KPGCALNQKGITPQQQQEIVDTHNELRQKVASGSQSDQPPASDM---------------------------------------------------------------------------------------------------------------------------------------------------------------------------------------------------------------------------------------------------------------------------------------------------------------------------------------------------------------------------------------------------------
>Craterostigmus_tasmanianus_TR31196_c1_g2_i1_CDS1|length_CAP1/1-78
-----------------------MMILVVIL-AVTAFAEVQGCAYSQFG-----------------------------------------ADHVMCKFT-----------------EAGCALNKKGLTGPQQQEIVDAHNELRQKIASGSQSDQPPASDM---------------------------------------------------------------------------------------------------------------------------------------------------------------------------------------------------------------------------------------------------------------------------------------------------------------------------------------------------------------------------------------------------------
>Craterostigmus_tasmanianus_TR31196_c2_g1_i1_CDS2|length_CAP1/1-34
-----------------------MMILVVIL-AVTAFAEVQGCAYSQFG-----------------------------------------ANHVMCKFT----------------------------------------------------------------------------------------------------------------------------------------------------------------------------------------------------------------------------------------------------------------------------------------------------------------------------------------------------------------------------------------------------------------------------------------------------------------------
>Craterostigmus_tasmanianus_TR31196_c2_g3_i1_CDS1|length_CAP1/1-65
MVIIFTNISVGYRIEQVTNQHSAMMILVVIL-AVTAFAEVQGCAYSQFG-----------------------------------------ADHVMCKFT-----------------KAGCALNK---------------------------------------------------------------------------------------------------------------------------------------------------------------------------------------------------------------------------------------------------------------------------------------------------------------------------------------------------------------------------------------------------------------------------------------------
>Craterostigmus_tasmanianus_TR31196_c2_g5_i1_CDS2|length_CAP1/1-42
-----------------------MMILVVIL-AVTAFAEVQGCAYSQFG-----------------------------------------ADHVMCKFT-----------------EAGCALNK---------------------------------------------------------------------------------------------------------------------------------------------------------------------------------------------------------------------------------------------------------------------------------------------------------------------------------------------------------------------------------------------------------------------------------------------
>Craterostigmus_tasmanianus_TR31196_c2_g5_i2_CDS2|length_CAP1/1-45
-----------------------MMILVVIL-AVTAFAEVQGCAYSQFG-----------------------------------------ANHVMCKFT-----------------KPGCALNQKGI------------------------------------------------------------------------------------------------------------------------------------------------------------------------------------------------------------------------------------------------------------------------------------------------------------------------------------------------------------------------------------------------------------------------------------------
>Craterostigmus_tasmanianus_TR31196_c2_g7_i1_CDS2|length_CAP1/1-45
-----------------------MMILVVIL-AVTAFAEVQGCAYSQFG-----------------------------------------ANHVMCKFT-----------------KPGCALNQKGI------------------------------------------------------------------------------------------------------------------------------------------------------------------------------------------------------------------------------------------------------------------------------------------------------------------------------------------------------------------------------------------------------------------------------------------
>Craterostigmus_tasmanianus_TR31196_c2_g13_i1_CDS2|length_CAP1/1-54
-----------------------MMILVVIL-AVTAFAEVQGCAYSQFG-----------------------------------------ANHVMCKFT-----------------KAGCALNKKGLTGPQQQEIV---------------------------------------------------------------------------------------------------------------------------------------------------------------------------------------------------------------------------------------------------------------------------------------------------------------------------------------------------------------------------------------------------------------------------------
>Craterostigmus_tasmanianus_TR31196_c2_g13_i2_CDS2|length_CAP1/1-53
-----------------------MMILVVIL-AVTAFAEVQGCAYSQFG-----------------------------------------ANHVMCKFT-----------------KPGCALNQKGITPQQQQEI----------------------------------------------------------------------------------------------------------------------------------------------------------------------------------------------------------------------------------------------------------------------------------------------------------------------------------------------------------------------------------------------------------------------------------
>Craterostigmus_tasmanianus_TR31196_c2_g15_i1_CDS1|length_CAP1/1-253
MVIIFTNISVGYRIEQVTNQHRMMMILVVCLTAVVAIAEVQTCKYSKFG-----------------------------------------QDHVMCKFT-----------------KDGCAINMRGITPAQQKEIVDYHNELRQKVASGNQPNQPAAANMKQMKWNAELAQIAQRWAEQCKFQHY------KPRNTDTFQQVGQNLYASSHS-----SSALIRQGIEAWYD-EVNV--YNRNKIPKFES---DSVITGHYTQIVWAETTDVGCGFALYAKPNSNGYREILVCNYGSAGNFIGMPVYLEGKGCSKCKQ---------------------------------CSSTYNALCIA------------------------------------------------------------------------------------------------------------------------------------------------------------------------------------------------
>Craterostigmus_tasmanianus_TR31196_c2_g15_i2_CDS1|length_CAP1/1-253
MVIIFTNISVGYRIEQVTNQHRMMMILVVCLTAVVAIAEVQTCKYSKFG-----------------------------------------QDHVMCKFT-----------------KDGCAINMRGITPAQQKEIVDYHNELRQKVASGNQPNQPAAANMKQMKWNAELAQIAQRWAEQCKFQHY------KPRNTDTFQQVGQNLYTSSDS-----STALIRQGIKGWYD-EVNV--YNRNRIPKFQS---DTAMTGHYTQLIWAETTDVGCGFALYAKPDTKGMRQILVCNYGSAGNFKDMPVYLEGKGCSKCKQ---------------------------------CSSTYNALCIA------------------------------------------------------------------------------------------------------------------------------------------------------------------------------------------------
>Lithobius_forficatus_VG_c530306_g1_i1|CDS1_CAP1/1-46
----------------------------------------------------------------------------------------------MCVFK-----------------SKGCNLLSEGVTPEQIKVIVDVHNEQRSEEHTD-QIGR----------------------------AHRP-------------------------------------------------------------------------------------------------------------------------------------------------------------------------------------------------------------------------------------------------------------------------------------------------------------------------------------------------------------------------------
>Lithobius_forficatus_VG_c530306_g1_i2|CDS1_CAP1/1-156
----------------------------------------------------------------------------------------------MCVFK-----------------SKGCNLLSEGVTPEQIKVIVDMHNKLRSKVATG-KSGQPPAANMKQMTWDPELATIAQAWANQCQEAHDPQGTYGERRQTEKYSWVGQNFGMMGSTL--PFNQPDLETQITRWYN-EIAD--MENSFVSSYPYSS--PKYIGHYTQMVWADTDKVGCGL--------------------------------------------------------------------------------------------------------------------------------------------------------------------------------------------------------------------------------------------------------------------------------------
>Lithobius_forficatus_VG_c544189_g2_i2|CDS2_CAP1/1-160
---------------------------------------------------------------------------------------------------------------------------------------------------------------MKQMSWDPELATIAQTWTNQCQKGHDPQGEWGERRRTEKYEWVGQNFGMLGSSA--PINQADLETHIKNWYK-EIEN--MDNSYVSSYPFSS--PKIIGHYTQVVWATTDKVGCGLISFKDGKW--YKTHLICNYGPGGNMPEDKMYEQGPACSKCSG--------------------------------GCSKQYEGLCL-------------------------------------------------------------------------------------------------------------------------------------------------------------------------------------------------
>Scutigera_coleoptrata_VG_c603337_g1_i2|CDS1_CAP1/1-154
---------------------MLLIVFTILMNA-------------------------------------------------------------ALISS-----------------KKNCKILSQNLSAADIDVIVNEHNRLRAKVANGQEPGQPSASNMKILSWDNELASKAQKWANKCKFQHI------IVHL-AKYFWVGQNLYMQSGG-----DKPDLAKAVQAWYN-EVVKPGFKSRNINPFKF----SFRAGHYTQV------------GSLQKPR-------------------------------------------------------------------------------------------------------------------------------------------------------------------------------------------------------------------------------------------------------------------------------
>Scolopendra_subspinipes_GGDW01000059.1/1-111
MT-----------------GFVMMNLLFIFLSGLVTIHQSDGALIAQPSYQ--------IPKNFTIGRKLPEELP--------------VKTRTYSPVK-----------------PGTCNILFSGLDDNHKKEIVNIHNKLRQKVANGNQPKQPSAMNMNQLRWDD--------------------------------------------------------------------------------------------------------------------------------------------------------------------------------------------------------------------------------------------------------------------------------------------------------------------------------------------------------------------------------------------------
>Scolopendra_subspinipes_GGDW01000060.1/1-111
MT-----------------GFVMMYLLFIFLSGLVTIHQSDGALIAQPSYR--------IPQNFTIGRKLPEELP--------------VKTRTYSPVK-----------------PGTCNILFSGLDDNHKKEIVNIHNKLRQKVANGNQPKQPSAMNMNQLRWDD--------------------------------------------------------------------------------------------------------------------------------------------------------------------------------------------------------------------------------------------------------------------------------------------------------------------------------------------------------------------------------------------------
>Scolopendra_subspinipes_GGDW01000061.1/1-93
LI------------RQMSIQNQFRIVLMKIF---------------------------------------------------------------LCFFFL---------YGVNKCNGETCAAINSGLTEAEKVELLAAHNKLRAKVANGQQDGQPSAANMKQLVWDDIMAAKAQEWT----------------------------------------------------------------------------------------------------------------------------------------------------------------------------------------------------------------------------------------------------------------------------------------------------------------------------------------------------------------------------------------
>Scolopendra_subspinipes_GGDW01000062.1/1-500
MT-----------------HEPLSRVFFIAVVAQLII----GSEASQPPSEDPLTPDSHIPAPVLVDPLLCQQLKKGYETKNAMEAARVAQLLDLCAGKVNESSSASPEIPVGRRLKRGSGVVKSLLTKEHQKMMLDMHNDYRRRV-------RPQAANMKFMKWDEYLADTAQMWSDECDFVHGF-----PKELLEKNETVGQNLYLGMDST--GFRA------MTMWFD-EYEFYEFESGDCEP-------GEQCGHYVQLVWAESEYLGCGVTKCINKGF-----LVTCHYKPAGNALEVAPYLVGKPCSQCPSKRDGGLCYKKACVTKTECKDLSLNCSCDLECHNCATLNKKFCRCICKKGWDSLDCSKPCADDHLLCNQNPGWPDSFSCPLSEGKVRDLYCRKMCRQCAVVDPKDVKDSKDYCCGGKVCDAGSVLNPDCDCDVLCPGPDCLDHESIENTDDIHNIYEVSTRSNEEFSRYMEGGAEQEEKEGQGTETVADEEPEDKQAQGEAPETPKTATKIGSSSSDSLGSFYVWLLPVITLLKQIA
>Scolopendra_subspinipes_GGDW01000063.1/1-116
---------------------MNTFLMFSLF---------------------------------------------------------------VCVVF------------QILGSGMGCDMKVRGLDANMKKMILDLHNKKRQIVANGHQSGQPPAANMKELHWDDEIAAKAQRSAETCEFKHTVQ----SLRKSSKYSYLGENIYISSYPE--PIP-----------------------------------------------------------------------------------------------------------------------------------------------------------------------------------------------------------------------------------------------------------------------------------------------------------------------------------------------
>Oslo|TRINITY_DN1157_c1_g1_i4.p1|CAP
-----------------------------------------------------------------------------------------------------------------------------------------------------QQPGQPGAANMKQLYWDDELAMIAQRWADQCQGWHD------REHRSHKYEYVGQNYAGWNDYR--PIPEAPLKKMIQVWYD-EVKN--MDPSYLESFPQHSPVFNDIGHYSALVWGDTEAVGCGLLYRLNGDF--YEDILICNYGPSG---------------------------------------------------------------------------------------------------------------------------------------------------------------------------------------------------------------------------------------------------------------
>Oslo|TRINITY_DN1157_c1_g1_i5.p1|CAP
-----------------------MMITALLFVVGVQAAWSQNCEYAQYS-----------------------------------------PMHTMCIYS-----------------GPACQYISRGLTQDEIYEIVDIHNEIRSKVATGNQPGQPGAANMKQLYWDNELAMIAQRWADQCQGWHD------REHRSHKYEYVGQNYAGWNDYR--PIPEAPLKKMIQVWYD-EVKN--MDPSYLESFPQHSPVFNDIGHYSALVWGDTEAVGCGLLYRLNGDF--YEDILICNYGPSG---------------------------------------------------------------------------------------------------------------------------------------------------------------------------------------------------------------------------------------------------------------
>Oslo|TRINITY_DN1157_c1_g1_i6.p1|CAP
---------------------------------------SQGCEYAQYS-----------------------------------------PMHTMCIYS-----------------GPACQYISRGLTQDEIYEIVDIHNEIRSKVATGNQPGQPGAANMKQLYWDNELAMIAQRWADQCQGWHD------REHRSHKYEYVGQNYAGWNDYR--PIPEAPLKKMIQVWYD-EVKN--MDPSYLESFPQHSPVFKDIGHYSALVWGETEAVGCGLLYRLNGDI--YEDILICNYGPSG---------------------------------------------------------------------------------------------------------------------------------------------------------------------------------------------------------------------------------------------------------------
>Oslo|TRINITY_DN15652_c0_g1_i1.p1|CAP
-----------------------MYYTALLFTLGALVSWVQGCKYAKYS-----------------------------------------PEHTMCVFK-----------------SKGCNLLSEGVTPEQIKVIVDVHNKLRSEVATG-KAGQPSAANMKQMAWDPELATIAQAWTNQCQKGHDPQGEWGERRRTEKYEWVGQNFGMLGSSA--PINEADLETHIKNWYK-EIEN--MEKSYVS--------------------------------------------------------------------------------------------------------------------------------------------------------------------------------------------------------------------------------------------------------------------------------------------------------------------
>Oslo|TRINITY_DN15652_c0_g1_i2.p1|CAP
-----------------------MYYTALLFTLGALVSWVQGCKYAKYS-----------------------------------------PEHTMCVFK-----------------SKGCNLLSEGVTPEQIKVIVDVHNKLRSQVATG-KAGQPSAANMKQMTWDPELATIAQAWTNQCQKGHDPQGEWGERRRTEKYEWVGQNFGMLGSSA--PINQADLETHIKNWYK-EIDD--MEKSYVSSYPFSS--PKIIG-------------------------------------------------------------------------------------------------------------------------------------------------------------------------------------------------------------------------------------------------------------------------------------------------------
>Oslo|TRINITY_DN15652_c0_g1_i3.p1|CAP
-----------------------MYYTALLFTLGALVSWVQGCKYAKYS-----------------------------------------PEHTMCVFK-----------------SKGCNLLSEGVTPEQIKVIVDVHNKLRSQVATG-KAGQPSAANMKQMAWDPELATIAQTWTNQCKTGHDPQGEWGERRRTEKYEWVGQNFGMLGSSA--PINEADLETHIKNWYK-EIEN--MEKSYVS--------------------------------------------------------------------------------------------------------------------------------------------------------------------------------------------------------------------------------------------------------------------------------------------------------------------
>Oslo|TRINITY_DN255_c0_g1_i1.p1|CAP
-----------------------MIAIFSLVVLGLTCVW--GCDY-EPA-----------------------------------------ELHTMCIYK----------------EGPACNFISNSLTQADKDEIVAVHNELRNKVATGNQAKEPSAANMKQLSWDPELATIAQRWVNQCKKGHD------KNRGTRTYTWVGQNYAMSGSSA--PVEHPDLRKLVSKWYNKEVGN--MQPGYVKVFPEST--PKVIGHYTQVVWAETEKVGCGILNFKDGKW--YTTHLVCNYGPGGNIVAAKMYEEGKACSQCGPE-------------------------------GCSTKYSGLCL-------------------------------------------------------------------------------------------------------------------------------------------------------------------------------------------------
>Oslo|TRINITY_DN255_c0_g1_i13.p2|CAP
-----------------------------------------------------------------------------------------------------------------------------------------------------------------------------------------------------------QNYAMSGSSA--PVEHPDLRKLVSKWYNKEVGN--MQPGYVKVYPESP--AKVIGHYTQVVWAETEKVGCGILNFKDGKW--YTTHLVCNYGPGGNIQGEKMYEEGKACSQCGPE-------------------------------GCSTKYSGLCL-------------------------------------------------------------------------------------------------------------------------------------------------------------------------------------------------
>Oslo|TRINITY_DN255_c0_g1_i14.p2|CAP
-------------------------------------------------------------------------------------------------------------------------------------------------------------------------------------------------------------------------EHPDLRKLVSKWYNKEVGN--MQPGYVKVYPESS--PKVIGHYTQVVWAETEKVGCGILNFKDGKW--YTTHLVCNYGPGGNIQGEKMYEEGKACSQCGPE-------------------------------GCSTKYSGLCL-------------------------------------------------------------------------------------------------------------------------------------------------------------------------------------------------
>Oslo|TRINITY_DN255_c0_g1_i15.p1|CAP
-----------------------MIAIFSLVVLGLTCVW--GCDY-EPA-----------------------------------------ELHTMCIYK----------------EGPACNFISNSLTQADKDEIVAVHNELRNKVATGNQAKEPSAANMKQLSWDPELATIAQRWVNQCKKGHD------KNRGTRTYTWVGQNYAMSGSSA--PVEHPDLRKLVSKWYNKEVGN--MQPGYVKVFPEST--PKVIGHYTQVVWAETEKVGCGILNFKDGKW--YTTHLVCNYGPGGNIQGEKMYEEGKACSQCGPE-------------------------------GCSTKYSGLCL-------------------------------------------------------------------------------------------------------------------------------------------------------------------------------------------------
>Oslo|TRINITY_DN255_c0_g1_i3.p1|CAP
-----------------------MIAIFSLVVLGLTCVW--GCDY-EPA-----------------------------------------ELHTMCIYK----------------EGPACNFISNSLTQADKDEIVAVHNELRNKVATGNQAKEPSAANMKQLSWDPELATIAQRWVNQCKKGHD------KNRGTRTYTWVGQNYAMSGSSA--PVEHPDLRKLVSKWYNKEVGN--MQPGYVKVFPEST--PKVIGHYTQVVWAETEKVGCGILNFKDGQW--YTTRLICNYGPGGNIVAAKMYEEGKACSQCGPE-------------------------------GCSTKYSGLCL-------------------------------------------------------------------------------------------------------------------------------------------------------------------------------------------------
>Oslo|TRINITY_DN255_c0_g1_i7.p1|CAP
-------------------------------------------------------------------------------------------------------------------------------------------------------------------------------------------------------------------------EHPDLRKLVSKWYNKEVGN--MQPGYVKVYPESP--AKVIGHYTQVVWAETEKVGCGILNFKDGKW--YTTHLVCNYGPGGNIVAAKMYEEGKACSQCGPE-------------------------------GCSTKYSGLCL-------------------------------------------------------------------------------------------------------------------------------------------------------------------------------------------------
>Oslo|TRINITY_DN255_c1_g1_i2.p1|CAP
VS----------RAELWYQIPFIMYYTALLFTLGALVSWVQGCQYAKYS-----------------------------------------PEHTMCVFK-----------------GKGCTLLSEGVTPKQIKVIVDVHNKLRSQVATG-KAGQPSAANMKQMAWDPELATIAQTWTNQCKTGHDPQGEWGERRRTEKYEWVGQNFGMLGSSA--PTNQADLETHIKNWYK-EIEN--MEKSYVSSYPFSS--PKIIGHYTQVVWGETDKVGCGLISFKDGKW--YKTHLICNYGPGGNMPEDKMYEQGPACSKCSG--------------------------------GCSKQYEGLCL-------------------------------------------------------------------------------------------------------------------------------------------------------------------------------------------------
>Oslo|TRINITY_DN255_c1_g1_i3.p1|CAP
VS----------RAELWYQIPFIMYYTALLFTLGALVSWVQGCQYAKYS-----------------------------------------PEHTMCVFK-----------------GKGCTLLSEGVTPKQIKVIVDVHNKLRSQVATG-KAGQPSAANMKQMTWDPELATIAQAWTNQCQKGHDPQGEWGERRRTEKYEWVGQNFGMLGSSA--PINQADLETHIKNWYK-EIDD--MEKSYVSSYPFSS--PKIIGHYTQVVWGETDKVGCGLISFKDGKW--YKTHLICNYGPAGNMPEDKIYEQGPACSKCSG--------------------------------GCSKQYEGLCL-------------------------------------------------------------------------------------------------------------------------------------------------------------------------------------------------
>Oslo|TRINITY_DN255_c1_g1_i4.p1|CAP
--------------------------------------------------------------------------------------------------------------------------------------------------------------------------------------GHDPQGEWGERRRTEKYEWVGQNFGMLVSSA--PINEVDLETHIKNWYK-EIEN--MEKSYVSSYPFSS--PKIIGHYTQVVWGETDKVGCGLISFKDGKW--YKTHLICNYGPGGNMPEDKMYEQGPACSKCSG--------------------------------GCSKQYEGLCL-------------------------------------------------------------------------------------------------------------------------------------------------------------------------------------------------
>Oslo|TRINITY_DN255_c1_g1_i6.p1|CAP
VS----------RAELWYQIPFIMYYTALLFTLGALVSWVQGCQYAKYS-----------------------------------------PEHTMCVFK-----------------GKGCNLLSEGVTPEQIKVIVDVHNKLRSQVATG-KAGQPSAANMKQMTWDPELATIAQAWTNQCQKGHDPQGEWGERRRTEKYEWVGQNFGMLGSSA--PINQADLETHIKNWYK-EIEN--MEKSYVSSYPFSS--PKIIGHYTQVVWGETDKVGCGLISFKDGKW--YKTHLICNYGPGGNMPEDKMYEQGPACSKCSG--------------------------------GCSKQYEGLCL-------------------------------------------------------------------------------------------------------------------------------------------------------------------------------------------------
>Oslo|TRINITY_DN255_c1_g1_i9.p1|CAP
VS----------RAELWYQIPFIMYYTALLFTLGALVSWVQGCQYAKYS-----------------------------------------PEHTMCVFK-----------------GKGCTLLSEGVTPKQIKVIVDVHNKLRSQVATG-KAGQPSAANMKQMTWDPELATIAQAWTNQCQKGHDPQGEWGERRRTEKYEWVGQNFGMLGSSA--PINQADLETHIKNWYK-EIEN--MEKSYVSSYPFSS--PKIIGHYTQVVWGETDKVGCGLISFKDGKW--YKTHLICNYGPGGNMPEDKMYEQGPACSKCSG--------------------------------GCSKQYEGLCL-------------------------------------------------------------------------------------------------------------------------------------------------------------------------------------------------
>Greifswald|TR43660|c0_g1_i1|CDS4|CAP
-----------------------MIAIFSLVVLGLTCVW--GCDY-EPA-----------------------------------------ELHTMCIYK----------------EGPACNFTSNSLTQADKDEIVAVHNELRNKVATGNQAKEPSAANMKQLSWDPELATIAQRWVNQCKKGHD------KNRGTRTYTWVGQNYAMSGSSA--PVEHPDLRKLVSKWYNKEVGN--MQPGYVKVFPESP--PKVIGHYTQVVWAETEKVGCGILNFKDGKW--YTTHLVCNYGPGGNIQGEKMYEEGKACSQCGPE-------------------------------GCSTKYSGLCL-------------------------------------------------------------------------------------------------------------------------------------------------------------------------------------------------
>Greifswald|TR48165|c0_g1_i1|CDS2|CAP
MT------SLQLQFKQKSLTEVKMMITALLFVVGVQAAWSQNCEYAQYS-----------------------------------------PMHTMCIYS-----------------GPACQYISRGLTQDEIYEIVDIHNEIRSKVATGNQPGQPGAANMKQLYWDNELAMIAQRWADQCQGWHD------REHRSHKYEYVGQNYAGWTDHR--PIPEAPLKKMIQVWYD-EVKN--MDPSYLESFPQHSPVFNDIGHYSALVWGDTEAVGCGLLYRLNGDF--YEDILICNYGPSGNWNGRKVYEQGPACSKCGEY-------------------------------GCSDYYKGLCA-------------------------------------------------------------------------------------------------------------------------------------------------------------------------------------------------
>Greifswald|TR48165|c0_g1_i7|CDS1|CAP
MT------SLQLQFKQKSLTEVKMMITALLFVVGVQAAWSQNCEYAQYS-----------------------------------------PMHTMCIYS-----------------GPACQYISRGLTQDEIYEIVDIHNEIRSKVATGNQPGQPGAANMKQLYWDNELAMIAQRWADQCQGWHD------REHRSHKYEYVGQNYAGWNDYR--PIPEAPLKKMIQVWYD-EVKN--MDPSYLESFPQHS--------------------------------------------------------------------------------------------------------------------------------------------------------------------------------------------------------------------------------------------------------------------------------------------------------------
>Greifswald|TR48165|c0_g2_i1|CDS1|CAP
---------------------------------------------------------------------------------------------------------------------------------------------------------------MKQLYWDNELAMIAQRWADQCQGWHD------REHRSHKYEYVGQNYAGWMDHR--PIPEAPLKKMIQVWYD-EVK------------------------------------------------------------------------------------------------------------------------------------------------------------------------------------------------------------------------------------------------------------------------------------------------------------------------------


##PCPDPLP
>Bacteria__Bacillus_anthracis_WP_098926211.1/1617
------------------------------------------------------------
------------------------------------------------------------
-MFMPNIDQMIQELPKITSASNYKT-SLTAAEKIIPH--IIKGVNEGNINNAAKTLAVFG
TSLIPYAGILISPLISFLWPELGG--------SKTLQKMRQEISDEIDTKIKDSFKTYDL
TLLKKQIEPFFKRI-QKFERLINGTIGIEYERS------AYSDMSSNILSPG---DYYAE
GTLDQTARSEALAIASTFETIIASCTK------DPSGLLVDM----------DTWELPIY
VLLATAHLQFLYFITKNGKKEESEKIQFDDHTLKTYFSDPLKRKVVEYRDYIERTYEKGY
KQFVS----------KMEPLA---NG-------SNDRERLQF----LEHQINY-----YK
YHNG-------PHTRDSGLLQKYENTLKKYKKLITERDKYLEI--TINTKTFNMAVPGRW
EPRADATW--KNVFDVGALIPKYRWLNDNNHYYYLDPYKEGLMKTGWFLDKNEKWYYFNP
QQGDPNHNTSFAVGEMFANTSAVINRIRYHFDADG-SCKDPYSTD---------------
----------RVIVTSSALRDGTTYR-IGVAGTNNYSKPDVHQFLAINEHKLDDTIRHPH
YE------SISLFKENQADS---SQKWVAKFDSNKNAYQFVNQ-DNDWVLAWNRLETGRN
D---TYVIGAPNLHKDEHYWILSPADNGLFYMQTYANQSDHLYLTQGYTNGGSPIDFPAV
APYGRDTLKVKFVEV
>Bacteria__Bacillus_toyonensis_WP_098806846.1/1594
------------------------------------------------------------
------------------------------------------------------------
-MFMPNIDQVIQSLPKVTSAADYKT-SLTLFEKAVPA--VIKDVNQGTINNTIKSFAVYG
TSLIPWGGVLISPLISLLWPEFGG--------NKTLKEMRQEISDEIDEKIKTSLEEFDK
ARIKTDAKTLFEEL-QKFEQLINETVGIKYE---SIIDINY----SDILSPG---DYNA-
GTPDATARDKASSIDLQFTSLIEECSKEL----DRNNLLNDM----------DVWELPIY
VILATAHLQFLYFMHENGK---ESKIQYDNHTWESYYYYPLIKKNREYRDYIEGTYKKGL
KQFES----------QLNDIN--TNG-------FNEFQCLEF----LKNQISY-----YS
TAQP-------HISVNQNLVNQWKNKFKKYENLIKERNKYLEI--TINNTAFNLALPGRW
VTEEDGYYYYLDNDDC----RKYRWLNDRDHYYYLNPEKYGQMQTGWYVDVDQQWYYFNP
YPQNYNHSSHLAVGEMFHSGHYIIDNHGYHFNNSG-ACENPYTAQ---------------
-------------LESSKTIIPGNYR-IIHHRNNN-------LVLGSNYNK----TYHIP
DN------VVAFFTRNNQDI---SQEWEVVFDSGKTAYQIINKRDSHLVLAWNKNENHYD
Q---TVIV-APNEHKDEHYWILTGTLDQ-FSMINYSEQNKKMGLTD--LSGYSEVYVGVV
PGNITSAFKLEKY--
>Bacteria__Bacillus_toyonensis_WP_098806848.1/1600
------------------------------------------------------------
------------------------------------------------------------
-M---SLEKTIQDFPKVTSAADHKL-KLTTVEKVIPA--AVKDVSQGTIMNTIKVLAVYG
TSLIPWGGVLISPLISLLWPEFGG--------NKTLKEMRKEISDEIDKKINTSFEKFDK
ALIKGHAAILFEDL-QNFEKLINTTTGINYEGIKDIKDINYSDTSSDIRSPG---DYYA-
NTPQLIAQRKAEEVDRDFRNLIEACSKQVATVPDDKGLLEDV----------DVWELPFY
VIIAIAHLQFLYFMHENGK---GPIFQYDNHSWETYYRDVLPKKDKTYQDYIENTYKKGL
KKFES----------KLNAIG--ANG-------SNDFQRLEF----IQNQINY-----YS
TAQP-------HISVNPNLVNQWKDKLKNYKDIINERNKYLDI--TINNTVLNLALPGKW
--QGNNPYYYKDAGDL----NRFRWLNDQGHYYYLNPEKKGEMQTKWYMDVDQKWYYFNP
DSQNYNHNSLLAVGEMFYSGHYIIDNYGYNFNSSG-ACENPYTAQ---------------
-------------LESSKTITPGNYR-IIHYRNNN-------LVLGSNYNK----TYHTP
DN------VVAFFTRNNQDI---SQEWELVFDSGKKAYQIINKRDSHLVLAWNKTASHYD
E---TAIV-APNEHKDEHYWILTGTLDE-FSMINYSEQNNTMRFTH--PSGYGEMYVGVV
ANGNRMSLKLEKY--
>Lithobius_forficatus|VG_c767312_g1_i1|CDS1|PCPDPLP 2383
M----------QDSS------TMKAHLQTVLMCLIM-FAISS------------------
---SYP---------------------------------YENNTQVEERKG-LNFNFIAQ
FQEFAKHEAVQAGLPRFVGTFGGVSTTVVSAHKKISTKQKIK-----EIGDAIVPMIQFG
LACLPG-GALIGGVVAGIWGLIGPIFG-----KSPMQELIEGMQKELDD-IKLQIKE---
-LAEKLTEQFRKETDEKLRSIISKGIQGEIERN------DYICSKYAIISKK--------
------------------------------------------------------------
-----------------------------------FIRE---------------------
------------------------------------------------------------
------------------------------------------------------------
------------------------------------------------------------
------------------------------------------------------------
------------------------------------------------------------
------------------------------------------------------------
------------------------------------------------------------
---------------
>Lithobius_forficatus|VG_c545251_g2_i1|CDS1|PCPDPLP 2350
---------------------------------MSLGVTVNSRDARQTSA----------
----------------------------------------LELRMPEEREI-ITREKLEE
YLAS-KEDNTGGILELAKSTFGGIV-AISQIDYTQSGGKIAW-----ELANAVVPIIGAA
LAFIPGVGTIISGVFLGIWSVISPLFA--PKQDNPMEKMINELAEK--------------
---------LNKKIDDKLRNLVNLAVYGEIARN------NYICNKYSYISQYFSEDFKND
VALRENDAIKLMLY-----------------LNDCDNFLKDTAEAFVYDEYAEILWVP-G
AITTSVRLGFLAELIKNGK-----LMGLTDEVLTMYYKE-LKMDTKRQFEYYAKGLKNLN
DRHKE--------KKKFDPKT---DY-------LKNITVVEMASCTLQSQLLYFDRSVYP
YGMPSTILTNKDLFSSIKRSDYYKE--DEFKS---TQVKHLQIIFNATEAKLNS-LPVRT
PDNPNVNYM-----------SKSPYFNLEFMNCFLGSMFQRAPSTFWF--------NFEL
MPGKG-YSYEFRVLYLEKAINNT-KAVTY----DG-KTYVPILQTMTKGQYK----FNEY
AAVQKKVDRN--VDLNGKTCLGIYFQDIKSWSSEKYGTQLADVFGWAPWKK----CPYAK
IPRDCFR-GFCTFQNFDIET---CENFVSKFQGKFKIYSAG---------IFNHGDENVN
S---LIGIGDPITEY-----------------MAAGNGNKRYDISNGFLVGLEIIIRPTI
PD---------EWGK
>Lithobius_forficatus|VG_c545214_g2_i4|CDS3|PCPDPLP 2343
---------------------MALLFPQFLTIFLILAIGVTSRHATISSD----------
----------------------------------------VQLKEPEEREI-ITREKLDA
YLAS-KDDNTGDIVDIAKTTIESIS-TLSQIDYSQSGGQIAW-----EVTNAIVPLIGAA
LAFIPGVGVIVSGVFLGLWSLISPIFA--PKKDNPMEKMIKELAQK--------------
---------MEKKMDEKLSNVINLAIYGEIARN------NYICNKYNYIAQSFIEEFKTN
TSLQITDAINLKMY-----------------LNDCDNFLKDTSEAFVYDDYADVLWVP-G
ALTTTVRLAFLA------------------------------------------------
------------------------------------------------------------
------------------------------------------------------------
------------------------------------------------------------
------------------------------------------------------------
------------------------------------------------------------
------------------------------------------------------------
------------------------------------------------------------
---------------
>Lithobius_forficatus|VG_c545214_g2_i3|CDS2|PCPDPLP 2342
------------------------------------------------------------
------------------------------------------------------------
-MAD-KEDNTGDIVDIAKTTIESIS-TLSQIDYNQSGGQIAW-----DVTNAIVPLIGAA
LAFIPGVGVIVSGVFLGLWSLISPLFA--PKKDNPM------------------------
------------------------------------------------------------
------------------------------------------------------------
------------------------------------------------------------
------------------------------------------------------------
------------------------------------------------------------
------------------------------------------------------------
------------------------------------------------------------
------------------------------------------------------------
------------------------------------------------------------
------------------------------------------------------------
---------------
>Lithobius_forficatus|VG_c545214_g2_i1|CDS2|PCPDPLP 2341
------------------------------------------------------------
------------------------------------------------------------
-MAD-KEDNTGDIVDIAKTTIESIS-ALSQIDYSQSGGQIAW-----EVTNAIVPLIGA-
------------------------------------------------------------
------------------------------------------------------------
------------------------------------------------------------
------------------------------------------------------------
------------------------------------------------------------
------------------------------------------------------------
------------------------------------------------------------
------------------------------------------------------------
------------------------------------------------------------
------------------------------------------------------------
------------------------------------------------------------
---------------
>Lithobius_forficatus|VG_c545214_g1_i1|CDS1|PCPDPLP 2340
------------------------------------------------------------
------------------------------------------------------------
------------------------------------------------------------
------------------------------------------------------------
------------------------------------------------------------
------------------------------------------------------MWVP-G
AITTSVRLGFLAELIKNGR-----YMGLTDEIMAMYVQE-MVKDTHRQFVYHSKGLENVY
SRTYN--------NTKFDKNA---NY-------LQSVTAMETASCSFQNQFFYFNRELYP
NGMP-EVLNNTDNLDTIHMKDHFNK--TEFKI---TKYKHLQIFFNVTDKNFPGKLPERD
HR-KNPHYY-----------ENDPYFAMEFMNCILGPTYLKVPSTLWL--------HFHF
LPEKNKYSYEFRIMQLEKVKENVTGVVTY----SGERILVPALFKLRDPEKE----SRQY
GQ-----------EDMGKTCLAILQK-PLGGYAARPTRKLIDIPAWAYWKK----CPYAY
RETYCERPDVCYFENSDVRI---CEKFVGIFPGRFRMYSAG---------IFNHADEDVS
D---LIQIDSPSVVY-----------------HTPHTSYGGYGVSNGFIMGIEVIIRPTI
EEIPEVL--------
>Lithobius_forficatus|VG_c545146_g3_i1|CDS5|PCPDPLP 2339
------------------------------------------------------------
------------------------------------------------------------
------------------------------------------------------------
------------------------------------------------------------
------------------------------------------------------------
--------------------------------------MKDTAEAFVYDDYADVLWVA-G
AITTSVRLGFLAEIIKNGP-----LIGLTDDVLLMYVHE-MKNNTLRQYEYFGKGYAKQY
KDLEAERKKNGNTAGEYNKDT---DY-------FQDVSGVEKASCALQGQFFYFDRELYP
LGQP-KYI-IADNFVMLYLESHYRSWRSAEIG---NEYYHLQVFFN-AEKGYPGALPWRH
PY------------------DETPYLSLEYMNCFLGPLNHKAPITFWI--------RLNL
MSEKNRYSYEFRLMYLDEGIG-----------------GVPILGQFDRNSAL----FPKF
EDVYRKVIGP-SSIDSSQTTLTIQFI-YPDNPRYNESVKLIDIPGNPHWKK----CPYE-
--------------NINMDY---CKKYTKWLPSRFKMYSVG---------TFNHHDEEVS
G---LFAIQEPKSRD---------------------------GKPKGFLVGMEIIVRSLT
T--------------
>Lithobius_forficatus|VG_c545077_g4_i3|CDS1|PCPDPLP 2335
------------------------------------------------------------
------------------------------------------------------------
------------------------------------------------------------
------------------------------------------------------------
------------------------------------------------------------
------------------------------------------------------------
------------------------------------------------------------
-------------MNSGMDAD---PYNPTC---LDDITSVEKAACAMQNQLFYFDAELYP
YGMP-TILNNTDMFPDINMTNYYKS---NEKG---VSVKHVQIFFNVTNGKFPGVLPERA
E----------------------PYAAMEFMNCFLGPMYLKSPDTFWF--------NFYP
MPVKQKYSYEFRVILIQRLNNTD---------------YVPILTPFMKKNRNYDRKHEKY
TEVLKAFRNLRAPNTHGKTFLNIEFV-NKHHERFNQSQKLIEISAMIPWKK----CPYP-
-------------VSSARRV--TCELYDN-------------------------------
------------------------------------------------------------
---------------
>Lithobius_forficatus|VG_c545077_g4_i2|CDS1|PCPDPLP 2334
MTPISRIEVIPSNSN------MKIRLPFVIAIWLSLILAVPSKHVRNNDALEMQRTEEKM
LHETLI----QETTS---EQRTTQER-----MTS-EKT-GQNASNVEEREV-ITREKAKQ
Y----TKDHASDFGALITSTVDAGI-KLYNIDYKKPAGDIAW-----QVADAVVPMIAAA
LAFIPGFGPIISGVFSGVWSVVSAIWG--PKEENPMEKMIKDMADK--------------
---------LRKEMDEKLSNIIKLGIYGEISRN------TYICNKYDRVSQLFADKFNKS
EPLERHDAINLRMY-----------------LNDCDNFLKDTAEAFVYDNYADVLWVP-S
AITTTARLGFLAEITKNGH-----LMGLTEEAVAIYVLE-LKTDTKRQFNFYVKGQKNQN
SGILKN--SKIASTRTGGQKD---NY-------LKDVTAVEKAACAMQNQLFYFDAELYP
YGMP-TILNNTDMFPDINMTNYYKS---NEKGV-SVSVKHVQIFFNVTNGKFPGVLPERA
E----------------------PYAAMEFMNCFLGPTYLKSPDTFWF--------NFYP
MPGKQKYSYEFRVILIQTLNNTG---------------YVPILTPFMKKNRNYDKKHEKY
TEVLKAFRNLRAPNTHGKTFLNIEFV-NKHHERFNQSQKLIEISAMIPWKK----CPYP-
-------------VSSARRV--TRELYDNGPP----------------------------
------------------------------------------------------------
---------------
>Lithobius_forficatus|VG_c544913_g1_i1|CDS2|PCPDPLP 2331
------------------------------------------------------------
------------------------------------------------------------
------------------------------------------------------------
-----------------------------------MEKMIKDMADK--------------
---------LRKEMDEKLSNIIKLGIYGEISRN------AYICNKYDHVSQLFAD-----
------------------------------------------------------------
------------------------------------------------------------
------------------------------------------------------------
------------------------------------------------------------
------------------------------------------------------------
------------------------------------------------------------
------------------------------------------------------------
------------------------------------------------------------
------------------------------------------------------------
---------------
>Lithobius_forficatus|VG_c544898_g1_i2|CDS2|PCPDPLP 2330
------------------------------------------------------------
------------------------------------------------------------
-------------------------------MYSDTRCQCIE-----KV-----------
-----------------------------------YERGCNE------------------
------------------------------TFH------TKAAYKHHSASQPFIETFKAN
KTLKNMDAMNLKIY-----------------LNDCDNFLKDTAEAFVHDEYADVLWVP-G
ALTTSVRLGFLAELIQNGH-----LIGLTRNVTIMYFQE-LKRDIKRQFEFYFKGIDKKY
KKIYN--------PDKYMKNDPSINY-------FNA-SAGEMASCTLQNQLFYFDRELYP
YGMP-TILNNTDMFARISMADHYKP--VKGKG---GKVKHLQIFFNVTSSTY--------
------------------------------------------------------------
------------------------------------------------------------
------------------------------------------------------------
------------------------------------------------------------
------------------------------------------------------------
---------------
>Lithobius_forficatus|VG_c544898_g1_i1|CDS1|PCPDPLP 2329
------------------------------------------------------------
------------------------------------------------------------
------------------------------------------------------------
------------------------------------------------------------
------------------------------------------------------------
------------------------------------------------------MWVP-G
ALTTSVRLGFLAELIQNGH-----LIGLTRNVTIMYFQE-LKRDIKRQFEFYFKGIDKKY
KKIYN--------PDKYMKNDPSINY-------FNA-SAGEMASCTLQNQLFYFDRELYP
YGMP-TILNNTDMFARISMADHYKP--VKGKG---GKVKHLQIFFNVTSSTY--------
------------------------------------------------------------
------------------------------------------------------------
------------------------------------------------------------
------------------------------------------------------------
------------------------------------------------------------
---------------
>Lithobius_forficatus|VG_c544820_g2_i2|CDS5|PCPDPLP 2327
------------------------------------------------------------
------------------------------------------------------------
------------------------------------------------------------
------------------------------------------------------------
------------------------------------------------------------
------------------------------------------------------------
-------------------------MGLTDNVLLMYVQE-LKNDTLRQFDYFGKGFKRQY
KDLLAERKKKNIKGGEYKTDV---NY-------LADVSAVETAACVLQGQYFYFDREMYP
LGQP-KNI-TTDNFFVIHMEDHYRSWRREPKG---NEYSHLQIFFNVSSRMYPSRLPKRN
EK------------------D--PYLTLEFYNCFLGPMRLTAPSTLWF--------SFFP
IPDNNRYSYEFRIMYLDAGAN-----------------AVPLLSEWTPSGHQ--------
--VAATSSGL---IDTSKTSLQIEFV-FADNPRFKDSIKLVDIPANPHWKE----CPYV-
--------------KTNMTF---CKEYTKWLPSRFKMYSAG---------TF-HHKEDIS
Q---LIAIHAPKSSA---------------------------GAVKGFLVGMEIIIHSIM
G--------------
>Lithobius_forficatus|VG_c544820_g2_i1|CDS5|PCPDPLP 2326
------------------------------------------------------------
------------------------------------------------------------
------------------------------------------------------------
------------------------------------------------------------
------------------------------------------------------------
------------------------------------------------------------
-------------------------MGLTDNVLLMYVQE-LKNDTLRQFDYFGKGFIRQH
KDLLAERKKKNIKGGEYKTNV---NY-------LADVSAVETAACVLQGQYFYFDREMYP
LGQP-KNI-TTDNFFVIHMEDHYR-----------RKNSHLQIFFNVSSRMYPSRLPKRN
EK------------------D--PYLTLEFYNCFLGPMRLTAPSTLWF--------SFFP
IYENNKYSYEFRIMYLDAGAN-----------------AVPLLSEWTPSDNE--------
--IRAAPTGL---IDTSKTSLQVEFV-FDNNPRFKDSIKLVDIPANPHWKE----CPYV-
--------------KTNMTF---CKEYTKWLPSRFKMYSAG---------TF-HHKEDIS
Q---LIPIHEPRSRA---------------------------GGVKGFLVGMEIIIHSIM
G--------------
>Lithobius_forficatus|VG_c544020_g3_i1|CDS1|PCPDPLP 2306
------------------------------------------------------------
----------------------------------------MEISQPKEREL-ITRTRLDT
HMG--KHDQTADLMNLGKTALESIG-SFAAIDYSQSAEEIAW-----AVAGAVVPIISAA
LALIPGVGVLLSGLFSGLWGVISSIFA--PKQENPMEKMIKQLEEK--------------
---------MNKRLDDKLSNVINLAIHGEISRN------VYICNKYNYTYQAFAGKFKAK
KPLEPLEATNLKIY-----------------LNDCDNF----------------------
------------------------------------------------------------
------------------------------------------------------------
------------------------------------------------------------
------------------------------------------------------------
------------------------------------------------------------
------------------------------------------------------------
------------------------------------------------------------
------------------------------------------------------------
---------------
>Lithobius_forficatus|VG_c543738_g1_i2|CDS1|PCPDPLP 2293
------------------------------------------------------------
-----M------------EERDLEES------DP-EER-GLVVSQPEERDV-GPGQKLKA
Y----IKDKNSEVGALGQSVFGAGA-ALIKIDYSQSAGDIAW-----KVADAIMPVIGAA
LAFIPVVGPIVSGIFLGVWSIISAIWG--PKEENPMEKMINEMADK--------------
---------LRKEMDKKLSDIINLAIYGEIARN------NYICNKYSYISQYFSEDFKND
VALR--------------------------------------------------------
------------------------------------------------------------
------------------------------------------------------------
------------------------------------------------------------
------------------------------------------------------------
------------------------------------------------------------
------------------------------------------------------------
------------------------------------------------------------
------------------------------------------------------------
---------------
>Lithobius_forficatus|VG_c542278_g1_i4|CDS2|PCPDPLP 2271
------------------------------------------------------------
------------------------------------------------------------
------------------------------------------------------------
------------------------------------------------------------
------------------------------------------------------------
------------------------------------------------------------
----------------------------------------MKIETQRVFEFYSKGVQRLY
NRKTTAF-EQLTLESLTSPKN---NY-------LKNVNAVEQAACTLQGQFFYFDRQIYP
YGMP-TIIPDNDNFPNINMADHYTK--EERRK---RSNKHLQIFFDVRDSEYPSHISGKK
SYFKD-------------------------------------------------------
------------------------------------------------------------
------------------------------------------------------------
------------------------------------------------------------
------------------------------------------------------------
---------------
>Lithobius_forficatus|VG_c542278_g1_i3|CDS1|PCPDPLP 2270
------------------------------------------------------------
-------------------------------MTS-DKT-GRNVSYMDERAL-VSREKATK
Y----AKDKAGEFGALITSSVDAGI-KLYKIDYSQPAGQIAW-----EVAEAVVPIIATA
LAFIPGVGPLISGVFSSLWGIFSPMLG--PQQESPLEKMIKEM-----------------
----------RKEMDEKLSNIINKAIHGELARN------TYICNKYDYMAQTYAGDFNKS
TALPPLDAVKLTIY-----------------LDGCDNFLKDTAEAFVYDEYADVLWVA-S
AMTTSVRLGFLAEVIKNGH-----LIGFTSNVTTSYLQE-LKIETQRVFEFYSKGVQRLY
NRKTTAF-EQLTLESLTSPKN---NY-------LKNVNAVEQAACTLQGQFFYFDRQIYP
YGMP-TILNNTDNFANVSMADHYTE--EERQN---KANKHLQIFFNVTDSNYPPPISGQD
SIFKD--VY-----------EVSRYRTMTIMNCFLGPMNLRLPSIYWF--------NFYP
MPEKNRYSYEFRVMYFDTETMRV--WVEY-------DETVPVLGRLEGYGWR----EEEY
DQIYRKVNKD--ESIVPGTKLIIQFV-KESSTKAKESKKLIDVPGWVRWKN----CPVI-
--------------DRDYPYECSCKSFGEMFHGKFRMYSAG---------TFNHNNEDVN
P---LILI----------------------------------------------------
---------------
>Lithobius_forficatus|VG_c542278_g1_i2|CDS1|PCPDPLP 2269
------------------------------------------------------------
------------------------------------------------------------
---------------MITSSVDAGI-KLYKIDYSQPAGQIAW-----EVADAVVPIIAAA
LAFIPGVGPLISGVFSSLWGIFSPMLG--PQQENPMEKMVKEMATQ--------------
---------LRKETDEKLSNIINKAIHGELARN------TYICNK---------------
------------------------------------------------------------
------------------------------------------------------------
------------------------------------------------------------
------------------------------------------------------------
------------------------------------------------------------
------------------------------------------------------------
------------------------------------------------------------
------------------------------------------------------------
------------------------------------------------------------
---------------
>Lithobius_forficatus|VG_c541508_g2_i4|CDS1|PCPDPLP 2245
---------------------MKLHSALFCAIWLSLLLVATSRDVRNQNAQDMLHSKERT
VEESAP------------EERNRDENPGESDREE-EEQ-NRNESKPEERDI-ITRESLDK
YMG--KHDQKADLMNLGKTALESIG-SFAKIDYSQSGEEIAW-----AVAGAVVPIIAAA
LVFVPVVGVLLSGLFSGLWGVVSAIWG--PKTENPMEKMIEDLAKK--------------
---------FDKKLDTTLSNVINLAIRGEISRN------VYICDKYNYTYQIYAKKFTNK
QNLKTSQSNNLKIY-----------------LND--------------------------
------------------------------------------------------------
------------------------------------------------------------
------------------------------------------------------------
------------------------------------------------------------
------------------------------------------------------------
------------------------------------------------------------
------------------------------------------------------------
------------------------------------------------------------
---------------
>Lithobius_forficatus|VG_c541485_g1_i8|CDS2|PCPDPLP 2244
------------------------------------------------------------
------------------------------------------------------------
------------------------------------------------------------
------------------------------------------------------------
------------------------------------------------------------
------------------------------------------------------MWVP-G
AITTSVRLAFLAEIVKNGH-----LVGLTRKAQAMYFQE-LKKDTKRQFEFHSKGMDKIH
DGMRA---------KLYDKK----------------------------------------
------------------------------------------------------------
------------------------------------------------------------
------------------------------------------------------------
------------------------------------------------------------
------------------------------------------------------------
------------------------------------------------------------
---------------
>Lithobius_forficatus|VG_c541485_g1_i6|CDS3|PCPDPLP 2243
------------------------------------------------------------
------------------------------------------------------------
------------------------------------------------------------
------------------------------------------------------------
------------------------------------------------------------
------------------------------------------------------MWVP-G
AITTSVRLAFLAEIVKNGH-----LVGLTRKAQAMYFQE-LKKDTKRQFEFHSKGMDKIY
DRIRS---------QRYDKKS---DY-------LKSVSAVEKASCSLQSQFYYFDREIYS
YGMP-TI-----------------------------------------------------
------------------------------------------------------------
------------------------------------------------------------
------------------------------------------------------------
------------------------------------------------------------
------------------------------------------------------------
---------------
>Lithobius_forficatus|VG_c541485_g1_i2|CDS2|PCPDPLP 2242
------------------------------------------------------------
------------------------------------------------------------
------------------------------------------------------------
------------------------------------------------------------
------------------------------------------------------------
------------------------------------------------------MWVP-G
AITTSVRLAFLAEVIKNGH-----LMGLTRKALAMYIQE-LKKDTQRQFDFQSKGMKKIW
QARMK--------DVKFDENN---SP-------LKSVSSVERTSCTLQSQFFYFDRQIYA
YGMP-TVLNNTDMFATINMADHYNP--AQSKG---SKVPAQRKGSKVPAQRKGSKVPAQR
KG----------------------------------------------------------
------------------------------------------------------------
-------------------------------------------------SK----VPAQ-
------------------------------------------------------------
------------------------------------------------------------
---------------
>Lithobius_forficatus|VG_c541485_g1_i1|CDS2|PCPDPLP 2241
------------------------------------------------------------
------------------------------------------------------------
------------------------------------------------------------
------------------------------------------------------------
------------------------------------------------------------
------------------------------------------------------MWVP-G
AITTSVRLAFLAEVIKNGH-----LMGLTRQALTMYIQE-LKKDTQRHFEFHSKGMDKIY
DRIRS---------QRYDKKS---DY-------LKSVS----------------------
------------------------------------------------------------
------------------------------------------------------------
------------------------------------------------------------
------------------------------------------------------------
------------------------------------------------------------
------------------------------------------------------------
---------------
>Lithobius_forficatus|VG_c531080_g1_i2|CDS2|PCPDPLP 2072
------------------------------------------------------------
------------------------------------------------------------
------------------------------------------------------------
------------------------------------------------------------
------------------------------------------------------------
--------------------------------------MKDTAEAFVYKDYADVLWVP-S
AISTTARLSFLAEINKYGH-----LMGLTGEAVAIYYRE-LKNDIQRQFYFYATGQKNQN
TD----------------------------------------------------------
------------------------------------------------------------
------------------------------------------------------------
------------------------------------------------------------
------------------------------------------------------------
------------------------------------------------------------
------------------------------------------------------------
---------------
>Lithobius_forficatus|VG_c524794_g1_i2|CDS1|PCPDPLP 1995
MV-----------SS---HLATMLLFPHSLAILLILAIGATSRDVRMSQD----------
----------------------------------------VQLQVPEEREI-ITRDKLDA
YMAS-KDDSTGDIVDIAKTTIDSIS-TLSRINYTQSGGQIAW-----EVTN---------
------------------------------------------------------------
------------------------------------------------------------
------------------------------------------------------------
------------------------------------------------------------
------------------------------------------------------------
------------------------------------------------------------
------------------------------------------------------------
------------------------------------------------------------
------------------------------------------------------------
------------------------------------------------------------
------------------------------------------------------------
---------------
>Lithobius_forficatus|VG_c501611_g1_i1|CDS1|PCPDPLP 1846
------------------------------------------------------------
------------------------------------------------------------
------------------------------------------------------------
--MIPG-GALVGGIISGVWGLFSGIFGGPPAGKSPMEKIVDELNKKIDE-LRNHVDK---
-TAKRITKDMRRDMTRKLSKLTHAAIQGELSRN------DYICSKYAMISKGFSDDLKNN
RSINESLRIEMIAL-----------------INDCDNFLKDTAEGFVHDDFADVLWVP-S
VMTTLIRLAFLTEITNYGL-----SLKLDNNVIDAFWSE-LEKDIRQIFKFADSAVKKRV
ETLVD-----------LNPDR---HG-------YLNFTAIEYEGCKMQAQLLYFHRKLYP
YGPP-KFFGITSNNNELNIADFNVSE--------SDDPHHIQIYYKDVHRPLQT------
------------------------------------------------------------
------------------------------------------------------------
------------------------------------------------------------
------------------------------------------------------------
------------------------------------------------------------
---------------
>Lithobius_forficatus|VG_c500840_g1_i1|CDS1|PCPDPLP 1844
------------------------------------------------------------
------------------------------------------------------------
-MAA-KEDNTGDVMDLVKTSMGTVS-TLYQIDYSQSGGKIAW-----EVANAVVPLIGTA
LALIPGVGVVISGLFLGLWSL---------------------------------------
------------------------------------------------------------
------------------------------------------------------------
------------------------------------------------------------
------------------------------------------------------------
------------------------------------------------------------
------------------------------------------------------------
------------------------------------------------------------
------------------------------------------------------------
------------------------------------------------------------
------------------------------------------------------------
---------------
>Lithobius_forficatus|VG_c436750_g1_i1|CDS1|PCPDPLP 1710
------------------------------------------------------------
------------------------------------------------------------
------------------------------------------------------------
------------------------------------------------------------
------------------------------------------------------------
------------------------------------------------------MWVP-S
AMSTSVRLGFLAEVIKNGP-----LIGFKRNVTITYLKE-LKIEMQRVFKFYNKGLQKLH
SRVEKYYLEEITLANLTNPKN---NY-------LENVNAVEQAACTLQGQFFYFDR----
------------------------------------------------------------
------------------------------------------------------------
------------------------------------------------------------
------------------------------------------------------------
------------------------------------------------------------
------------------------------------------------------------
---------------
>Lithobius_forficatus|VG_c435811_g1_i1|CDS2|PCPDPLP 1708
----------------------MATYIYFVFLWLNAVFMVTAKN----------------
---VLP--------------------------------GNNNLLRVEER---VKLQPFAR
IQNAMKDEDFKAGIPDVISNAGGIA-DLVNIDYSASPGEVIK-----NVGNAILPLLTTG
LALIPG-GAVIGG-----------------------------------------------
------------------------------------------------------------
------------------------------------------------------------
------------------------------------------------------------
------------------------------------------------------------
------------------------------------------------------------
------------------------------------------------------------
------------------------------------------------------------
------------------------------------------------------------
------------------------------------------------------------
------------------------------------------------------------
---------------
>Lithobius_forficatus|VG_c331009_g1_i1|CDS2|PCPDPLP 1627
------------------------------------------------------------
------------------------------------------------------------
------------------------------------------------------------
------------------------------------------------------------
------------------------------------------------------------
------------------------------------------------------------
-------------------------------------------------------MEKIY
RARMC--------GT-----------P-GCAGPSKPVSSVERASCTLQGQFFYFDRQIYS
YGMP-TVL----------------------------------------------------
------------------------------------------------------------
------------------------------------------------------------
------------------------------------------------------------
------------------------------------------------------------
------------------------------------------------------------
---------------
>Lithobius_forficatus|VG_c227057_g1_i1|CDS1|PCPDPLP 1585
------------------------------------------------------------
------------------------------------------------------------
------------------------------------------------------------
------------------------------------------------------------
------------------------------------------------------------
--------------------------------------MKDTAEAFAYDDYADVLWVP-G
AFTTSVRLGFLAELINNGT-----LMGLADEVLLMYGQE-LKKDTLRQFAFYGKGFDKQY
ERKIN------TTGREYNTDV---NY-------LEDVSAVET------------------
------------------------------------------------------------
------------------------------------------------------------
------------------------------------------------------------
------------------------------------------------------------
------------------------------------------------------------
------------------------------------------------------------
---------------
>Lithobius_forficatus|VG_c180203_g1_i1|CDS2|PCPDPLP 1567
------------------------------------------------------------
------------------------------------------------------------
------------------------------------------------------------
MALIPGVGVIISGVFLGVWSVISPLFA--PKKDNPVEKMVNELAQK--------------
---------LNKKIDDKLRNMVHLAIYG--------------------------------
------------------------------------------------------------
------------------------------------------------------------
------------------------------------------------------------
------------------------------------------------------------
------------------------------------------------------------
------------------------------------------------------------
------------------------------------------------------------
------------------------------------------------------------
------------------------------------------------------------
---------------
>Lithobius_forficatus|VG_c169486_g1_i1|CDS1|PCPDPLP 1561
------------------------------------------------------------
------------------------------------------------------------
------------------------------------------------------------
------------------------------------------------------------
------------------------------------------------------------
------------------------------------------------------------
-------------MVKIGH-----LLGMDNNLTVMYFVE-LKKDTQRQFEFYDKGLRKVQ
NDMKG----------SYDKKK---DY-------LKDVSTVEKAACLLQSQFYYFDRELYP
YGMP-T------------------------------------------------------
------------------------------------------------------------
------------------------------------------------------------
------------------------------------------------------------
------------------------------------------------------------
------------------------------------------------------------
---------------
>Lithobius_forficatus|VG_c159956_g1_i2|CDS1|PCPDPLP 1556
------------------------------------------------------------
------------------------------------------------------------
------------------------------------------------------------
------------------------------------------------------------
------------------------------------------------------------
------------------------------------------------------------
----------------------------------------------------------MH
SRVKGYY-RTLMNYYLLNPGN---NY-------FENVTAVEQAACTLQGQFFYFDRQIYT
YGMP-TILNNSDNFANIRMADHYTE--E--------------------------------
------------------------------------------------------------
------------------------------------------------------------
------------------------------------------------------------
------------------------------------------------------------
------------------------------------------------------------
---------------
>Lithobius_forficatus|VG_c159956_g1_i1|CDS1|PCPDPLP 1555
------------------------------------------------------------
------------------------------------------------------------
------------------------------------------------------------
------------------------------------------------------------
------------------------------------------------------------
------------------------------------------------------------
------------------------------------------------------------
-----------MHYMLTDSNN---NY-------LKDVTAVEQAACTLQGQFFYFDRQIYT
YGMP-TILNNSDNFANIRMADHYTE--E--------------------------------
------------------------------------------------------------
------------------------------------------------------------
------------------------------------------------------------
------------------------------------------------------------
------------------------------------------------------------
---------------
>Lithobius_forficatus|VG_c1322463_g1_i1|CDS1|PCPDPLP 1518
------------------------------------------------------------
------------------------------------------------------------
------------------------------------------------------------
--MFP-------------------------------------------------------
------------------------------------------------------------
-------------------------------------------------QFAEVLWIP-S
IITALLRLSFLAEVSNYGF-----SLKMDKDIINLFWSE-LKSDTQKHYLFAV-------
------------------------------------------------------------
------------------------------------------------------------
------------------------------------------------------------
------------------------------------------------------------
------------------------------------------------------------
------------------------------------------------------------
------------------------------------------------------------
---------------
>Oslo|TRINITY_DN10867_c0_g1_i1.p1|PCPDPLP
-----------------------------------------SRDVRNQNAHDMLHSKERT
VEESAP------------EERNRDENPGESDREE-EER-NRNESKPEERDI-ITRESLDK
YMG--KHDQKADLMNLGKTALESIG-SFAKIDYSQSGE----------------------
------------------------------------------------------------
------------------------------------------------------------
------------------------------------------------------------
------------------------------------------------------------
------------------------------------------------------------
------------------------------------------------------------
------------------------------------------------------------
------------------------------------------------------------
------------------------------------------------------------
------------------------------------------------------------
------------------------------------------------------------
---------------
>Oslo|TRINITY_DN10867_c0_g1_i2.p1|PCPDPLP
-----------------------------------------SRDVRNQNAHDMLHSKERT
VEESAP------------EERNRDENPGESDREE-EER-NRNESKPEERDI-ITRTSLDK
YMD--KHDQKADLMNLGKTALESIG-SFAKIDYSQSGE----------------------
------------------------------------------------------------
------------------------------------------------------------
------------------------------------------------------------
------------------------------------------------------------
------------------------------------------------------------
------------------------------------------------------------
------------------------------------------------------------
------------------------------------------------------------
------------------------------------------------------------
------------------------------------------------------------
------------------------------------------------------------
---------------
>Oslo|TRINITY_DN21_c0_g2_i1.p1|PCPDPLP
---------------------MKLLHTLSLAVWLGLVLAVAARDVRNLNALEVQDVEERT
MEEKEA------------E-----------DSEQ-EER-GLEISQPKEREL-ISRTKLDS
YMG--KHDQTADLMNLGKTALESIG-TFAAIDYSQSAEDIAW-----AVAGAVVPIISAA
LALIPGVGVLLSGLFSGLWGVISSIFA--PKQENPMEKMIKQLEEK--------------
---------MNKRLDDKLSNVINLAIHGEISRN------VYICNKYNYTYQAFAGKFKAK
KPLEPLEATNLKIY-----------------LNDCDNFLKDTAEAFVYDEYAEILWVP-G
AITTSVRLGFLAELIKNGK-----LMGLTDEVLTMYYKE-LKMDTKRQFEYYAKGLKNLN
DRHKE--------KKKFDPKT---DY-------LKNITVVEMASCTLQSQLLYFDRSVYP
YGMPSTILTNKDLFSNIKRSDYYNE--DDFKS---TQVKHLQIIFNATEAKFNS-LPVRT
PDNPNVNYM-----------SKSPYFNLEFMNCFLGSMFQRAPSTFWF--------NFEL
MPGKG-YSYEFRVLYLEKEINNT-KAVTY----DG-KTYVPILHTLTKGQYK----FNEY
AAVQKKVDRN--VDLNGKTCLGIYFQDIKSWSSEKYGTQLADVFGWAPWKK----CPYAK
IPRDCFR-GFCTFQNSDIET---CENFVSKFQGKFKIYSAG---------IFNHGDENVN
S---LIGIGDPITEY-----------------MASGSGNKRYDMTNGFLVGLEIIIRPTI
PD---------EWGK
>Oslo|TRINITY_DN21_c0_g2_i2.p1|PCPDPLP
---------------------MKLLHTLSLAVWLGLVLAVAARDVRNLNALEVQDVEERT
MEEKEA------------E-----------DSEQ-EER-GLEISQPKEREL-ISRTKLDS
YMG--KHDQTADLMNLGKTALESIG-TFAAIDYSQSAEDIAW-----AVAGAVVPIISAA
LALIPGVGVLLSGLFSGLWGVISSIFA--PKQENPMEKMIKQLEEK--------------
---------MNKRLDDKLSNVINLAIHGEISRN------VYICNKYNYTYQAFAGKFKAK
KPLEPLEATNLKIY-----------------LNDCDNFLKDTAEAFVYDEYAEILWVP-G
AITTSVRLGFLAELIKNGK-----LMGLTDEVLTMYYKE-LKMDTKRQFEYYAKGLKNLN
DRHKE--------KKKFDPKT---DY-------LKNITVVEMASCTLQSQLLYFDRSVYP
YGMPSTILTNKDLFSNIKRSDYYNE--DDFKS---TQVKHLQIIFNATEAKFNS-LPVRT
PDNPNVNYM-----------SKSPYFNLEFMNCFLGSMFQRAPSTFWF--------NFEL
MPGKG-YSYEFRVLYLEKEINNT-KAVTY----DG-KTYVPILHTLTKGQYK----FNEY
AAVQKKVDRN--VDLNGKTCLGIYFQDIKSWSSEKYGTQLADVFGWAPWKK----CPYAK
IPRDCFR-GFCTFQNSDIET---CENFVSKFQGKFKIYSAG---------IFNHGDENVN
S---LIGIGDPITEY-----------------MAAGNGNKRYDISNGFLVGLEIIIRPTI
PD---------EWGK
>Oslo|TRINITY_DN21_c0_g2_i3.p1|PCPDPLP
---------------------MKLLHTLSLAVWLGLVLAVAARDVRNLNALEVQDVEERT
MEEKEA------------E-----------DSEQ-EER-GLEISQPKEREL-ISRTKLDS
YMG--KHDQTADLMNLGKTALESIG-TFAAIDYSQSAEDIAW-----AVAGAVVPIISAA
LALIPGVGVLLSGLFSGLWGVISSIFA--PKQENPMEKMIKQLEEK--------------
---------MNKRLDDKLSNVINLAIHGEISRN------VYICNKYNYTYQAFAGKFKAK
KPLEPLEATNLKIY-----------------LNDCDNFLKDTAEAFVYDEYAEILWVP-G
AITTSVRLGFLAELIKNGK-----LMGLTDEVLTMYYKE-LKMDTKRQFEYYAKGLKNLN
DRHKE--------KKKFDPKT---DY-------LKNITVVEMASCTLQSQLLYFDRSVYP
YGMPSTILTNKDLFSNIKRSDYYNE--DDFKS---TQVKHLQIIFNATEAKFNS-LPVRT
PDNPNVNYM-----------SKSPYFNLEFMNCFLGSMFQRAPSTFWF--------NFEL
MPGKG-YSYEFRVLYLEKEINNT-KAVTY----DG-KTYVPILHTMTKGHYK----FQEY
AAVQKKVDRN--VDLNGKTCLGIYFQDIKSWSSEKYGTQLADVFGWAPWKK----CPYAK
IPRDCFR-GFCTFQNSDIET---CENFVSKFQGKFKIYSAG---------IFNHGDENVN
S---LIGIG---------------------------------------------------
---------------
>Oslo|TRINITY_DN33383_c0_g1_i1.p1|PCPDPLP
------------------------------------------------------------
------------------------------------------------------------
------------------------------------------------------------
------------------------------------------------------------
------------------------------------------------------------
------------------------------------------------------------
------------------------------------------------------------
------------------------------------------------------------
------------------------------------------------------------
---------------------------------FNGQSVISELNTKTL--------SFKV
IYVPNK-SYQIRVLFFVPVATYRKD-----PEGDG-LEEKPYISD----ESNLIASQESD
NTVKITINPV---KETVNNSRRFKLE-T--------------------------------
------------------------------------------------------------
------------------------------------------------------------
---------------
>Oslo|TRINITY_DN344_c0_g2_i3.p1|PCPDPLP
----------SHNTVKK-SGAMTVPRVLSAVLWLSLFCPLIANRH---------------
-------------------------STEDKQQLQVKER----GLQIEERAASFKFMSSVK
LTNVMKSEEVKAGIPDVISNLGVIG-TIAKTDFKGPPGEVVK-----TIGDAVVPIISAG
LSLIPG-GALIGGIISGIWGLFSGIFGSPPAGKSPMEKIVDELNEKIDE-LRNHVDE---
-VAKKITKDMRNEMTQRLSKLTHAAIQGELSRN------DYICSKYAMISKDFSDDLKNN
KSINESLRIEMIAL-----------------INDCDNFLKDTAEGFVHDEFADVLWVP-S
VMTTMVRVAFLTEITNYGV-----ALKLDKNIIDAFWSE-LDNDIRRSFKFADSAMKKRL
ESFIG-----------LEYYM---YT-------SLNFTSIEYEGCKMQAQLLYFHRKLYP
YGPP-KFFRISSDNEEINIADFNVSE--------SDEPHHIQIYYNNVQHRTEKD-----
-------------------------LNVTILNCISGESVIIGVPEDTM--------SFRV
TYVPNK-SYQIRVLFFVPVATYRKGSD---KEGGD-MVKESIFEPLY--DRNVIASQESD
NTVKITINPV---KETVNNSGRFKIA-TGVHQLNCE------------YTRF--SDGRSP
EE--------------------RCYSYRMGFSASYIVEEVV---------GFNVLPENEL
KGKIVIEVTGYEELQ---------------------------HLAEVSISAVELIILPPN
L--------------
>Oslo|TRINITY_DN5748_c0_g1_i1.p1|PCPDPLP
----SKI---------RLIFAMALLFPQFLTIFLLSAIGVTSRHATISSD----------
----------------------------------------VQLKEPEEREI-ITREKLDA
YLAS-KDDNTGDIVDIAKTTIESIS-ALSQIDYTQSGGQIAW-----EVTNAIVPLIGAA
LAFIPGVGVIVSGVFLGLWSLISPIFA--PKKDNPMEKMIKELAEK--------------
---------MEKKMDDKLKNVINLAIYGEIARN------NYICNKYNYIAQSFIEEFKTN
TSLQVMDAINLKIY-----------------LNDCDNFLKDTAEAFVYDDYADVLWVP-G
AITTSVRLAFLAEIVKNGH-----LVGLTRKAQAMYFQE-LKKDTQRQFEFHSKGMDKIH
DGMRA---------KLYDKKK---DY-------LKSVSSVEKASCGLQSQFFYFNREIYS
YGMP-TILNNTDMFANINMADHYNP--AQSKG---STVKHLQIFFNVTDSTFPSKLPKRK
EP----------------------YLSLEFMNCFLGPMNLRSPNVYWF--------NFQA
MPENNRYSYEFRVMYLEKKVYSD--GFKY-------QFAVPLLNELSTNSPK----FKEY
KDVHNKINKN--VDLNGKTYLNIEFI-YPDHPKFNESKKLIDIPSLARWKK----CPYV-
--------------DTDYVT---CNTFIGVFLGRFKMYSAG---------TFNHKSEKLN
T---LISIDDPRYRY-----------------RYYENPYGDGG-STGFLLGVEIILRPSI
N--------------
>Oslo|TRINITY_DN5748_c0_g1_i5.p1|PCPDPLP
----SKI---------RLIFAMALLFPQFLTIFLLSAIGVTSRHATISSD----------
----------------------------------------VQLKEPEEREI-ITREKLDA
YLAS-KDDNTGDIVDIAKTTIESIS-ALSQIDYTQSGGQIAW-----EVTNAIVPLIGAA
LAFIPGVGVIVSGVFLGLWSLISPIFA--PKKDNPMEKMIKELAEK--------------
---------MEKKMDDKLKNVINLAIYGEIARN------NYICNKYNYIAQSFIEEFKTN
TSLQVMDAINLKIY-----------------LNDCDNFLKDTAEAFVYDDYADVLWVP-G
AITTSVRLAFLAEIVKNGH-----LVGLTRKAQAMYFQE-LKKDTQRQFEFHSKGMDKIH
DGMRA---------KLYDKKK---DY-------LKSVSSVEKASCGLQSQFFYFNREIYS
YGMP-TILNNTDMFANINMADHYNP--AQSKG---STVKHLQIFFNVTDSTFPSKLPKRK
EP----------------------YLSLEFMNCFLGPMNLRSPNVYWF--------NFQA
MPENNRYSYEFRVMYFEKVIYSD--GFNY-------QFAVPLLSVLNTNSPK----FKTY
KEVHDKINKN--SALDGKTYLNIEFI-YPDHPKFNESKKLIDIPSYARWKK----CPFM-
--------------QTYYPT---CNAFMGFFLGRFKMYSAG---------IFNHRSEKLN
S---LIAINDPTMRR-----------------RYYENPYTDGG-PVGFLVGVEIILRPSI
G--------------
>Oslo|TRINITY_DN7053_c0_g1_i2.p1|PCPDPLP
------------------------------------------------------------
--------------------------SHDVSSER-QER-NGVNNQIQERKA-ISFDAAKD
FLTV---DKNQDKIGKVLGGLGGIG-TLISIDYNGPPEKVIK-----QVGDAVLPIITAG
LAFVPG-GGLISGVVTAVWGIFSGIF-GGGAQKSPMEQMIENLQNEIDN-IKKEIKE---
-LAAKLTDQMRKEMHDRLRSIVDRAIHGEIRRN------EYVCGKYAILSRDFIEEMKVN
KTIPESLRIEMMGL-----------------VHDCDNFLRDTADAFVYPEFADVLWLP-A
VMTTLVRGAFLAEVSNYGA-----SLKIDPHIISLFFSE-VRDDIRRTFALAGIGVEKRL
VTLRN-----------------------------RNFTIPEYEGCEMQAQLMYLDRSIYP
YGVP-KVFHIFNDSSEMNMAEYNVS---------GDDAKHFQIFRTVDSKSINTL-----
-------------------------ENDVILNCITGPDRLIILQGGKV--------SFRV
NYVVNK-SYHVRVLYFAIKKLF--------VPPNG-KVTEPFEFDSIKDDKRV-IVNEKQ
TELNIKIANG---KHDNNTIQRFEFL-TGYQTMENPRAQILANLNYE-FMR----DKYVP
AE------APRYRPHGVAKL------------GTYIMETVY---------SFNVESEKET
KGKIIVEVDFPRATK---------------------------------VLALELIVLPVV
K--------------
>Oslo|TRINITY_DN7053_c0_g1_i3.p1|PCPDPLP
-GI-------PDDTSQQMNWKSSAKMQFLLVFYMIGLYATQSLQESLYESVQPLERQESS
TEAQFPVRDLEELASYYLTKKERNISSHDVSSER-RER-NGVNNQIQERKA-ISFDAAKD
FLTV---DKNQDKIGKVLGGLGGIG-TLISIDYNGPPEKVIK-----QVGDAVLPIITAG
LAFVPG-GGLISGVVTAVWGLFSGIFGGGGAPKSPMEQMIENLQNEIDN-IKKEIKE---
-LAAKLTDQMRKEMHDRLRSIVDRAIHGEIRRN------EYVCGKYAILSRDFIEEMKVN
KTIPESLRIEMMGL-----------------VHDCDNFLRDTADAFVYPEFADVLWLP-A
VMTTLVRGAFLAEVSNYGA-----SLKIDPHIISLFFSE-VRDDIRRTFALAGIGVEKRL
VTLRN-----------------------------RNFTIPEYEGCEMQAQLMYLDRSIYP
YGVP-KIFHIFNDTSELNLAEYNVT---------GDDPKHVQIFRPIDSKSFNND-----
-------------------------QNDIILNCISGPDKFIILQGGKV--------SFRV
TYVVNK-SYHIRVLYFGIKKQFN-------LEGNG-KVTGPIAPPNGKGDRRV-TVSEKG
RELQIKIANG---KPNNNTIQRFEFL-TGYYTMENPINEYLAIYNYEKFMR----DKTAP
LE------AQIYFPSGVAKL------------GTYVMETVY---------SFNVESEKET
KGKITVEVDFPRATK---------------------------------VLALELIVLPVV
K--------------
>Oslo|TRINITY_DN7053_c0_g1_i7.p1|PCPDPLP
-GI-------PDDTSQQMNWKSSAKMQFLLVFYMIGLYATQSLQESLYESVQPLERQESS
TEAQFPVRDLEELASYYLTKKERNISSHDVSSER-RER-NGVNNQIQERKA-ISFDAAKD
FLTV---DKNQDKIGKVLGGLGGIG-TLISIDYNGPPEKVIK-----QVGDAVLPIITAG
LAFVPG-GGLISGVVTAVWGLFSGIFGGGGAPKSPMEQMIENLQNEIDN-IKKEIKE---
-LAAKLTDQMRKEMHDRLRSIVDRAIHGEIRRN------EYVCGKYAILSRDFIEEMKVN
KTIPESLRIEMMGL-----------------VHDCDNFLRDTADAFVYPEFADVLWLP-A
VMTTLVRGAFLAEVSNYGA-----SLKIDPHIISLFFSE-VRDDIRRTFALAGIGVEKRL
VTLRN-----------------------------RNFTIPEYEGCEMQAQLMYLDRSIYP
YGVP-KVFHIFNDSSEMNMAEYNVS---------GDDAKHFQIFRTVDSKSINTL-----
-------------------------ENDVILNCITGPDRLIILQGGKV--------SFRV
NYVVNK-SYHVRVLYFAIKKLF--------VPPNG-KVTEPFEFDSIKDDKRV-IVNEKQ
TELNIKIANG---KHDNNTIQRFEFL-TGYQTMENPRAQILANLNYE-FMR----DKYVP
AE------APRYRPHGVAKL------------GTYIMETVY---------SFNVESEKET
KGKITVDVDFPFGTK---------------------------------ILGLELIVLPIV
K--------------
>Oslo|TRINITY_DN7053_c0_g1_i8.p1|PCPDPLP
-GI-------PDDTSQQMNWKSSAKMQFLLVFYMIGLYATQSLQESLYESVQPLERQESS
TEAQFPVRDLEELASYYLTKKERNISSHDVSSER-RER-NGVNNQIQERKG-ISFDAAKE
FLTV---DKNQDKIGKVLGGLGGIG-TLISIDYNGPPEKVIK-----QVGDAVLPIITAG
LAFVPG-GGLISGVVTAVWGLFSGIFGGGGAPKSPMEQMIENLQNEIDN-IKKEIKE---
-LAAKLTDQMRKEMHDRLRSIVDRAIHGEIRRN------EYVCGKYAILSRDFIEEMKVN
KTIPESLRIEMMGL-----------------VHDCDNFLRDTADAFVYPEFADVLWLP-A
VMTTLVRGAFLAEVSNYGA-----SLKIDPHIISLFFSE-VRDDIRRTFALAGIGVEKRL
VTLRN-----------------------------RNFTIPEYEGCEMQAQLMYLDRSIYP
YGVP-KVFHIFNDSSEMNMAEYNVS---------GDDAKHFQIFRTVDSKSINTL-----
-------------------------ENDVILNCITGPDRLIILQGGKV--------SFRV
NYVVNK-SYHVRVLYFAIKKLF--------VPPNG-KVTEPFEFDSIKDDKRV-IVNEKQ
TELNIKIANG---KHDNNTIQRFEFL-TGYQTMENPRAQILANLNYE-FMR----DKYVP
AE------APRYRPHGVAKL------------GTYIMETVY---------SFNVESEKET
KGKITVDVDFPFGTK---------------------------------ILGLELIVLPIV
K--------------
>Oslo|TRINITY_DN7653_c0_g1_i1.p1|PCPDPLP
----SK-------------------------------------------------PEEKE
REEDEL------------EERDLEEN------DP-EER-GLVVRQPQEREV-APGQSVKA
Y----VKENKDNLGALGKSFFEAGA-SLIKIDYSQSAGDIAW-----KVADAIMPVIGAA
LAFIPVVGPIVSGIFLGVWSIISAIWG--PKEENPMEKMINEMADK--------------
---------LRKEMDKKLSDIINLAIYGEIARN------NYICNKYNYVSYRFADNFKNN
QSLETIEAVNLKIY-----------------LNDCDNFLKDTAEAFAYDDYADVLWVP-G
AITTSVRLGFLAELIKNGR-----LMGLTDNVLLMYVQE-LKNDTLRQFDYFGKGFKRQY
KDLLADRKKKNIKGGEYKSNV---NY-------LADVSAVETAACVLQGQYFYFDREMYP
LGQP-KNI-TTDNFFVIHMEDHYR-----------RKNSHLQIFFNVSSRMYPSRLPRRN
EK------------------D--PYLKLEFYNCFLGPMHLTAPSTLWF--------SFFP
IYETNKYSYEFRIMYLDAGAN-----------------AVPLLSEWTPSDNE--------
--IRAAPTGL---IDTSKTSLQVEFV-FDNNPRFKDSIKLVDIPANPHWKE----CPYV-
--------------NTNMTF---CKDYTKWLPSRFKMYSAG---------TF-HHKEDIS
Q---LIPIHEPRSRA---------------------------GGVKGFLVGMEIIIHSIM
V--------------
>Oslo|TRINITY_DN7653_c0_g1_i4.p1|PCPDPLP
----SK-------------------------------------------------PEEKE
REEDEL------------EERDLEEN------DP-EER-GLVVRQPQEREV-APGQSVKA
Y----VKENKDNLGALGKSFFEAGA-SLIKIDYSQSAGDIAW-----KVADAIMPVIGAA
LAFIPVVGPIVSGIFLGVWSIISAIWG--PKEENPMEKMINEMADK--------------
---------LRKEMDKKLSDIINLAIYGEIARN------NYICNKYNYVSYRFADNFKNN
QSLETIEAVNLKIY-----------------LNDCDNFLKDTAEAFVYDDYADVLWVA-G
AITTSVRLGFLAEIIKNGP-----LIGLTDDVLLMYVHE-MKNNTLRQYEYFGKGYAKQN
KDLEAERKKNGNTAGEYNKDT---DY-------FQDVSGVEKASCALQGQFFYFDRELYP
LGQP-KYI-IADNFVMLYLESHYRSWRSAEKG---NEYYHLQAFFN-AEKGYPGALPWRH
PY------------------DETPYLSLEYMNCFLGPLNHKAPITFWI--------RLNL
MSEKNRYSYEFRLMYLDEGIG-----------------GVPILGQFDRNSAL----FPKF
EDVYRKVIGP--SIDSSQTTLTIQFI-YPDNPRYNESVKLIDIPGNPHWKK----CPYE-
--------------NINMDY---CKKYTKWLPSRFKMYSVG---------TFNHHDEEVS
G---LFAIQEPKSRD---------------------------GKPKGFLVGMEIIVRSLT
T--------------
>Greifswald|TR52801|c0_g5_i1|CDS2|PCPDPLP
------------------------------------------------------------
------------------------------------------------------------
------------------------------------------------------------
------------------------------------------------------------
------------------------------------------------------------
------------------------------------------------------------
------------------------------------------------------------
------------------------------------------------------------
------------------------------------------------------------
------------------------------------------------------------
------------------------------------------------------------
--------------------------------MENPRAQILANLNYE-FMR----DKYVP
AE------APRYRPHGVAKL------------GTYIMETVY---------SFNVESEKET
KGKITVDVDFPFGTK---------------------------------ILGLELIVLPIV
K--------------


##SLPTX15
>Scolopendromorpha_Scolopendra_morsitans_VG_c2513_g1_i1_CDS1
--MKL---VVL-CVLLVILLLTPSGR-FVT---------SARTETIQFKLKRRPSTAECRIDCAE----KFTD----GNEQKIIDVHRVNHNH---CKCFIDD-------------------------------------------
>Scolopendromorpha_Scolopendra_morsitans_VG_c102538_g1_i1_CDS4
--MKF---VIV-CVVFVALLLASSDI-FVD---------CRRTEIIRHPKQKRPSGAECRSLCAN----EFTG----GDVSLILNAYNSGTSR---CTCVIDD-------------------------------------------
>Scolopendromorpha_Scolopendra_subspinipes_WB_infected_TR9771_c0_g1_i1_CDS1
--MKF---SII-CVVFVVLLFTSSDI-FVD---------SRRTEIIRHPKQKRPSAAECHKLCAI----EFTG----GNESQILNAYNSGTNR---CTCVIDD-------------------------------------------
>Scolopendromorpha_Scolopendra_subspinipes_WB_normal_TR1841_c0_g1_i1_CDS1
--MKF---SII-CVVFVVLLFTSSDI-FVD---------SRRTEIIRHPKQKRPSAAECRNLCAN----EFTG----GDVSQILNAYNSGTNR---CTCVIDD-------------------------------------------
>Scolopendromorpha_Scolopendra_subspinipes_WB_infected_TR26170_c0_g1_i1_CDS2
--MKF---LVL-CVFFVAFLLTSSDN-FVA---------SMRTETVRFTHRRRPSATECRNLCAS----EFTD----NDVTKIHDARIEGKRN---CKCFINE-------------------------------------------
>Scolopendromorpha_Scolopendra_subspinipes_GGDW01000371.1
--MKF---LVL-CVFFVAFLLTWSDN-FVA---------SMRTETVRFTHRRRPSAAECRNLCAS----EFTD----NDVTKIHDARREGERN---CKCFINE-------------------------------------------
>Scolopendromorpha_Scolopendra_morsitans_VG_c12054_g1_i1_CDS4
--MKA---SLV-CLVLVGFLLMASI--SVE---------STRIETASYPQKKSPTGYECRRQCAN----VHTG----GDVSKISKAFRSGESR---CTCHIEE-------------------------------------------
>Scolopendromorpha_Scolopendra_subspinipes_WB_infected_TR9410_c0_g1_i1_CDS5
--MKT---SLV-CLVLVGLVLMASV--TVE---------SARIETASYPAKKSPTGYECRRQCAN----VHTG----GDISKISKAFRSGESR---CTCHIEE-------------------------------------------
>Scolopendromorpha_Scolopendra_subspinipes_GGDW01000368.1
--MKA---SLV-SLVLVGLVLMASV--TVE---------STRIETASYPAKKSPTGYECRRQCAN----VHTG----GDISKISKAFRSGESR---CTCHIEE-------------------------------------------
>Scolopendromorpha_Cryptops_hortensis_trunk_TR17217_c0_g1_i2_CDS1
--MKS---LIL--VLLCAMALLMTV--ELA---------EARTVIVRYPQKKSPTAFECRRRCAE----EHTG----GDMSKISNSFRSGTNR---CTCVIED-------------------------------------------
>Scolopendromorpha_Cryptops_hortensis_trunk_TR16943_c0_g1_i1_CDS3
----------M-CVFLCAMVISST---------------EARIISTSYPSSPYPTMIQCRRRCSQ----IFTG----GDESRIESAYRSGTGR---CTCVIKQS------------------------------------------
>Scolopendromorpha_Cryptops_hortensis_trunk_TR43222_c0_g1_i1_CDS1
--MKTWTLAVL-CVFLCAMVISST---------------EARIISTSYPSSPYPTMIQCRRRCSQ----IFTG----GDESRIESAYRSGTGR---CTCVIKQS------------------------------------------
>Scolopendromorpha_Scolopendra_morsitans_VG_c2224_g1_i1_CDS2
--MQKAK-IWL-PALIVSLVVL-----ELV---------ETRKIYATHPSKKSPTSQDCRRLCAS----RYTH----GDESRITEAQKKGTHQ---CVCSIDI-------------------------------------------
>Scolopendromorpha_Scolopendra_subspinipes_GGDW01000355.1
--MEKTK-ILL-PAVLLILMML-----DLA---------EPRKIYATHPSKKSPSSQDCRRLCAL----RYTH----GDESRIVDAHKNGVHQ---CVCTID--------------------------------------------
>Scolopendromorpha_Cryptops_hortensis_trunk_TR67040_c0_g1_i1_CDS2
--MLSKT-LFM-STTLCFLVILLCNS-NNV---------EARKVFASLPNRKSPTQAECKAACAV----RFTR----GDASHVVSAQKTGAHQ---CACVIDDRFK----------------------------------------
>Scolopendromorpha_Cryptops_hortensis_trunk_TR26061_c0_g2_i1_CDS4
--MVG---VFV-LSFIIFFVTVDIVT-PVK---------EKGPKQVVEVGITSPSKAACIRVCAN----KFTN----KDQSKIADAYGEGAGK---CACHVYM-------------------------------------------
>Scolopendromorpha_Cryptops_hortensis_trunk_TR26061_c0_g2_i3_CDS3
--MH---------------------------------------KSQVNVFFTGPSKAACIRVCAN----KFTN----KDQSKIADAYGEGAGK---CACHVYM-------------------------------------------
>Scolopendromorpha_Scolopendra_morsitans_VG_c10868_g1_i1_CDS2
--MKF---YIV-FCLFVVLLINFAA--------------AEETEEPIRHAKKNPSEGECKKACAD----AFAN----GDQSKIAKAENFKDFY---CNCHIKIH------------------------------------------
>Scolopendromorpha_Scolopendra_morsitans_GASH01000152
--MKF---YIV-FCLFVVLLINFAA--------------AEETEEPIRHAKKNPSEGECKKACAD----AFAN----GDQSKIAKAENFKDYY---CNCHIIIH------------------------------------------
>Scolopendromorpha_Scolopendra_morsitans_GASH01000153
--MKF---YIV-FCLFVVLLINFAA--------------AEETEEPIRHAKKNPSEGECKKACAD----AFAN----GDQSKIAKAENFKDYY---CNCHIIIH------------------------------------------
>Scolopendromorpha_Scolopendra_morsitans_GASH01000154
--MKF---YIV-LCLFVVLLINFAA--------------AEETEEPIRHAKKNPSEGECKKACAD----AFAN----GDQSKIAKAENFKDYY---CNCHIIIH------------------------------------------
>Scolopendromorpha_Scolopendra_subspinipes_WB_infected_TR2574_c0_g1_i1_CDS1
--MKF---LVI-FCLLAALMMTSAF--------------AEETVEPIRHSLKNPTESECKKKCAD----AFTG----GDQSRIPEANNFKDYY---CNCHIIVQ------------------------------------------
>Scolopendromorpha_Scolopendra_subspinipes_WB_infected_TR6278_c0_g1_i1_CDS1
--MKF---LVI-FCLLAALMMTSAF--------------AEETVEPIHHSLKNPTESECKKKCAD----AFTG----GDQSRIPEANNFKDYY---CNCHIIVQ------------------------------------------
>Scolopendromorpha_Scolopendra_subspinipes_WB_normal_TR4156_c0_g2_i1_CDS1
--MKF---LVI-FCLLAALMMTSAF--------------AEETVEPIRHSLKNPTISECKKKCAD----SFTG----GDQSRIPEANNFKDYY---CNCHIIVQ------------------------------------------
>Scolopendromorpha_Scolopendra_subspinipes_WB_normal_TR4156_c0_g1_i1_CDS1
--MKF---LVI-FCLLVALMMASAF--------------AEETVEPIRHTHKNPTISECKKKCAD----SFTG----GDQSRIPEANNFKDYY---CNCHIIVQ------------------------------------------
>Scolopendromorpha_Scolopendra_subspinipes_GGDW01000356.1
--MKF---LVI-FCVLAAIMMISAF--------------AEETVEPLRHSKKNPTDSECKKECAD----AYAE----GDQSRIPEAHNFKDFY---CNCHIIIQ------------------------------------------
>Scolopendromorpha_Scolopendra_dehaani_KC144115
--MKF---HLI-FCLLAALMMTSAF--------------AEVTVEPLRHSNKNPTESECKKACAD----AYAK----GDQSKIPEAHNFRDYY---CNCHVIVQ------------------------------------------
>Scolopendromorpha_Scolopendra_dehaani_KC144400
--MKF---HLI-FCLLAALMMTSAF--------------AEVTVEPLRHSNKNPTESECKKACAD----AYAK----GDQSRIPEAHNFRDYY---CNCHVIVQ------------------------------------------
>Scolopendromorpha_Scolopendra_dehaani_KC144793
--MKF---HII-FCLLAALMMTSAF--------------AEVTVEPLRHSNKNPTESECKKACAD----AYAK----GDQSKIPEAHNFRDYY---CNCHVIVQ------------------------------------------
>Scolopendromorpha_Scolopendra_dehaani_KC144364
--MKF---HII-FCLLAALMMTSAF--------------VEVTVEPLRHSNKNPTESECKKACAD----AYAK----GDQSKIPEAHNFRDYY---CNCHVIVQ------------------------------------------
>Scolopendromorpha_Scolopendra_dehaani_KC144464
--MKF---HII-FCLLAALMMTSAF--------------AEVTVEPLRHGNKNPTESECKKACAD----AYAK----GDQSKIPEAHNFRDYY---CNCHVIVQ------------------------------------------
>Scolopendromorpha_Scolopendra_dehaani_KC144588
--MKF---HII-FCLLAALMMASAF--------------AEVTVEPLRHSNKNPTESECKKACAD----AYAK----GDQSKIPEAHNFRGYY---CNCHVIVQ------------------------------------------
>Scolopendromorpha_Scolopendra_alternans_GASK01000042
--MKF---HII-FCLLAALMMTSAF--------------AEVTVEPLRHSNKNPTESECKNACAD----AYAK----GDQSRIPEAHNFRDYY---CNCHITVQ------------------------------------------
>Scolopendromorpha_Cormocephalus_westwoodi_GASL01000044
--MNR---LVV--SFLLVIVMLQSFMSDVS---------AEITTEPMRHPQKNPSESECRQHCAK----SFTG----GDLSRIEKAENXKDFY---CNCHIII-------------------------------------------
>Scolopendromorpha_Scolopendra_morsitans_VG_c92309_g1_i1_CDS3
----M---TCF-RFLLVVLLMSTMFGFSEA---------ATSYGEVRFPSKKNPVLRECIRACAQ----RFTK----GDRSKILTAKS-GFYK---CSCGYQY-------------------------------------------
>Scolopendromorpha_Cryptops_hortensis_trunk_TR3559_c0_g2_i1_CDS1
-MAIKS--IIV-IVLCLSLVWVSEVL-GSS---------STQVAEVENITKRNPSTKECIQICAN----RMTN----GDKSRIVRARS-GHHK---CYCEYRRD------------------------------------------
>Scolopendromorpha_Scolopendra_morsitans_VG_c11672_g1_i1_CDS6
-MERK---VFL-LLFVIVLLTLPGFM-SAA------------KKEIPYKRQKFPKKSQCIEACAN----ALTN----GDKSKITDVES-RFYK---CICYYNP-------------------------------------------
>Scolopendromorpha_Scolopendra_morsitans_GASH01000155
-MERK---VFL-LLFVIVLLTLPGFM-SAA------------KKEIPYKRQKFPKKSQCIEACAN----ALTN----GDKSKITDVKS-RFYK---CICYYNP-------------------------------------------
>Scolopendromorpha_Scolopendra_subspinipes_WB_infected_TR12046_c0_g1_i1_CDS1
-MERK---IIF-LCFLVVLLTLPDFI-SSE---------I-NKKEIPFKGRKFPYKSECTEACAT----AFTG----GDESRIEYGDP-GFFK---CTCYYSTG------------------------------------------
>Scolopendromorpha_Scolopendra_subspinipes_WB_infected_TR12046_c0_g1_i2_CDS1
-MERK---IIF-LCFLVVLLTLPEFI-SSE---------V-NKKEIPFKGRKFPYKSECTEACAT----AFTG----GDESRIEYGDP-GFFK---CTCYYSTG------------------------------------------
>Scolopendromorpha_Scolopendra_dehaani_KC144101
-MEGK---IIF-ICFLVVLLTLPELI-SSE---------V-IRKEIPYKKRKFPYKSECRKACAT----AFTG----GDESRIKDVKP-GFFK---CSCYYSSG------------------------------------------
>Scolopendromorpha_Scolopendra_subspinipes_GGDW01000359.1
-MEKK---LIF-LVFLVTLLTLPEFI-SSE---------V-IKKDIQYKKRKYPYKSECLKACAA----AFTG----GDESRIKEGKP-GFFK---CTCYYTTG------------------------------------------
>Scolopendromorpha_Scolopendra_dehaani_KC144826
-MEKK---IIF-LVVRVGLLALPEFI-SSE---------V-IKRDIPYKKRKFPYKSEGLKACAV----AFTG----GDESRIQEGKP-GFFK---CTCYYTTG------------------------------------------
>Scolopendromorpha_Scolopendra_dehaani_KC144953
-MEKK---IIF-LVVLVALLALPEFI-SSE---------V-IKRDIPYKKRKFPYKSEGLKACAA----AFTG----GDESRIQEGKP-GFFK---CTCYYTTG------------------------------------------
>Scolopendromorpha_Scolopendra_dehaani_KC145039
-MEKK---IIF-LVVLVALLALPEFI-SSE---------V-IKRDIPYKKRKFPYKSECLKACAA----AFTG----GDESRIQEGKP-GFFK---CTCYYTTG------------------------------------------
>Scolopendromorpha_Scolopendra_subspinipes_GGDW01000360.1
-MEKK---IIF-LVFLVTLLTLPEFI-SSE---------V-IKREIPYKKRKQPYKSECLKACAV----AFTG----GDESRIQEGKP-GFFK---CICYYTTG------------------------------------------
>Scolopendromorpha_Scolopendra_subspinipes_GGDW01000361.1
-MEKK---MIL-LCFLVVLLTLPEFI-SSE---------I-IRKDIPYKDRKFPYKSECMDACSA----AFTG----GDKSRIKYAEP-AYFK---CECYYSTG------------------------------------------
>Scolopendromorpha_Scolopendra_subspinipes_GGDW01000354.1
-MEKK---IIF-LSFLVALLTLPEFI-SSE---------V-IRDTVPYKAKKYADESECITACAK----AFTG----GDESRIKDVRP-RFYK---CVCFYNSS------------------------------------------
>Scolopendromorpha_Scolopendra_dehaani_KC145003
-MEKK---IIF-LCFLVALLTFPEFI-SSE---------V-IRDSVIHDEEKFANRSYCIKTCAT----EFTG----GDESRIKDVRP-RHYK---CVCWYYSD------------------------------------------
>Scolopendromorpha_Scolopendra_dehaani_KC145006
-MEKK---IIF-LCFLVALLTFPEFI-SSE---------V-IRDSVIHDEEKFANRSYCIKTCAT----EFTG----GDESRIKDVRP-RHYK---CVCWYYSD------------------------------------------
>Scolopendromorpha_Scolopendra_subspinipes_SLPTX15-Ssm1a_JZ722882
-MEKK---IIF-LCFFVSLLTLPEFI-SSQ---------LLVKDDVPFKEKRFPDRGECIKACAA----KFTD----GEEGIIKDVEP-GFYK---CICWYYVILLY---------------------------------------
>Scolopendromorpha_Scolopendra_subspinipes_SLPTX15-Ssm1b_JZ722883
-MEKK---IIF-LCFFVSLLTLPEFI-SSQ---------VLVEDDVPFPEEKFADRGECIRACAA----KFTD----GDLSKIKDVLP-RFYK---CVCWYYPTS-----------------------------------------
>Scolopendromorpha_Scolopendra_subspinipes_GGDW01000352.1
-MEKK---IIT-LCFLVALMTLPEFI-SSE---------V-LRDIAPSNGKKFATKSECITTCAT----KFTG----GDESRITRVRM-LYYM---CGCYYSSA------------------------------------------
>Scolopendromorpha_Scolopendra_subspinipes_GGDW01000353.1
-MEKK---IIT-LCFLVALMTLPEFI-SSE---------V-LRDIAPSNGKKFATKSECITTCAT----KFTG----GDESRITRVRM-LYYM---CGCYYSSA------------------------------------------
>Scolopendromorpha_Scolopendra_subspinipes_GGDW01000369.1
-MEKK---IIT-LCFLVALMTLPEFI-SSE---------V-LRDIAPSNGKKFATKSECITTCAT----KFTG----GDESRITRVIM-LYYM---CGCYYSSA------------------------------------------
>Scolopendromorpha_Scolopendra_subspinipes_GGDW01000363.1
-MEKK---IIF-LCFLVALMTLPELV-SST-----------LKKEMAPTEINFPDTSECKKACAT----KFTG----GDESRVKHVQP-MIYL---CECFYITG------------------------------------------
>Scolopendromorpha_Scolopendra_subspinipes_GGDW01000365.1
-MEKK---IIF-LCFLVALMTLPELV-SST-----------LKKEMAPTEINFPDTSECKKACAT----KFTG----GDESRVKHVQP-MIYL---CECFYITG------------------------------------------
>Scolopendromorpha_Scolopendra_subspinipes_GGDW01000370.1
-IEKK---IIF-LCFLVALMTLPELI-SSK-----------YFKGMILIEIQFPDISDCKKACAT----EYTG----GDESRVKHVKP-MIKL---CHCFITTD------------------------------------------
>Scolopendromorpha_Scolopendra_subspinipes_GGDW01000366.1
-MEKK---IIF-LCFLVALMTLPEFI-SSR-----------FKSGSVYYPKEKPEISECKKACAT----KFTD----GDESRIKDVLS-MYKL---CSCFY---------------------------------------------
>Scolopendromorpha_Scolopendra_subspinipes_GGDW01000364.1
-MEKK---IIF-LCFLVALMTLPEFN-SVK-----------FVIDSVTIGKKSATESECIPICAN----EFTG----GDESRIIGVRV-FHYS---CACYIQV-------------------------------------------
>Scolopendromorpha_Scolopendra_subspinipes_GGDW01000367.1
-MEKK---IIF-LCFLVALMTLPEFN-SVK-----------FVIDSVTVGKKSPTESECIPVCAN----EFTG----GDESRIIGVRV-FHYS---CACYIQV-------------------------------------------
>Scolopendromorpha_Scolopendra_morsitans_VG_c6185_g1_i1_CDS2
-MEGN---VIFLLSFLSLLFTLPEVV-KTE---------G-TKRERIKVNEKYPNKEQCITFCAD----RFTN----GKKDEIFGVEP-GFFR---CVCVYNP-------------------------------------------
>Scolopendromorpha_Ethmostigmus_rubripes_GASI01000126
MQNKG---VVL-TLFLVVSMAIVISSTKEKR-------AVIQKKYVDFKDRKYPWKEECFETCAR----TFTN----GDQSKVSEVVP-DYFK---CICYVLI-------------------------------------------
>Scolopendromorpha_Scolopendra_morsitans_VG_c18402_g1_i3_CDS2
--MRT---FIP-TAIVLLLLLAVNLE-QIKA-------SVPEREATFTSSERRPSREDCKRECAR----KFTN----GILSKVIVVRVSGRN----CYCKYQVS------------------------------------------
>Scolopendromorpha_Scolopendra_morsitans_VG_c18402_g1_i1_CDS3
--MRT---FIP-TAIVLLLLLAVNLE-QIKA-------SVPEREATFTSSERRPSREDCKRECAR----KFTN----GILSKVIVVRVSGRN----CYCKYQVS------------------------------------------
>Scolopendromorpha_Scolopendra_morsitans_VG_c18402_g1_i2_CDS1
--MRT---FIS-TAIVLLLLLAVNLE-QIKA-------SVPEREATFTSSERRPSREDCKRECAR----KFTN----GILSKVIVVRVSGRN----CYCKYQVS------------------------------------------
>Scolopendromorpha_Scolopendra_subspinipes_GGDW01000362.1
--MRI---IIA-TIIALFLLFSINVEFTTSA-------SVPEREATFTSSERKPSREDCKRECAR----RFTN----GIMSRVIVVRVTGRN----CYCKYQVS------------------------------------------
>Scolopendromorpha_Scolopendra_morsitans_VG_c12474_g1_i1_CDS3
--MKM---NVVVLSVVVLLLFIANIQ-QTEA-------GKPEKEVNFPAPGKKPTREDCKKACAN----KYTN----GVMSKVIVAKLTGKN----CYCKYQEN------------------------------------------
>Scolopendromorpha_Scolopendra_morsitans_GASH01000148
--MKM---NVVVLSVVVLLLFIANIQ-QTEA-------GKPEKEVNFPAPGKKPTREDCKKACAN----KYTN----GVMSKVIVAKLTGKN----CYCKYQEN------------------------------------------
>Scolopendromorpha_Scolopendra_morsitans_GASH01000149
--MKM---NVVVLSVVVLLLFIANIQ-QTEA-------GKPEKEVNFPAPGKKPTREDCKKACAN----KYTN----GVMSKVIVAKLTGKN----CYCKYQEN------------------------------------------
>Scolopendromorpha_Scolopendra_morsitans_GASH01000150
--MKM---NVVVLSVVVLLLFIANIQ-QTEA-------GKPEKEVNFPAPGKKPTREDCKKACAN----KYTN----GVMSKVIVAKLTGKN----CYCKYQEN------------------------------------------
>Scolopendromorpha_Scolopendra_morsitans_GASH01000151
--MKM---NVVVLSVVVLLLFIANIQ-QTEA-------G---TERVIPAPG-KPTREDCKKACAN----KYTN----GVMSKVIVAKLTGKN----CYCKYQFFPVNLATITLLITPFVYLFAHAFLQSSLVAKLTGKNWYLQ---
>Scolopendromorpha_Scolopendra_subspinipes_GGDW01000357.1
--MKV---FIAIMSIAIVLLLIATIQ-ETTA-------SKGEDEATFTTPN-KLTREDCKKECAK----RYTN----GVLSKVIIAKVTGKK----CYCKYKTK------------------------------------------
>Scolopendromorpha_Scolopendra_dehaani_KC144272
--MKV---FIAVLSIAIVLTIIVSIQ-ETTA-------NTGEAETTFAVPNKKFTREDCKKECAR----RFTN----GVLSKVIIAKLTGTK----CYCKYKTK------------------------------------------
>Scolopendromorpha_Scolopendra_dehaani_KC144973
--MKV---FIAVLSIAIVLIIIVSIQ-ETTA-------NTGEAETTFAVPNKKFTREDCKKECAR----RFTN----GVLSKVIIAKLTGTK----CYCKYKTK------------------------------------------
>Scolopendromorpha_Scolopendra_dehaani_KC144976
--MKV---FIAVLSIAIVLIIIVSIQ-ETTA-------NTGEAETTFAVPNKKFTREDCKKECVR----RFTN----GVLSKVIIAKLNGTK----CYCKYKNK------------------------------------------
>Scolopendromorpha_Scolopendra_subspinipes_SLPTX15-Ssm2c_JZ722886
--MKA---FIVILSIAIVLLFIASIK-ETSA-------NAKEEEATFAVPR-KITREDCKKECVK----KYTN----GVFSKVFIAKVTGTK----CYCKYQTCK-----------------------------------------
>Scolopendromorpha_Scolopendra_subspinipes_SLPTX15-Ssm2a_JZ722884
--MKA---FIAILSIAIVLLLIVNIK-ETS-----------ARRKIPKRIEVTPREKDCKELCAS----YYTN----DRFSDVFTADILGNHKLIYCKCKYI-CRRSFWLKK----------------------------------
>Scolopendromorpha_Scolopendra_subspinipes_SLPTX15-Ssm2b_JZ722885
--MKA---FIAILSIAIVLLLIVNIK-ETS-----------ARRKIPKRIEVTPREKDCKERCAR----GYTN----NRFSDVLTADILGNDKLIYCNCKYI-CRRSFWLKK----------------------------------
>Scolopendromorpha_Scolopendra_subspinipes_SLPTX15-Ssm2e_JZ722887
--MKA---FIAILSIAIVLLLIVSIK--------------------------ETSAKDCKQECVK----RYTN----GDLTNSLKAEYGPERRGGKCYCEFT-CRVKFYIHLKHEMN-----------------------------
>Scolopendromorpha_Scolopendra_morsitans_VG_c4437_g1_i1_CDS1
--MKI---IIP-IMALLLLFYSMHIQ-EID---------AKVVEKTITFHDGGRVVRVCKKDCAD----RFTD----GDQSKIISTHAYQFMHATNCDCEFDDGSR----------------------------------------
>Geophilomorpha_Strigamia_maritima_Male_c68244_g1_i1_CDS1
--------MLLFSLTTLCFLVLTIPE-------------SQTKPTPISITLRRYHGMSCKRFCAI----KLGN----GDQNQVKKVVRKGKT----CHCYMKNV------------------------------------------
>Geophilomorpha_Himantarium_gabrielis_trunk_TR28099_c0_g1_i1_CDS2
--MKN---LLLVSAIFMTWMLIANNV-------------EMVAFAANPTTIRRNFRMNCKRSCAL----KLAD----GDQHRVQRIVRVGKK----CHCYMRENYN----------------------------------------
>Geophilomorpha_Himantarium_gabrielis_trunk_TR31215_c0_g1_i1_CDS1
--------MLLVSAIFMTWMLIANNV-------------EMVAFAANPTTIRRNFRMNCKRSCAL----KLAD----GDQHRVQRIVRVGKK----CHCYMRENYN----------------------------------------
>Lithobiomorpha_Lithobius_forficatus_trunk_TR13320_c0_g1_i1_CDS1
--MRKFRRIVV--------------------------------GFAAKATISTLFAMNCKRSCAL----KLAD----GDQHRVQRIVRVGKK----CHCYMRENYN----------------------------------------
>Scolopendromorpha_Scolopendra_morsitans_VG_c16934_g2_i1_CDS3-D1
--MKV---FIF----LITAVFCVSSETYN-IC--------EFWEFISISDPEFPSEDICLQKCRE----KFK------DSIEIETSYSHGKRR---CTCLGIKHLSKQYVSEKI-RGCPTRSGGIYNV------------------
>Scolopendromorpha_Scolopendra_morsitans_VG_c16934_g2_i1_CDS3-D2
-------------------------------C--------KFVDILRKAGERNPSAETCLIFCRK----ILR------FPISINSAYNSGSNR---CTCIGEKLLAHTYISENI-RNCLRSDLS----------------------
>Scolopendromorpha_Scolopendra_subspinipes_GGDW01000358.1
--MKM---LYLGLFLIIISCVISSGNMIY-EC--------IWSDIMYV-KDKKPTTDFCQEKCKE----KTT------DSIIVKNGYVSGEYR---CSCGGLKIRE----------------------------------------
>Scolopendromorpha_Scolopendra_dehaani_KC144556
----M---VYLGLFLIITSCVISSGNLIY-EC--------KWADSIRL-KDKNPTHEFCKKKCEE----KNT------DRITVQHGFHSSDYR---CTCQGEKILETPYQSDGV-KDCHRI-------------------------
>Scolopendromorpha_Scolopendra_alternans_GASK01000044
--MKM---VYLGLFLIITSCVISSGNLIY-EC--------RWVDTIRV---KDPTNELCQKKCEE----TFT------GRITVKHGYASSERR---CACYGEKVLETPYPSDGV-KDCNRI-------------------------
>Scolopendromorpha_Scolopendra_alternans_GASK01000043
--MKI---SYLGLFLIITSCVISSGSTIY-EC--------KWRESVRFQKKENPTHKFCETSCKE----KAS-----ADEAIYEHSYKDSSR----CYCMGVKHVKYGYPSDVV-KYCNAI-------------------------
>Scolopendromorpha_Scolopendra_morsitans_VG_c21483_g1_i1_CDS1
--MKV---LIF-FLLNVAYVSCDHWVW-FNDC------EEIFYHKPKLFGITKLSTKVCEEECHEVSDGRTFG----EGRSKVNKAFVHDEDT---CWCQIFRKVKDSYQWLWKRRHCVDDFGYQPVCRKYDGDNCQPTKDNPYPD
>Scolopendromorpha_Scolopendra_morsitans_GASH01000159
--MKV---LIF-FLLNVAYVSCDHWVW-FNDC------EEIFYHKPKLFGITKLSTKVCEEECHEVSDGRTFG----EGRSKVNKAFVHDEDT---CWCQIFRKVKDSYQWLWKRRHCVDDFGYQPVCRKYDGDNCQPTKDNPYPD
>Scolopendromorpha_Scolopendra_morsitans_GASH01000157
--MKV---LVF-FLLNVAYVSCDHWVW-FNDC------EEIFYHKPKLFGITKLSTKVCEEECHEVSDGRTFG----EGRSKVNKAFVHDEDT---CWCQIFRKVKDSYQWLWKRRHCVDDFGYQPVCRKYDGDNCQPTKDNPYPD
>Scolopendromorpha_Scolopendra_morsitans_GASH01000158
--MKV---LVF-FLLNVAYVSCDHWVW-FNDC------EEIFYHKPKLFGITKLSTKVCEEECHEVSDGRTFG----EGRSKVNKAFVHDEDT---CWCQIFRKVKDSYQWLWKRRHCVDDFGYQPVCRKYDGDNCQPTKDNPYPD
>Scolopendromorpha_Scolopendra_morsitans_VG_c113046_g1_i1_CDS2
------------------MLLMFRFRWSLK---------NVQRASEIQSHSSDPSNAVCRKLCED----ITT------SETGSNKGVPVDEDL---CECIMFKTVLPYQSTSG---------------------------------
>Scolopendromorpha_Scolopendra_morsitans_VG_c19629_g1_i1_CDS4
--MKV---LIL-LILTVAYVSCSK---EYKECE---------ATIGVQTKRLNPSNEVCKERCQEL---IIIK----SDKWWFHRALRIDDHN---CDCILLVKVLPYRSMFGRN-KCSSDKYLMN--------------------
>Scolopendromorpha_Scolopendra_morsitans_GASH01000156
--MKV---LIL-LILTVAYVSCSK---EYKECE---------ATIGVQTKRLNPSNEVCKERCQEL---IIIK----SDKWWFHRALRIDDHN---CDCILLVKVLPYRSMFGRN-KCSSDKYLMN--------------------
>Scolopendromorpha_Scolopendra_morsitans_VG_c19629_g1_i2_CDS4
--MKV---LIL-LILTVAYVSCSK---EYKECE---------ATISVQIKRTNPSNEVCKERCQEL---IIIK----SDKWWFYRALRVDGHN---CDCIFLVKVLPYRSMFGRD-KCSPDKYLMN--------------------
>Oslo_Lithobiomorpha_Lithobius_forficatus_Combined_TRINITY_DN10137_c0_g2_i10.p1
--MKM---YCA-LVLAAAVVAVWAAPQGDK-VQWFGEDARKFSYTM-GGDGTVITEDDCKKECVA----SFVPTKQESDVIGVKVAAYYHKYE---CRCYVKESAMG---------------------------------------
>Oslo_Lithobiomorpha_Lithobius_forficatus_Combined_TRINITY_DN10137_c0_g2_i8.p1
--MKM---YCA-LVLAATVVAVWAAPQGDK-VQWFGEDARKFSYTM-GGDGTVITEDDCKKECVA----SFVPTKQESDVIGVKVAAYYHKYE---CRCYVKESAMG---------------------------------------
>Oslo_Lithobiomorpha_Lithobius_forficatus_Combined_TRINITY_DN10093_c0_g1_i11.p2
--MKT---YLA-VVLAVVVVSAWAEITGEKGITYQGQEVRKFEFRLEGGDDKGITVEQCRTDCLA----KYVPNNQESDLVGVTGADHNHEFV---CKCYIKETAFPS--------------------------------------
>Oslo_Lithobiomorpha_Lithobius_forficatus_Combined_TRINITY_DN10093_c0_g1_i12.p2
--MKT---YLA-VVLAVVVVSAWAEIQGEKGIKYQGQDVRKFEFRLEGGDDKGITVEHCRTDCLA----NYVPSKQESDIVGVQGADHNHEFV---CKCYIKETAFTS--------------------------------------
>Oslo_Lithobiomorpha_Lithobius_forficatus_Combined_TRINITY_DN10093_c0_g1_i13.p2
--MKT---YLA-VVLAVVVVSAWAEIQGVQGINYQGQEVRKFEFRLEGGDDKGITVEHCRTDCLA----NYVPSKQESDIVGVQGADHNHEFV---CKCYIKETAFTS--------------------------------------
>Oslo_Lithobiomorpha_Lithobius_forficatus_Combined_TRINITY_DN10093_c0_g1_i14.p1
--MKT---YLA-VVLAVVVVSAWAEIQGVKGIEYQGQEVRKFEFRLEGGDDKGITVEHCRTDCIA----NYVPSKQESDIVGVTGADHNHEFV---CKCYIKETAFPS--------------------------------------
>Oslo_Lithobiomorpha_Lithobius_forficatus_Combined_TRINITY_DN10093_c0_g1_i2.p1
--MKA---YLA-VVLAVVVVSAWAEIQGVKGIEYQGQEVRKFEFRLEGGDDKGITVEHCRTDCLA----NYVPSKQESDIVGVQGADHNHEFV---CKCYIKETAFTS--------------------------------------
>Oslo_Lithobiomorpha_Lithobius_forficatus_Combined_TRINITY_DN10093_c0_g1_i4.p2
--MKA---YLA-VVLAVVVVSAWAEIQGEKGIKYQGQDVRKFEFRLEGGDDKGITVEHCRTDCLA----NYVPSKQESDIVGVQGADHNHEFV---CKCYIKETAFTS--------------------------------------
>Oslo_Lithobiomorpha_Lithobius_forficatus_Combined_TRINITY_DN10093_c0_g1_i8.p2
--MKA---YLA-VVLAVVVVSAWAEIQGEKGIKYQGQDVRKFEFRLEGGDDKGITVEHCRTDCIA----NYVPSKQESDIVGVTGADHNHEFV---CKCYIKETAFPS--------------------------------------
>Oslo_Lithobiomorpha_Lithobius_forficatus_Combined_TRINITY_DN10093_c0_g1_i9.p2
--MKA---YLA-VVLAVVVVSAWAEIQGVQGINYQGQEVRKFEFRLEGGDDKGITVEQCRTDCLA----KYVPNNQESDLVGVTGADHNHEFV---CKCYIKETAFPS--------------------------------------


##COEB
>Lithobius_forficatus_VG_c545225_g2_i1|CDS1_COEsteraseB/1-150
--------------------------------------------------------------------------------------------------------------MQGST-LTTIGGRNFYAFRGIPYAEPPVGDLRFKAPEP----KSPWS-DVVDATKDGSECVQMDFTKN-QPAG----------EEDCLKINVYTRKL-PGVAKDANNK-----SAVMVFLHGGGFTVGDGSSSTYSPRL---LMDVD-IVFVTLNYRLSAFGFLS-----TGDEASPGNYGM-----------------------------------------------------------------------------------------------------------------------------------------------------------------------------------------------------------------------------------------------------------------------------------------------------------------------------------------------------------------------------------------------------------------------------------------------------------------------------------------------
>Lithobius_forficatus_VG_c545225_g2_i2|CDS2_COEsteraseB/1-575
M-------------------VLR--KRRRTTM----------------------------------TNMNLGVAFVLLVL--YFAGSITAVDK--DATPVVT--LKHGGKLQGST-LTTIGGRNFYAFRGIPYAEPPVGDLRFKAPEP----KSPWS-EVVDATKDGSECVQMDFTKN-QPAG----------EEDCLKINVYTREL-PGVDKDANDK-----SAVMVFLHGGGFTVGDGSSSTYSPRL---LMDVD-VVFVALNYRLNAFGFMS-----TDDEAAPGNYGMLDQNMALKWVQENIETFGGDPNRVLLFGESAGSASVSHHLLSPLSKGLFHNAIMQSGTSTCPWAVNL-NASYWSNRLGNDLGC-PTDNSQELVDCLRKAPAEDILK------------------YANSYKKVSYFPIPFTPSVD-----GHFLPEHPLKLLREGKVNK-VPVISGICQLEGAFFM-THISLDYP----YSTLTQPEVQK-TIVDNILANPQPCDQVTQLIQKAYF-DPIDGNNETQVEGTIVHFISDGMFDSCHFQTIKLLTEAGL-RTYAY--------EYEYWASTNNTFQKVVLGIPGSKWGVG--HQDDLLMFF---PFPGSVFNGTDGDMSKKMIKVWTDFAKTGTPVAEDDESL--PQWPQITED-VLPVYHFNEPITVKPFDKQANHEKYHFWTHDVRKAREDNENCNY-----------------------------------------------------
>Ethmostigmus_rubripes_GASI01000041/1-348
TGSKFKERQSQEDDNEVGVQLLRPVSNDDQGGITRTAIIRPAAELGGSKSHLKKSHSWKQTIIIPFTILLFASLLLAVFL--VLFLNRRQEES--RLADGLVETQIDCGIVQGYK------EDDAYVLGGFPYALPPVGDLRWRKTVPLEKMEDCWQ-GTLYAHASGPHCYQRDLKGS-PFLM----------DEDCLYLDIYTPEV------EFRTP-----KSVVVYFNGDSFMGDNEYSLRLKPSAKL-AREED-IIFVSVNYRMGPFGFLALKEFHTKGSSSSGNYGLHDMIAALRWIQMNIDSFGGNPTTVTLLGYGSGATALLGLIVSPLAKGLFNQVWITGGSADFYNVTLA-DAEKSNKAFLKNIEC---------------------------------------------------------------------------------------------------------------------------------------------------------RNL----------------------HCLLHT--------------------------------------------------------------------------------------------------------------------------------------------------------------------------------------------------------------------
>COEsteraseB_(+1)_GASK01000011/1-386
-----------------------------------------------------------------------MLLKIVLL-------------------------------------------------------------------VP----K------------------STSLHKV-TKEK----------KIACIFMFTHQSFL-K---KKTPNL-----MS-FYNIHGGGYQSYGGFSKYYGPGR---FPLDD-IILVSVTYRVSTLGFLS-----TNDSAATGNYGLFDQLEGLKWIQNNIQYFGGDPNKVTIFGESAGGASIIHQMLSPLSEGLFHRAIAMSGSALCQWALQK-DPVYWSKKLGKKIGC-PIDSSEELVECLRQKPAKEVAE------------------KGTENMRGLPF-LNMVPTVD-----YNFVRDKPLNIVKERKYNTKIPLLLGTTRNEGNCW---YLGRKNS----PKDFTDNEIND-VLQQCVDFRPNVQDKI-KLVRDKYF-ANVTSYKEDVVMPRLGLAITDGMFHKNIFHTAKRMAASGT-TLYLY--------EYDYKAP----FSSSQLLGKPPIYGVC--HMDDLYMFFDG-LFXC------------------------------------------------------------------------------------------------------------------------------------------------
>Cormocephalus_westwoodi_GASL01000017/1-305
----------------------------------------------------------------------------------------------------------------------------------------------------------------------------------------------------------------------------------------------------------------------------------------------------VDQ--------------------------------------------------------LCVTGLTKRTPYFWSKKLGKDLHC-PTKSSEELVDCLRQKPVKDVLD------------------KGYLHFWGTPY-LSMTPVVD-----NYFIDDTPLNLVKQKKYHTDVPLIIGTTKDEGNLF---FLQR-NA----SVDFVDKEIMD-DLRQTVDVLPNVDDKL-ERVRNKYL-GDLKSYKDAEVLKPLGRSLIDGMFHKCILHTTMEMIKSGS-KVYTY--------EYDYEAP----FSASQFAHRTATYGTV--HMDDLFMFFSG-LFKVKSFDDKSEKVKTKFQTLFVNFIKNGNPNANTNAE---CEWPQAEES-KLSVCHINSECSVTVYDETQD-SDYDFWINGVNKD--------------------------------------------------------------
>Thereuopoda_longicornis_GASR01000083/1-198
-------------------------------------------------------------------------------------------------------------------------------------------------------------------------------------------------------------------------------------------------------------------------------------------------------------------------------------------LISPHSKGLFHGAILMSGTALDRWNFEH-NPMKVAQRLAQDAQC-PVTTSEELVDCLRQKTTEELLTLLKAPHYKNWVWSGIDASKLNSVNKEEIHPTRFIPSVES-EDGPNFLEDIPATLFRYNQINR-VPVLIGIGDSEGLEI---ALVNLEK----MKSLDDEGLKT-YLAKVLAAAGGLDEKD-VPAGLTFY-NNLTDTSDPEFLPTF------------------------------------------------------------------------------------------------------------------------------------------------------------------------------------------------------------------------------------
>Scolopendra_subspinipes_GGDW01000105.1/1-386
-----------------------------------------------------------------------MHALLVCFL--VF-----AVNA--EETWSVV--RTTVGTVRGRTWQIGGTGLTVNSYLAIPYALPPTRQRRFQDPIP----MPRWD-HVFDATTPTQGCMWYDFWSD-VLRG----------SEECLRLDIYSPKI-P--STNAEEKYSEKPLAILVLL-------ASKMSTAFQPNELISLMAKN-VLLVVIHYRQEILGFLS-----AGDKVLPGNYGLLDQLLALHWIQKNIRPFGGDPDQVTVMGIGDSATEAFYLVMSPRSRNLFSRIILLSGSALLTDDISA--PLD-SVVIGRSLGCIEVRNSSELKKCLGFKTAEELVM------------------AGQQLQRELKTLNCMKPVADN-MRENPVFPEKTFEFQKINFHRRSVPMLIGFTAHRGLDLLLEYFLHAQGII--PPRINSPS----YLASVFADIIPYEKLQ-EAISTFYS----------------------------------------------------------------------------------------------------------------------------------------------------------------------------------------------------------------------------------------RG----------
>Scolopendra_subspinipes_GGDW01000106.1/1-294
-----------------------------------------------------------------------MHALLVCFL--VF-----AVNA--EETWSVV--RTTVGTVRGRTWQIGGTGLTVNSYLAIPYALPPTRQRRFQDPIP----MPRWD-HVFDATTPTQGCMWYDFWSD-VLRG----------SEECLRLDIYSPKI-P--STNAEEKYSEKPLAILVLL-------ASKMSTAFQPNELISLMAKN-VLLVVIHYRQEILGFLS-----AGDKVLPGNYGLLDQLLALHWIQKNIRPFGGDPDQVTVMGIGDSATEAFYLVMSPRSRNLFSRIILLSGSALLTDDISA--PLD-SVVIGRSLGCIEVRNSSELKKCLGFKTAEELVM------------------AGQQLQVE-------------------------------------------------------------------------------------------KIE-N-----------------------------------------------------------------------------------------------------------------------------------------------------------------------------------------------------------------------------------------------------------
>Scolopendra_subspinipes_GGDW01000092.1/1-240
----------------------------------------------------------------------MDTMAVIFFLISSLYTLIAPEE---SQSELIV--QLSNGAVQGET-ILGERGNIIYSFKGIPFAEPPMGDLRFKPPVP----KKPWQ-NILMANKYSPLCSQLVYN---KFEG----------DEDCLYLNVFAPKP-P---NSDNIK-----LNVIYYIHGGGFL--SEGSSIYEPTR---FNLDD-VILVTVNYRLGVLGFLS-----TNDSAASGNYGLLDQTEGLKWVKNNIHHFGGDPNKVTIMGESAGGASVIYQMLSPLSEGLFHKAIAMSGSSLCT---------------------------------------------------------------------------------------------------------------------------------------------------------------------------------------------------------------------------------------------------------------------------------------------------------------------------------------------------------------------------------------------------------------------------------
>Scolopendra_subspinipes_GGDW01000093.1/1-543
-------------------------------M----------------------------------LNFKSLILSVVYFL--GINGLI---ED--PSTDPLV--QISDGYLRGEV-MTSEKGENFLAFRGIPYAEPPIGKLRFKPPIP----NQSWK-GVRNATEDGPPCSQISFSEF-KYIG----------SEDCLYLNVYTPK--P--SQNNDTK-----YDVLFYIHGGGFTLGSGGASSFGPRR---FPLQD-AILVSITYRVSALGFLS-----TNDAASPGNYGLLDQLQGLRWVKNNIGYFGGDPNRVTLIGQSAGSASVIYHMFSPLSEGLFQKAIALSGSPVIPYALQK-DPFYWTRQLAQSLEC-SVENSEILLECLRNKSAEDITF------------------QSIELVGLNLL-YTFSPTID-----NYFITENPLDTLKNGSFQKNIPIMMGTTKGEAYCW---SSYKKNS-----ANLTDDEILK-TLKVIVDVRPNINETL-EKIKDKYF-SHVASRENDVIQEIIRKAITDGKYHIPIYYTAKLMMDYGM-KLYLY--------QYDYFGP----W-----FKKPGHSGVC--HSDDLYLLFDG-KFRVDSFDVESEKMKENYQNLITNFVQTGSPTATRNASE---DWPPCEPE-NLYIYHINDTFSVEHYDYIND-DIYQFWIQILDELNISSKD--------------------------------------------------------
>Scolopendra_subspinipes_GGDW01000094.1/1-358
-------------------------------M----------------------------------LNFKSLILSVVYFL--GINGLI---ED--PSTDPLV--QISDGYLRGEV-MTSEKGENFLAFRGIPYAEPPIGKLRFKPPIP----NQSWK-GVRNATEDGPPCSQISFSEF-KYIG----------SEDCLYLNVYTPK--P--SQNNDTK-----YDVLFYIHGGGFTLGSGGASSFGPRR---FPLQD-AILVSITYRVSALGFLS-----TNDAASPGNYGLLDQLQGLRWVKNNIGYFGGDPNRVTLIGQSAGSASVIYHMFSPLSEGLFQKAIALSGSPVIPYALQK-DPFYWTRQLAQSLEC-SVENSEILLECLRNKSAEDITF------------------QSIELVGLNLL-YTFSPTID-----NYFITENPLDTLKNGSFQKNIPIMMGTTKGEAYCW---SSY-----------LTKNE-----LNIFKDIKP-------------------------------------------------------------------------------------------------------------------------------------------------------------------------------------------------------------------------------------------------------------------
>Scolopendra_subspinipes_GGDW01000095.1/1-547
----------------------------------------------------------------------MEVVKIVIFSVICLGIYGAEQDK--SSENIIV--HLPNGDVKGEK-MTGEDGNVFYSFRGIPFAEPPMGPLRFKPPVP----NKPWN-GVLDATKDRPACPQVNFLTQ-SYEG----------EEDCLYLYVYTPKL-P---EKEDTK-----FDVFYNIHGGGYQSYGGFSKYYGPGR---FPLDDGIILVSVTYRVSTLGFLS-----TNDSAATGNYGLFDQLEGLKWIQNNIQYFGGDPNKVTIFGESAGGASIIHQMLSPLSEGLFHRAIAMSGSALCQWALQK-DPVYWSKKLGKKIGC-PIDSSEKLVECLRQKPAKEVAE------------------KGTENMRGLPF-LNMVPTVD-----YNFVLDKPLNIVKERKYNTKIPLLLGTTKNEGNCW---YLGRKNS----PKDFTDNEIND-VLQQSVDFRPNVQDKI-KLVRDKYF-ANVTSYKEDVVMPRLGLAITDGMFHKNIWHTAKRMAASGT-TLYLY--------EYDYKAP----FSSSQLLNKPPIYGVC--HMDDLYMFFDG-LFYVKSFDERSENVKNKYQKIAMNFVKHGKPILSDEENE-ECEWPQAEEE-KLFRYHINEKCSVDIYDDSKD-PLYNFWINEVNND--------------------------------------------------------------
>Scolopendra_subspinipes_GGDW01000096.1/1-547
-----------------------------------------------------------------------MELLKLIFL--SLLLCVSSETHVDFLDDVVV--RLPNGGLRGEL-ITGENGKNFYSFKGIPYAEPPLGNLRFKPPVP----RKPWN-YVMNVVEDGSVCPQLNVFSG-EFSG----------NEDCLYLNVYTPKL-P--EVNENMK-----LGVVYHIHGGAFMSLAGTSKLYGPKR---FPLDE-VVLVSVTYRVGPLGFLS-----TDDSVSRGNYGLLDQVEGLRWVRNNIHYFGGDPNKVTILGESAGGASVIYHMLSPLSEGLFQRAIAMSGSALCQWGLQK-NPSYWSSKLGNETDC-PTNSSEELVECLRGKSAEELAI------------------KGTTFIRGIVY-PTFVPTMD-----NYFINDTPINIVKKREYNHDVSLIIGTTKNEGNCF---YLVRKNS----SEDFTDEEIED-LLRGSVDVRPDVEAKI-QLVKEKYFGSNITSYNEKIIQERINAVFTEGFFHKCLFHTAKEMADAET-KTYLY--------QYDFEAP----FSLSMFYKKSPEYGVC--HADDLFMFFDG-LFGSVSFNEQSLTVKDQFQRLFLNFVKYGVPVLKAEETE-QCKWPPTKVN-NISIYHINDKCSVQMYDEKKD-PLYKFWIEDVNEA--------------------------------------------------------------
>Scolopendra_subspinipes_GGDW01000097.1/1-547
-----------------------------------------------------------------------MELLKLIFL--SLLLCVSSETHVDFLDDVVV--RLPNGGLRGEL-ITGENGKNFYSFKGIPYAEPPLGNLRFKPPVP----RKPWN-YVMNVVEDGSVCPQLNVFSG-EFSG----------NEDCLYLNVYTPKL-P--EVNENMK-----LGVVYHIHGGAFMSLAGTSKLYGPKR---FPLDE-VVLVSVTYRVGPLGFLS-----TDDSVSRGNYGLLDQVEGLRWVRNNIHYFGGDPNKVTILGESAGGASVIYHMLSPLSEGLFQRAIAMSGSALCQWGLQK-NPSYWSSKLGNETDC-PTNSSEELVECLRGKSAEELAI------------------KGTTFIRGIVY-PTFVPTMD-----NYFINDTPINIVKKREYNHDVSLIIGTTKNEGNCF---YLVRKNS----SEDFTDEEIED-LLRGSVDVRPDVEAKI-QLVKEKYFGSNITSYNEKIIQERINAVFTEGLFHKCLFHTAKEMADAET-KTYLY--------QYDFEAP----FSLSMFYKKSPEYGVC--HADDLFMFFDG-LFGSVSFNEQSLTVKDQFQRLFLNFVKYGVPVLKAEETE-QCKWPPTKVN-NISIYHINDKCSVQMYDEKKD-PLYKFWIEDVNEA--------------------------------------------------------------
>Scolopendra_subspinipes_GGDW01000098.1/1-555
----------------------------------------------------------------------MATSTFVIFI--SWTILL--LEA--STNDVIV--HINNGAIRGEK-MFGENGDVFYSFRGIPYAEPPIGNLRFKNPVP----KRPWT-DVINATQDGPSCPQMNFFTL-KFSG----------SEDCLYLNVYTPKL-P--SSNSDDK-----LDVVFHIHGGGFLAFDGGSVLFGPRR---FPLKS-VLLVSLTYRVGPLGFLS-----TKDSASPGNYGLLDQTEALRWVRHNIHHFGGNPDRVTLLGQSAGAASVLYQVISPLAEGLFKRAIMTSGSVLCPWAFQR-DPVYWTIKLAQSLNC-PTNNSEDLIRCLRTVSAEELTA------------------KGLTSLRGLPV-LTFTPTVD-----DFFLHDTPFNVISQKKYNRDVPLMIGATKDEGNSW---YLGRQNP----EKDFTDDEIFD-VLKSAVEVRRNTEDKV-RKIKDKYF-SSINSFKDEDVQKELGKALTHGMYHKCIFRTVKTLSESGS-QVYFF--------MYDYEAP----FSQSQLFNKPPTYGVC--HGDDLYSLFEGFLFQIPNLDDISKKVKHHYQNLILNFVKQGNPVPEKDDIE--CNWPPVQPN-ELFCYHINRECSIEKYDLKQD-ELYNFWTKEIYETNETNTQGFRDEL--------------------------------------------------
>Scolopendra_subspinipes_GGDW01000099.1/1-558
--------------------------------------------------------------------MFLGRILLLWFL--WFLLFASNVVV--EGSSPFV--SIKQGKLSGAV-MKSQEGREFYAFLGVPYALPPVGDKRFQPPEP----PVTWH-DVRDFSKEGPLCIQRNFPEL--MLG----------SEDCLYLNIYTPKL-P--HESRWSP-----LPVMIFLHGGAFTFGVSTPTFRGPER---LLERD-IVLVIINYRLGPLGFLS-----TEDENAAGNYGMLDQVAALRWVQENIGSFGGNPDSVTLFGDSAGGASTLYHMLSPLSKGLFHRVIAMSGSPLCPWAFQE-SPLDWAKRLASDTNC-PANDTHLLVECLRKVSASQLAF------------------IAGDYFKYSFLPIAFAPTVDSIRGSLSFLPKHPREIFQKGNINP-ATVMIGITKDEGAFVY-AETMYQNR----TSLSSEEEVMD-LVLEAMDEDMLANIDT-SYVIEQYF-QGINYKNFREVRKRVIEFLSDCLFRACHFLTIDYLIARGF-QSFVF--------SHNYKPSQ---FTVTQAFGIKEDIGVG--HVDYLPFLFDGNVFGHHELTGRDLAMSHLITRLWTSFATYDNPTPEKIP----FEWLPTTNNYRRRILHIDHPAVLVDFDNFND-SKLQMWMPSDKNV-------KRNEL--------------------------------------------------
>Scolopendra_subspinipes_GGDW01000100.1/1-409
--------------------------------------------------------------------MFLGRILLLWFL--WFLLFASNVVV--EGSSPFV--SIKQGKLSGAV-MKSQEGREFYAFLGVPYALPPVGDKRFQPPEP----PVTWH-DVRDFSKEGPLCIQRNFPEL--MLG----------SEDCLYLNIYTPKL-P--HESRWSP-----LPVMIFLHGGAFTFGVSTPTFRGPER---LLERD-IVLVIINYRLGPLGFLS-----TEDENAAGNYGMLDQVAALRWVQENIGSFGGNPDSVTLFGDSAGGASTLYHMLSPLSKGLFHRVIAMSGSPLCPWAFQE-SPLDWAKRLASDTNC-PANDTHLLVECLRKVSASQLAF------------------IAGDYFKYSFLPIAFAPTVDSIRGSLSFLPKHPREIFQKGNINP-ATVMIGITKDEGAFVY-AETMYQNR----TSLSSEEEVMD-LVLEAMDEDMLANIDT-SYVIEQYF-QGINYKNFREVRKRVIEI---------------------------------------------------------------------------------------------------------------------------------------------------------------------------------------------------------------------------------
>Scolopendra_subspinipes_GGDW01000101.1/1-560
--------------------------------------------------------------------MAVYFLFLLVFV--TLIHFRSAEES--DQISPVV--STTKGKLTGRI-KTNGKGTRYFAFEGIHYGQPPVGKLRFQAPVA----SEAWN-GIKKADTPGVPCVQVDFEDNFNYVG----------DEDCLSLNVYTPEL-P--SNSEEVY-----KAVMVFIHGGGFWYGNGSSKIYNPGF---FMDKD-VVLVTLNYRLGVLGFLS-----TGDEVVPGNAGLLDQTEALHWVKDNIHAFGGNPLHVTIFGQSAGAASALYHLLSPLSKGLFHRVIAQSGSPLCRWAFQK-KPLQWAQNLALDVGC-PKISSFNMVSCLQKVSAKELVT------------------KTSKKFKFLFWPMPFLPTVDI-GRKHPFLNETPEDLLKAGRLNR-VPVISGLTKDEGFAVY-AILQKMNL----MKTLNSDEIIELLLASALGFNDNINKLR-EVVKKEYF-SNSLIENKESFDENLIEFASDGMNKICNAQTVDLLSENGI-PTYMY--------TLEYMVQ----TSQTATDKLSQEKGIG--HGSDIPLLFEN---PEHPLSPQDEEISDKILNFWTNFAKFSVPILDFPR-----SWVPLNPG-NHTHIKININPVQVDDDSNIN-KKIKFWSKTLHKL-ESKVFIKSDEL--------------------------------------------------
>Scolopendra_subspinipes_GGDW01000102.1/1-296
--------------------------------------------------------------------MQLLDMKVLLFL--GLFILISSLGN--SSSDIIV--HLNNGAVRGEK-MTSEQGDDFFSFRGIPFAEPPVGNLRFKPPFP----KRPWK-DVIDGTKEASVCLQENFFTK-SLDG----------SEDCLYLNVFTPKI-P--TKNDETK-----LNVFFHIHGGGFKMGTGGTTWFGPER---FPVNE-MVIVSPNYRLGPLGFLS-----TNDSASPGNYGLLDQIEVLHWVRNNIHHFGGDPNKVTIVGLSAGSASVIFQMLSPLSEGLFHRAIALSGSPLCPWALQK-EPLYWTKKLAKDVNC-PTDPTEKMVVCLRGKSAEELIA------------------NS--------------------------------------------NAMVGN---------------------------------------------------------------------------------------------------------------------------------------------------------------------------------------------------------------------------------------------------------------------------------------------------------------
>Scolopendra_subspinipes_GGDW01000103.1/1-633
-----------------------------MGG----------------------------------SDVKRFLLLLLIFC-----LWDVSENS--RGNEGIV--VLGKGTIEGIK-MYSENKNVFYGYYGIPYAQPPVNKLRFKEPIK----HHGWKYEVRIGKIYPSMCPQ--WIRG-EVVG----------DENCLYVNVFSPRLRPTQLQPYHPL-----LPVMVYIHGGGFF--RGGMNKYGPEK---LMDEH-KVLVFIQYRLGALGFMS-----TEDEIFPGNYGMMDIILALQWVQKYIKNFGGDKDQVTLFGNDAGGAAVSMLMVSPLAKSLFSAAIVQSGSALCDWSIEQ-NPTKFADALAKELDC-PYENRSAMYECMQNRHVIDIVE------------------KQTRIQRKSFL-SVMKPVIDKDWRSSPFLPAHPRDLYKNNEFHK-VPLMAGMTTDEGLNHLQWFLIRQHTLLRNGPKFDQEYMPQ-MMDAMMDDKYDAKTLW-EISKAIYF-RDISLDMEEDLVLPLVELVGDAMIYHCMDELLRLHSDKGTEKTFAYVFGIRNYANYDDESMN---FNVQDFASRSFYSNKVGKQAIELPYIFE--MNSSISANSISLKPQYNVAALWSNFAVHGEPTPEEISKGKIAIWLPYSPK-NQNFYYIQQIFSQMPYSFRH--RELATWNHLLSEAEASAEAIRWAELNKDPFQPYRAVMWAMIAVAGFLMVVVLVFAAILVNTGRKGSDPIKPFPVD
>Scolopendra_subspinipes_GGDW01000104.1/1-194
---------------------LR---NNKMAG----------------------------------GRGGCILLTLWMFLM-WFVACTEGSYVEDEYDPLLV--HTTKGYVRGMS-VRSSMGKQVDAFLGIPYAKPPVKELRFRHPRP----VDPWN-GFWNATRLPSTCHQVSDTTFGDFRGSTIWNPNTPLSEDCLYVNVWTPHPRP------------RSAAVMLWVYGGGFFSGSSTLEVYDPKIL--TSEEN-VIVVSMQYRVASLGFLFL---------------------------------------------------------------------------------------------------------------------------------------------------------------------------------------------------------------------------------------------------------------------------------------------------------------------------------------------------------------------------------------------------------------------------------------------------------------------------------------------------------------
>Oslo|TRINITY_DN896_c0_g1_i3.p1|COEsteraseB
-------------------------------M----------------------------------TNMNLGVAFVLLVL--YFAGSITAVDK--DATPVVT--LKHGGKLQGST-LTTIGGRNFYAFRGIPYAEPPVGDLRFKAPEP----KSPWS-DVVDATKDGSECVQMDFTKN-QPAG----------DEDCLKINVYTREL-PGVDKDANDK-----SAVMVFLHGGGFTVGDGSSSTYSPRL---LMDVD-VVFVALNYRLNAFGFMS-----TDDEAAPGNYGMLDQNMALKWVQENIETFGGDPNRVLLFGESAGSASVSHHLLSPLSKGLFHNAIMQSGTSTCPWAVNL-NASYWSNRLGNDLGC-PTDNSQELVDCLRKAPAEDILK------------------YANSYKKVSYFPIPFTPSVD-----GHFLPEHPLKLLREGKVNK-VPVISGICQLEGAFFM-THISLDYP----YSTLTQPEVQK-TIVDYVLANPQPCDQVTQLIQKAYF-DPIDGNNETQVEGTIVHFISDGMFDSCHFQTIKLLTEAGL-RTYAY--------EFEYWASTNNTFQKVVLGIPGSKWGVG--HQDDLLMFF---PFPGSVFNGTDGDMSKKMIKVWTDFAKTGTPVADDDESL--PQWPQITDD-VLPVYHFNEPITVKPFDKKANHEKYHFWTHDVRKAREDNQNCNY-----------------------------------------------------
>Oslo|TRINITY_DN896_c0_g1_i4.p1|COEsteraseB
-------------------------------M----------------------------------TNMNLGVAFVLLVL--YFAGSITAVDK--DATPVVT--LKHGGKLQGST-LTTIGGRNFYAFRGIPYAEPPVGDLRFKAPEP----KSPWS-DVVDATKDGSECVQMDFTKN-QPAG----------DEDCLKINVYTREL-PGVDKDANDK-----SAVMVFLHGGGFTVGDGSSSTYSPRL---LMDVD-VVFVALNYRLNAFGFMS-----TDDEAAPGNYGMLDQNMALKWVQENIETFGGDPNRVLLFGESAGSASVSHHLLSPLSKGLFHNAIMQSGTSTCPWAVNL-NASYWSNRLGNDLGC-PTDNSQELVDCLRKAPAEDILK------------------YANSYKKVSYFPIPFTPSVD-----GHFLPEHPLKLLREGKVNK-VPVISGICQLEGAFFM-THISLDYP----YSTLTQPEVQK-TIVDYVLANPQPCDQVTQLIQKAYF-DPIDGNNETQVEGTIVHFISDGMFDSCHFQTIKLLTEAGL-RTYAY--------EFEYWASTNNTFQKVVLGIPGSKWGVG--HQDDLLMFF---PFPGSVFNGTDGDMSKKMIKVWTDFAKTGTPVAEDDESL--PQWPQITED-VLPVYHFNEPITVKPFDKQANHEKYHFWTHDVRKAREDNENCNY-----------------------------------------------------
>Greifswald|TR41883|c0_g1_i1|CDS2|COEsteraseB
----------------------------------------------------------------------------------------------------------------------------------------------------------------------------------------------------------------------------------------------------------------------------------------------------------------------------------------------------------------------------------------------------------------------------------------------------------------------------------------------------------------------------------------------------------------------------------------------------------------------------------------------------------------MIKVWTDFAKTGTPVAEDDESL--PQWPQITED-VLPVYHFNEPITVKPFDKQ------------------------------------------------------------------------------
>Greifswald|TR41883|c0_g3_i1|CDS2|COEsteraseB
---------------------------------------------------------------------------------------------------------------------------------------------------------------------------------------------------------------------------------------------------------------------------------------------------------------------------------------------------------------------------------------------------------------------------------------------------------------------------------------------------------------------------------------------------------------------------------------------------------------------------------------MLMFF---PFPGSVFNGTDGDMSKKMIKVWTDFAKTGTPVAEDDESL--PQWPQITED-VLPVYHFNEPITVKPFDKQANHE--------------------------------------------------------------------------
>Greifswald|TR44791|c0_g1_i1|CDS1|COEsteraseB
---------------------------------------------------------------------------------------------------------------------------------------------------------------------------------------------------------------------------------------------------------------------------------------------------------------------------------------------------------------------------------------------------MRKAPAEDILK------------------YANSYKKVSYFPIPFTPSVD-----GHFLPEHPLKLLREGKVNK-VPVISGICQLEGAFFM-THISLDYP----YSTLTQPEVQK-TIVDNVLANPQPC----------------------------------------------------------------------------------------------------------------------------------------------------------------------------------------------------------------------------------------------------------------
>Greifswald|TR55236|c4_g10_i1|CDS1|COEsteraseB
----------------------------------------------------------------------------------------------------------------------------------------------------------------------------------------------------------------------------------------------------------------------------------------------------------------------------MLFGESAGSASVSHHLLSPLSKGLFHNAIMQSGTSTCPWAVNL-NASYWSNRLGSDLGC-PTDNSQELVDCLRKAPAEDILK------------------YANSYKKVSYFPIPFTPSVD-----GHFLPEHPLKLLREGKVNK-VPVISGICQ-------------------------------------------------------------------------------------------------------------------------------------------------------------------------------------------------------------------------------------------------------------------------------------------------------------
>Greifswald|TR55236|c4_g11_i2|CDS1|COEsteraseB
---------------------------------------------------------------------------------------------------------------------------------------------------------------------------------------------------------------------------------------------------------------------------------------------------------------------------------------------------------------------------------------------------MRKAPAEDILK------------------YANSYKKVSYFPIPFTPSVD-----GHFLPEHPLKLLREGKVNK-VPVISGICQLEGAFFM-THISLDYP----YSTLTQPEVQK-TIVDNILANPQPCDQVTQLIQKAYF-DPIDGNNETQVEGTIVHFISDGM----------------------------------------------------------------------------------------------------------------------------------------------------------------------------------------------------------------------------
>Greifswald|TR55236|c4_g19_i1|CDS1|COEsteraseB
-------------------------------------------------------------------------------------------------------------------------------------------------------------------------------------------------------------------------------------------------------------MDVD-VVFVALNYRLNAFGFMS-----TDDEAAPGNYGMLDQNMALKWVQENIETFGGDPNRVLLFGESAGSASVSHHLLSPLSKGLFHNAIMQSGTSTCPWAVNL-NVSYWSNRLGNDLGC-PTDNSQELVDCLRKAPAEDILK------------------YANSYKKVSYFPIPFTPSVD-----GHFLPEHPLKLLREGKVNK-VPVISGICQ-------------------------------------------------------------------------------------------------------------------------------------------------------------------------------------------------------------------------------------------------------------------------------------------------------------
>Greifswald|TR55236|c4_g6_i1|CDS1|COEsteraseB
-------------------------------M----------------------------------TNMNLGVAFVLLVL--YLAGSISAVEK--DATPVVT--LKHGGRLQGST-LTTIGGRNFYAFRGIPYAEPPVGELRFKAPEP----KSPWS-EVVDATKDGSKCVQMDFTKN-QPAG----------DEDCLKINVYTREL-PGVDKDANDK-----SAVMVFLHGGGFTVGDGSSSTYSPRL---LMDVD-VVFVALNYRLNAFGFMS-----TDDEAAPGNYGMLDQNMALKWVQENIETF------------------------------------------------------------------------------------------------------------------------------------------------------------------------------------------------------------------------------------------------------------------------------------------------------------------------------------------------------------------------------------------------------------------------------------------------------------------------------
>Greifswald|TR55236|c4_g8_i1|CDS2|COEsteraseB
------------------------------------------------------------------------------------------------------------------------------------------------------------------------------------------------------------------------------------------------------------------------------------------------------------------------------------------------------------------------------------------------------------------------------------------------------------------------------------------------------------------------------------------------------------------------------------------------------------------------------------------------------------MSKKMIKVWTDFAKTGTPVAEDDESL--PQWPQITED-VLPVYHFNEPITVKPFDKKANHEKYHFWTHDVRKAREDNQNCNY-----------------------------------------------------


##Unchar06
>Unchar06-1_Lforficatus_VG_c502163_g2_i2|CDS1
-----------------------------------------------------------------------------------------------------------MART------NTSVDQKVVQYSPVPGLTTDVRLGQNLNEFTLDATIKLDKEGFAITGLCY---TKQGKESKM--FKSDSSTPANFPFTLTDAGQLRFDMTKCNSTEKA-
>Greifswald_TR49404|c0_g1_i1|CDS1|Unchar06
-----------------------------------------------------------------------------------------------------------MAKT------NTSVDQKIIQYSPVPGLTTDVRLGQNLNEFTLDATIKLDKEGFAITGLCY---TKQGKESKM--FKSDSSTPANFPFTLTDAGQLRFDMTKCNSTEKA-
>Greifswald_TR49404|c0_g3_i3|CDS1|Unchar06
----------------------------------------------------------------------------------------------------------------------------------------------------------MDKEGFAITGLCY---TKQGKESKM--FKSDSSTPANFPFTLTDAGQLRFDMTKCNSTEKA-
>Greifswald_TR49404|c0_g6_i1|CDS2|Unchar06
----------------------------------------------------------------------------------------------------------------------------------------------------------MDKEGFAITGLCY---TKQGKESKM--FKSDSSTPANFPFTLTDAGQLRFDMAKCNSTEKA-
>Greifswald_TR49404|c0_g3_i1|CDS1|Unchar06
MLIGRSFFSLYEEFFSIENSSMTKMNVWLAIAGVLSLFAFVAADKCSSIEQPDAINVDKKDNGPTFTVTLGYPSDNVTIRYSCPHAGD---------NGYLRIL--ALAKT------NTSVDQKIIQYSPVPGLTTDVRLGQNLNEFTLDATIKLDKEGFAITGLCY---TKQGKESKM--FKSDSSTPANFPFTLTDAGQLRFDMT---------
>Unchar06-1_(+1)_GASL01000002
M-------------------AFQVNLVIFVVLLMASALAAPMMKKCTQLIAPTKINTQHTD---IWKVSLEYPFDQVNITYVCPAPTAGQNESTMDEEGVFKIIAIAKSQNKEDSNFDDSIDIKTYMMTPVPGLNGTLYVTQAIPEMKSEIVIKFDSEGFEIIGICYNEVTEQGAQNEMQQWTKDTPTGANFPFTLTDQNTLRFQMSNCENKNSV*
>Unchar06-3_(+1)_GASK01000003
M-------------------ALEKMSFALVLLLVASTFAAPVVDQCSDLIAPSKISTEHKD---FWKIVLEYPLNNVTIEYFCPS----NNNESNRMSSVFRITAKALGKS-DNSDYGESIDIKTYMLTPVPGLNGTLHVDQEIPEMKSNIEIKFDPEGFQITKICYREIDDQGKQKELQPWTKDTPTGQDFPFVLTDQKTLRFQMDKCNQ*----
>Unchar06_TR16224_c0_g1_i1_Scolopendra_subspinipes_GGDW01000474.1
M-------------------ALEKMTFALVVLLVASTFAAP-VDQCSDLIAPSKISTEHKD---FWKIVLEYPLNNVTIEYFCPS----NNNESSQLSSIFRITAKALGKT-DTSDFGESIDIKTYMLTPVPGLNGTLHVDQEIPEMKSNIEIKFDPEGFQITKICYREIDEQGKQKELQPWTKDTPTGQDFPFQLTDQKTLRFQMDKCNQ*----
>Unchar06-2_(+1)_GASK01000002
M-------------------ALEKMSFALVLLLVASTFAAPVVDQCSDLIAPSKISTEHKD---FWKIVLEYPLNNVTIEYFCPS----NNNESNRMSSVFRITAKALGKS-DNSDYGESIDIKTYMLTPVPGLNGTLHVDQEIPEMKSNIEIKFDPEGFQITKICYREIDDQGKQKNCSHGLRTRPLGKIFPSY*--------------------
>Unchar06_(+1)_GASJ01000009
--------------------------------LIASASAFPAREKCSELIAPKSVESEHKDN--IWRVNLEYPSNVINLTYVCPPKES-NATEDAE-SGEFLIRVFAEVKNDDDSLFNAFFDMKSYRMYPVPGINATLNVNQELPTMKADTDVKFDMDGFEITGLCYKEFDESKNEKPTEKWTESTPTGENFPFTYTSQGTLRFNMDNCQ*-----
>Unchar06-5_(+1)_GASI01000009
M-------------------ACGTLSFAALLLLIASASAFPAREKCSELIAPKSVESEHKDN--IWRVNLEYPSNVINLTYVCPPKES-NATEDAE-SGEFLIRVFAEVKNDDDSLFNAFFDMKSYRMYPVPGINATLNVNQELPTMKADTDVKFDMDGFEITGLCYKEFDESKNEKPTEKWTESTPTGENFPFTYTSQGTLRFNMDNCQ*-----
>Unchar06-4_(+1)_GASI01000008
M-------------------ACGTL-FAALLLLIASASAFPAREKCSELIAPKSVESEHKDN--IWRVNLEYPSNVINLTYVCPPKES-NATEDAE-SGEFLIRVFAEVKNDDDSLFNAFFDMKSYRMYPVPGINATLNVNQELPTMKADTDVKFDMDGFEITGLCYKEFDESKNEKPTEKWTESTPTGENFPFTYTSQGTLRFNMDNCQ*-----
>Unchar06-6_(+1)_GASI01000010
M-------------------ACGTL-FAALLLLIASASAFPAREKCSELIAPKSVESEHKDN--IWRVNLEYPSNVINLTYVCPPKES-NATEDAE-SGEFLIRVFAEVKNDDDSLFNAFFDMKSYRMYPVPGINATLNVNQELPTMKADTDVKFDMDGFEITGLCYKEFDESKNEKPTEKWAESTPTGENFPFTYTSQGTLRFNMDNCQ*-----

##CentiPAD
>Thereuopoda_longicornis_GASR01000096/1-404
----RTFVVAAASFGLLLGSVSAADLGRWLMPDEGEPQQRAYIAFGAQDAIHEDFTEDVQAALGRIARAIADYQPVTIFCRSSERH------IAEELCGSHNITYVETELDDMWVRDIGATFVVND-GVLGAVDFNFNGWGNKQQHSSDAKLAELVARLAGAQ--HQRSKLVGEGGGIEVDGQGTGILTESCWINEN----RNPGWSKAQVEEELKARLGLRKIIWLPGIAKRDITDAHVDFYARFVRPGVVIANLDNDPDSYDYAVTRKHLEILKDATDADGRNLQIHTVSPPLEPRRSKFYKNKN--FAAGYINYFVINGAVIAPQFGDSDADENARALLVQ-LYPGRKVVQLDIDAIAAGGGGIHCVDQSVVPWCEIVARGGCPLQTIAGFANSHRITDQYPWELAKSNRCNWADAANPAL
>Thereuopoda_longicornis_GASR01000097/1-354
--------VAVISFGLLLECVRTADLGRWLMPDEGEPQQRAYIAFGAQVKIHEDFTKDVQAALGRIARAIADYQPVTVFCRSSERH------IAEELCGSHNITYVETELDDMWVRDIGATFVVNN-GVLGALDFNFNGWGDKQKHSSDAKLAELVARLAGAQ--HQRSKLVGEGGGIEVDGQGTGIMTESCWINEN----RNPGWSKAQVEEELKARLGLRKIIWLPGIAKKDITDAHVDFYARFVRPGVVIANLDNDPDSYDYSVTRKHLEILNDATDADGRKLQIHTVSPPLQPRPSMFSKNKS--FAAGYINYFVINGAVIAPQFGDSDADEKARALLVQ-LYPGRKVVQLDIDAIAAGGGGIHCVTNQ----CPVV-------------------------------------------
>Thereuopoda_longicornis_GASR01000098/1-362
MPTCRTFVFAAASFGLLLGSVSAADLGRWLMPDEGEPQQRAYIAFGAQDAIHEDFTKDIQAALGRIARAIADYQPVTVFCRSSERH------IAEELCGSHNITYVETELDDMWVRDIGATFVVNN-GVLGAVDFNFNGWGNKQPHSSDAKLAELVARLAGAQ--HQRSKLVGEGGGIEVDGQGTGILTESCWINKN----RNPGWSKAQVEEELKARLGLRKIIWLPGIAKRDITDAHVDFYARFVRPGVVIANLDNDPDSYDYAVTRKHLEILKDATDADGRNLQIHTVSPPLEPRPSKFSKNKN--FAAGYINYFVINGAVIAPQFGDSDADEKARALLVE-LYPGRKVVQLDIDAIASGGGGIHCVTNQ----CPVV-------------------------------------------
>centiPAD_Lforficatus_VG_c543836_g1_i2|CDS7_centiPAD/1-336
------------------------------------------MQWPHAYEYGPEYRDRIQSSWVEMTKALQDNENVHIIAYDEEEKKRIIGVLEKNDVTLKNVDFHIYPTEDVWARDNGPIFVKDSEGNLLIEDWGFNGWGKKHGYKNMDKIPTLIGRDLGIKVVDLNEVMVNEGGSVESDGKGVLMACKSSVIDQTDRSVRNKGMNEEEAEKIFKEYYGLSKVIWLDGVVGKDVTDMHIDGFMTFVNHKAMVTMSKDD--LAEFGVIDKDIETLYAATNAEGE--EYEKVKIPLTKNNVILTNGTDIGYKGSYANYYVANNVVLVPNYKDPNDDEANKIIQKQYLNPKRTVVGIDVRDLYANGGMIHCVTQQ----QPAG--------------NYVRV------------------------
>centiPAD_Lforficatus_VG_c543836_g1_i4|CDS6_centiPAD/1-370
M-------KVLVLLGLAMMAAVQAEF-TYRFPEESDPHEGTWLQWPHAYEYGPEYRDRIQSSWVEMTKALQDNENVHIIAYDEEEKKRIIGVLEKNDVTLKNVDFHIYPTEDVWARDNGPIFVKDSEGNLLIEDWGFNGWGKKHGYKNMDKIPTLIGRDLGIKVVDLNEVMVNEGGSVESDGKGVLMACKSSVVDQTPRSVRNKGMNEEEAEEIFKKYYGLSKVIWLDGVVGKDVTDMHIDGFMTFVNHKAMVTMSKDD--LAEFGVIDKDIETLYAATNAEGE--EYEKVKIPLTKNNVILTNGTDIGYKGSYANYYVANNVVLVPNYKDPNDDEANKIIQKQYLNPKRTVVGIDVRDLYANGGMIHCVTQQ----QPAG--------------NYVRV------------------------
>centiPAD_Lforficatus_VG_c543836_g1_i5|CDS3_centiPAD/1-336
------------------------------------------MQWPHAYEYGPEYRDRIQSSWVEMTKALQDNENVHIIAYDEEEKKRIIGVLEKNDVTLKNVDFHIYPTEDVWARDNGPIFVKDSEGNLLIEDWGFNGWGKKHGYKNMDKIPTLIGRDLGIKVVDLNEVMVNEGGSVESDGKGVLMACKSSVVDQTPRSVRNKGMNEEEAEEIFKKYYGLSKVIWLDGVVGKDVTDMHIDGFMTFVNHKAMVTMSKDD--LAEFGVIDKDIETLYAATNAEGE--EYEKVKIPLTKNNVILTNGTDIGYKGSYANYYVANNVVLVPNYKDPNDDEANKIIQKQYLNPKRTVVGIDVRDLYANGGMIHCVTQQ----QPAG--------------NYVRV------------------------
>Oslo|TRINITY_DN624_c0_g1_i1.p1|CentiPAD
M-------KVLVLLGLAMMAAVQAEY-TYRFPEESDPHEGTWLQWPHAYEYGPEYRDRIQSSWVEMTKALQDNENVHIIAYDEEEKKRIIGVLEKNDVTLKNVDFHIYPTEDVWARDNGPIFVKDSEGNLLIQDWGFNGWGKKHGYKNMDKIPTLIGRDLGIKVVDLNEVMVNEGGSVESDGKGVLMACKSSVVDQTDRSVRNKGMNEEEAEEIFKEYYGLSKVIWLDGVVGEDVTDMHIDGFMTFVNHKAMVTMSEDD--LAEFGVNDKDIETLYAATNAEGE--EYEKVKIPLTKNNVILTNGTDIGYKGSYANYYVANNVVLVPNYKDPNDDEANKIIQKQYLNPKRTVVGIDVRDLYANGGMIHCVTQQ----QPAG--------------NYVRV------------------------
>Oslo|TRINITY_DN624_c0_g1_i3.p1|CentiPAD
M-------KVLVLLGLAMMAAVQAEY-TYRFPEESDPHEGTWLQWPHAYEYGPEYRDRIQSSWVEMTKALQDNENVHIIAYDEEEKKRIIGVLEKNDVTLKNVDFHIYPTEDVWARDNGPIFVKDSEGNLLIQDWGFNGWGKKHGYKNMDKIPTLIGRDLGIKVVDLNEVMVNEGGSVESDGKGVLMACKSSVIDQTDGSVRNKGMNEEEAEEIFKEYYGLSKVIWLDGVVGEDVTDMHIDGFMTFVNHKAMVTMSEDD--LAEFGVNDKDIETLYAATNAEGE--EYEKVKIPLTKNNVILTNGTDIGYKGSYANYYVANNVVLVPNYKDPNDDEANKIIQKQYLNPKRTVVGIDVRDLYANGGMIHCVTQQ----QPAG--------------NYVRV------------------------
>Oslo|TRINITY_DN624_c0_g1_i6.p1|CentiPAD
M-------KVLVLLGLAMMAAVQAEY-TYRFPEESDPHEGTWLQWPHAYEYGPEYRDRIQSSWVEMTKALQDNENVHIIAYDEEEKKRIIGVLEKNDVTLKNVDFHIYPTEDVWARDNGPIFVKDSEGNLLIQDWGFNGWGKKHGYKNMDKIPTLIGRDLGIKVVDLNEVMVNEGGSVESDGKGVLMACKSSVIDQTDGSVRNKGMNEEEAEEIFKEYYGLSKVIWLDGVVGEDVTDMHIDGFMTFVNHKAMVTMSKDD--LAEFGVIDKDIETLYAATNAEGE--EYEKVKIPLTKNNVILTNGTDIGYKGSYANYYVANNVVLVPNYKDPNDDEANKIIQKQYLNPKRTVVGIDVRDLYANGGMIHCVTQQ----QPAG--------------NYVRV------------------------
>Oslo|TRINITY_DN624_c0_g1_i9.p1|CentiPAD
M-------KVLVLLGLAMMAAVQAEY-TYRFPEESDPHEGTWLQWPHAYEYGPEYRDRIQSSWVEMTKALQDNENVHIIAYDEEEKKRIIGVLEKNDVTLKNVDFHIYPTEDVWARDNGPIFVKDSEGNLLIQDWGFNGWGKKHGYKNMDKIPTLIGRDLGIKVVDLNEVMVNEGGSVESDGKGVLMACKSSVVAQTDGSVRNKGMNEEEAEEIFKEYYGLSKVIWLDGVVGEDVTDMHIDGFMTFVNHKAMVTMSEDD--LAEFGVNDKDIETLYAATNAEGE--EYEKVKIPLTKNNVILTNGTDIGYKGSYANYYVANNVVLVPNYKDPNDDEANKIIQKQYLNPKRTVVGIDVRDLYANGGMIHCVTQQ----QPAG--------------NYVRV------------------------
>Greifswald|TR15665|c0_g1_i1|CDS2|centiPAD
----------------------------------------------------------------------------------------------------------------------------------------------------MDKIPTLIGRDLGIKVVDLNEVMVNEGGSVESDGKGVLMACKSSVIDQTDGSVRNKGMNEEEAEEIFKEYYGLSKVIWLDGVVGEDVTDMHIDGFMTFVNHKAMVTMS------------------------------------------------------------------------------------------------------------------------------------------------------------------------
>Greifswald|TR49778|c0_g1_i1|CDS1|centiPAD
----------------------------------------------------------------------------------------------------------------------------------------------------------------------MNEVMVNEGGSVESDGKGVLMACKSSVIDQTDGSVRNKGMNEEKAEEIFKKYYGLSKVIWLDGVVGEDVTDMHIDGFMTFVNHKAMVTMSEDD--LAEFGVIDKDIETLYAATNAEGE--EYEKVKIPLTKNNVILTNGTDIGYKGSYANYYVANNVVLVPNYKDPNDDEANEIIQKQYMNPKRTVVGIDVRDLYANGGMIHCVTQQ----QPAG--------------NYVRV------------------------
>Greifswald|TR49778|c0_g2_i1|CDS1|centiPAD
----------------------------------------------------------------------------------------------------------------------------------------------------MDKIPTLIGRDLGIKVVDLNEVMVNEGGSVESDGQGVLMACKSSVIDQTDGSVRNKGMNEEEAEKIFKEYYGLSKVIWLDGVVGEDVTDMHIDGFMTFVNHKAMVTMSEDD--LAE----------------------------------------------------------------------------------------------------------------------------------------------------------------
>Greifswald|TR49778|c0_g3_i2|CDS1|centiPAD
-----------------------------------------------------------------------------------------------------------------------------------------------------------------------------------------MMACKSSVIDQTDGSVRNKGMNEEKAEEIFKKYYGLSKVIWLDGVVGKDVTDMHIDGFMTFVNHKAMVTMSKDD--LAEFGV-------------------------------------------------------------------------------------------------------------------------------------------------------------
>Greifswald|TR49778|c0_g4_i1|CDS1|centiPAD
M-------KVLVLLGLAMMAAVQAEY-TYRFPEESDPHEGTWLQWPHAYEYGPEYRDRIQSSWVEMTKALQDNENVHIIAYDEEEKKRIIGVLEKNDVTLKNVDFHIYPTEDVWARDNGPIFVKDSEGNLLIEDWGFNGWGKKHGYKNMDKIPTLIGRDLGIKVVDLNEVMVNEGGSVESDG--------------------------------------------------------------------------------------------------------------------------------------------------------------------------------------------------------------------------------------------------


##SLPTX30
>Scolopendra_morsitans_VG_c83253_g1_i1_CDS1
M---------------------LVIHA----EGQEDCFDDEKMNAIINETKEKMEVANEECTKESKD--ERRVHRCMITKLK-EAV-------KGKTFESLMEDVMKAVLPEQSDRLRSLGNECGAKA------------------ENEG-------------------------FRKIMYGFTCWFIEIKK-ICKLPSAAD---YLENMNGKKN-----------------------------------------------
>Scolopendra_subspinipes_GGDW01000452.1
MQN--LYLIGFV----L-LAFLIVVHA----DGEEVCFDEDKANEMSEKGKEKMKAAVEECKKENDE--EKAVRKCMFAKMQ-KSM-------EGKTFDDKIEESMKAVLPDYVDRIRSMGKDCEANT------------------DGEG-------------------------VHKIMKAFHCWFKKIQE-MCKMPEAFK---SWQKMG---------------------------------------------------
>Scolopendra_morsitans_VG_c18479_g1_i2_CDS2
MD-------KIG-ICCL-LVVFLLGPA----ATKDKCFDVEKLKQRGEELHKAFKQFKAECDELHADD-KSKIRDCLHEKLR-SYHDE-----KEKNFEDMLANMMDVILPEKKEEIEAIFRECWSEN-------------------GED-------------------------ESKLREVMECSFKKVVE-KCEKPGQ------ESE-----------------------------------------------------
>Scolopendra_morsitans_VG_c18479_g1_i3_CDS2
MV-------QFV-FCCF-FVIFLFGPA----ATKEKCFDDEKINQQQEEFQEKVKQFKTECDEAHTD--ESERSKCFHDKLE-DLQKE-----KEKNFEDMLADLMDVILPEKKEQIEAFVRQCWAQE-------------------GED-------------------------ESKLREVMECSFKKVVE-KCEKPGQ------ESE-----------------------------------------------------
>Scolopendra_subspinipes_GGDW01000458.1
MD-------KIV-FSCF-FVIFLLETV----ATKDKCFDEEKLSQNREEHHEAFKQYKSECDENYPD--EAERRTCLHGKLK-SFHDE-----KEKNFDVMLANMKNIILPEKQDEVEAIARECWSQK-------------------GED-------------------------ESKLREVMHCSYDKIKE-ICEVPGH------SNK-----------------------------------------------------
>Scolopendra_subspinipes_GGDW01000447.1
MS-------KIV-CCLL-LVIYLLVPV----ATKDKCFDDEKLKKEYEERDKIIEQYKTECNEAHSD--ETARRDCWHKKTN-ALIQE-----KEKDFETMVAEFKKITLPEKQDELEALIRECWN----------------------------------------------------------------------------------------------------------------------------------------
>Scolopendra_subspinipes_GGDW01000453.1
MS-------KIV-CCLL-LVIYLLVPV----ATKDKCFDDEKLKKEFEERDKIIEQYKTECNEAHSD--ETARRDCWHKKTN-ALIQE-----KEKDFETMVAEFKKITLPEKQDELEALIRECWNEM-------------------GGN-------------------------ISEIKKVQHCSIEKIRK-ICEMPRW------E-------------------------------------------------------
>Scolopendra_subspinipes_GGDW01000448.1
MS-------KIV-CCLL-LVIYLLVPV----ATKDKCFDDEKLKKEFEEREKIIEQYKTECNEAHSD--ETARKDCWHKKTN-ALIQE-----KEKDFETMVAEFKKITLPEKQDELEALIRECWNEM-------------------GGN-------------------------ISE------------------------------------------------------------------------------------
>Scolopendra_subspinipes_GGDW01000449.1
MS-------KIV-CCLL-LVIYLLVPV----ATKDKCFDDEKLKKEFEEREKIIEQYKTECNEAHSD--ETARRDCWHKKTN-ALIQE-----KEKDFETMVAEFKKIT---------------------------------------------------------------------------------------------------------------------------------------------------------
>Scolopendra_subspinipes_GGDW01000450.1
MS-------KIV-CCLL-LVIYLLVPV----ATKDKCFDDEKLKKEFEEREKIIEQYKTECNEAHSD--ETARRDCWHKKTN-ALIQE-----KEKDFETMMAEFKKIT---------------------------------------------------------------------------------------------------------------------------------------------------------
>Scolopendra_subspinipes_WB_normal_TR15761_c0_g1_i1_CDS1
MS-------KIV-CCLL-LVLYLLEPV----ATKDKCFDDEKLKKEFEEREQIIEQFKTECNKAHSD--EPARRDCLEKKTK-AFVQE-----KEEDFENLLVELKKITLPEKQDELEALVRECWIET-------------------GEN-------------------------ISEIKKVQHCSMEKIEK-ICEIPRV------ES------------------------------------------------------
>Scolopendra_morsitans_VG_c7689_g1_i1_CDS1
MK-----QIVFS-LSLL-LVMFLLEIV----AAKDKCFDNEQVIKYGKEQSKLVRQFSAECDEEYSD--ETARRDCVNKKID-TNT-------EKKDFEEVVVEYKKLFLPEKQDEI-------------------------------------------------------------------------------------------------------------------------------------------------
>Scolopendra_subspinipes_GGDW01000444.1
MK--------FI-FFIL-SVIMLREQV----TAKDKCFDNGKIKEHVEKAKEMNKQFKADCEAAHSE--KSEQRKCWIDKMK-EANDK-----LMKNYDTISTSIMETVVPEKQDELREILNDCWVNN-------------------GED-------------------------NSKVNEIMQCAADKIKE-ICEEPNL------SGD-----------------------------------------------------
>Scolopendra_morsitans_VG_c17475_g1_i1_CDS2
MR---VLLVGFA-LFCI-FELAVAQDK----GKKEECFDKEKMKEKHKKMKE----IFKECEDANPDD-KEAKNQCFKEKRE-EKMKE----FQEKSIDEIKSKFLENVLPEKQEELEQMFNDCIDET-------------------AES-------------------------ENKNKETIHCWFGKMKK-ICKGPGK------GGRGKGHGKGHGKKKGGGGKGPSGESG-SGEAVPPEGPAEEVPPEEDEQVEEESRR
>Scolopendra_morsitans_VG_c17475_g1_i2_CDS2
MR---VLLVGFA-LFCI-FELAAAQDK----GKKEECFDKEKMKEKHKKMRE----SFNECKEANPDD-KEAIRQCKEQKKE-EKMKE----FQEKSIDEIKTNFLENVLPEKQEELEQMFNDCIDET-------------------AES-------------------------ENKNKETIHCWFGKMKK-ICKGPGK------GGRGKGNGKRHGKKKGGGGKGPSGESG-SGEAVPPEGPAEEVPPEEDEQVEEESRR
>Scolopendra_morsitans_VG_c3155_g1_i1_CDS1
MK---ILLVGIT-LLCV-LELAVSQDE----EEKPECFDKEKMNEKRGEMKEWRNQIKAECEEANSE--KKEIRKCMRGKMR-EKFES----LKKKSVDD------------------------------------------------------------------------------------------------------------------------------------------------------------------
>Scolopendra_subspinipes_GGDW01000445.1
MKT--ILLVAIA-LVCV-LKLTLA-DE----EEKEECFDKEKMKGFRGKMKEFKDKMKEECQDAGD---KGAQKKCFKDKMK-EKFQS----FKEKNIDDVKAKMMNAVLPEKKTELEEVFNKCESDA-------------------GE--------------------------EKKVGPIMKCWRQEVRK-RCKGPGR------HGKGKGKGK--GDKKGGSGEGGSGEKGKSGEEPPPEAF------------------
>Scolopendra_morsitans_VG_c13422_g1_i1_CDS4
MNGKYPFYALFV-GYLL-YRQALAQDG----GQKPECLDMEKIKQKMEEVKG----HIKECWESSNRN-TDQFKECLRGKYM-KTEDQ-----SEFDFDNFLAQFME-FVKEEQDQIEASARECWNDE-------------------RNSAYTDK--------------RGSTEKQKQMRKAFLCVYKAVQE-HCQVPDWRQ---FGGRGGGRGRGGGRGRGGGGRGRGGGRGRGGNQPSPDD------PEDTMRYQTL---
>Scolopendra_subspinipes_GGDW01000451.1
MSGKYSYRLLFI-GFLL-YRQILAEDG----KQKPDCLDKDKIKQKMEEVKV----NIQECWESSNRN-MRQFKSCIRNKYM-KTEAS-----SEFNFDNFLAQMME-YIKEEHDKIEASSRECWNNR-------------------SNSDYTEN--------------QGSRLNQKQWRKAFLCVFRAVRE-HCDVPSWKE---FRGMGGGRGRGGGRERGGEGR------------------------------------
>Scolopendra_morsitans_VG_c10485_g1_i1_CDS3
MK---VFISLCS-ILLV-IFTVAAEDE----SGKVDCFDHEKMRQKHQERRK----IFKECRDKSNRD-REQFNKCMQENFSGRDGGD----GSEFNFEQFLADKLE-VLKAAKDQVEAAAKECWSSV-------------------EQNDAED------------------TSGRQRMHEAFDCLRKAFDQ-YCKRPDG-P----GGPGGPRGPGG---RGGPG-------GPGGPPPPP--------PPEEEE-------
>Scolopendra_subspinipes_GGDW01000454.1
MK---VFLSLCV-IFVI-ILNVTAEDE----SGKADCFDHEKMRQKFEERRKEHDRLLNECKEKANGN-KEEVRSCMEKNHP-RLGGD----GSEFNFEQFLAKKLE-DLQAAQNEVKTAAEECWNNQ-------------------GETDNE-------------------TKGFKKFRQAMRCFMEAVRQ-YCKRPPGGP----GGPGGPGGPGG---RGGPR-------GRGGPPPPP--------PEEK---------
>Scolopendra_subspinipes_WB_infected_TR12145_c0_g1_i1_CDS1
MK---VFLSLGV-ILVI-IFNVTAEDE----SGKADCFDPEKMKQKHEEGRK----IFKECREKSNGD-REEFKSCMKKNHP-RPDED----GSEFNFEQFLAKKLE-DLQAAKDEVEAAAKKCWNDQ-------------------GETNNE-------------------TEGVKKFHKAFRCFMEAVRQ-YCKRPPGGP----GGPGGRGGP------GGPG-------GRGGPPPPP--------PEEK---------
>Scolopendra_morsitans_VG_c14499_g1_i1_CDS1
MKL--LFFSCFIAVSGY-IEHAYANDE----TQKVECLDMVKITQRKDDVAA----AREECKQLTGGD-RKKHLQCMQSKYP-KP--P----VHEFDLDEYLDRQLQ-YFKAEQTQIAEYVKKCWESRSAQLNDKVGQLKDGDEEDEGDTDKDDKWSDGDDQEAFPIFNPRYNGSLRKAKKAFVCLLQAVRH-HCTDYKT------SEKIKLGISNYN--------------------------------------------
>Lithobius_forficatus_VG_c543121_g2_i2_CDS5
MNT----FIVFG-VVCL-LAVASAQDA---DTMYKACFDESTYRKTAGGVHGCEDVAQE---PGNPWF-NENIGECYEFALN-INTDD-----GKVNVANYHNSIALIAVPAKSDALLEAFDSCHEAG-------------------ATVVT-----------------------HEDFRTVLNCFEEKFVA-LCK------------------------------------------------------------------
>Lithobius_forficatus_VG_c519589_g1_i1_CDS4
MNT----FIVFG-FVCL-AAVATVQSDEATDAAYKVCFDEAKYKQKASQGHGCESVVKEEEGKGNPFE-NEKIAQCFNDALN-INTPQ-----GAFEGDNFITSLKESARAEKVDDLIAAVKSCSPAD--------------------EVTT-----------------------EEEFHKVMQCFQDKFVA-LCK------------------------------------------------------------------
>Greifswald_TR45356|c0_g6_i1|CDS1|SLPTX30
MNT----FIVFG-FVCL-AAVATVQSDEATDAAYKVCFDEAKYKQKASQGHGCESVVKEEEGKGNPFE-NEKIAQCFNDALN-INTPQ-----GAFEGDNFITSLKESARAEKVDDLIAAVKSCSPAG--------------------EVTT-----------------------EEEFHKVMQC-----------------------------------------------------------------------------
>Oslo_TRINITY_DN476_c0_g1_i1.p1|SLPTX30
MNT----FIVFG-FVCL-AAVATVQSDEATDAAYKVCFDEAKYKQKASQGHGCESVVKEEEGKGNAFE-NEKIAQCFNDALN-INTPQ-----GAFEGDNFITSLKESARAEKVDDLIAAVKSCSPAG--------------------EITT-----------------------EEEFHKVMQCFQDKFVA-LCK*-----------------------------------------------------------------
>Oslo_TRINITY_DN476_c0_g1_i2.p1|SLPTX30
MNT----FIVFG-FVCL-AAVATVQSDEATDAAYKVCFDEAKYKQKASQGHGCESVVKEEEGKGNAFE-NEKIAQCFNDALN-INTPQ-----GAFEGDNFITSLKESARAEKVDDLIAAVKSCSPAG--------------------EITT-----------------------EEEFHKVMQCYQDKFVA-LCK*-----------------------------------------------------------------
>Lithobius_forficatus_VG_c539517_g1_i2_CDS2
MNT----ACVIA-VLCL-ASVAAGDKR--FHFDVDGCFNMEQVKAEASKAPGCENLDDADLPTDRDGDKMKRIMRCLTEQFH-ISTEG-----DNLNLTNMRTAVDSLANDEKRDALLSLFDGCVGDK-------------------TETTT-----------------------SEESLSIRGCFWGGVAKDVCPLSSS--------------------------------------------------------------
>Lithobius_sp_TR14298_c0_g1_i1_CDS1
MA---------------------------------------------------------------------RIMGCLVDVYQ-IDAGD-----DNLNLPNMRKAIDELANEGKRETLLSLFDTCVGDK-------------------TETRT-----------------------KEESLTVRKCFWGGVAENVCPVKSS--------------------------------------------------------------
>Lithobius_forficatus_VG_c498449_g1_i1_CDS4
MKP----VYFLG-LFVLGAAFVLGDDD--PPYDEQACFSRKLLMETSSKAPKCDWIAKLDVADFEEN--KDGIYKCYGKRFE-FILPD-----GSFDVAKSIEAYTAFAVPEKLDAILQAFNDCNTGK-------------------GPVIP-----------------------FDPKEPFRHCFRAKLAV-ICPVA----------------------------------------------------------------
>Lithobius_sp_TR14405_c0_g1_i1_CDS3
MNV----LFSIA-VFVL-ATFVVGDDD--PPYDEQACFSRTLLMESAAKGPGCQWITEDKTVEFEKD--KNRIYECYGNRFK-FILPD-----GGFDVAKCLEAYDSFAVPEKKDAIFSAFNECNDDG-------------------GPIIP-----------------------FNQTVAFRHCFRGELAD-ICPVKDTIAPRLFYGR-----------------------------------------------------
>Lithobius_sp_TR13961_c0_g1_i1_CDS1
MRA----FYALV-FLVT-ASVVLGDDD--PVYDEQACFSRQKLLDVSSEVKGCEWLKDVKLEEYDSK--KDGIFKCYGERFG-GILPD-----GSFDVKKSLEAYDAIGVDEKKTEIYDAFNSCNIDG-------------------GPIIK-----------------------YDPEEPFRHCFTAELAK-ICPLPE---------------------------------------------------------------
>Lithobius_forficatus_VG_c489988_g1_i3_CDS1
MK-----ITICS-LLFF-FACAFAQYQ----TVDKVCIDIPKILKDAVEGDGCDWIKTDEGYDYFEDN-RDKIFDCLFKKYD-ITVPN-----GIIVPEDQLKLFNVMFLPNKKDVLLSGFNGCNEEY-------------------LKAVS-----------------------EDKLRDFDRCCNAVLVK-ECKE-----------------------------------------------------------------
>Scolopendra_morsitans_VG_c12438_g1_i1_CDS1
MAK----IIGIC-IFIV-LCWWNVLAD----IQMENCLDMDKPRKERREHIR---ICRQEAGNSTDR--NDKFRKCIRAYRR-KEMEDRRASFRGKQAVDRWIAFLRPYIVDKHLEVEAAFRKCWTEE-------------------FEMVQRREG------------NPSEEKIQMQKELFENCVTSSLAE-YCTFSYSQAHE-VFNNVK---------------------------------------------------


##SLPTX07
>SLPTX07_Lforficatus_VG_c525839_g1_i2|CDS1/1-67
-----------MLMKSTYI-------------------------------------IGLVFVLSLFLFVVESEAE-----------------------QC-IRKCLGKG-PPVPPCDR--GWKQHP--QVGSCGPNL-----KLVYCCK-------------------------------------
>SLPTX07_Lforficatus_VG_c535256_g4_i1|CDS1/1-71
--------MKKLTMKFIFV-------------------------------------FAIV-VLCLAAISSEVEA-----------------------G-CSLGPCLDRSAPESKFCPP--GSEDLQKYEF--CGKDK-----VKHWCCKD------------------------------------
>SLPTX07_Lforficatus_VG_c535256_g4_i2|CDS1/1-71
--------MKKLTMKFIFV-------------------------------------FAIV-VLCLAAISSEVEA-----------------------G-CSLGPCLDRSEPESKFCPP--GSEDLQKYEF--CGKDK-----VKHWCCKD------------------------------------
>SLPTX07_Lforficatus_VG_c536597_g1_i3|CDS4/1-72
--------MKKLKMKFIFV-------------------------------------LAVV-FLCLAAISPEAEAE---------------------TA-CQLGPCIAKN--KTKFCPA--GYEAMKNREP--CGNNK-----HRTSCCKLH-----------------------------------
>Scolopendra_subspinipes_GGDW01000277.1/1-63
----------MNTKKLFLM-------------------------------------LFTLSVISGIAVAATIERANR-----------------AVPV-CND-EC-----PPGYVCA-----------THIQC---------IRAPCCEKQ-----------SN----------------------
>Scolopendra_subspinipes_GGDW01000278.1/1-79
---------MSSKILAFYA-------------------------------------LLFMTVLSNTVMGATIDKSIPKPIPREAIEEIEVNKRGSNPY-CKEENC-----PPFKHCPE----------EPIAC---------FEGHCCF-------------------------------------
>Scolopendra_subspinipes_GGDW01000279.1/1-79
---------MSSKILAFYA-------------------------------------LLFMTVLSNTVMGATIDKLILKPIPREAIEEIEVNKRGSSPY-CKEENC-----PPFKHCPE----------EPIAC---------FEGHCCF-------------------------------------
>Scolopendra_subspinipes_GGDW01000280.1/1-79
---------MSSKILAFYA-------------------------------------LLFMTVLSNTVMGATIDKLILKPIPREAIEEIEVNKRGSSPY-CKEENC-----PPFKHCPE----------EPIAC---------FEGHCCF-------------------------------------
>Scolopendra_subspinipes_GGDW01000281.1/1-79
---------MSSKILAFYA-------------------------------------LLFMTVLSNTVMGATIDKLILKPIPREAIEEIEVNKRGSNPY-CKEENC-----PPFKHCPE----------EPIAC---------FEGHCCF-------------------------------------
>Scolopendra_subspinipes_GGDW01000282.1/1-79
---------MSSKILAFYA-------------------------------------LLFMTVLSNTVMGATIDKSIPKPIPREAIEEIEVNKRGSSPY-CKEENC-----PPFKHCPE----------EPIAC---------FEGHCCF-------------------------------------
>Scolopendra_subspinipes_GGDW01000283.1/1-112
--------MLARTLLIILIISTGSSIAATLPFKYGDSSGCQHKISTMSSNILIGQILFFGTLFSNTVMSASITTPRN----DEGIKGIDIYP-GGNPY-CVESSC-----PPGKRCPL----------EPIAC---------FVGPCCV-------------------------------------
>Scolopendra_subspinipes_GGDW01000284.1/1-63
--------MLARTLLIILI------------------------------------------ISTGSSIAATLP-----------------FKYGDSSG-CQDSSC-----PIGQVCAP----------EYVKC---------FRGPCCVAG-----------FGK---------------------
>Scolopendra_subspinipes_GGDW01000285.1/1-71
-------MMRVGTFLIFFVF-----------------------------------ILFTTSLMIGSSNAANLP-----------------FSSDTFFG-CRASLC-----RFGEVCEP----------NYISC---------FRSPCCVSG-----------FGK---------------------
>Scolopendra_subspinipes_GGDW01000286.1/1-71
-------MMRVGTFLIFFVF-----------------------------------ILFTTSLMIGSSNAATLP-----------------FSGGNSFG-CRDSSC-----PFGQVCAP----------SYIRC---------FRSPCCVSG-----------FGK---------------------
>Scolopendra_subspinipes_GGDW01000287.1/1-71
-------MMRVGSFLIFFVF-----------------------------------ILFTTSLMIGSSNAATLP-----------------FSSGNSFG-CRDSSC-----PFGQVCAP----------SYISC---------FRSPCCVSG-----------FGK---------------------
>Scolopendra_subspinipes_GGDW01000288.1/1-71
-------MMRVGTFLIFFVF-----------------------------------ILFTTSLMIGSSNAANLP-----------------FSSGNSFG-CRDSSC-----PFGQVCAP----------SYISC---------FRSPCCVSG-----------FGK---------------------
>Scolopendra_subspinipes_GGDW01000290.1/1-67
--------MNKNMKKLVFI-------------------------------------LFILSVISDFVLAATFYNADS----------------TSVPG-CSDSDC-----PPNQVCA-----------THIQC---------FAPPCCEPK-----------SG----------------------
>Scolopendra_subspinipes_GGDW01000291.1/1-75
LVRITIHIKNMNMKKLVFI-------------------------------------LFILSVISDFVLAATFYNADS----------------TSVPG-CSDSDC-----PPNQVCA-----------THIQC---------FAPPCCEPK-----------SG----------------------
>Scolopendra_subspinipes_GGDW01000292.1/1-67
--------MNKNMKKLVFI-------------------------------------LFILSVISDFVLAATFYNADS----------------TSVPG-CSDSDC-----PPNQVCA-----------THIQC---------FAAPCCEPK-----------SG----------------------
>SLPTX07-KC144163.1/1-100
-------------MLAFYA-------------------------------------LLFVTVFSNTVMGATIDKPIP----REAIEEIEVNKRRNSPY-CKEEKC-----PPGKHCPK----------VQIAC---------FHGHCCFNSPYCKEEKCP--PGK-----HCPKVQIACFHGHCCF
>SLPTX07-KC144170.1-2/1-70
-------------MLAFYA-------------------------------------LILVTVFSNTVMGTTILKPIP----REAIEEIEVNKRGNSPY-CREEKC-----PPGKHCPK----------IPKAC---------IYGHCCF-------------------------------------
>SLPTX07-KC144198.1/1-70
-------------MLAFYA-------------------------------------LILVTVFSNTVMGTTIPKPIP----REAIEEIEVNKRGNSPY-CREEKC-----PPGKHCPK----------IPKAC---------IYGHCCF-------------------------------------
>SLPTX07-KC144379.1-1/1-70
-------------MLAFYA-------------------------------------LILVTVFSNTVMGATIPKPIP----REAIEEIEVNKRGNSPY-CREEKC-----PPGKHCPK----------IPKAC---------IYDHCCF-------------------------------------
>SLPTX07-KC144390.1-1/1-70
-------------MLAFYA-------------------------------------LILVTVFSNTVMGTTIPKPIP----REAIEEIEVNKRGYSPY-CREEKC-----PPGKHCPK----------IPKAC---------IYGHCCF-------------------------------------
>SLPTX07-KC144675.1-2/1-70
-------------MLAFYA-------------------------------------LLFVTVFSNTVIGATIDKPIP----REAIEEIEVNKRRNSPY-CKEENC-----PPGKHCPK----------VQIAC---------IYGHCCF-------------------------------------
>SLPTX07-KC144790.1-1/1-70
-------------MWAFYA-------------------------------------LILVTVFSNPVMGTTILKPIP----REAIEEMEVNKGGNSPY-GREEKC-----PPGKHCPK----------IPKAC---------IYAHCCF-------------------------------------
>SLPTX07-KC144834.1/1-70
-------------MLAFYA-------------------------------------LLFVTVFSNTVMGATIPKPIP----REAIEEIEVNKRGDSPY-CREEKC-----PPGKHCPK----------IPKAC---------IYGHCCF-------------------------------------
>SLPTX07-KC145021.1-1/1-70
-------------MLAFYA-------------------------------------LILVTVFSNTVMGATIPKPIP----REAIEEIEVNKRGNSPY-CREEKC-----PPGKHCPK----------IPKAC---------IYGHCCF-------------------------------------
>SLPTX07-k-Ssm2a/1-74
-------------MLVFYA-------------------------------------LLFVTVFSNTVMGATIDKPIPKPILREAIEEIEVNKRAQNHY-CKEHNC-----PPGKHCPK----------VPIAC---------VYGPCCF-------------------------------------
>SLPTX07-Ssm1a_JZ722860/1-62
--------MLVRTLLIILV------------------------------------------ISTGSSIAATLP-----------------FKYGDSSG-CQDSSC-----PIGQVCAP----------EYVKC---------FRGPCCVAG-----------FGK---------------------
>SLPTX07-Ssm1b_JZ722861/1-104
--------MLVRTLLIILVISTGSSIAATLPFKYGDSSGCQR-------TILIGQILFLGTLFSNTVMSASITTPRN----DEGIKGVDIYP-GGNPY-CVESSC-----PPGKRCPL----------EPIAC---------FVGPCCV-------------------------------------
>SLPTX07-Ssm2a/1-74
-------------MLVFYA-------------------------------------LLFVTVFSNTVMGATIDKPIPKPILREAIEEIEVNKRAQNHY-CKEHNC-----PPGKHCPK----------VPIAC---------VYGPCCF-------------------------------------
>SLPTX07-Ssm2a_JZ722862/1-63
----------MNTKKLFLV-------------------------------------LFILSVISGVAAAAAFDRANR-----------------AVPG-CDDSEC-----PPNQICA-----------THIQC---------FTTPCCEPK-----------SG----------------------
>SLPTX07-Ssm2f_JZ722858/1-74
-------------MLVFYA-------------------------------------ILFVTVFSNTVMGATIDMPIPKPIFREAIEEIDVNKRGGNPY-CVESSC-----PPGKRCPL----------EPIAC---------FVGPCCV-------------------------------------
>SLPTX07-Ssm2g_JZ722859/1-74
-------------MLVFYA-------------------------------------LLFVSVFSSTVMGATIDMPIPKPILREAIEEIDVNKRADSHY-CKEENC-----PPGKHCPK----------VPIAC---------VYGPCCF-------------------------------------
>Oslo|TRINITY_DN1362_c0_g1_i2.p2|SLPTX07
-------------MKLLFIF------------------------------------VATLSLLISALATDTAPED-------------------DLNG-CHYTDCYGAF-RQGNHCED--HYETK---TWEGCGFFG-----HRDFCCLKAEF-RVQVSPPQFEQFFETRYMP------------M
>Greifswald|TR42005|c0_g3_i1|CDS1|SLPTX07
------------MKKAAIL-------------------------------------LGLVVLIAFVTVSVTGEET------------------------CVFSQC-------GQRCDEASGWKTSDKKDPLTCPKNEKG-----------------------------------------------
>Greifswald|TR42005|c0_g8_i1|CDS3|SLPTX07
--------------------------------------------------------MGLVVLIAFVTVSVTGEET------------------------CVFSQC-------GQRCDEASGWKTSDKKDPLTCPKNEKGEEPQKYYCCKST-----------------------------------
>Greifswald|TR44218|c0_g1_i2|CDS2|SLPTX07
-------------MKFLFVF-----------------------------------------LVSLPILLPSIEASFLGLFGASNTEWVD-----DAEG-CHFTDCHAKIFTGTGECPD--GYKKV---DVVNCGIIV-G---DQEKCCKIG----VYIEPYQYEMVTETHYMP------------A
>Greifswald|TR44218|c1_g2_i1|CDS2|SLPTX07
--------------------------------------------------------------------MPSIEASFLGLFGASNTEWVD-----DAEG-CHFTDCHAKIFTGTGECPD--GYKKV---DVVNCGIIV-G---DQEKCCKIG----VYIEPYQYEMVTETHYMP------------A


##Unchar17
>Oslo|TRINITY_DN4575_c0_g1_i1.p1|Unchar17
--------MK-RVLLLMAVLGGTNAID-----IPQIPSFPAISFAPLEL-----TLGQKAIAPVEDAYTKAQGLTGEINDKMQKVVPILSTFGTEGVAIAEGLGKLAVTMSTTDFSSPLAVCYMAKDAYPIVDAVVIAMEAADT--LNIPGLDELLVPLKMFRSTLGVIRCP--VAVMECMGFGR*--------------
>Unchar17_c482780_g1_i1_CDS2_(+1)
---------------------------------------------------------------------------------MQKVVPILSTFGTEGVAIAEGLGKLAVTMSTTDFSSPLAVCYMAKDAYPIVDAVVIAMEAADT--LNIPGLDELLVPLKMFRSTLGVIRCP--VAVMECMGFGR---------------
>Oslo|TRINITY_DN4575_c0_g1_i5.p1|Unchar17
--------MK-RVLLLMAVLGGTNAID-----IPQIPSFPAISFAPLEL-----TLGQKAIAPVEDAYAKAQGLTGEINDKMQKVVPILSTFGTEGVAIAEGLGKLAVTMSTTDFSSPLAVCYMAKDAYPIVDAVVIAMEAADT--LNIPGLDELLVPLKMFRSTLGVIRCP--VAVMECMGFGR*--------------
>Oslo|TRINITY_DN4575_c0_g1_i2.p1|Unchar17
--------MK-RVLLLMAVLGGTNAID-----IPQIPSFPAISFAPLEL-----TLGQKAIAPVEDAYTKAQGLTGEINDKMQKVVPILSTFGTEGVAIAEGLGKLAVTMSTTDFSSPLAVCYMAKDAYPIVDAVVNAMEAADT--LNIPGLDELLVPLKMFRSTLGVIRCP--VAVMECMGFGR*--------------
>Oslo|TRINITY_DN4575_c0_g1_i6.p1|Unchar17
--------MK-RVLLLMAVLGGTNAID-----IPQIPSFPAISFAPLEL-----TLGQKAIAPVEDAYAKAQGLTGEINDKMQKVVPILSTFGTEGVAIAEGLGKLAVTMSTTDFSSPLAVCYMAKDAYPIVDAVVNAMEAADT--LNIPGLDELLVPLKMFRSTLGVIRCP--VAVMECMGFGQ*--------------
>Oslo|TRINITY_DN5033_c0_g1_i2.p1|Unchar17
--------MKLIIILLVSLLAAVYTADGEEDTIPQLPAFPELDPNTTEAISKIETVGPTVIANLKSAWAKMGDLRKEANDQIAKIYPLLKDEEKSGKPILDSLSKFSESLKATNRTDPLAIPNVANTAFDIAQKLIKTIKDAD---LKIEGIDELQKILTTIQDQLGMIRCP--AAMLKCMVASVADLL--DLVKK*---
>Oslo|TRINITY_DN5033_c0_g1_i5.p1|Unchar17
--------MKLIIILLVSLLAAVYTADGEEDTIPQLPAFPELDPNTTEAISKIETVGPTVIANLKSAWAKMGDLRKEANDQIAKIYPLLKDEEKNGKPILDSLSKFSESLKATNRTDPLAIPNVANTAFDIAQKLIKTIKDAD---LKIEGIDELQKILTTIQDQLGMIRCP--AAMLKCMVASVADLL--DLVKK*---
>Lforficatus_Leg_TR43785|c0_g1_i2|CDS1
MLLKPNVVMKLIIILLVSLLAAVYTANGEEDTIPQLPAFPELDPNTTEAISKIETVGPTVIANLKSAWAKMGDLRKEANDQIAKIYPLLKDDEKNGKPILDSLSKFSESLQATNHTDPLAIPNVANTAFDIAQKLIKTIKDAD---LKIEGIDELQKILTTIQDQLGMIRCP--AAMLKCMVASVADLL--DLVKK----
>Lforficatus_Leg_TR43785|c0_g1_i1|CDS1
MLLKPNVVMN-LIILLVSLLAAVYTADGEEETIPQLPAFPELDPNTTEAISKIETVGPTVIANLKSAWAKMGDLRKEANDQIAKIYPLLKDEGKSGKPILDSLSKFSESLKATNHTDPLAIPNVANTAFDVAQKLIKTIKDAD---LKIEGIDELQKILTTIQDQLGMIRCP--AAMLKCMVASVADLL--DLVKK----
>Oslo|TRINITY_DN47452_c0_g1_i1.p1|Unchar17
--------MT-FLFLISTFLVI-GGAASKDGPLPEIHL-----SESVAH-----LLPQYAITQLNYLNDAFRQFNENVD--LNKLTPALKATGKAGISMLSSLQQLITTLATAQFVNPLAIGSMAKSALQTTKDIEEAMTAIREIPAHIPEDENLTLVLDTLIKILDVLKCLDINEVLGCVGLTSENRP--HLLWFLG*-
>Unchar17_c520715_g1_i1_CDS4_(+1)
----------------------------------------------LEK-----LVPSKFMEPLKHLNEIFENFNKNVD--MEKLQPALLLGGQAGLSVLNSIQKLITIFATGQYLNPLAIGGMAQQGIVTAQKVQEAMTAAREIPVEIPLDQSITFVLTQLTKVLNILKCL--QPL-NCISFGK---------------
>Unchar17_c521686_g1_i1_CDS3_(+1)
--------MQ--LLYLSTLLLL-AGGVVGKGLLPTIPI-----NEKLEK-----LIPAKFLQPLKDLNKVFEEFNDNVD--MEKLKPALDKGGDAGKAALTSLRKLITLFATGQFVNPIAIGNLAQQALTTTTMAQEALQAVEDIPLELPGAKAISFVLKQMSKVLKVLRCL--RPM-NCIKIGR---------------
>Unchar17_c529142_g1_i1_CDS4_(+1)
--------MK--LLLLVTLLGC-SFGVMGDGLIPQIAL-----PQSLTK-----LIPATFLKPLELINKGITTLNGYLD--LGKWKDVLTTGGEAGKQVYSTVMNLVKLLKSGDYSSPFAIADVANEAYYTVIKVQEAIQKVNDMPLYIPFLNSMNETLESLRGNLKLARCI--RPT-NCVALPTMPSFFGGMFGRRSLH
>Unchar17_c529142_g1_i3_CDS2_(+1)
--------MK--LLLLVTLLGC-SFGVMGDGLIPQIAL-----PQSLTK-----LIPATFLKPLELINKGITTLNGYLD--LGKWKDVLTTGGEAGKQVYSTVMNLVKLLKSGDYSSPFAIADVVSIVW-----------------------------------NLQ---------------------------------
>Unchar17_c544158_g6_i1_CDS2_(+1)
--------MK--LLLVLTVLSCASVALAAEGPIPKIKL-----PDSLTS-----LIPAKFLAPLDALNDSIDKLNGLLD--LSKWKDILTSAGEAGQAVYKGLESFVTLMKNGDYTSPFAIADVANNGYDAIGKLQDTIQKVNDVPLYIPGLSALNGALTAVKGNLAVVRCI--KPRWNCFFRSPSIHT--DLSDWELME
>Unchar17_c544158_g6_i4_CDS2_(+1)
--------MK--LLLVLTVLSCASVALAAEGPIPKIKL-----PDSLTS-----LIPAKFLAPLDALNDSIDKLNGLLD--LSKWKDILTSAGEAGQAVYKGLESFVTLMKNGDYTSPFAIADVVST------------RRVDRFITLVPANSKT---------------------------------------------

##Lectin-PG
>C-type_Lectin_Ctasmanianus_TR3368_c0_g1_i1_CDS2|length
--------MAAIR-FTDAVLVFALV---IGSASLASSSDCREGFLRMW--KGCYYFSEVAASWNQSIKECRDRGARL-------------VSVDS-------------AEEQYMLSLHIYKTTG------EKIVYWTSGN---NLADKSV----WKWESLGNPVEVTK--QFWCLLEPNNDGGNENCITIR------SLGCWNDAECSRTTTHILEQPIHYICESYV------------------------------------------------------------------------------------------------------------------------------------------------------------------------------------------------------------GPVVKP-------------------------------------------------------------------------------------PLYAGPA------------------------------------------------------------------------------------------------------------------------------------------------------------------------------------------------------------------------------------------------------------------------------------------------------------------------------------------------------------------------------------------------------------------------------------------------------------------------------------------------------------------------------------------------------------------------------------------------------------------------------------------------------------------------------------------------------------------V
>C-type_Lectin_Ctasmanianus_TR3368_c0_g2_i1_CDS2|length
-------------------------------------------------------------------------------------------------------------------------------------------------------------------------------MEPNNDGGNENCITIR------SLGCWNDAECSRTTTHILEQPIHYICESYV------------------------------------------------------------------------------------------------------------------------------------------------------------------------------------------------------------GPVVKP-------------------------------------------------------------------------------------PLYAGPA------------------------------------------------------------------------------------------------------------------------------------------------------------------------------------------------------------------------------------------------------------------------------------------------------------------------------------------------------------------------------------------------------------------------------------------------------------------------------------------------------------------------------------------------------------------------------------------------------------------------------------------------------------------------------------------------------------------V
>C-type_Lectin_Ctasmanianus_TR27087_c0_g1_i1_CDS4|length
--------MAAIR-FTDAVLVFALV---IGSASLASSSDCREGFLRMW--KGCYYFSEVAASWNQSIKECRDRGARL-------------VSVDS-------------AEEQYMLSLHIYKTTG------ERIVYWTSGN---NLANKSV----WKWESLGTPIEVTK--QFWCLLEPNNDGGNENCITIR------SLGCWNDAECSRTTTHILEQPIHYICESYV------------------------------------------------------------------------------------------------------------------------------------------------------------------------------------------------------------GPVVKP-------------------------------------------------------------------------------------PLYAGPA------------------------------------------------------------------------------------------------------------------------------------------------------------------------------------------------------------------------------------------------------------------------------------------------------------------------------------------------------------------------------------------------------------------------------------------------------------------------------------------------------------------------------------------------------------------------------------------------------------------------------------------------------------------------------------------------------------------V
>C-type_Lectin_TR19087_c0_g1_i2_Scolopendra_subspinipes_GGDW01000056.1
-------MKIFTI--TVSVFIGVVL-----NAEDPNI-----KWFSIPNEKFLYSVSEIDMNWLDAFQFCKKSDGDL-------------IDFSD-------------KDEENNVKDYLKKKYG------RSRYFWSSAT---NSYDLSR----WVFMSSGKNASGV----LWCFGEPNNWAGNEHCALLQ-----TDRSCWNDAKCTERSEH---QKHYAICKKKQ------------------------------------------------------------------------------------------------------------------------------------------------------------------------------------------------------------TESSEPNEEKTL-----------------------------------PERI----------------I------NSVSGAFNKILQVIGLSPREANKKTS----SSNKTKEVS-------------------------------------------IQNKSGIQDKSGIQDDIQNKSGI-------HDN----------------------------------------------------------------------------------------------------------------------------------------------------------------------------------------------------------------------------------------------------------------------------------------------------------------------------------------------------------------------------------------------------------------------------------------------------------------------------------------------------IVI----------------------------------------------------------------------------------------------------------------*
>C-type_Lectin_TR12780_c0_g1_i1_Scolopendra_subspinipes_GGDW01000051.1
--------MASTA--VFSLLILCSL-VSLGHFSCP-------EPFQLID-KYCLYFSSNTANFFKAWEKCLHRNAKL-------------VSIES-------------PRKTNAIIEHLLKM--------DNYHWWVSGT---EFGESKR----WVWMSNGREFDYT----NWCDSQPDNDK--EKCSVLSNRWDTKSPPCWHDVSCNDFNAH-------YICEFNQ----------------------------------------------------------------------------------------------------------------------------------------------------------------------------------------------------------------KPDG------------------------------------------------------------------N-----------------------------KSNQ------------------------------------------------------------------NILSN---------------------------------------------------------------------------------------------------------------------------------------------------------------------------------------------------------------------------------------------------------------------------------------------------------------------------------------------------------------------------------------------------------------------------------------------------------------------------------------------------------------------------------------------------------------------------------------------------------------------------------*
>C-type_Lectin_TR12780_c0_g2_i1_Scolopendra_subspinipes_GGDW01000052.1
--------MASTA--VFSLLILCSL-VSLGHFSCP-------EPFQLID-KYCLYFSSNTANFFKAWEKCLHRNAKL-------------VSIES-------------PRKTNAIIEHLLKM--------DNYHWWVSGT---EFGESKR----WVWMSNGREFDYT----NWCDTQPDSDK--EKCSVLSNRWDTKSPPCWHDVSCNDFNAH-------YICEFNQ----------------------------------------------------------------------------------------------------------------------------------------------------------------------------------------------------------------KPDG------------------------------------------------------------------N-----------------------------KSNQ------------------------------------------------------------------NILSN---------------------------------------------------------------------------------------------------------------------------------------------------------------------------------------------------------------------------------------------------------------------------------------------------------------------------------------------------------------------------------------------------------------------------------------------------------------------------------------------------------------------------------------------------------------------------------------------------------------------------------*
>C-type_Lectin_TR18573_c0_g1_i1_Scolopendra_subspinipes_GGDW01000055.1
--------MLSVIRYIFALLYLVCA-TRAG------CPD---DFIKLTD-SKCFMFSKDRLSWNEAFKRCQRVEAQL-------------LAIGN-------------EDEQNAVDQYIQKNYR------NILYWWSSGS---DQLQEDH----WIWMSNKQVFSYT----KWCGGEPSKINEFYNCLRLI-------PGCWEDANCDFSYNY--------ICE----------------------------------------------------------------------------------------------------------------------------------------------------------------------------------------------------------------------------------------------------------------------------------------------------------------------------------------------------------------------------------------------------------------------------------------------------------------------------------------------------------------------------------------------------------------------------------------------------------------------------------------------------------------------------------------------------------------------------------------------------------------------------------------------------------------------------------------------------------------------------------------------------------------ISV----------------------------------------------------------------------------------------------------------------*
>C-type_Lectin_TR22217_c0_g1_i1_Scolopendra_subspinipes_GGDW01000057.1
--------MISNR--LIALILVCYFEITVGNEPDKDIMENMNKWVKLQNVTGFYYFGSSALNWIESFKFCAEKKAKL-------------VSIET-------------DEENTALFKYIEYKLK------SKHQWWTSGS---SRFTMGK---EWTWMSTGNGLGFT----AWCRGEPNNQRHSDYCLILR-----LPVQCWNDIRCNLRHGH--HDTYHPLCE-------------------------------------------------------------------------------------------------------------------------------------------------------------------------------------------------------------------KPDEKSLG-----------------------------------PLSI----------------I------HGP--------------PMTEGGSPV-------------WSPCVWFIRY---------------------------------VKRDPQWQVRCMSPNDVQ--------------------------------------------------------------------------------------------------------------------------------------------------------------------------------------------------------------------------------------------------------------------------------------------------------------------------------------------------------------------------------------------------------------------------------------------------------------------------------------------------------------------------------------------------------------------------------------------------------------------------------------*
>C-type_Lectin_TR22217_c0_g1_i2_Scolopendra_subspinipes_GGDW01000058.1
--------MISNR--LIALILVCYFEITVGNEPDKDIMENMNKWVKLQNVTGFYYFGSSALNWIESFKFCAEKKAKL-------------VSIET-------------DEENTALFKYIEYKLK------SKHQWWTSGS---SRFTMGK---EWTWMSTGNGLGFT----AWCRGEPNNQRHSDYCLILR-----LPVQCWNDIRCNLRHGH--HDTYHPLCE-------------------------------------------------------------------------------------------------------------------------------------------------------------------------------------------------------------------KPDEKSLG-----------------------------------PLSI----------------I------HGP--------------PMTEGGSPV-------------WSPCVWFIRY---------------------------------VKRDPQWQVRCMSPNDVQ--------------------------------------------------------------------------------------------------------------------------------------------------------------------------------------------------------------------------------------------------------------------------------------------------------------------------------------------------------------------------------------------------------------------------------------------------------------------------------------------------------------------------------------------------------------------------------------------------------------------------------------*
>C-type_Lectin_TR16475_c0_g2_i1_Scolopendra_subspinipes_GGDW01000054.1
--------MFYKV--LLILLLHSAF-----AKENTNEV----EWLDFIVTNKLYAIGDTPMNWLDSWKYCYNMGSDL-------------LTIED-------------KAEEKVLLNYLFTTYG------KQKHFWSSGNIMPNKLEKNRAKAVWFWMTNGRPIDIPL---NWCAGEPNNHNYVESCLRLH-----TPNGCWNDVPCHEKVHE--KYGNFPICTKPQ------------------------------------------------------------------------------------------------------------------------------------------------------------------------------------------------------------IKEVCPCE-----------------------------------------------------------------------------------EEEDDKSGA----ADNQ------------------------------------------------IQNPTNIQVKAGNQTTVKYIPVN-------LTD-------------AQIANLLKG----------------------------------------------------------------------------------------------------------------------------------------------------------------------------------------------------------------------------------------------------------------------KY----------------------------------------------------------------------------------------------------------------------------------------------------------------------------------------------LTNTLEIVIDV----------------------------------------------------------------------------------------------------------------A
>Oslo_TRINITY_DN13658_c0_g1_i2.p1|C-type_Lectin
--------M-WLP--LVAITLVGLV-PFTTTYNLDARFE---DVPGIPDREYFIGPPGLKVPQLQGEAICQKLGGHL-------------PDIRD-------------RREQDALTNRINQEGG------PPRSFLLSGA-----VCRGR----HLWDTTSQPIPRD----LWCNGEPAPSD--KYCTNLKTD---GRGGCVNDHNCDGEFHN-------LLCQKPK-ERGPKGQEPGHAGTPPLELPLFFN---VDPSTIPQFPQFPQYPQNPQYPQYP---------------------------------------------------------------QSPYPSSGP-----------------------------------APDVPYTPGGPFGQGGPNGPGGPNGPGGPQRRDGPYAPGGPYAPGGQYGPGGPYAP-------GGPYAPGGPYGPGGPQGPRQ--------PYTPGG-------PFGPGGP-------NGPGG------------PNGPGGP------RTNEEPYRPGGPYGPGGPYGPGGPYAPGGPLAPG--------------G---PRNPQQPSGPGGPEVEIPYEPGG-------PFGPGGPNGPGG-------PNGPGG-------------PQRRDGPYAPGGPYA---PGGPY----GPGGPYAPGGPYAPGGPYGPGS--PQGPKEPHTPGG---------------PFGPGGPNGPGGPNGPGGPRTNDEPYRPGGPYGPGG---PYGPGG-PYSPGGPLAPGSPN--KPQKPPGKFGVPNKPGGPFGPGGPNGPGGPQRRDGPYAPGGPYAPGGPYGPGGPYAPGGPYAPGGPYGPGSPQGPKEPHTPGGPFGPGGPNGPGGPNGPGGPRTN--DEPY-RPGGPYGPGGPYGPGGPYSPGGPLAPGSPNKPQKPPGKFGV----------------PNKPGGPFGPGGPNGPGGPNGPG--GPQRRDGPYAPGGPFAPGGQYGPDSPYAPGGPYAPGGPYGPGSP-------------------------------------------------------------------------------------------------------------------------------------------------------------------------------------------
>Greifswald_TR44885|c0_g1_i1|CDS1|C-type-lectins
--------M-WLP--LVAITLVGLV-PFATTYNLDARFE---DVPGIPDREYFIGPPGLKVPQLQGEAICQKLGGHL-------------PDIRD-------------RREQDALTNRINQEGG------PPRSFLLSGA-----VCRGR----HLWDTTSQPIPRD----LWCNGEPAPSD--KYCTNLKTD---GRGGCVNDHNCDGEFHN-------LLCQKPK-ERGPKGQEPGHAGTPPLELPLFFN---VDPSTIPQFPQFPQYPQNPQYPQYP---------------------------------------------------------------QSPYPSSGP-----------------------------------APDVPYTPGGPFGQGGPNGPGGPNGPGGPQRRDGPYAPGGPYAPGGQYGPGGPYAP-------GGPYAPGGPYGPGGPQGPRQ--------PYTPGG-------PFGPGGP-------NGPGG------------PNGPGGP------RTNEEPYRPGGPYGPGGPYGPGGPYAPGGPLSPG--------------G---PRNPQQPSGPGGPEVEI----------------------------------------------------------------------------------------------------------------------------------------------------------------------------------------------------------------------------------------------------------------------------------------------------------------------------------------------------------------------------------------------------------------------------------------------------------------------------------------------------------------------------------------------------------------------------------------------------------------------------------------
>Oslo_TRINITY_DN8288_c0_g1_i3.p1|C-type_Lectin
RCVHVHLNMGWLP--ISGVTLLGLL-ISIT--QITAQFE---DVPGIPNKEYFFGPTGSNVDYWQASSVCQRFGGHL-------------AALDR-------------REELGPLQDHLRKKSP------NPPPYWLSGA-----YCRGR----HVWDATGQPIDRD----LWCNGEPNQSD--NYCTQLQN-----AGSCVKESKCDGPSAV-------PICQRPKGDQGPRGTPTGPGG-PEVLPPLYFAPPVAQYGAPGQFPQFPEYPGGPQNPQYPGGQGPNPQYPQYPQYPGGQGPQYPQYPGQGPYPQGGPQPQVPYRPGGPFGPGGPNGPGGPRTNDEPYRPGGPYGPGGPYGPDGPFAPGGPLAPGGPNYPQEPKEPG-KFGVPNKPGGPFGPGGPNGPGGPNGPGGPPKRDGPYAPGGPFGPGGQYGPDSPYAP-------GGPYAPGGPYGPGSPQGPKE--------PHTPGG-------PFGPGGP-------NGPGG------------PNGPGGP------RTNEDPYKPGGPFGPGGPYGPGGPYSPGGPLSPE--------------GNKQ--------------------PKG-------PY------RPTY-------PQDSSS-------------P-DEEVPFKPGGPFG---PGGP---------------------------------------------------------------------------------------------------------------------------------------------------------------------------------------------------------------------------------------------------------------------------------------------------------------------------------------------------------------------------------------------------------------------------------------------------------------------------------------------------------------------------------------------------------------
>Oslo_TRINITY_DN8288_c0_g1_i5.p1|C-type_Lectin
RCVHVHLNMGWLP--ISGVTLLGLL-ISIT--QITAQFE---DVPGIPNKEYFFGPTGSNVDYWQASSVCQRFGGHL-------------AALDR-------------REELGPLQDHLRKKSP------NPPPYWLSGA-----YCRGR----HVWDATGQPIDRD----LWCNGEPNQSD--NYCTQLQN-----AGSCVKESKCDGPSAV-------PICQRPKGDQGPRGTPTGPGG-PEVLPPLYFAPPVAQYGAPGQFPQFPEYPGGPQNPQYPGGQGPNPQYPQYPQYPGGQGPQYPQYPGQGPYPQGGPQPQVPYRPGGPFGPGGPNGPGGPN------------GPGGPPRNDGPFAPGSPFG--------------------------------------------------------------------------------------------------------------------------------------------------------------------------------------------------------------------------------------------------------------------------------------------------------------------------------------------------------------------------------------------------------------------------------------------------------------------------------------------------------------------------------------------------------------------------------------------------------------------------------------------------------------------------------------------------------------------------------------------------------------------------------------------------------------------------------------------------------------------------------
>Oslo_TRINITY_DN8288_c0_g1_i6.p1|C-type_Lectin
RCVHVHLNMGWLP--ISGVTLLGLL-ISIT--QITAQFE---DVPGIPNKEYFFGPTGSNVDYWQASSVCQRFGGHL-------------AALDR-------------REELGPLQDHLRKKSP------NPPPYWLSGA-----YCRGR----HVWDATGQPIDRD----LWCNGEPNQSD--NYCTQLQN-----AGSCVKESKCDGPSAV-------PICQRPKGDQGPRGTPTGPGG-PEVLPPLYFAPPVAQYGAPGQFPQFPEYPGGPQNPQYPGGQGPNPQYPQYPQYPGGQGPQYPQYPGQGPYPQGGPQPQVPYRPGGPFGPGGPNGPGGPRTNDEPYRPGGPYGPGGPYGPDGPFAPGGPLAPGGPNYPQEPKEPG-KFGVPNKPGGPFGPGGPNGPGGPNGPGGPPKRDGPYAPGGPFGPGGQYGPDSPYAP-------GGPYAPGGPYGPGSPQGPKE--------PHTPGG-------PFGPGGP-------NGPGG------------PNGPGGP------QTNEEPYRPGGPFGPGGPYGPGGPYSPGGPLAPQ--------------PQRQ-----TPKEPGKHG--VPHKPGG-------PF------GPGG-------PNGPGG-------------PRRQDGPYAPGGPFG---PGGQY----GPDSPYAPGGPYGPGGPYGPGS--PQGPKEPHTPGG---------------PFGPGGPNGPGG-------------------------------------------------------------------------------------------------------------------------------------------------PNGPGGPQTN--DEPY-RPGGPFGPGGPYGPGGPYSPGGPLEPQGPEEPRGYPQSPGGAPQGPQTPKDPGKHGVPHKPGGPFGPGGPNGPGGPNGPG--GPRRQDGPYAPGGPFGPGGQYGPDSPYAPGGPYGPGGPYGPGSPQGPKEPHTPGGPF-----------------------------------------------------------------------------------------------------------------------------------------------------------------------------G
>Greifswald_TR51977|c3_g1_i1|CDS1|C-type-lectins
--------MGWLP--ISGVTLLGLL-ISIT--QITAQFE---DVPGIPNKEYFFGPTGSNVDYWQASSVCQRFGGHL-------------AALDR-------------REELGPLQDHLRKKSP------NPPPYWLSGA-----YCRGR----HVWDATGQPIDRD----LWCNGEPNQSD--NYCTQLQN-----AGSCVKESKCDGPSAV-------PICQRPKGDQGPRGTPTGPGG-PEVLPPLYFAPPVAQYGAPGQFPQFPEYPGGPQNPQYPGGQGPNPQYPQYPQYPGGQGPQYPQYPGQGPYPQGGPQPQVPYRPGGPFGPGGPNGPGGPRTNDEPYRPGGPYGPGGPYGPDGPFAPGGPLAPGGPNYPQEPKEPG-KFGVPNKPGGPFGPGGPNGPGGPNGPGGPPKRDGPYAPGGPFGPGGQYGPDSPYAP-------GGPYAPGGPYGPGSPQGPKE--------PHTPGG-------PFGPGGP-------NGPGG------------PNGPGGP------KTDEQPYRPGGPYGPGGPYGPGGPYAPGGPLAPG--------------GRRPRPRPHHPKQPGKHG--VPHKPGG-------PFGPGGPNGPGG-------PNGPGG-------------PRKQDGPYAPGGPFG---PGGQY----GPDSPYAPGGPYAPGGPYGPGS--PQGPKKPHTPGG---------------PFGPGGPNGPG--------------------------------------------------------------------------------------------------------------------------------------------------------------------------------------------------------------------------------------------------------------------------------------------------------------------------------------------------------------------------------------------------------------------------------------------------------------------------------------------
>Oslo_TRINITY_DN8288_c0_g1_i4.p1|C-type_Lectin
RCVHVHLNMGWLP--ISGVTLLGLL-ISIT--QITAQFE---DVPGIPNKEYFFGPTGSNVDYWQASSVCQRFGGHL-------------AALDR-------------REELGPLQDHLRKKSP------NPPPYWLSGA-----YCRGR----HVWDATGQPIDRD----LWCNGEPNQSD--NYCTQLQN-----AGSCVKESKCDGPSAV-------PICQRPKGDQGPRGTPTGPGG-PEVLPPLYFAPPVAQYGAPGQFPQFPEYPGGPQNPQYPGGQGPNPQYPQYPQYPGGQGPQYPQYPGQGPYPQGGPQPQVPYRPGGPFGPGGPNGPGGPRTNDEPYRPGGPYGPGGPYGPDGPFAPGGPLAPGGPNYPQEPKEPG-KFGVPNKPGGPFGPGGPNGPGGPNGPGGPQTNEEPYRPGGPYGPGGPYGPGGPYSPEMLEEPQTYPLGPGGPEGPEATEQPKEEGWVPRKKPDDKGGWEIEYVWHAPPGKPVPTTDDYESKKV------------PDGKGGYIIEYIFKPKRRPYRPYPTPAPAG--GP----RPGGPGWSE--------------TKIPDGRGGYKIKFKWIG--FPGQPLP-------PG-LGGNKGPGRGWIKRMVPDGKGG-------------LIEK---YVWGGKPGIVEQGGNLKMPPGFNLNIAPPGYKVKKVPDGKGGFLTNFVRDPRSAAD---------------PFAQRFGNGKG----------------------------------------------------------------------------------------------------------------------------------------------------------------------------------------------------NYDRGSGG------------------------GEGGRNFGGGANFGGYFGREPTDESGAFGSSFGVGGGGG-------GGNFGDGG-Y------------------------------------------------------------------------------------------------------------------------------------------------------------------------------------------------


##Calycin
>Calycin-Lipocalin_Craterostigmus_tasmanianus_TR24070_c0_g1_i1_CDS3|length
--------MALVCSLSVIAALIFINNVASEPMEHSCLSKYSARKTLDITKYSGEWYEYLKRGSFLANSTEFRCGLSTYTKVDEFTINGFRTEVGPDDKIRSTHASLKIENPS---NQAKFLLTIPNIGFKGPYW----VVSTDYKYYTIYVSCNENAALPTVSTFVY-TRRPIPSKRTVSAIRRA---VRQNGLDWPTIHNQTTN---------------QIDCPNYP-
>Calycin-Lipocalin_Craterostigmus_tasmanianus_TR24070_c0_g1_i2_CDS3|length
--------MALVCSLSVIAALIFINNVASEPMEHSCLSKYSARKTLDITKYSGEWYEYLKRGSFLANSTEFRCGLSTYTKVDEFTINGFRTEVGPDDKIRSTHASLKIENPS---NQAKFLLTIPNIGFKGPYW----VVSTDYKYYTIYVSCNENAALPTVSTFVY-TRRPIPSKRTVSAIRRA---VRQNGLDWPTIHNQTTN---------------QIDCPNYP-
>Calycin-Lipocalin_Craterostigmus_tasmanianus_TR24070_c0_g1_i4_CDS2|length
--------MALVCSLSVIAALIFINNVASEPMEHSCLSKYSARKTLDITKYSGEWYEYLKRGSFLANSTEFRCGLSTYTKVDEFTINGFRTEVGPDDKIRSTHASLKIENPS---NQAKFLLTIPNIGFKGPYW----VVSTDYKYYTIYVSCNENAALPTVSTFVY-TRRPIPSKRTVSAIRRA---VRQNGLDWPTIHNQTTN---------------QIDCPNYP-
>Greifswald_TR47331|c0_g1_i4|CDS1|lipocalins
--------MA-VTQLLSAAVAVLIMAATANGADDKCLGLNPAAN-----------YDPDQFGKVLWTPYK-----STYAKPDEKCLTQ-ALYMEKDNKLHVVTASQLKDSETVTFQQGIFECGTAPGSFKHPNGAQGIVYATDNKNYYVYVVCLIDGQSETDRRVKFSTNGGDPNTDAEEAFKKASEELQQLGITVPTTEIERQNCKAVTEDQFHENKNHEIKVTNEDE
>Greifswald_TR47331|c0_g1_i5|CDS2|lipocalins
MSSPTSLNMA-VTQLLSAAVAVLIMAAAANGADDKCLGLNPAAN-----------YDPDQFGKVLWTPYK-----STYAKPDEKCLTQ-ALYMEKDNKLHVVTASQLKDSETVTFQQGIFECGTAPGSFKHPNGALGIVYATDNKNYYVYVVCLIDGQGEADRRVKFSTNGGDPNTDAEEAFKKAAEELQQLGITVPTTEIERKNCKAVTEDQFHENKNHEIKVTNEDE
>Greifswald_TR47331|c0_g1_i3|CDS2|lipocalins
MSSPTSLNMA-VTQLLSAAVAVLIMAAAANGADDKCLGLNPAAN-----------YDPDQFGKVLWTPYK-----STYAKPDEKCLTQ-ALYMEKDNKLHVVTASQLKDSETVTFQQGIFECGTAPGSFKHPNGALGIVYATDNKNYYVYVVCLIDGQGEADRRVKFSTNGGDPNTDAEEAFKKAAEELQQLGITVPTTEIERKNCKAVTEDQFHENKNRA--------


##SLPTX14
>Greifswald_TR44926|c0_g3_i1|CDS1|SLPTX14
----------------------------------------------------MFRSGLSFAF-FIIGFCIIGLATMTQDVD-ASQVPHGQRGESRQDASVCTAEMNTRCSMLYCVKPCCENGACRCAC--GM------------------
>Greifswald_TR44926|c0_g4_i1|CDS1|SLPTX14
--------------------------------------------------------------------------MMPQDVD-ARLVPHGQRGESRQDASVCTAEMNTRCSMLYCMNSCCENGACRCAC--GM------------------
>Greifswald_TR44926|c0_g6_i2|CDS1|SLPTX14
----------------------------------------------------MVRSGLSLAF-FIIGFCIIGLAMMPQDVD-ARLVPHGQRGETRQDASVCTAEMNTRCSMLYCMNSCCENGACRCAC--GM------------------
>Greifswald_TR44926|c0_g7_i1|CDS1|SLPTX14
---------------------------------------------------------------------------MTQDVD-ARLVPHGQRGESRQDASVCTAEMNTRCSMLYCVNPCCENGACRCAC--GM------------------
>Greifswald_TR44926|c0_g15_i1|CDS1|SLPTX14
---------------------------------------------------------------------------MTQDVD-ASQVPHGQRGESRQDASVCTAEMNTRCSNVRCVKPCCENGACRCGC--GK------------------
>SLPTX14_TR15808_c0_g1_i1_Scolopendra_subspinipes_GGDW01000342.1
---------------------------------------------------------MRSGF-ILFSIGLIVM-SMATLLE-TRSPP----------LKYCTSEQMQRCAVMFCLSPCCENGQCKCGC--NLYPSNTKIYTSN*------
>SLPTX14_TR19329_c0_g1_i1_Scolopendra_subspinipes_GGDW01000346.1
---------------------------------------------------------MRSAF-IILSIILTMS-SMTVLLE-ARSPP----------LNYCTFEQHRRCSMLLCSSPCCRGGVCRCGCLPDLFPPKPVLI*---------
>SLPTX14_TR18319_c0_g1_i1_Scolopendra_subspinipes_GGDW01000344.1
---------------------------------------------------------MNSTF-IILFLVWTVV-AVVPVVE-GASQP----------RISCSFKQERRCKMLYCLDPCCENGRCKCAC--KFG*----------------
>SLPTX14_TR17762_c0_g1_i1_Scolopendra_subspinipes_GGDW01000343.1
---------------------------------------------------------MTRALIVLLLLCVVAV-SVIDVVQ-SQSKT---------GSNGCDAKLVQNCQRLRCVNPCCQNGKCRCKC--K*------------------
>SLPTX14_TR22155_c0_g3_i1_Scolopendra_subspinipes_GGDW01000348.1
---------------------------------------------------------MNRTLTMILLLCLISF-YAVDIIQ-SAE------------SKGCSPERVKRCEERKCSSPCCRHGKCHCGC--K*------------------
>SLPTX14_TR22155_c0_g5_i1_Scolopendra_subspinipes_GGDW01000349.1
-LKNCSA---------------------------------------------FILNKMNRTLTMILLLCLISF-YAVDIIQ-SAK------------SKGCSAELVKRCQEYKCSSPCCRHGKCHCGC--K*------------------
>SLPTX14_TR22155_c0_g6_i1_Scolopendra_subspinipes_GGDW01000350.1
-LKNCSA---------------------------------------------FILNKMNRTLTMILLLCLISF-YAVDIIQ-SAK------------SKGCSAELIKRCQEYKCSSPCCRHGKCHCGC--K*------------------
>SLPTX14-Ssm1b_JZ722880
---------------------------------------------------------------MIFLLCLISY-YAVDIIQ-SAK------------TKGCSAEQVKHCQELKCLSPCCRNGRCRCGC----------------------
>SLPTX14-Ssm1c_JZ722881
---------------------------------------------------------------MIFLLCLISY-YAVDIIQ-SAK------------TKECTAERIKQCENIKCPRPCCRNGLCLCGC--V-------------------
>SLPTX14-KC144244.1
---------------------------------------------------------MNRILGMIFLFCLISC-YAVDIIQ-SAK------------SNGCSVELVKRCQERKCASPCCRDGECHCDC--K-------------------
>SLPTX14-Sa1a_(+1)_Scolopendra_alternans_GASK01000041
---------------------------------------------------------MNRILGMIFLFCLISC-YAVDIIQ-SAK------------SNGCSVELVKRCQERKCASPCCRDGECHCGC--K*SKLTNETF----------
>SLPTX14-Sm1a_(+1)_Scolopendra_morsitans_GASH01000145
MLGLCEGNGTEAVRLYRQRYPNRHHPDGGGSLLFNNILKIHRFQNTENHINFLLFEKMNPKLCMLLLVCLMAF-YVIETVQ-AKL------------TGECPAELEKECLNRRCASPCCKNNKCHCGC--GRKK*---------------
>SLPTX14-Sm2a_(+1)_Scolopendra_morsitans_GASH01000146
---------------------------------------------------------MNPKLCMLLLVCLMAF-YVIETVQ-AKL------------TGECPAELEKECLNRRCASPCCKNNKCHCGC--GGKK*SNE*F----------
>SLPTX14-Sm2b_(+1)_Scolopendra_morsitans_GASH01000147
---------------------------------------------------------MNPKLCMLLLVCLMAF-YVIETVQ-AKL------------TGECPAELEKECLNRRCASPCCENNKCQCGC--GGKK*SNE*F----------
>SLPTX14_TR20235_c0_g1_i1_Scolopendra_subspinipes_GGDW01000347.1
---------------------------------------------------------MRCLF-GVILLVMIIF-VSCPMTTYGEN------------AQSCTPAQQKECSKRICITPCCENNQCRCGC--GILEGKRKKRNDFILLYKP*
>SLPTX14-Er1a_(+1)_Ethmostigmus_rubripes_GASI01000125
---------------------------------------------------------MRPSF-PLLLIMLLVC-TAHHMVS-GEN------------AQSCTPEQQKTCKQYSCINPCCENNQCRCGC--GILEGESK*NS---------
>SLPTX14-Ssm1a_JZ722879
---------------------------------------------------------MKSWV-CLFTLLIVIF-AFSSLVV-YEVHA----------QDKCTPELTDRCKNFRCASPCCLNGKCECGC--S-------------------
>SLPTX14_TR18955_c0_g2_i1_Scolopendra_subspinipes_GGDW01000345.1
---------------------------------------------------------MSRQTALLVLIVVIAG-CILSEIE-CYENY----GVDYSDVEQCTLQQAIACKRIRCLAPCCRNGECQCNC--KNS*----------------
>SLPTX14_TR13552_c0_g1_i1_Scolopendra_subspinipes_GGDW01000339.1
------------------------------------------------------LLKMKIHI-LLIFVCLFAF-ESPLLLV-NGAAA---------VDGTCTEIMDQRCKMMDCVDPCCIDGYCRCAC--SIS*----------------
>SLPTX14_TR14498_c0_g1_i1_Scolopendra_subspinipes_GGDW01000340.1
---------------------------------------------------------MKTRI-LLFLFCLMIL-PSSPLLV-NRTDK---------GDGTCTQEMDEFCSRYYCADPCCRNGHCRCLC--*-------------------
>SLPTX14_TR14498_c0_g2_i1_Scolopendra_subspinipes_GGDW01000341.1
---------------------------------------------------------MKTRI-LLFLFCLMIL-PSSPLLV-NRTDQ---------GDGNCTQEMDEFCSRYYCADPCCRNGHCRCLC--*-------------------
>SLPTX14_TR11950_c0_g1_i1_Scolopendra_subspinipes_GGDW01000338.1
---------------------------------------------------------MAT---FLILLIICTF-TTVSLLPVNEMTA--------EDGAQCS----RDCTQFSCQNPCCIRGVCHCGCVDD*------------------


##SLPTX16
>SLPTX16_Smaritima_Male_c63502_g1_i1|CDS1_SLPTX16/1-111
----------------MKLILFVAAFC-IFQCYSVSGNS------------------------SSLYVDNKDG--KCVG--PDG-ELHARGQD-WYDNDKCETYQC-LERSDGQF-IIYARGCVEESGRVLSDEQIE-----RGCHLGA--RSGPWPECC-PDNLVCD------------------------------------------------------------------------------------------------------------------------------
>Scolopendra_subspinipes_GGDW01000396.1/1-102
----------------MKLLLVIISFL---------------------------PF-------SEEIPISSNE--NCID--PDG-FVYGPIAK-WYVKGECALHSC-EIGP-EGK-IEHTERCPE-------VFDYAEE--GYHCYLEE-KTAELYPHCC-PT-VICRKTEH--------------------------------------------------------------------------------------------------------------------------
>Scolopendra_subspinipes_GGDW01000397.1/1-121
------------M-WTITIVTVVFAIV----------------------------------------IPQAKG--DCVD--SEG-NQRDSGEV-WTEE-DCVMSAC-SEDK-GQR-YQSYLSCA--------SIIPP-----YGCHLEE-AGSGDFPACC-PD-VICPGESEEEEYQDEEEKQRK-----------------------------------------------------------------------KLERKMKMHKAVLH------------------------
>Scolopendra_subspinipes_GGDW01000398.1/1-74
------------M-LTFQIAAFLCFVV-IITLPHVHGSV------------------------SIGVVESKDG--KCIG--EDG-NEHEVGET-WPGD-DCTSHSC-SNSG-DFY-FEHTVG----------------------------------------------------------------------------------------------------------------------------------------------------------------------------
>Scolopendra_subspinipes_GGDW01000399.1/1-108
--------MHSSI-SILCSILIIQITL----IRSETTFR------------------------IVQSPLGRQN--ECPL--GDGLMTLPAERS-LQVPGECAERTC-YSIG-DKL-HLYSYTCG--------NPEIP-----PRCSKVA-DATQPYPYCC-PV-FQCD------------------------------------------------------------------------------------------------------------------------------
>Scolopendra_subspinipes_GGDW01000400.1/1-108
--------MHSSI-SILCSILIIQITL----IRSETTFR------------------------IVQSPLGRQN--ECPL--GDGLMTLPAERS-LQVPGECAERTC-YSIG-DKL-HLYSYTCG--------NPEIP-----PRCSKVV-DATQPYPYCC-PV-FQCD------------------------------------------------------------------------------------------------------------------------------
>Scolopendra_subspinipes_GGDW01000372.1/1-119
------------M-MMFQTGIVLCLAV-IFTVQCALGY-------------------------SLIKVESNNG--KCID--ENG-NELEVGEQ-WYGN-GCTRNSC-YLID-DEF-YESFSGCG--------IKIHP-----PGCNLEK--GDDEFPFCC-PQ-IRCSGRNKRRGKY-ADYDTQY-------------------------------------------------------------------------------------------------------------
>Scolopendra_subspinipes_GGDW01000373.1/1-108
--------MKS---EVVLTVVLWLGSL-VVVSEGAVGFE------------------------FVTPLPGKPD--ECPV--EDG-KTLAVGAS-EQIPGKCVQRSC-QKVD-GKL-QLQLTGCG--------VVAPP-----PGCVKLE-SKKKSYPECCEPE-IKC-------------------------------------------------------------------------------------------------------------------------------
>Scolopendra_subspinipes_GGDW01000374.1/1-114
------------M-WSLPLSSILLVVL-ILNFPLNRAWV------------------------SRKTIASQNG--NCVS--SDG-VEHSIGES-WNDG-TCTQHKC-TKYGHDKY-VETVVGCA--------VVDVQ-----PHCHLED--GVGDFPACC-PY-EVCEEEEEDKKEK---------------------------------------------------------------------------------------------------------------------
>Scolopendra_subspinipes_GGDW01000375.1/1-114
------------M-WSLPLSSILLVVL-ILNFPLNRAWV------------------------SRKTIASHNG--NCVS--SDG-VEHSIGES-WNDG-TCTQHKC-TKYGHDKY-VETVVGCA--------VVDVQ-----PHCHLED--GVGDFPACC-PY-EVCEEEEEDKKEK---------------------------------------------------------------------------------------------------------------------
>Scolopendra_subspinipes_GGDW01000376.1/1-114
------------M-WSLPLSSILLVVL-ILNFPLNRAWV------------------------SRKTIASQNG--NCVS--SDG-VEHSVGES-WNDG-TCTQHKC-TKYGHDKY-VETVVGCA--------VVDVQ-----PHCHLED--GVGDFPACC-PY-EVCEEEEEDKKEK---------------------------------------------------------------------------------------------------------------------
>Scolopendra_subspinipes_GGDW01000377.1/1-109
------------MKNSCIKLTMLMSVV-INCLNRIEGGV------------------------TRTAVKSDKK--KCIL--EDG-TAIKLSEF-YFDDKKCLRHEC-LKDG-DKF-ILETYGCSP-------NEDVADE---PLCDSVK--RPGKYPDCC-PI-FQCS------------------------------------------------------------------------------------------------------------------------------
>Scolopendra_subspinipes_GGDW01000378.1/1-94
------------M-WTFTFVTTLLVIA-TA-------------------------------------VPQTKG--ACID--DDG-NERSAGES-YTEK-GCIITTC-DELD-GEL-YESSLTCA--------AVRIP-----DECHLEE--GSGEYPFCC-PK-VVCPENF---------------------------------------------------------------------------------------------------------------------------
>Scolopendra_subspinipes_GGDW01000379.1/1-82
---------MKSL------FVLILFVF-FFSLSQFFTAEA-----------------------SSGRKHKHEV--LCVG--SDG-QGHPLNQF-WYDDGNCRRYYC-FKDEDGNL-LEQITNCE--------LAIAE-------------------------------------------------------------------------------------------------------------------------------------------------------------
>Scolopendra_subspinipes_GGDW01000380.1/1-112
---------MKSL------FVLILFVF-FFSLSQIFTAEA-----------------------SSGRKHKHEV--LCVG--SDG-QGHPLNQF-WYDDGNCRRYYC-FKDEDGNL-LEQITNCE--------LAIAE-----GDCTIKP-GIVGRYPDCC-PS-VECPQTTKAS------------------------------------------------------------------------------------------------------------------------
>Scolopendra_subspinipes_GGDW01000381.1/1-162
------------MRRSLTFILFIAIAV-----AAVPRNK------------------------RESGEEKEEY--KCVA--PDG-TNHGLYGV-WYDDELCTKTECTVHLDKGGM-SHLISNCI--------PPVEPDP--EAECIPIS--NPGQFPNCC-PG-LACKKRIITDSEGDVEVQCGHSFEESEGSQ--------------------EPDAEWVD----------IDGSIKKI--------------RVTTEKKFKKFKK---------------------------
>Scolopendra_subspinipes_GGDW01000383.1/1-119
------------M-LFLQITTIFCLVV-ILSLPQVRGAT------------------------SIAKVESVNG--KCID--LDG-SEHEVGET-WYGE-HCRRHSC-SQDG-DDY-YIDTVGCG--------AAHAP------GCRLVP--GEGNYPDCC-PR-PDCSKREKRRGKY-ADYDTQY-------------------------------------------------------------------------------------------------------------
>Scolopendra_subspinipes_GGDW01000384.1/1-218
-----------------MLEAFALCLL-MFTASTSATTN------------------------AMFKTFASQG--RCIG-VFDH-DLHDVEDV-WTNSLHCIKERC-VREE-DSY-FIEVEGCE--------EIDFSIR-LFPECKWER--TAADYPECC-PK-IVCKHHVLGDKYARSAESSEDSEEYYKNYQSF----------NRLKRDSYESDESYEKLRQKRDSDES-DESDEKIRQKRDSDESDESDEKLRQKRDSFESDESDEKLRQ--KRLLWMDDDSEEKLRQKR
>Scolopendra_subspinipes_GGDW01000385.1/1-111
--------MTSLM-LVIPSVLFVIGML-ITGNEAAASIE------------------------IVTPLPGKPN--ECPT-GKDG-VTIPVGKS-IQIPGSCAEKKC-SKSN-NEL-MLESYSCG--------VIAAS-----PGCQIIS-DKTKPYPECC-PD-LKCN------------------------------------------------------------------------------------------------------------------------------
>Scolopendra_subspinipes_GGDW01000386.1/1-154
--------------MKLSIGILLCFMF-TFVICSPPRQKRQLSVDEFNTRIKRNPILNRRDLEQLENFEQFEF--SCIG--PDG-TNYGKEGS-WDVE-NCAQVHC-RIKENGMM-SFRFSSCS--------LPTNE----EGDCKFEY--KPGNYPDCC-PS-LVCLSEDDKNKFTVKKAEKIIREVSYKTL-----------------------------------------------------------------------------------------------------
>Scolopendra_subspinipes_GGDW01000387.1/1-118
------------M-PTFHFAAFLCLAV-IIT--HVNGYV------------------------GIRRAESNDG--KCIG--EDG-NEHEVGEI-WPGD-DCTSHSC-SNSG-DFY-FEHTLGCG--------IVHVP-----GGCDLIE--EDGDYPDCC-PQ-VVCSKRNKRRGKY-ADYDTQY-------------------------------------------------------------------------------------------------------------
>Scolopendra_subspinipes_GGDW01000388.1/1-114
------------M-SIFHFAAFLCLAV-IIT--HVNGYV------------------------GIRRAESNDG--KCIG--EDG-NEHEVGEI-WPGD-DCTSRSC-SNDD-DDY-FEHIEGCG--------KIEAP-----PGCFLID--GDGDYPDCC-PQ-VVCSKRNKRRGKH-ADYD----------------------------------------------------------------------------------------------------------------
>Scolopendra_subspinipes_GGDW01000389.1/1-113
------------M-WTPIVFGAILATT-IL-------------------------------------IAEVTG--GCTD--HNG-NERAPGDV-WTGE-YCTIFHC-EEEN-GEY-FSLGITCP--------SVMEP-----PGCHLDT-DRSGEYPDCC-PD-LVCPEDYSEESDESSDQDSDD-----------------------------------------------------------------------WSKR----------------------------------
>Scolopendra_subspinipes_GGDW01000390.1/1-104
------------M-WTPIVFGAILATT-IL-------------------------------------ITEVTG--GCTD--HNG-NERAPGDV-WTGE-YCTIFHC-LEEN-GEY-YSLGKTCP--------AVMEP-----PGCHLDT-DRSGEYPDCC-PD-LVCPDDYSEESDESSD------------------------------------------------------------------------------------------------------------------
>Scolopendra_subspinipes_GGDW01000391.1/1-113
------------M-WTPIVFGAILATT-IL-------------------------------------ITEVTG--GCTD--HNG-NERAPGDV-WTGE-YCTIFHC-LEEN-GEY-YSLGKTCP--------AVMEP-----PGCHLDT-DRSGEYPDCC-PD-LVCPEDFSEQSDESSDQDSDD-----------------------------------------------------------------------WSKR----------------------------------
>Scolopendra_subspinipes_GGDW01000392.1/1-109
----------MKM-WTPIVFGTILAST-IL-------------------------------------IAEVTSNCGCID--LSG-NERVPGDE-WSGE-ECFMYYC-EEVD-GEY-KSLVKDCG--------FKVAP-----DGCHWDR-DTSLEFPDCC-PR-LVCSEDFSEESDESSDY-----------------------------------------------------------------------------------------------------------------
>Scolopendra_subspinipes_GGDW01000393.1/1-110
------------M-WTPIVFGAILATT-IL-------------------------------------ITEVTG--GCID--HNG-NERAPGDV-WTGE-YCTIFHC-LEEN-GEY-YSLGKACG--------TVGIP-----PGCHLDT-DRSGEYPDCC-PD-LVCPEDYSEES---SDQDSDD-----------------------------------------------------------------------WSKR----------------------------------
>Scolopendra_subspinipes_GGDW01000394.1/1-109
----LKRRQVIKM-WTFTVILTVFTTS-IL-------------------------------------IGEAIG--GCVD--DNG-NERAPGDV-WTGE-HCTVHSC-EEVN-GVL-YMKGKGCG--------TLGVP-----PDCFLDE-DRTGEYPDCC-PR-VVCPVAEESDESG---------------------------------------------------------------------------------------------------------------------
>Scolopendra_subspinipes_GGDW01000395.1/1-194
------------MFSILVRLLIIQGFL-LL---TGEATT------------------------EVISVQPVDG--KCPLPDESG-TLVDPKNE-LLLDKLCMQIKC-ISFG-IRY-FLIINRCG--------NESVPQQ--GKVCTLVE-ARSGNYPDCC-PV-YKCHSKSETNKIEKREEEEELCSGYKDPRETFICKLSLIFLLSCLK----ESFETWQT--RNTNEDRGVSLSEEKL--------------KFLLRRKRREEDSSGE------------ENDI--------
>Cormocephalus_westwoodi_GASL01000045/1-110
---------MNAV------FIVFLSAI-LSYPHESFAEE-------------------------LATKHKHVE--HCLG--SDG-EGHPLNEF-WYDDGMCQRFYC-FRDDEGII-YEQITNCP--------IAIAE-----GDCKINP-GTAGSYPDCC-PT-VICPDSPKAF------------------------------------------------------------------------------------------------------------------------
>Ethmostigmus_rubripes_GASI01000134/1-147
---------MNTV-SVVQFLAVGCAVF-VLYGRGVFAAEGV----------------------KKAGQHKDAE--LCLG--SDG-LGHRLDEF-WYNDDMCQRFLC-FKDDEGIM-YEQIANCP--------IAIAE-----GDCTLKP-GTKGHYPDCC-PA-VECPPEDQKKRKF---------------------------------------------------------------------------------KRKCFLVNILTTLLTKLVKNL---------KKNQQ-
>Ethmostigmus_rubripes_GASI01000135/1-121
---------MNTV-SVVQFLAVGCAVF-VLYGRGVFAAEGV----------------------KKAGQHKDAE--LCLG--SDG-LGHRLDEF-WYNDDMCQRFLC-FKDDEGIM-YEQIANCP--------IAIAE-----GDCTLKP-GTKGHYPDCC-PA-VECPPEDQKEEEI---------------------------------------------------------------------------------------------------------------------
>Ethmostigmus_rubripes_GASI01000136/1-121
---------MNTV-SVVQFLAVGCAVF-RLYGRGVFAAEGV----------------------KKAGQHKDAE--LCLG--SDG-LGHRLDEF-WYNDDMCQRFLC-FKDDEGIM-YEQIANCP--------IAIAE-----GDCTLKP-GTKGHYPDCC-PA-VECPPEDQKEEEI---------------------------------------------------------------------------------------------------------------------
>Ethmostigmus_rubripes_GASI01000137/1-121
---------MNTV-SVVQFLAVGCAAF-VLYGRGVFAAEGV----------------------KKAGQHKDAE--LCLG--SDG-LGHLLDEF-WYNDDMCQRFLC-FKDDEGIM-YEQIANCP--------IAIAE-----GDCTLKP-GTKGHYPDCC-PA-VECPPEDQKEEEI---------------------------------------------------------------------------------------------------------------------
>Ethmostigmus_rubripes_GASI01000138/1-121
---------MNTV-SVVQFLAVVCAVF-VLYGRGVFAAEGV----------------------KKAGQHKDAE--LCLG--SDG-LGHRLDEF-WYNDDMCQRFLC-FKDDEGIM-YEQIANCP--------IAIAE-----GDCTLKP-GTKGHYPDCC-PA-VECPPEDQKEGEI---------------------------------------------------------------------------------------------------------------------
>Ethmostigmus_rubripes_GASI01000139/1-121
---------MNTV-SVVQFLAVVCAVF-VLYGRGVLAAEGV----------------------KKAGQHKDAE--LCLG--SDG-LGHRLDEF-WYNDDMCQRFLC-FKDDEGIM-YEQIANCP--------IAIAE-----GDCTLKP-GTKGHYPDCC-PA-VECPPEDQKEEEI---------------------------------------------------------------------------------------------------------------------
>Ethmostigmus_rubripes_GASI01000140/1-131
---------MNTV-SVVQFLAVGCAVF-VLYGRGVFAAEGV----------------------KKAGQHKDAE--LCLG--SDG-LGHRLDEF-WYNDDMCQRFLC-FKDDEGIM-YEQIANCP--------IAIAE-----GDCTLKP-GTKGHYPDCS-PR-RRIAPLRTKKKGK--------------------------------------------------------------------------------FKRNAFYLPY---------------------------
>Ethmostigmus_rubripes_GASI01000141/1-113
---------MNTV-SVVQFLAVGCAVF-VLYGRGVFAAEGV----------------------KKAGQHKDAE--LCLG--SDG-LGHRLDEF-WYNDDMCQRFLC-FKDDEGIM-YEQIANCP--------IAIAE-----GDCTLKP-GRRATTQTVR-PA-VESPP-----------------------------------------------------------------------------------------------------------------------------
>Ethmostigmus_rubripes_GASI01000144/1-111
-----MT-STRKL-SVSCLIVFMVSSL-IA---VSSGWL------------------------SIGKIAIKDG--KCDP--KNG-NLYAIGEK-WYNDEDCFEITC-IQGDKGSV-AQQVASCP--------VHAVK-----PGCELVF--PGGTYPKCC-PY-YECPNS----------------------------------------------------------------------------------------------------------------------------
>Ethmostigmus_rubripes_GASI01000145/1-111
-----MT-STRKL-SVSCLIVFMVSSL-IA---VSSGWL------------------------SIGKIAIKDG--KCDP--KNG-NLYAIGEK-WYNDEDCFEITC-IQGDKGSV-AQQVASCP--------VHAVK-----PGCELVF--PGGTYPKCC-PY-YECPNS----------------------------------------------------------------------------------------------------------------------------
>Ethmostigmus_rubripes_GASI01000146/1-111
-----MT-STRKL-SVSCLIVFMVSSL-IA---VSSGWL------------------------SIGKIAIKDG--KCDP--KNG-NLYAIGEK-WYNDEDCFEITC-IQGDKGSV-AQQVASCP--------VHAVK-----PGCELVF--PGGTYPKCC-PY-YECPNS----------------------------------------------------------------------------------------------------------------------------
>Ethmostigmus_rubripes_GASI01000147/1-111
-----MT-STRKL-SVSCLIVFMVSSL-IA---VSSGWL------------------------SIGKIAIKDG--KCDP--KNG-KLYAIGEK-WYNDEDCFEITC-IQGDKGSV-AQQVASCP--------VHAVK-----PGCELVF--PGGTYPKCC-PY-YECPNS----------------------------------------------------------------------------------------------------------------------------
>Ethmostigmus_rubripes_GASI01000148/1-112
-----MTFNKEAL-AYPVSSFFMVSSL-IA---VSSGWL------------------------SIGKIAIKDG--KCDP--KNG-NLYAIGEK-WYNDEDCFEITC-IQGDKGSV-AQQVASCP--------VHAVK-----PGCELVF--PGGTYPKCC-PY-YECPNS----------------------------------------------------------------------------------------------------------------------------
>Ethmostigmus_rubripes_GASI01000149/1-96
----------------------MVSSL-IA---VSSGWL------------------------SIGKIAIKDG--KCDP--KNG-NLYAIGEK-WYNDEDCFEITC-IQGDKGSV-AQQVASCP--------VHAVK-----PGCELVF--PGGTYPKCC-PY-YECPNS----------------------------------------------------------------------------------------------------------------------------
>Ethmostigmus_rubripes_GASI01000150/1-96
----------------------MVSSL-IA---VSSGWL------------------------SIGKIAIKDG--KCDP--KNG-NLYAIGEK-WYNDEDCFEITC-IQGDKGSV-AQQVASCP--------VHAVK-----PGCELVF--PGGTYPKCC-PY-YECPNS----------------------------------------------------------------------------------------------------------------------------
>Ethmostigmus_rubripes_GASI01000151/1-111
-----MT-STRKL-SVSCLIVFMVSSL-IA---VSSGWL------------------------SIGKIAIKDG--KCDP--KNG-NLYAIGEK-WYNDEDCFEITC-VQGDKGSV-AQQVASCP--------VHAVK-----PGCELVF--PGGTYPKCC-PY-YECPNS----------------------------------------------------------------------------------------------------------------------------
>Ethmostigmus_rubripes_GASI01000152/1-111
-----MT-STRKL-SVSCLIVFMVSSL-IA---VSSGWL------------------------SIGKIAIKDG--KCDP--KNG-NLYAIGEK-WYNDEDCFEITC-VQGDKGSV-AQQVASCP--------VHAVK-----PGCELVF--PGGTYPKCC-PY-YECPNS----------------------------------------------------------------------------------------------------------------------------
>Ethmostigmus_rubripes_GASI01000153/1-96
----------------------MVSSL-IA---VSSGWL------------------------SIGKIAIKDG--KCDP--KNG-NLYAIGEK-WYNDEDCFEITC-VQGDKGSV-AQQVASCP--------VHAVK-----PGCELVF--PVGTYPKCC-PY-YECPNS----------------------------------------------------------------------------------------------------------------------------
>Ethmostigmus_rubripes_GASI01000154/1-112
-----MT-STRKL-SVSCLIVFMVSSL-IA---VSSGWLS-----------------------STGKSPLKIG--KCDP--KNG-NLYAIGRK-WYNDEDCFEITC-IQGDKGSV-AQQVASCP--------VHAVK-----PGCELVF--PGGTYPKCC-PY-YECPNS----------------------------------------------------------------------------------------------------------------------------
>Ethmostigmus_rubripes_GASI01000155/1-99
----------------------MVSYLCMS---VSSGWL------------------------SIGKIAIKDG--KCDP--KNG-NLYAIGEK-WYNDEDCFEITC-IQGDKGSV-AQQVASCP--------VHAVK-----PGCELVF--PGGTYPKCC-PY-YECPKLVI--------------------------------------------------------------------------------------------------------------------------
>Ethmostigmus_rubripes_GASI01000127/1-109
------------MASFTSFCVLFTFCL-LLLAHQARSGE------------------------RQYKTESRNG--KCVG--EDD-QLHAPTEV-WYNDNDCSEHTC-VNDD-TGY-YEIIRRCT--------LIAYP-----DECHMIN-GTGPRYPQCC-CK-VTCELD----------------------------------------------------------------------------------------------------------------------------
>Ethmostigmus_rubripes_GASI01000128/1-109
------------MASFTSFCVLFTFCL-LLLAHQARSGE------------------------RQYKTESRNG--KCVG--EDD-QLHAPTEV-WYNDNDCSEHTC-VNDD-TGY-YEIIRRCT--------LIAYP-----DECHMIN-GTGPRYPQCC-CK-VTCELD----------------------------------------------------------------------------------------------------------------------------
>Ethmostigmus_rubripes_GASI01000129/1-120
------------M-KSWTAAVLSLGLI-YLSISQNEGAT------------------------TEFPTMNYEG--RCAL--DMF-TLIEVGDT-FNYRHACLSYTC-MKRD-ETF-YVQVHTCD--------APHFENVTSGMICNFTP-PTTGNFPDCC-LK-VNCIAHLNHTSAN---------------------------------------------------------------------------------------------------------------------
>Ethmostigmus_rubripes_GASI01000130/1-96
----------MIN-WVLLLSFLTVALV-AN-------------------------------------VPAIFG--KCID--ENG-KEHDVGET-WQGD-ECSKYECFVSED-GNY-YYTGTGCP--------SFGVP-----PECHLEA--KSGDFPECC-PS-VTCPEE----------------------------------------------------------------------------------------------------------------------------
>Ethmostigmus_rubripes_GASI01000131/1-96
----------MIN-WVLLLSFLTVALV-AN-------------------------------------VPAVFG--KCID--ENG-KEHDVGET-WQGD-ECSKYECFVSED-GNY-YYTGTGCP--------SFGVP-----PECHLEA--KSGDFPECC-PS-VTCPEE----------------------------------------------------------------------------------------------------------------------------
>Ethmostigmus_rubripes_GASI01000132/1-96
----------MIN-WVLLLSFLTVALV-AN-------------------------------------VPAIFG--KCID--ENG-KEHDVGET-WQGD-ECSKYECFVSED-GNY-YYTGTGCP--------SFGVP-----PECHLEA--KSGDFPECC-PS-VTCPEE----------------------------------------------------------------------------------------------------------------------------
>Ethmostigmus_rubripes_GASI01000133/1-96
----------MDN-WVFLFSFLTVALL-VN-------------------------------------VPAIFG--KCID--QNN-AEHDVGES-WQGD-GCSKYTCFVTED-GDY-YYATTRCP--------KYRVP-----PGCHLES--KPGEYPNCC-PR-AICPEE----------------------------------------------------------------------------------------------------------------------------
>SLPTX16-KC144377.1/1-100
-------------------MVLCVGSL-VIFSEGSIGFE------------------------LVTPLPGKPD--ECPV--EDG-RTLAIGQT-EQVPGQCEERTC-IKMD-DQL-YFELAGCG--------ISEAG-----PGCEMFE-SKAETYPECCTPE-IKCN------------------------------------------------------------------------------------------------------------------------------
>SLPTX16-Sa1a_(+1)_GASK01000045/1-114
------MAPPSNP-LFVVLCWALFAYL-MLVLRDIQAAE------------------------RQYRTESRDG--KCVG--EDG-LLHAPTEL-WYNDNDCSEHTC-VNDN-TGY-YEIIRRCT--------LIVYP-----PECHLMN-GTGTRYPKCC-CK-VTCELN----------------------------------------------------------------------------------------------------------------------------
>Scolopendra_morsitans_GASH01000160/1-109
---------MN--------LFLVLFVF-SFSVSQFFAVE------------------------AGGRKHKHQE--VCIG--SDG-KGHQLNQF-WYDNGNCRRFYC-YKDEDGLV-IEQTTNCE--------LAVAE-----NDCRIKP-GKAGRYPDCC-PS-VECPQESKAS------------------------------------------------------------------------------------------------------------------------
>Scolopendra_morsitans_GASH01000161/1-109
---------MN--------LFLVLFVF-SFSVSQFFAVE------------------------AGGRKHKHQE--VCIG--SDG-KGHQLNQF-WYDNGNCRRFYC-YKDEDGLV-IEQTTNCE--------LAVAE-----NDCRIKP-GKAGRYPDCC-PS-VECPQESKAS------------------------------------------------------------------------------------------------------------------------
>Scolopendra_morsitans_GASH01000162/1-109
---------MN--------LFLVLFVF-SFSVSQFFAVE------------------------AGGRKHKHQE--VCIG--SDG-KGHQLNQF-WYDNGNCRRFYC-YKDEDGLV-IEQTTNCE--------LAVAE-----NDCKIKP-GKAGRYPDCC-PS-VECPQESKAS------------------------------------------------------------------------------------------------------------------------
>Scolopendra_morsitans_GASH01000163/1-112
-----MCAKPNHL-FVTVTFIFGFAVC-IV---QISAWT------------------------SIGKIAIKDG--KCDP--KNG-KLYSIGEK-WHNNEDCFEITC-IQGNKGTV-AQQVTSCP--------VHAMK-----TGCKLKF--PKGEFPNCC-PF-YDCSKN----------------------------------------------------------------------------------------------------------------------------
>Scolopendra_morsitans_GASH01000164/1-112
-----MCAKPNHL-FVTVTFIFGFAVC-IV---QISAWT------------------------SIGKIAIKDG--KCDP--KNG-KLYSIGEK-WHNNEDCFEITC-IQGNKGTV-AQQVTSCP--------VHAMK-----TGCKLKF--PKGEFPNCC-PF-YDCSKN----------------------------------------------------------------------------------------------------------------------------
>Scolopendra_morsitans_GASH01000165/1-112
-----MCAKPNHL-FVTITFIFGFALC-IV---QISAWT------------------------SIGKIAIKDG--KCDP--KNG-KLYSIGEK-WHNNEDCFEITC-IQGNKGTV-AQQVTSCP--------VHAMK-----TGCKLKF--PKGEFPNCC-PF-YDCSKN----------------------------------------------------------------------------------------------------------------------------
>Scolopendra_morsitans_GASH01000166/1-111
------MALPSTL-SSIVLRWVLFAIF-LLL---VEAGE------------------------RQYRTESRDG--KCVG--EDG-QVHAVTEI-WYNDNDCSEHTC-VNDH-TGY-YEIIRRCT--------LIVYP-----PECRLVN-GTGTRYPKCC-CG-VTCELN----------------------------------------------------------------------------------------------------------------------------
>Scolopendra_morsitans_GASH01000167/1-111
------MALPSTL-SSIVLRWILFAIF-LLL---VEAGE------------------------RQYRTESRDG--KCVG--EDG-QVHAVTEI-WYNDNDCSEHTC-VNDH-TGY-YEIIRRCT--------LIVYP-----PECRLVN-GTGTRYPKCC-CG-VTCELN----------------------------------------------------------------------------------------------------------------------------
>Scolopendra_morsitans_GASH01000168/1-106
------------M-WALTVFVTILAAA-IP-------------------------------------ITGVTG--VCED--MAG-NGRAPGEV-WTED-SCTLYEC-GEDDSGELNTLFVAGCPL-------SLEIP-----KGCHYEP--RSGNFPYCC-PL-LVCPDYVDKKNVR------------------------------------------------------------RRI------------------------------------------------------
>SLPTX16-Ssm1a_JZ722889/1-109
-------MTTS---ASVIIVVLCLGSL-VVFSEESIGFQ------------------------LVTPLPGKSD--ECPV--EDG-RTLAIGET-DQVPGQCEERTC-VKMD-DQL-YFELAGCG--------ISEVG-----PGCEMFE-SKAKTYPECCTPE-IKCY------------------------------------------------------------------------------------------------------------------------------
>SLPTX16-Ssm2a_JZ722890/1-111
---------MKSL------FVLILLVF-SFSLSQFFTAEA-----------------------NSGRKHKHEV--LCVG--ADG-QGHPLNQF-WYDDGNCRRFYC-FKDEDGNL-LEQTTNCE--------LAIAE-----GDCIIKP-GTVGRYPDCC-PS-VECPQITKAS------------------------------------------------------------------------------------------------------------------------
>SLPTX16-Ssm3a_JZ722891/1-112
----MVFAKPSYF-FTTSVFIICFAVC-FI---EIVAWT------------------------SIGKIGIKNG--KCDP--KTG-QLYGIGEK-WYNNEDCFEITC-IQGNKGTV-AQEIKSCP--------VHAIK-----PGCELKF--PKGQYPKCC-PY-YECPKK----------------------------------------------------------------------------------------------------------------------------
>Oslo|TRINITY_DN1017_c0_g1_i1.p1|SLPTX16
ESLAMHVLTLNTA-AMLKTATFICFLV-LPIAWAQINLQ------------------------LVRIEKGKDK--ECAI-KEQD-EPLKLGGK-ITSKKGCVQIEC-NDFGEDHV-VIKRQSCG--------EVSIPKD---SGCTSES-DDSKPFPDCC-PK-PKCEKKKD--------------------------------------------------------------------------------------------------------------------------
>Oslo|TRINITY_DN1093_c0_g1_i1.p1|SLPTX16
P---SSVGIPNTA-AMLKTALLFC-LV-LPIAWA-QIMS------------------------IQRVEEGKPK--ECVI-EGED-KRLKVGET-ITGK-GCEEFSC-EDREGNQV-TLFQSRC---------EMDFPGK---NKCTEEPGDDSKPFPYCC-PK-QKCN------------------------------------------------------------------------------------------------------------------------------
>Oslo|TRINITY_DN1093_c0_g2_i2.p1|SLPTX16
P---SSVGIPNTA-AMLKTALLFC-LV-LPIAWAAQGLE------------------------IQKIEKGKDK--VCTI-KGED-KTLKVGEI-NTLK-GCIEVAC-DGHGEDEV-VITRSTCG--------SMSFP-----KECHLDSGDDSQPYPKCC-PK-IKCDPIKKD-------------------------------------------------------------------------------------------------------------------------
>Oslo|TRINITY_DN2065_c0_g1_i9.p1|SLPTX16
------------M---LLKASLILAVA-VSVSWAWEGHK------------------------YVEIKKGDPE--ECPL--SDG-RKLKVDESTVTTGPGCQKIHC-GKVSDTKL-HIYTTGCW--------VMDIP------GCDKQTKDDSKPYPDCC-PM-PDCTKEEIKKKFE-------------------------------------------------------------------------------WLKKMLPYPVYLS-------------------------
>Greifswald|TR44062|c0_g1_i1|CDS1|SLPTX16
------------M---LLKASLILAVA-VSVSWAWEGHK------------------------YVEIKKGDPE--ECPL--SDG-RKLKVDESTVTTGPGCQKIHC-GKVS---------------------------------------------------------------------------------------------------------------------------------------------------------------------------------------
>Greifswald|TR44062|c0_g1_i2|CDS1|SLPTX16
------------M---LLKVSLILAVA-VSVSWAWEGHK------------------------YVEIKKGDPE--ECPL--SDG-RKLKVDESTVTTGPGCQKIHC-GKVS---------------------------------------------------------------------------------------------------------------------------------------------------------------------------------------
>Greifswald|TR44062|c0_g2_i1|CDS1|SLPTX16
------------M---LLKASLILAVA-VSIAWAWEGHK------------------------YVEIKKGDPE--ECPL--SDG-RKLKVDESTVTTGPGCQKIHC-GKVSDTKL-HIYTTGCW--------VMDIP------GCEKQT-------------------------------------------------------------------------------------------------------------------------------------------------
>Greifswald|TR44062|c0_g4_i1|CDS1|SLPTX16
------------M---LLKASLTLLVA-VSIAWAWEGHK------------------------YVEIKKGDPE--ECPL--SDG-RKLKVDESTVTTGPGCQKIHC-GKVS---------------------------------------------------------------------------------------------------------------------------------------------------------------------------------------
>Greifswald|TR44062|c0_g7_i1|CDS2|SLPTX16
------------M---LLKVSLILAVA-VSVSWAWEGHA------------------------YVEIKKGDPE--ECPL--SDG-RKLKVDESTVTTGPGCQKIHC-GKVSDTKL-HIYTT-----------------------------------------------------------------------------------------------------------------------------------------------------------------------------
>Greifswald|TR45554|c0_g10_i1|CDS1|SLPTX16
---------------MLKTATFICFLV-LPIVWAQINLQ------------------------LVRIEKGKDK--ECAI-KEQD-EPLKLGGK-ITSKKGCVQIEC-NDFGEDHV-VIKRQSCG--------EVSIPKD---SGCTSES-DD----------------------------------------------------------------------------------------------------------------------------------------------
>Greifswald|TR45554|c0_g2_i1|CDS1|SLPTX16
-------------------------MV-LPIVWAQINLQ------------------------LVRIEKGKDK--ECAI-KEQD-EPLKLGGK-ITSKKGCVQIEC-NDFGEDHV-VIKRQSCG--------EVSIP-------------------------------------------------------------------------------------------------------------------------------------------------------------
>Greifswald|TR45554|c0_g3_i1|CDS1|SLPTX16
---------------MLKTATFICFLV-LPIVWAQINLQ------------------------LVRIEKGKDK--ECAI-KEQD-EPLKLGGK-ITSKKGCVQIEC-NDFGEDHV-VIKRQSCG--------EVSIPKD---SDCTSES-DDSKPFPDCC-PK-PKCGKKKD--------------------------------------------------------------------------------------------------------------------------
>Greifswald|TR45554|c0_g5_i1|CDS2|SLPTX16
---------------MLKTATFICFLV-LPIVWAQINLQ------------------------LVRIEKGKDK--ECAI-KEQD-EPLKLGGK-ITSKKGCVQIEC-NDFGEDHV-VIKRQSCG--------EVSIPKD---SGCTSES-DDSKPFPDCC-PK-PKCEKKKD--------------------------------------------------------------------------------------------------------------------------
>Greifswald|TR48884|c1_g11_i1|CDS1|SLPTX16
---------------MLKTAVLVC-LV-LPIAWA-QIMT------------------------IQRVEEGKPK--ECVI-EGED-KRLKVGET-ITAK-GCEEFSC-EDREGNQV-TLFQSRC---------E-----------------------------------------------------------------------------------------------------------------------------------------------------------------
>Greifswald|TR48884|c1_g4_i1|CDS2|SLPTX16
-------------------------------------MR------------------------IQRVEEGKPK--ECVI-EGED-KRLKVGET-ITAK-GCERFSC-EDREGNQV-TLFQSRC---------EMDFPGK---NKCTEEPGDDSKPFPYCC-PK-QKCN------------------------------------------------------------------------------------------------------------------------------
>Greifswald|TR48884|c1_g9_i2|CDS2|SLPTX16
---------------MLKTALLLC-LV-LPIAWAAQGLQ------------------------IQKIEKGKDK--VCTI-KDED-KTLKVGEI-NTLK-GCIEVAC-DGHGEDEV-VITRSTCG--------SMSFP-----KECHLDSGDDSKPYPKCC-PK-IKCDPIKKD-------------------------------------------------------------------------------------------------------------------------


##SLPTX17
>Strigamia_maritima_Female_c28049_g1_i1|CDS2_SLPTX17
MLLQFSNFFNMKIFLL----AIF-----VVTAAVAFA--VD--DCFDEEK----GKEVWQPLKEECMTQV--GPDAEERVKKIFVCMYKKVGIL---SEDGNVLDYQKFKTAYTDAK--ARDL-TDVFAEM-DGCWNSA--------N-DMVPAFFTCWKPKLLTLC---PDAK------KWSEDL-------
>Strigamia_maritima_Male_c29295_g1_i1|CDS2_SLPTX17
M--------KIKTLFI---MRTF-----ILFVVLGMA--AAE-TCFDHNR----IETDYKPLKAECKAEI-HDEDAVVRMKKLTKCLITKKGWL---HADGT-FDFDAFEDESEKML--ITTKKGEIMQIM-KTCWDNSSD-----GD-TKLAQFFGCYKPKVNEIC---TDAL------QWED---------
>Strigamia_maritima_Male_c37780_g1_i1|CDS1_SLPTX17
MLLQFSNFFNMKIFLL----AIY-----VVTAAVAFA--VD--DCFDEEK----GKEVWQPLKEECMTQV--GPDAEERVKKIFVCMYKKVGIL---SEDGNVLDYQKFKTAYTDAK--ARDL-TDVFAEM-DGCWNSA--------N-DMVPAFFTCWKPKLLTLC---PDAK------KWSEDL-------
>Strigamia_maritima_Male_c172758_g1_i1|CDS3_SLPTX17
M---------CK--LM----IIF-----AAVIAFAYA--TE--DCFDKQK----LIAGWKDSRDHCKEQI--PAGSDHFIKNVAACMMKKHGLL---SEDGV-LNYVEVRAEYENLK--ARDI-EDVMKEM-DQCWESS--------N-HVPAEFFECWTPKLHQLC---PDSV------TWIEDH-------
>Scolopendra_subspinipes_GGDW01000416.1
----------MKGKLF----PLF----VEIIVCLGIIEAARE-TCMDLSK----YGEEVKNHAEELGMTT-EDLKDKEKTSTVVASLFLKNKAL-----ETF-VVTEKFREFMMLFI--IDEK-KEIVDAMITKCAGDKT-------L-LSIAEFFDCYAEERKQ----------------------------
>Scolopendra_subspinipes_GGDW01000415.1
----------MRSWLL---FAVF-----LYTLIFQVL--SDETQCHFNTD-----DPEAEEIAKKC---------SDENDEDIPLCMLKLSGVI---TEENE-VKQDKLEEYFEKLL--ITEKRQEIKQAA-TECYETHITSGTGEAK-EKVKELIQCCTEKIHKIC---FPDT------EPTED--------
>Scolopendra_subspinipes_GGDW01000401.1
----------MTFFVC--GFVAF-----ITICILAQE--QQE-QCYDYVA----FEQMIRDSLKACQVDLDRDIGNDEKMKEGMNCGLRNNNVT---NENNE-IIVENFIEGGKRFI--INKK-DEIDSLL-RDCAQNKT-------T-ISMKEFGECFNTGFKKLC---PYDPDM----TAFSPGI------
>Scolopendra_subspinipes_GGDW01000402.1
M--------NRRNQVL----LVF-MT--VTLLSLSFST-RNE-RCYICGE----------ECVQFCCRKW------------MFRVCCYSYGWI---SKGVN-FE--------------KKESNQKILKT---------------------------------------------------------------
>Scolopendra_subspinipes_GGDW01000403.1
----------MKVFLC----LAFA----LVFVQLAFG--QDD-KCFDKEK----IREDMKKSLSDCDMSEDDDLKDKKNKMKLIGCMLKKGGAL---NGDNQ-LVLEEFKKMKEPYI--LTNK-DKIMKVC-DDCCDGG--------T-CEPKEFFKCLKGGLK-----------------------------
>Scolopendra_subspinipes_GGDW01000404.1
M---------LHLYYS----VLFFL---AASACLATA--EDG-ECFDEKS----MNEKYKDAIGKCKKDH--PIGSDKRTQKMVVCLLKEHGMV---DKDLN-LDYDKFQEEADSVA--LKFK-DELREVT-NKCKEDASK-----AR-QKLMTFFLCYTGGIHKIC---PETS------KWRKQILEE----
>Scolopendra_subspinipes_GGDW01000405.1
MG------V-INSFMIYNGLILLDILF-MTGLITGKPKPTFD-DCFHWEKKNPHVHRDSIELFHKCGVFK----NTDTNNYEHFKCVFEAGELT---DGKEN-VNVEKLKELMNFYT--YPKFKQSILEAV-NECAKS-----------IKLEDFLPCMATETQKAC---PKDRMF----GHFDDRK------
>Scolopendra_subspinipes_GGDW01000406.1
M--------KMKIALC----FFF-----FASAFLKVI--LAE-ECGDENS----AAEQEQRRRMEEKFAEDTENENEQKFFPAWIKILKEDGVI---DENDI-LDVEKFKDWESKLIVSVQKK-DELFNAM-DGCAENKE-------K-FDAHQLLPCYEDAIQRICN-ITTDE-------------------
>Scolopendra_subspinipes_GGDW01000407.1
M--------KMKIALC----FFF-----FACTFLNDI--LAN-ECSDLNS----PGEQEQRRRMEEKFAEDTENENEEKFFPAFIKILKEDGVV---DENNK-LDVEKLKEWDSRLVTNLEKR-DELFKAM-DVCAENEE-------KPPDALKLLTCYEDAYAKICN--TTDE-------------------
>Scolopendra_subspinipes_GGDW01000408.1
----------MKTSMC----IVF-----ALVAAYSVT--AN--KCVDKEK----MKAELKEPFEKCGFTE-QDKGNMEKAKEAMKCVMENEGIL---TSDGQ-IIMEKFKSAKADYI--KADKIDDINKIV-DGCCSAE--------Q-CEAKAFFECVKPEIIKLCAGSPGDM-------------------
>Scolopendra_subspinipes_GGDW01000409.1
----------MKTSMC----IVF-----ALVAAYSVT--AN--KCVDKEK----MKAELKEPFEKCGFTE-QDKGNMEKAKEAMKCVMENEGIL---TSDGQ-IIMEKFKSAKADYI--KADKLDDINKIV-DGCCSAE--------Q-CEAKAFFECFKPEIMKLCAGSPGDM-------------------
>Scolopendra_subspinipes_GGDW01000411.1
----------MNSLLS----VAL------VVVTIGAAL-AKE-QCWDTEK-----LKEFVPALKECGMKK-EDTENKEKMKEVFICIAKKEEMI---EED-E-IITEKLKEWESKFA--LAGRTADIKTII-DKCSEKKE-------K-VETSKFLKCYKQEMDELC---EKDM------SFFE---------
>Scolopendra_subspinipes_GGDW01000412.1
----------MKVFLC----VAFA----LVLVELTFG--QDD-LCFDKEK----IRAEMKNSLSECGMTE-DDLKTKENKKMLFGCMMKKQGAL---TDDNQ-IVLAKYKEMKEKYI--LKNK-DKIFQVC-DDCCKGD--------T-CELEEFIKCLKDGLKEDC---PNDK------CEAEE--------
>Scolopendra_subspinipes_GGDW01000413.1
----------MKVFLC----LAFA----LVFVQLAFG--EGD-LCFDKEK----FKEDMKGMLSKCEMTE-DDLKTKENKEKFYGCMMKHAGAL---NDEHQ-IVLEKFKEMKEPYI--LKNK-DEIFKAC-DECCEGG--------T-CEPKGFFDCLKEKMKNDC---PNDK------CEEEE--------
>Scolopendra_subspinipes_GGDW01000414.1
----------MKVFLC----LAFA----LVFVQLAFG--EGD-LCFDKEK----FKKDMKDMLPECEMTE-DDLKTKENKEKFYGCMMKKKGAL---NDEHQ-IVLEKFKEMKEPYI--LKNK-DEIFKAC-DECCEGG--------T-CEARGFFDCLKEKMKNDC---PNDK------CEEEE--------
>Ethmostigmus_rubripes_GASI01000156
----------MKLLVF----ALF-----LQVVQLSLA--QDDGKCIDMPK----LLKKMQPAIDECGY---KDAPTDQAKHDAVTCGLQKLGIV---TQNKE-LVVQTYKDYLDDTI--LQHK-TELYNAL-DECCPSG--------T-CPAQDTFKCYHEKIDSVC---PGDK------QKPQ---------
>Ethmostigmus_rubripes_GASI01000157
----------MKLLVF----ALF-----LQVVQLSLA--QDDGKCIDMPK----LLKKMQPAIDECGY---KDAPTDQAKHDAVTCGLQKLGIV---TQNKE-LVVQTYKDYLDDTI--LQHK-TELYNAL-DECCPSG--------T-CPAQDTFKCYHEKIDSVC---PGDK------QKPQ---------
>Ethmostigmus_rubripes_GASI01000158
----------MKLLVF----ALF-----LQIVQLSLA--QDDGKCIDMPK----LLKKMQPAIDECGY---KDAPTDQAKHDAVTCGLQKLGIV---TQNKE-LVVQTYKDYLDDTI--LQHK-TELYNAL-DECCPSG--------T-CPAQDTFKCYHEKIDSVC---PGDK------QKPQ---------
>Ethmostigmus_rubripes_GASI01000159
----------MKLLVF----ALF-----LQIVQLSLA--QDDGKCIDMPK----LLKKMQPAIDECGY---KDAPTDQAKHDAVTCGLQKLGIV---TQIKE-LVVQTYKDYLDDTI--LQHK-TELYNAL-DECCPSG--------T-CPAQDTFKCYHEKIDSVC---PGDK------QKPQ---------
>Ethmostigmus_rubripes_GASI01000160
----------MKLLGF---RPFF-----LQVVQLSLA--QDDGKCIDMPK----LLKKMQPAIDECGY---KDAPTDQAKHDAVTCGLQKLGIV---TQNKE-LVVQTYKDYLDDTI--LQHK-TELYNAL-DECCPSG--------T-CPAQDTFKCYHEKIDSVC---PGDK------QKPQ---------
>Ethmostigmus_rubripes_GASI01000161
----------MKSFF-----VVFAIVFQATLVALSLAADADDGQCINTTA----VVEYFNPFIQECCPNE------EPPSRDCVTCGLKGAGLVVTEDGKEM-FDFDKYRRKLRGRI--IRNE-RLIYRSL-RECCRRR--------L-CEAEPTFTCFHDKVKEQC---PGDRTTSLLRSPLKDLPLRSPSC
>Ethmostigmus_rubripes_GASI01000162
----------MKSTFA----LVFGIL--MVIAHLSFA--DEKVLCFDNSEE---TLNKEIKLFEQCGVTK--DNANEENFNEAYICVLEKMEVL---DENNQ-IVIEKFKETEKTEI--VNKE-EELMAAV-DECAENKP-------T-AEPKEFIQCYDEKVDKLC---PDDK------DIFEEDMEE----
>Scolopendra_subspinipes_Ssm1a_JZ722892
----------MNSLFS----VAL------VVVTIGAAL-AKE-QCWDTGK-----LKEFVPVLKECGMKK-EDTENKEKMKEVFTCIAKKEDMI---EGD-E-IITEKLKEWEAKFA--LAGRAADIKTII-DKCSEKKE-------K-VETTNFLKCYKEEVEEIC---EKDM------SFFE---------
>Scolopendra_subspinipes_Ssm1b_JZ722893
----------MNSLFS----VAL------VVVTIGAAL-AKE-QCWDTGK-----LKEFVPVLKECGMKK-EDTENKEKMKEVFTCIAKKEDII---EGD-E-IITEKLKEWEAKFA--LAGRAADIKTII-DRCSEKKE-------K-VETTNFLKCYKEEVEEIC---EKDM------SFFE---------
>Scolopendra_subspinipes_Ssm1c_JZ722894
----------MNSFFS----VAL------VVVTIGAAL-AKE-QCWDTGK-----LKEFVPVLKECGMKK-EDTENKEKIKEVFTCIAKKEDMI---EGD-E-IITEKLKEWEAKFA--LAGRAADIKTII-DKCSEKKE-------K-VETTNFLKCYKEEVEEIC---EKDM------SFFE---------
>Scolopendra_subspinipes_Ssm1d_JZ722895
----------MNSLFS----VAL------VVVTIGAAL-AKE-QCWDTGK-----LKEFVPVLKECGMKK-EDTENKEKIKEVFTCIAKKEDII---EGD-E-IITEKLKEWEAKFA--LAGRAADIKTII-DKCSEKKE-------K-VETTNFLKCYKEEVEEIC---EKDM------SFFE---------
>Greifswald|TR43896|c0_g1_i1|CDS1|SLPTX17
----------MKIVLF----VLL-----VAVALIGVE--GDKIMCFNAAAGN--NGVTFAEALMDCAK------GATELSVEAYECILRSLGVT---RE----------------------------------------------------------------------------------------------
>Greifswald|TR43896|c0_g2_i1|CDS3|SLPTX17
----------MKIVLF----VLL-----VAVALIGVE--GDKVLCFNAAAGN--NGATFAGALMDCAK------GATELSVEAYECILRALGVT---RENGK-ALVANFG---------MPGEGQTIVNAAADVCITK-----------PDDTAVAACLKEELEPKC----SDA------DILKPQ-------
>Greifswald|TR43896|c0_g4_i1|CDS2|SLPTX17
--------------------------------------------------------------MMDCAK------GATELSVEAYECILRSLGVT---RENGK-ALVATFG---------IPGQGQTIVNSAADVCIIK-----------PDDTAVAACLKEELEPKC----SDA------DILKPQ-------


##Transferrin
>Greifswald_TR54092|c0_g1_i1|CDS3|Transferrin
----------------------------------------------------------------------------------------------------------------------------------------------------------------------------------------------------------------------------------------------------------------------------------------------------------------------------------------------------------------------------------------------------------------------------------------------------------------------------------------------------------------------------------------------------------------------------------------------------------------------------------------------------------------------MKSEDFELLCKDGTRKPITDYATCNLARVPSHGVVTGVGRAAEDVQAYVSLLAKGQYYYGNRTA--NNFRMFVSVRDSKDLLFSDSTHSLKIVPVDERNYRKYLGDMANTFDHLNEENCQPTTTESASTHP----TA---------------
>Oslo_TRINITY_DN200_c0_g1_i11.p1|Transferrin
-----MAWS----LLLVALCAPLL----TIAAPPGTPQ-QLARFCTTSDSEHAKCVAMKQN-FAEREISPGIECVRGQDKYDCMQMIEERNADLISLWSADTYVAGKYHNLVPLMLEKHNTEPGWPYAYYALAIIHSRDDAIHSLADLRGKRSCHTGVNRHVGWLYPAAQFVIRGLFNDSDACLDNMGHMSSFFNESCASN--AHQSVFDPEGK--YSNLCALCGGEGDQKC--TAADPYASYTGALKCLVDNRGDVAFVKDTTFSEVVKERPELATQKDEYRLLCLDGSRKTLDDYKTCNWGTIPERAVVTSPNLTSEERLAIRTMFFTAQQ-------------NLTD-----FNLFDSASYDGK--YLLFSDNTKSLIDVGDN-DDYRKVLGDYVTIREKQF--VCERPPSRWCAVSEAEVRKCWRMRDAFASRFVKPDIYCEQ-STTSGCAKLIGEGRADLMSLDGGDIYSSGRRDGLQVLMSEDAGLGDAEYMAVAVVSKNNTDITFTNLKGKKSCHTGIGKTAGWNVPIGTLISTGQLVNPEGPGCNVARAVGNFFSSSCAPGALTPQYNPNGVNPESLCALCEG-TGNDKCARNAAEPFYSYTGAFRCMVTGSGDVAFVKHVTPIDNTDGKNSQDWAENLKSEDFELLCKDGTRKPITDYATCNLARVPSHGVVTGVGRAAEDVQAYVSLLAKGQYYYGNRTA--NNFRMFVSVRDSKDLLFSDSTHSLKIVPVDERNYRKYLGDMANTFDHLNEENCQPTTTESASTHP----TA*--------------
>Greifswald_TR54092|c1_g11_i1|CDS2|Transferrin
-----------------------------------------------------------------------------------------------------------------------------------------------------------------------------------------------------------------------------------------------------------------------------------------------------------------------------------------------------------------------------------------------------------------------------------------------------------------------------------------------------------------------------------------------------------------------------------------------------------------------------------------------------------------------------MLCKDGTRKPITDYATCNLARVPSHGVVTGVGRAAEDVQAYVSLLAKGQYYYGNRTA--NNFRMFVSVRDSKDLLFSDSTHSLKIVPVDERNYRKYLGDMANTF-----------------------------------------
>Greifswald_TR54092|c1_g5_i1|CDS2|Transferrin
-----------------------------------------------------------------------------------------------------------------------------------------------------------------------------------------------------------------------------------------------------------------------------------------------------------------------------------------------------------------------------------------------------------------------------------------------------------------------------------------------------------------------------------------------------------------------------------------------------------------------------------------------------------------------------MLCKDGTRKPITDYATCNLARVPSHGVVTGVGRAAEDVQAYVSLLAKGQYYYGNRTA--NNFRMFVSVRDSKDLLFSDSTHSLKIVPVDERNYRKYLGDMANTF-----------------------------------------
>Greifswald_TR54092|c1_g15_i1|CDS2|Transferrin
-----------------------------------------------------------------------------------------------------------------------------------------------------------------------------------------------------------------------------------------------------------------------------------------------------------------------------------------------------------------------------------------------------------------------------------------------------------------------------------------------------------------------------------------------------------------------------------------------------------------------------------------------------------------------------MLCKDGTRKPITDYATCNLARVPSHGVVTGVGRAAEDVQAYVSLLAKGQYYYGNRTA--NNFRMFVSVRDSKDLLFSDSTHSLKIVPVDERNYRKYLGDMANTFDHLNEENCQ--------------------------------
>Greifswald_TR54092|c1_g1_i1|CDS1|Transferrin
-----------------------------------------------------------------------------------------------------------------------------------------------------------------------------------------------------------------------------------------------------------------------------------------------------------------------------------------------------------------------------------------------------------------------------------------------------------------------------------------------------------------------------------------------------------------------------------------------------------------------------------------------------------------------------MLCKDGTRKPITDYATCNLARVPSHGVVTGVGRAAEDVQAYVSLLAKGQYYYGNRTA--NNFRMFVSVRDSKDLLFSDSTHSLKIVPVDERNYRKYLGDMANTFDHLNEENCQPTTTESASTHP----TA---------------
>Transferrin-1_(+1)_Scolopendra_morsitans_GASH01000085
----------MGPLVQALLVATLV----VIATAAPTDN-QPARFCTTSDAEDEKCRAMKAN-FAERNLSPGIECVRGQDKYDCMQMIEDREADLLSCWSMDAYVAGKYHNLVPLLREKHVTEPGWSYAYYAMAVVRKSDDTIHSLQDLRGKRSCHTGVNRHVGWAYPVSQLNRRGFFEGGD-CVNNVANVARFFNRSCASG--ANNPIWDPNGE--YSNICALCGGEGDQFC--SASDPYASYTGSLKCLLDGRGDVAFIKDTTFAEVIKERPEVANQKGDYELLCLNGDRKPVDSYKECNWGRIPERALMTSPQLSGTQKAAIVTMFNEAQN-------------DQSS-----FKLFNNTDYKGR--NLLFHDNAKSLEDVGDK-DDYEKYLGDYMDVRNHQF--VCQVPPVRWCTISAAEMKKCRRMRDALTARFVKPDVECVQTSDTNECMKKIKEGNADVIDLDGGDIYKGGKEYNLQVIMNENTGNGDARYYSVVAVKKSN-DVTFQTLQGKKSCHTGIGRSAGWNIPAGVLLSTGQISTP--PDCNIAKAMGEFFNASCAPGALSPEFNPDGENPASLCSLCQG-TGEDNCARNENEPFYGYTGAFKCMATGVGDAAFVKHVTAMENTDGHNQAPWAKDLHLDDFELLCKDGSRKSPSDYKTCNLAKVPSHAIVTKEGMNVTFIERTKYLMDLAQFYYGEKKP--DSFHLFSSGQGSKDLLFSDSTTFLKAVPGNRRXYRDYLGDIANVYDKINDPGCEH*------------------------------
>Transferrin_Smaritima_Male_c36124_g2_i1|CDS2_Transferrin
-----MFASNIG------FALTFL----VVVNAAPTSI-LPARWCVTSDAEEAKCKALKQN-LHERNILPGIDCIRAQDKYDCMAQIENRNADVSCYWSMDTYVAGKHHGLVPFLSEKHTSEDGWTYAYYALALIHKSDDSIHSLEDLRGKKSCHTGVNRHVGWLYPTSQFVQRGFFQDAD-CVNNVANVAKFFNASCVSG--VKNSAFDPDGK--YDNMCQLCGGD----C--SSNDPYASYTGSLKCLLDKRGDVAFIKDTTWGEVLKERPEIAEKRDDYRLLCLDGSRKPLDDYKECNWGTIPERACMTSPNLPVEQMTAIQDMLIMAQS-------------DQST-----FKMFESTNYGGK--SLMFGDYTKQLAPVGDK-NDYVSFLGDYMNVREKQF--ACEAPAARWCTISDAEQSKCHRMRDALAARFIRPDIECVKSSDTAACLKDIHDGKVDLISLDGGDIYKGGKEYSVQVIANENAGAGKAKYYAVAVAKKENADLKLTNLNGKKSCHTGIGRTAGWNIPAGTLLSSGQISMP--ADCNIAEAVGNYFSASCAPGALLSAYNPTGKNPASLCELCAG-SGDAKCSRTENEPFYGYTGAFRCMATGVGDVAFVKHVTALSNTDGKNQDEWAKNLHSQDFELLCKDGTRKPITDYASCNLARVASHGIVTAGDKDTTKITQYNFMLQLGSIYYGKNSTPNPAFQLFQSGPGAKDLLFSDSTSGIEVIPPPHRPYRAYLGDIADVFDHISQDSCKSTK-----------------------------
>Transferrin_TR24679_c0_g6_i1_Scolopendra_subspinipes_GGDW01000469.1
LSLHRTKVAAMTPMTLLRMVIVVVAAGFTLVSAAPTDNIPPARFCTTSDAEEAKCRAMKKN-FADRGLSPGVECVRAIDEFDCMQLIERREADIYKYWTVHAYVAGKLHNLVPFMRENSNSEPGWSLPDYSVAVVRKDDPSINSLEDLRGKRSCHSAVNSLMGWYFPMAQLVSRGLIRGHD-CNNGVANMASFFSEGCAAN--ANKPYWNT------SSLCNTCKGEGDDFC--TGRDRFGGYEGAVRCLLEGGGDVSFIRHLTFEDMIEKDPEISSSLEGLELLCLDGTRKPLDKFKDCTWGAIPDEMLMTSSDLSQNLFEAYSHMLDEAQK-------------DQSS-----FKLFESSEYGGR--DLLFSDETKSLEGVGDK-NTYDKYLGDYMMVPPNQY--PCTSNPVRWCTISTVETQKCIRWRDAVAYRLLRPDLECVQGGDTNECMKKIKDGDADVIDLDGGDIYKGGKDYDLQVIANENTALGDAKYYSVAVAKKSNADINFNNLKGKKSCHTGIGRSAGWNIPAGVLLSTGQISTP--PDCNIAKAVGEFFSESCAPGALSAEFNPAGENPSSLCSLCAG-SGDDKCARNENEPFYGYTGAFKCMATGVGDVAFVKQSTPMDNTDGHNQDPWA----------------------------------------------------------------------------------------------------------------------------------------------------------
>Transferrin_TR23627_c0_g2_i1_Scolopendra_subspinipes_GGDW01000468.1
-------MCKISPFVPVLLILATI----SISFAQFISSYPVIRWCAVGKYEEKKCKDWSQAVIQTGQMFYNLTCVMATSKDACLVLIEEDKADLVNVDAGEVFLGGRYHSLVPIMRERYGRNS--DARYYAVAVVKRTS-DIRYMEQLRGRRACFTGVGEMAGWVLPVNILLKSNVMEVTD-CNNPLKSVANFFGPSCAVN--SLNDKHNPIGDNP-YKLCDICAGVGKKRC--SGIDPYAGYAGAFLCLSKGLGEIAFLKHTTVQEMTAD-PMGPVKKDEFELLCPSGNRMPVDRFESCNWGAVPGNAIVTTSAHPPEVRHRFQEFLKTSASLFPINPNVPLPHPDLPAPPNLPFALFQSFGRYGRNYNLLFSDSTTRLEQLDDTLQTFMDYLGDFQKPILELR--KCPVRLMRICVVSEIEMDKCMKMKIAFKAHMLQPEVICQKGYHHKECMNLVSNGQSDVIVLDAGDVYTAGKDFGLIPIMAEYYNLGGPFYYAVAVARIDDKDSDLLILRGKHTCHTGMGMAAGWVIPVSFLLQNERLRN---HGCDGPKAASEFFQKSCIPGALSQEFNPNWKQ-NSMCDLCHG-SSGSFCQRDHHEDFFGYTGALRCLVEGGGEIAFVKHTTVFENTHGRNKMWWARNVLPVDFELLCRDGSRASVHDYESCNLGRVPGNAIVARP-HNETEIESFINLFLYAQQFYGSKYEDPFKFQLFRSEYPYHDVIFQDAAQQLQPIPSEDRHYHRYLG-----YDFLRAKQVIDCTASASSLHV----IVLTVLLPFLLFLALS*
>Transferrin_TR23345_c0_g1_i2_Scolopendra_subspinipes_GGDW01000466.1
-----MKSS----------LLTLF----IFALCASVSA-VNISLCIVQE-NLSNCEKLKGS------AKVPLECIPARDRIECMHKVKDGIANIVNLGSNEAYAAWTDFSLSPLLEERVNEG---EYMYEGVAVIRKNS-SISSLSDLNKKKSCHTGYGRTAGWDIPIALLMAENKFPESK-CGNDLNLASGLFSQSCVPGFWSPDPVLNKELKNSYKNLCTLC----DQQCRSNGTEKYTSYEGALKCLVDKSADVAFTKHAAVVDFMTKNPSFA---NDHELLCANGS--VVDLTQNCFWAARPNPLVVVHDKLSDEDKALLRTRIQELLR-------------SLPTPP-------NRPDYLKG--TLLSNSNSKELRNVTSNVKDYLS-LGNFTITLDKVLPKTCKETYTQLCVITDIEKRKCQDIKSAAFASRLRPHIVCVERKDEDECFQAIRDNKADIRIVDAYGLYKANKYYDLKPVLKETYADGDSSQYAIALIRANSNIKKLEDLKGRKACFPSFLDAAGWTLPATTLVQRNIVKA---DGCSLNKKVAEFF--------------------------------------------------------------FRKLRSW----------------------------------------------------------------------------------------------------------------------------------------CSERST--------VAVQTL*----------
>Transferrin_TR23345_c0_g1_i3_Scolopendra_subspinipes_GGDW01000467.1
-----MKSS----------LLTLF----IFALCASVSA-VNISLCIVQE-NLSNCEKLKGS------AKVPLECIPARDRIECMHKVKDGIANIVNLGSNEAYAAWTDFSLSPLLEERVNEG---EYMYEGVAVIRKNS-SISSLSDLNKKKSCHTGYGRTAGWDIPIALLMAENKFPESK-CGNDLNLASGLFSQSCVPGFWSPDPVLNKELKNSYKNLCTLC----DQQCRSNGTEKYTSYEGALKCLVDKSADVAFTKHAAVVDFMTKNPSFA---NDHELLCANGS--VVDLTQNCFWAARPNPLVVVHDKLSDEDKALLRTRIQELLR-------------SLPTPP-------NRPDYLKG--TLLSNSNSKELRNVTSNVKDYLS-LGNFTITLDKVLPKTCKETYTQLCVITDIEKRKCQDIKSAAFASRLRPHIVCVERKDEDECFQAIRDNKADIRIVDAYGLYKANKYYDLKPVLKETYADGDSSQYAIALIRANSNIKKLEDLKGRKACFPSFLDAAGWTLPATTLVQRNIVKA---DGCSLNKKVAEFFSESCAPGA------PN--DLPSLCKLCKGESNGNSCSLD--SPYSGYFGALECFAAEGADVAFVLHRSWDELILKFQESKWKDLFANVTVRLLCPDGGVKSFEDYKQCNWGKLPYKQVVTNMNKNGEELRNMQMMLTRASSMFRSNS---TLFKLFSGYEEKYDILFSNVNGTLCLQPKDAK---SILG-----KDLNSRFELTDCSNGSSRVKMNGLLAAICSIFVFIFKKKIF*
