# Supplementary material for: The venom and telopodal defence systems of the centipede Lithobius forficatus are functionally convergent serial homologues
Source: BMC Biol. 2024 Jun 13;22:135. doi: 10.1186/s12915-024-01925-x (PMC11170834; doi:10.1186/s12915-024-01925-x)
Supplement: Supplementary file 6 — Additional file 6. Compressed archive with matrices of counts, transcripts per million (TPM), and trimmed means of M-value (TMM) normalised expression values. [file 12915_2024_1925_MOESM6_ESM.zip]

Archive with 3 entries (3 files):
- Lf95.isoform.TMM.EXPR.matrix
- Lf95.isoform.TPM.not_cross_norm
- Lf95.isoform.counts.matrix
