# Supplementary material for: The venom and telopodal defence systems of the centipede Lithobius forficatus are functionally convergent serial homologues
Source: BMC Biol. 2024 Jun 13;22:135. doi: 10.1186/s12915-024-01925-x (PMC11170834; doi:10.1186/s12915-024-01925-x)
Supplement: Supplementary file 6 — Additional file 6. Compressed archive with matrices of counts, transcripts per million (TPM), and trimmed means of M-value (TMM) normalised expression values. [file 12915_2024_1925_MOESM6_ESM.zip › Lf95.isoform.TMM.EXPR.matrix]

	Front_Legs_rep1	Front_Legs_rep2	Front_Legs_rep3	Ultimate_Legs_rep1	Ultimate_Legs_rep2	Ultimate_Legs_rep3	Venom_Gland_rep1	Venom_Gland_rep2	Venom_Gland_rep3
TRINITY_DN21624_c1_g1_i4	0.000	0.000	0.000	0.000	0.000	1.786	0.000	0.000	2.540
TRINITY_DN67561_c0_g1_i1	0.000	0.000	0.000	0.000	9.535	0.000	0.000	10.239	0.000
TRINITY_DN29711_c0_g1_i1	0.000	6.530	0.000	0.000	10.327	0.000	0.000	0.000	0.000
TRINITY_DN90934_c0_g1_i1	0.000	0.000	0.000	0.000	0.000	0.000	0.000	0.000	0.000
TRINITY_DN41905_c0_g2_i3	0.000	0.000	0.000	6.898	0.000	0.000	0.000	2.602	0.000
TRINITY_DN12085_c0_g1_i4	0.000	0.000	1.187	0.000	0.000	0.708	0.000	0.776	0.000
TRINITY_DN13833_c0_g1_i1	3.914	0.000	0.000	0.000	0.000	0.000	0.000	0.000	0.000
TRINITY_DN47419_c0_g1_i1	1.375	0.709	0.501	0.664	2.179	0.000	1.843	0.734	0.000
TRINITY_DN82240_c0_g1_i1	0.000	0.000	0.000	0.000	0.000	0.000	0.000	0.000	47.668
TRINITY_DN38690_c0_g1_i1	0.000	0.000	0.000	0.000	0.000	0.000	0.000	2.620	0.000
TRINITY_DN81456_c0_g1_i1	0.000	0.000	0.000	0.000	0.000	0.000	0.000	0.000	0.000
TRINITY_DN18181_c0_g1_i2	0.000	4.084	0.000	0.000	2.550	0.000	0.000	1.425	0.000
TRINITY_DN24002_c0_g1_i1	2.569	0.000	0.000	0.000	0.000	0.000	0.000	1.826	0.000
TRINITY_DN5181_c0_g1_i5	0.000	0.000	5.258	0.000	0.835	0.000	0.000	0.000	0.000
TRINITY_DN6969_c0_g1_i10	3.332	1.562	2.417	1.450	3.540	4.311	1.521	2.594	5.696
TRINITY_DN94686_c0_g1_i1	0.000	11.224	0.000	0.000	0.000	0.000	0.000	7.961	0.000
TRINITY_DN36911_c0_g2_i1	0.000	0.000	12.531	0.000	0.000	0.000	0.000	0.000	0.000
TRINITY_DN111900_c0_g1_i1	0.000	0.000	0.000	0.000	0.000	0.000	1.809	0.000	0.000
TRINITY_DN36195_c0_g1_i2	3.161	0.000	2.896	0.000	0.000	0.000	0.000	0.000	0.000
TRINITY_DN38268_c0_g1_i1	0.000	0.000	0.000	0.000	0.000	0.000	0.000	0.000	7.742
TRINITY_DN19973_c0_g1_i1	0.000	0.000	0.000	0.000	0.000	0.000	0.000	12.927	0.000
TRINITY_DN1881_c0_g1_i5	6.463	2.499	0.000	24.460	5.004	3.011	0.000	0.000	0.000
TRINITY_DN129710_c0_g1_i1	0.000	0.000	3.255	0.000	0.000	0.000	0.000	0.000	2.509
TRINITY_DN6810_c0_g1_i2	8.742	2.774	3.027	0.000	4.686	2.134	4.052	2.602	0.000
TRINITY_DN39301_c0_g2_i2	0.000	0.000	1.372	0.000	0.603	0.000	0.000	0.000	0.000
TRINITY_DN4702_c0_g2_i12	0.000	1.760	0.697	0.000	1.128	0.000	0.000	0.691	0.000
TRINITY_DN64843_c0_g1_i1	0.000	0.000	34.251	0.000	0.000	0.000	0.000	0.000	0.000
TRINITY_DN40897_c4_g2_i1	0.000	75.771	0.000	0.000	0.000	0.000	0.000	0.000	0.000
TRINITY_DN120906_c0_g1_i1	0.000	0.000	0.000	0.000	0.000	0.000	6.016	0.000	0.000
TRINITY_DN42036_c2_g1_i1	0.000	0.000	6.783	0.000	0.000	0.000	0.000	0.828	0.000
TRINITY_DN61026_c0_g1_i1	0.000	0.000	0.000	0.000	0.000	0.000	1.088	1.152	5.450
TRINITY_DN14025_c0_g1_i1	2.268	0.991	1.633	1.680	1.533	1.553	2.486	2.167	0.709
TRINITY_DN25505_c0_g1_i1	0.000	0.000	1.524	0.000	0.000	0.824	0.000	0.751	4.740
TRINITY_DN100628_c0_g1_i1	0.000	0.000	0.000	7.006	0.000	0.000	0.000	0.000	0.000
TRINITY_DN56870_c1_g1_i1	0.000	0.000	0.000	0.000	5.151	0.000	0.000	0.000	0.000
TRINITY_DN134613_c0_g1_i1	0.000	0.000	12.999	0.000	0.000	0.000	0.000	0.000	0.000
TRINITY_DN117484_c0_g1_i1	0.000	0.000	4.812	0.000	0.000	0.000	0.000	0.000	0.000
TRINITY_DN100714_c0_g1_i1	0.000	0.000	0.000	0.000	0.000	0.000	0.000	9.173	0.000
TRINITY_DN31826_c0_g2_i1	3.161	3.231	0.000	0.000	1.008	0.000	0.000	0.000	1.769
TRINITY_DN72402_c0_g1_i1	0.000	0.000	0.000	0.000	0.000	0.000	0.000	0.000	36.419
TRINITY_DN12191_c0_g1_i8	20.966	5.014	7.120	0.000	4.315	1.934	4.962	7.022	0.000
TRINITY_DN6234_c0_g4_i1	0.000	0.000	0.000	0.000	10.000	0.000	0.000	0.000	0.000
TRINITY_DN2542_c0_g1_i5	0.000	0.000	0.860	0.000	0.000	0.000	1.632	0.811	0.000
TRINITY_DN16747_c1_g1_i2	1.566	0.000	0.000	0.569	0.000	0.000	0.000	0.000	0.000
TRINITY_DN56209_c2_g1_i1	0.000	0.000	0.000	0.000	5.228	6.224	0.000	5.708	0.000
TRINITY_DN118251_c0_g1_i1	0.000	0.000	0.000	0.000	1.748	0.000	1.832	0.000	0.000
TRINITY_DN2324_c0_g1_i1	5.530	14.721	3.103	5.624	61.938	13.398	5.972	20.589	4.267
TRINITY_DN128101_c0_g1_i1	0.000	0.000	0.000	0.000	0.000	7.830	0.000	2.381	7.362
TRINITY_DN118047_c0_g1_i1	0.000	0.000	0.000	0.000	5.125	3.107	0.000	0.000	0.000
TRINITY_DN9223_c0_g1_i8	0.000	0.000	0.000	0.000	0.000	0.000	2.198	0.000	0.000
TRINITY_DN40644_c0_g1_i5	0.893	1.844	0.773	0.854	3.721	0.560	1.432	1.903	1.224
TRINITY_DN58271_c0_g1_i2	2.228	0.000	0.000	0.000	0.474	0.296	0.000	0.000	0.843
TRINITY_DN54855_c0_g1_i1	0.000	0.000	0.000	0.000	0.000	0.000	0.000	0.000	0.000
TRINITY_DN2428_c0_g1_i27	4.376	0.000	0.000	1.748	3.738	0.000	2.553	5.205	0.648
TRINITY_DN50970_c0_g1_i1	0.000	0.000	0.000	0.000	0.000	0.000	0.000	0.000	0.000
TRINITY_DN106717_c0_g1_i1	0.000	0.000	0.000	0.000	0.000	0.000	0.000	0.000	2.591
TRINITY_DN23618_c1_g1_i3	0.000	0.000	0.000	0.000	0.000	0.000	0.000	2.116	0.000
TRINITY_DN128185_c0_g1_i1	0.000	0.000	0.000	0.000	0.000	0.000	5.306	0.000	0.000
TRINITY_DN15751_c0_g1_i2	0.000	0.000	0.000	0.000	0.000	1.469	0.000	0.000	0.000
TRINITY_DN39429_c1_g1_i2	0.000	0.000	0.000	0.000	1.275	3.138	0.000	3.422	0.000
TRINITY_DN128240_c0_g1_i1	0.000	1.326	0.000	0.000	3.661	0.000	0.000	0.000	0.000
TRINITY_DN84788_c0_g1_i2	0.000	0.000	10.876	0.000	0.000	0.000	2.553	0.000	0.000
TRINITY_DN27092_c3_g1_i1	0.000	0.000	0.000	0.000	0.000	0.000	3.186	0.000	0.000
TRINITY_DN7786_c0_g1_i11	0.000	0.000	0.000	0.000	0.000	5.790	2.486	0.000	0.000
TRINITY_DN110923_c0_g1_i1	0.000	0.000	13.337	0.000	6.253	0.000	0.000	0.000	0.000
TRINITY_DN29880_c0_g1_i1	1.907	0.000	0.000	0.000	2.420	0.000	2.553	4.062	0.000
TRINITY_DN125823_c0_g1_i1	0.000	0.000	5.041	0.000	0.000	0.000	0.000	0.000	0.000
TRINITY_DN90666_c0_g1_i1	14.231	0.000	0.000	13.063	0.000	0.000	0.000	0.000	0.000
TRINITY_DN47550_c0_g2_i1	0.000	0.000	0.000	0.000	4.841	0.000	2.531	2.679	0.000
TRINITY_DN11271_c0_g1_i2	4.205	1.097	0.000	1.016	0.672	0.423	0.355	1.143	0.607
TRINITY_DN115057_c0_g1_i1	0.000	0.000	0.000	0.000	0.000	0.000	2.253	0.000	0.000
TRINITY_DN53414_c0_g1_i2	0.000	0.000	0.000	0.000	0.000	0.000	0.000	0.000	0.000
TRINITY_DN10614_c0_g1_i2	0.000	0.000	5.574	0.000	0.973	3.033	2.609	0.000	0.000
TRINITY_DN119846_c0_g1_i1	0.000	0.000	0.000	0.000	4.367	0.000	0.000	0.000	0.000
TRINITY_DN87787_c0_g1_i1	0.000	0.000	41.338	0.000	0.000	0.000	10.345	0.000	0.000
TRINITY_DN13076_c0_g1_i3	0.763	0.000	0.000	0.000	0.000	6.033	2.564	0.000	2.601
TRINITY_DN20472_c1_g1_i1	0.000	0.000	8.394	0.000	0.000	4.596	0.000	0.000	0.000
TRINITY_DN5137_c2_g1_i1	0.000	0.000	0.000	0.000	0.000	0.000	0.000	0.000	0.000
TRINITY_DN121656_c0_g1_i1	0.000	0.000	12.509	0.000	0.000	0.000	0.000	6.357	0.000
TRINITY_DN21674_c0_g2_i1	0.000	2.278	1.611	0.000	4.238	0.877	0.000	3.166	0.000
TRINITY_DN3931_c0_g1_i2	0.000	0.000	4.322	9.621	0.741	6.699	0.422	1.109	0.997
TRINITY_DN61848_c1_g1_i1	0.000	0.000	1.644	0.000	0.000	0.888	0.000	0.000	1.275
TRINITY_DN68995_c0_g1_i1	0.000	0.000	0.000	0.000	0.000	0.000	24.709	0.000	0.000
TRINITY_DN99_c0_g1_i1	6.985	13.746	38.802	6.491	8.932	5.336	13.931	29.344	88.858
TRINITY_DN136612_c0_g1_i1	0.000	0.000	0.000	0.000	0.000	0.000	0.000	22.654	0.000
TRINITY_DN108899_c0_g1_i1	0.000	1.173	0.827	1.084	0.362	1.796	0.377	0.811	5.799
TRINITY_DN31264_c3_g1_i1	0.000	0.000	0.000	0.000	0.000	37.468	0.000	11.511	0.000
TRINITY_DN6630_c0_g1_i5	0.723	0.000	0.000	0.000	0.000	1.881	0.000	0.000	0.000
TRINITY_DN94278_c0_g1_i1	0.000	12.009	0.000	0.000	3.885	0.000	0.000	0.000	0.000
TRINITY_DN20782_c0_g1_i1	0.000	0.000	7.523	0.000	0.000	16.473	0.000	0.000	5.758
TRINITY_DN137951_c0_g1_i1	0.000	0.000	0.000	0.000	0.000	0.000	0.000	0.000	0.000
TRINITY_DN76324_c0_g1_i1	0.000	0.000	0.000	5.271	0.000	0.000	0.000	0.000	0.000
TRINITY_DN6315_c1_g1_i1	0.000	0.000	0.000	1.071	3.187	0.000	0.377	1.323	0.000
TRINITY_DN25916_c0_g1_i1	0.000	0.000	0.000	6.491	0.000	0.000	0.000	0.000	0.000
TRINITY_DN137965_c0_g1_i1	0.000	0.000	0.000	0.000	9.182	0.000	0.000	0.000	0.000
TRINITY_DN137969_c0_g1_i1	0.000	0.000	22.667	0.000	0.000	0.000	0.000	0.000	0.000
TRINITY_DN101638_c0_g1_i1	16.871	0.000	0.000	0.000	0.000	6.403	0.000	0.000	0.000
TRINITY_DN53732_c0_g1_i1	0.000	0.000	0.000	0.000	0.000	0.000	1.754	0.000	0.000
TRINITY_DN24618_c0_g4_i1	0.000	0.000	0.000	0.000	0.000	0.000	0.000	0.000	0.000
TRINITY_DN131633_c0_g1_i1	8.059	0.000	0.000	0.000	0.000	0.000	0.000	0.000	0.000
TRINITY_DN20812_c1_g2_i1	0.000	0.000	0.000	0.000	0.000	0.000	0.000	0.000	0.000
TRINITY_DN32461_c0_g2_i1	1.265	0.000	0.000	0.596	0.000	0.000	0.000	0.452	0.720
TRINITY_DN31460_c0_g1_i3	0.000	0.000	0.000	0.000	0.000	0.000	4.640	0.000	0.000
TRINITY_DN13434_c1_g4_i1	0.000	0.000	0.000	0.000	0.000	0.000	0.000	21.844	0.000
TRINITY_DN12140_c0_g1_i1	0.000	0.000	0.000	0.000	2.007	0.000	0.000	0.000	0.000
TRINITY_DN7198_c0_g1_i11	5.329	0.000	0.588	4.363	0.000	0.296	3.053	0.811	3.465
TRINITY_DN11486_c0_g1_i6	0.000	0.000	0.000	0.000	0.000	0.000	0.000	17.270	0.000
TRINITY_DN23524_c0_g2_i4	6.584	6.134	4.006	7.101	6.572	8.897	6.394	9.983	9.912
TRINITY_DN12400_c0_g2_i1	3.563	0.000	0.000	0.000	0.000	0.000	0.000	0.000	0.000
TRINITY_DN24684_c0_g1_i3	0.000	0.000	0.000	0.000	0.000	0.000	0.000	0.000	1.707
TRINITY_DN7551_c0_g1_i4	1.465	1.509	1.862	1.572	3.583	3.328	3.064	4.829	1.666
TRINITY_DN1822_c0_g1_i16	0.000	24.642	10.648	0.000	10.922	23.521	0.000	17.569	29.088
TRINITY_DN56113_c0_g1_i1	9.133	0.000	0.000	0.000	0.000	0.000	0.000	0.000	0.000
TRINITY_DN10666_c0_g1_i11	0.000	0.000	0.000	0.000	0.000	0.930	0.000	0.000	2.067
TRINITY_DN49031_c0_g1_i1	0.000	0.000	0.000	0.000	0.000	0.000	0.000	10.043	0.000
TRINITY_DN83506_c0_g1_i1	7.969	0.000	0.000	0.000	2.541	0.000	0.000	0.000	0.000
TRINITY_DN9394_c0_g1_i14	8.701	0.000	0.000	4.025	0.000	0.243	5.528	0.273	0.000
TRINITY_DN33885_c0_g1_i1	0.000	0.000	0.000	0.000	0.000	0.000	0.000	0.000	0.000
TRINITY_DN32033_c0_g1_i4	4.245	1.676	1.764	2.317	0.388	0.000	3.252	1.732	1.892
TRINITY_DN3197_c0_g1_i5	1.616	6.911	2.352	4.079	13.988	4.565	0.999	3.370	3.547
TRINITY_DN124415_c0_g1_i1	0.000	0.000	0.000	7.141	4.927	0.000	0.000	0.000	0.000
TRINITY_DN27335_c0_g1_i1	0.000	0.000	0.000	0.000	12.834	0.000	0.000	4.079	3.177
TRINITY_DN131455_c0_g1_i1	0.000	0.000	36.374	0.000	0.000	0.000	0.000	0.000	13.912
TRINITY_DN45604_c0_g1_i1	0.843	0.000	0.000	0.000	0.000	0.666	1.132	0.000	3.815
TRINITY_DN12650_c1_g1_i1	6.423	0.000	3.092	4.052	0.000	10.038	7.149	0.000	9.521
TRINITY_DN8435_c1_g3_i2	0.000	0.000	0.000	0.000	0.000	0.000	0.000	0.000	0.000
TRINITY_DN113460_c0_g1_i1	0.000	0.000	0.000	4.147	0.000	0.000	2.953	0.000	0.000
TRINITY_DN137060_c0_g1_i1	0.000	0.000	0.000	0.000	0.000	0.000	0.000	17.620	0.000
TRINITY_DN334_c0_g1_i5	0.000	51.167	42.852	0.000	81.679	24.123	0.000	177.394	17.017
TRINITY_DN11073_c0_g3_i1	4.667	0.000	0.000	0.000	0.000	0.000	1.043	0.000	0.000
TRINITY_DN13646_c2_g1_i1	0.000	0.000	5.607	0.000	3.695	0.000	0.000	0.000	0.000
TRINITY_DN34503_c0_g1_i2	3.764	22.661	0.000	0.000	0.000	8.749	15.052	0.000	32.882
TRINITY_DN28522_c1_g1_i4	0.000	0.000	0.000	2.399	0.000	0.000	5.095	1.809	0.000
TRINITY_DN11489_c0_g1_i4	0.000	0.000	1.165	0.000	0.000	3.191	1.088	0.000	0.000
TRINITY_DN122170_c0_g1_i1	0.000	0.000	0.000	0.000	0.000	0.000	5.273	0.000	0.000
TRINITY_DN125983_c0_g1_i1	0.000	0.000	0.000	0.000	0.000	0.000	2.753	0.000	0.000
TRINITY_DN39300_c1_g1_i2	0.000	0.000	0.000	0.000	0.000	0.000	0.000	0.000	0.000
TRINITY_DN103441_c0_g1_i1	2.991	0.000	0.000	0.000	1.904	0.000	0.000	0.000	0.000
TRINITY_DN2642_c0_g1_i1	0.000	0.000	0.000	0.054	0.000	0.000	3.630	0.000	0.000
TRINITY_DN2436_c0_g1_i2	2.338	4.739	0.000	15.584	7.433	0.000	4.718	9.949	0.000
TRINITY_DN6434_c5_g1_i1	0.000	0.000	0.000	0.000	0.000	0.000	3.719	0.000	0.000
TRINITY_DN98771_c0_g1_i1	0.000	0.000	8.111	0.000	0.000	13.335	0.000	0.000	0.000
TRINITY_DN11807_c0_g1_i1	0.000	6.804	0.000	0.000	15.090	0.000	0.000	14.360	0.000
TRINITY_DN23285_c1_g1_i1	0.000	0.000	0.000	0.000	0.000	0.000	0.000	0.000	0.000
TRINITY_DN16567_c1_g2_i1	0.000	0.000	0.000	0.000	0.000	0.000	0.000	8.046	0.000
TRINITY_DN44404_c0_g1_i2	0.000	0.000	2.188	0.000	0.956	0.000	0.000	0.000	1.697
TRINITY_DN5293_c0_g1_i1	0.000	0.000	0.000	1.396	0.000	3.667	0.988	0.000	0.000
TRINITY_DN17840_c0_g1_i2	0.000	0.000	0.000	0.000	0.000	0.000	0.000	0.000	0.000
TRINITY_DN50468_c1_g1_i2	0.000	0.000	0.000	0.000	0.000	0.000	0.000	0.000	0.000
TRINITY_DN31034_c0_g1_i1	2.027	0.000	0.000	0.000	0.000	0.000	0.000	0.000	4.514
TRINITY_DN118395_c0_g1_i1	0.000	0.000	0.000	0.000	0.000	1.352	0.000	3.669	0.000
TRINITY_DN73233_c0_g1_i1	0.000	0.000	0.000	0.000	0.000	3.836	3.308	0.000	0.000
TRINITY_DN130143_c0_g1_i1	0.000	0.000	6.053	0.000	0.000	0.000	0.000	3.012	0.000
TRINITY_DN83915_c0_g1_i1	4.426	0.000	0.000	0.000	5.650	0.000	0.000	0.000	0.000
TRINITY_DN47017_c6_g1_i1	0.000	0.000	26.663	0.000	0.000	0.000	0.000	0.000	0.000
TRINITY_DN43595_c0_g1_i1	5.359	0.000	0.000	0.000	0.000	0.000	0.000	0.000	5.758
TRINITY_DN5277_c2_g1_i1	0.000	0.000	11.236	0.000	0.000	0.000	0.000	2.790	0.000
TRINITY_DN69994_c0_g1_i1	0.000	0.000	17.376	0.000	0.000	0.000	0.000	0.000	0.000
TRINITY_DN14700_c0_g1_i1	14.362	0.000	9.951	0.000	0.000	0.000	0.000	0.000	0.000
TRINITY_DN11219_c2_g1_i3	0.572	0.000	0.000	0.000	1.456	0.454	0.766	2.048	0.648
TRINITY_DN30437_c0_g2_i8	1.495	0.000	2.471	1.220	0.000	0.000	1.854	0.000	5.326
TRINITY_DN7821_c0_g1_i5	1.536	0.000	0.000	0.000	2.205	0.856	0.000	0.000	2.447
TRINITY_DN4906_c0_g1_i1	0.000	5.128	0.000	0.000	3.635	0.000	0.000	0.964	0.000
TRINITY_DN23638_c0_g1_i8	1.877	1.288	0.000	2.859	0.792	0.000	1.676	1.783	0.000
TRINITY_DN34761_c0_g1_i1	0.000	0.000	0.000	0.000	11.042	0.000	0.000	0.000	0.000
TRINITY_DN11729_c0_g2_i1	0.000	0.000	0.000	1.369	1.258	0.000	2.420	0.000	2.838
TRINITY_DN23574_c1_g1_i1	0.000	0.000	0.000	0.000	0.000	0.000	0.000	0.000	0.000
TRINITY_DN137605_c0_g1_i1	0.000	0.000	0.000	0.000	0.000	0.000	13.043	0.000	0.000
TRINITY_DN85598_c0_g1_i1	0.000	0.000	0.000	0.000	0.000	0.000	10.112	0.000	0.000
TRINITY_DN131807_c0_g1_i1	0.000	0.000	0.000	0.000	0.000	0.000	0.000	11.238	0.000
TRINITY_DN45918_c0_g1_i1	0.000	0.000	0.000	0.000	0.000	0.000	0.000	0.000	16.061
TRINITY_DN13015_c0_g1_i1	0.000	0.000	0.000	0.000	0.000	0.000	0.000	10.009	0.000
TRINITY_DN9800_c0_g1_i6	0.000	0.000	0.000	0.000	0.810	0.000	0.000	0.691	0.000
TRINITY_DN39343_c0_g1_i2	0.000	0.000	0.000	0.000	0.000	2.705	0.000	0.000	5.789
TRINITY_DN52961_c0_g1_i1	0.000	8.847	0.000	0.000	2.825	0.000	0.000	0.000	0.000
TRINITY_DN48848_c2_g1_i2	0.000	0.000	0.000	0.000	4.410	0.000	0.000	9.650	0.000
TRINITY_DN6530_c0_g1_i1	0.000	0.000	4.779	5.068	0.000	13.134	0.000	0.000	2.221
TRINITY_DN96829_c0_g1_i1	0.000	0.000	0.000	0.000	0.000	0.000	23.433	0.000	0.000
TRINITY_DN19639_c0_g1_i5	0.000	0.000	0.000	0.000	0.000	0.000	6.605	0.000	0.000
TRINITY_DN4970_c0_g1_i1	2.700	0.000	0.000	1.436	0.000	0.000	2.609	0.000	0.000
TRINITY_DN39712_c0_g1_i1	0.000	7.163	0.000	0.000	2.274	0.000	14.253	7.560	0.000
TRINITY_DN8594_c1_g1_i5	2.549	0.000	4.290	2.344	1.102	0.697	2.964	0.000	2.344
TRINITY_DN31396_c0_g1_i1	2.740	0.000	0.000	0.000	0.000	0.000	0.977	0.000	0.000
TRINITY_DN127552_c0_g1_i1	0.000	0.000	0.000	0.000	0.000	0.000	0.000	0.000	0.000
TRINITY_DN41057_c0_g1_i1	1.305	2.675	9.504	0.000	0.000	0.000	2.631	1.860	1.470
TRINITY_DN59083_c0_g1_i1	0.000	0.000	0.000	0.000	0.000	0.000	2.165	2.295	0.000
TRINITY_DN14060_c0_g1_i1	15.787	0.000	0.000	9.933	0.000	0.000	1.754	0.000	0.000
TRINITY_DN72906_c0_g1_i1	0.000	0.000	3.092	0.000	1.361	1.669	1.432	0.000	0.000
TRINITY_DN11723_c0_g1_i1	1.014	1.006	0.446	1.450	1.481	0.275	3.530	2.312	0.000
TRINITY_DN8198_c0_g1_i1	1.726	0.709	1.502	1.423	0.655	1.004	1.687	1.229	2.488
TRINITY_DN10004_c0_g1_i1	3.001	0.000	5.444	2.141	0.000	2.959	0.500	0.000	0.853
TRINITY_DN11197_c1_g2_i1	0.000	0.000	2.689	0.000	0.586	0.000	1.243	1.314	0.000
TRINITY_DN77557_c0_g1_i1	0.000	0.000	0.000	0.000	0.000	0.000	0.000	10.717	0.000
TRINITY_DN54209_c0_g1_i1	1.455	2.972	0.000	0.000	0.922	0.000	0.977	0.000	0.000
TRINITY_DN7300_c0_g1_i19	0.000	0.000	0.000	0.759	1.878	4.459	0.000	1.050	0.000
TRINITY_DN23125_c0_g1_i2	1.044	5.159	0.000	0.800	3.497	1.300	1.676	2.338	0.000
TRINITY_DN17288_c0_g1_i8	6.002	0.000	5.770	1.897	1.275	35.313	1.332	4.258	33.417
TRINITY_DN47856_c0_g1_i2	3.182	0.000	0.000	0.000	0.000	0.000	2.120	0.000	0.000
TRINITY_DN11052_c0_g1_i1	0.000	0.198	10.386	0.000	2.326	19.791	0.000	0.000	0.000
TRINITY_DN10180_c5_g1_i1	0.000	0.000	0.000	0.000	0.000	0.000	0.000	0.000	0.000
TRINITY_DN77344_c0_g1_i1	0.000	0.000	0.000	0.000	0.000	0.000	0.000	15.017	0.000
TRINITY_DN4969_c2_g1_i1	0.000	0.000	0.000	0.000	9.251	0.000	0.000	0.000	0.000
TRINITY_DN2859_c2_g1_i1	9.133	0.000	12.509	0.000	0.000	6.921	6.061	6.357	0.000
TRINITY_DN78390_c0_g1_i1	0.000	0.000	0.000	0.000	0.000	0.000	5.517	0.000	0.000
TRINITY_DN18220_c0_g2_i1	0.000	0.000	0.000	5.719	0.000	0.000	2.697	0.000	0.000
TRINITY_DN58723_c0_g1_i1	0.000	0.000	0.000	0.000	0.000	0.000	0.000	2.193	2.313
TRINITY_DN99145_c0_g1_i1	0.000	0.000	0.000	0.000	0.000	0.000	0.000	7.278	0.000
TRINITY_DN5729_c0_g1_i5	6.343	2.972	3.767	6.599	3.282	3.645	7.915	4.932	3.609
TRINITY_DN4930_c0_g1_i6	7.989	6.126	3.713	5.271	6.727	5.759	7.548	4.591	4.894
TRINITY_DN2297_c1_g1_i5	0.000	0.000	0.000	0.000	2.653	0.000	0.000	2.935	0.000
TRINITY_DN63818_c0_g1_i1	0.000	0.000	0.000	0.000	0.000	0.000	0.000	1.485	5.892
TRINITY_DN77433_c0_g1_i1	0.000	0.000	0.000	0.000	0.000	0.000	7.315	0.000	0.000
TRINITY_DN10185_c0_g1_i3	0.000	1.730	0.000	0.000	5.573	0.000	0.000	0.000	0.000
TRINITY_DN76489_c0_g1_i1	0.000	0.000	0.000	0.000	0.000	0.000	0.000	11.306	0.000
TRINITY_DN42201_c0_g1_i3	0.201	0.000	0.000	0.000	1.671	0.000	0.000	0.000	1.851
TRINITY_DN11437_c0_g1_i11	0.642	4.884	0.294	0.786	10.043	0.000	0.622	7.611	0.000
TRINITY_DN13102_c0_g1_i2	1.967	0.000	19.869	1.857	0.000	4.618	5.250	0.000	28.471
TRINITY_DN1108_c0_g1_i1	37.084	28.384	35.830	123.099	28.432	104.227	68.167	28.559	60.603
TRINITY_DN42156_c0_g1_i1	5.931	0.000	0.000	0.000	0.000	0.000	11.833	0.000	0.000
TRINITY_DN6161_c1_g1_i1	6.644	0.000	0.000	0.000	0.000	0.000	3.796	0.000	0.000
TRINITY_DN7504_c1_g1_i4	0.000	1.402	0.000	0.000	7.950	0.539	0.000	5.811	0.000
TRINITY_DN32051_c0_g1_i14	0.693	0.861	1.013	0.366	1.034	0.983	0.333	1.220	0.637
TRINITY_DN13905_c2_g2_i1	0.000	0.000	0.000	0.000	1.059	0.000	0.000	0.000	0.000
TRINITY_DN26876_c0_g1_i1	2.078	0.000	1.208	0.393	0.267	0.000	3.341	0.299	0.473
TRINITY_DN7613_c0_g1_i32	0.000	0.000	0.000	3.063	2.317	0.000	0.810	1.254	0.000
TRINITY_DN45680_c0_g1_i1	4.426	0.000	0.000	0.000	0.000	0.000	0.000	3.123	0.000
TRINITY_DN102917_c0_g1_i1	0.000	0.000	0.000	0.000	0.000	0.000	0.000	0.000	0.000
TRINITY_DN48703_c0_g1_i1	0.000	0.000	0.000	0.000	0.000	0.000	0.000	15.017	0.000
TRINITY_DN5121_c0_g1_i4	4.065	4.541	7.207	3.225	2.817	5.040	5.384	4.181	6.293
TRINITY_DN107877_c0_g1_i1	3.884	0.000	0.000	3.672	0.000	0.000	6.483	0.000	0.000
TRINITY_DN65556_c0_g1_i1	0.000	0.000	0.000	0.000	3.816	0.000	0.000	3.208	0.000
TRINITY_DN112264_c0_g1_i1	9.775	0.000	0.000	0.000	0.000	0.000	0.000	0.000	0.000
TRINITY_DN14622_c5_g1_i1	0.000	0.000	0.000	0.000	0.000	0.000	3.030	0.000	0.000
TRINITY_DN81952_c0_g1_i1	0.000	0.000	24.257	0.000	0.000	0.000	0.000	0.000	0.000
TRINITY_DN35113_c0_g1_i1	2.690	0.000	3.908	0.000	1.137	0.708	0.599	0.000	0.000
TRINITY_DN27775_c0_g1_i1	0.000	0.000	0.000	15.774	0.000	0.000	11.422	0.000	0.000
TRINITY_DN7509_c0_g1_i3	0.000	0.000	0.000	0.000	0.000	3.445	0.000	0.000	4.935
TRINITY_DN5282_c0_g1_i2	0.000	0.000	0.000	0.000	0.000	0.000	0.000	3.174	0.000
TRINITY_DN28805_c0_g1_i1	8.320	0.000	0.000	0.000	7.959	0.000	0.000	0.000	0.000
TRINITY_DN62414_c0_g1_i1	1.295	2.636	1.873	0.000	0.000	0.000	0.866	0.000	4.349
TRINITY_DN1583_c1_g2_i11	52.169	0.000	2.047	11.789	0.000	0.000	25.953	0.000	0.000
TRINITY_DN3437_c0_g1_i1	0.000	0.000	0.000	6.125	19.733	17.741	2.153	1.527	7.259
TRINITY_DN30431_c0_g1_i3	0.000	0.000	0.000	0.000	0.000	0.000	4.385	0.000	0.000
TRINITY_DN119572_c0_g1_i1	0.000	0.000	0.000	0.000	0.000	12.627	0.000	0.000	0.000
TRINITY_DN65071_c0_g1_i1	0.000	0.000	0.000	0.000	0.000	4.713	0.000	0.000	0.000
TRINITY_DN25412_c0_g1_i1	0.000	5.341	0.000	0.000	0.827	0.000	0.000	1.860	0.000
TRINITY_DN8610_c1_g1_i5	0.000	0.000	0.000	0.000	0.973	0.539	1.876	0.555	2.797
TRINITY_DN80618_c0_g1_i1	0.000	0.000	7.436	0.000	0.000	0.000	0.000	0.000	2.858
TRINITY_DN26834_c0_g1_i10	0.000	0.000	0.000	0.000	0.000	0.000	0.000	0.000	0.000
TRINITY_DN41802_c0_g1_i1	0.000	0.000	0.000	0.000	0.000	4.301	0.000	0.000	9.141
TRINITY_DN123184_c0_g1_i1	0.000	0.000	0.000	0.000	0.000	0.000	7.504	0.000	0.000
TRINITY_DN102188_c0_g1_i1	0.000	0.000	0.000	0.000	0.000	0.000	0.000	0.000	0.000
TRINITY_DN4509_c0_g1_i5	0.000	0.000	0.000	0.000	0.000	0.000	6.616	4.258	0.000
TRINITY_DN8335_c0_g1_i1	1.024	3.231	0.000	2.046	5.254	3.455	3.852	5.290	1.871
TRINITY_DN72515_c0_g1_i1	0.000	0.000	0.000	0.000	1.835	0.000	1.920	2.039	0.000
TRINITY_DN3035_c1_g1_i1	0.000	0.000	0.000	0.000	2.911	0.000	0.000	0.000	0.000
TRINITY_DN27089_c0_g1_i3	0.000	4.412	0.000	0.000	1.378	0.000	0.000	1.544	0.000
TRINITY_DN75983_c0_g1_i1	0.000	0.000	0.000	19.568	0.000	0.000	0.000	0.000	0.000
TRINITY_DN26033_c0_g1_i3	0.000	3.947	0.000	0.000	0.000	0.000	1.299	2.756	0.000
TRINITY_DN98331_c0_g1_i1	0.000	0.000	0.000	2.683	1.809	0.000	0.000	0.000	0.000
TRINITY_DN66279_c0_g1_i1	6.383	0.000	0.000	5.935	0.000	0.000	4.240	0.000	0.000
TRINITY_DN109231_c0_g1_i1	0.000	0.000	0.000	0.000	0.000	0.000	0.000	0.000	0.000
TRINITY_DN83382_c0_g1_i1	0.000	0.000	0.000	0.000	0.000	0.000	5.117	0.000	0.000
TRINITY_DN24901_c0_g1_i5	0.000	0.000	0.000	0.000	0.000	0.000	0.000	3.934	0.000
TRINITY_DN3957_c0_g1_i18	4.647	0.000	2.352	2.249	0.000	4.522	7.681	1.783	3.681
TRINITY_DN101557_c0_g1_i1	0.000	0.000	0.000	0.000	0.000	0.000	0.000	0.000	0.000
TRINITY_DN36624_c0_g1_i1	0.000	0.000	0.000	1.938	0.000	3.202	0.000	1.451	0.000
TRINITY_DN88349_c0_g1_i1	0.000	0.000	0.000	0.000	3.919	0.000	0.000	1.101	0.000
TRINITY_DN13110_c0_g1_i3	0.000	0.000	0.000	0.000	0.000	0.000	0.000	3.277	0.000
TRINITY_DN18822_c0_g1_i1	0.000	0.000	0.000	0.000	7.623	0.000	0.000	2.116	0.000
TRINITY_DN97398_c0_g1_i1	0.000	0.000	0.000	18.701	0.000	0.000	6.716	0.000	0.000
TRINITY_DN5148_c0_g1_i7	3.523	0.000	3.364	0.000	1.576	0.000	0.000	5.495	0.000
TRINITY_DN30837_c0_g1_i1	0.843	0.000	0.000	0.000	0.810	0.000	0.000	0.000	0.000
TRINITY_DN17766_c0_g1_i2	0.000	0.000	11.595	0.000	0.000	0.000	0.000	0.000	17.737
TRINITY_DN5689_c0_g2_i2	0.000	0.000	0.000	0.000	0.000	0.000	0.000	0.000	0.000
TRINITY_DN19264_c0_g2_i1	0.000	0.000	11.105	0.000	10.301	0.000	0.000	0.000	0.000
TRINITY_DN3972_c0_g1_i5	6.423	6.088	4.398	8.131	4.169	7.830	6.050	8.959	3.835
TRINITY_DN43807_c2_g1_i3	0.000	0.000	0.000	0.000	5.711	0.000	0.000	0.000	0.000
TRINITY_DN573_c1_g1_i21	0.000	0.000	3.506	0.000	1.550	3.804	0.000	0.000	0.000
TRINITY_DN13794_c0_g1_i3	0.000	0.777	0.000	0.000	2.369	0.000	0.289	1.800	0.689
TRINITY_DN13394_c1_g1_i1	0.000	0.000	1.208	0.000	0.000	0.000	0.555	0.597	0.000
TRINITY_DN88898_c0_g1_i1	0.000	2.385	0.000	0.000	0.741	0.000	0.000	0.828	0.000
TRINITY_DN34257_c1_g1_i1	0.000	0.000	0.000	0.000	0.000	0.000	0.000	9.045	0.000
TRINITY_DN9798_c4_g1_i1	0.000	0.000	1.764	0.000	0.000	2.874	0.000	0.000	5.059
TRINITY_DN21993_c0_g1_i13	0.903	1.105	0.000	0.000	0.431	0.000	0.411	0.614	0.000
TRINITY_DN942_c2_g1_i2	0.000	0.000	0.000	0.000	0.000	0.000	0.000	9.778	0.000
TRINITY_DN7011_c0_g2_i1	0.000	1.212	1.263	0.000	0.000	1.226	0.000	1.681	0.000
TRINITY_DN54130_c0_g1_i2	0.000	0.000	0.000	0.000	0.000	0.000	0.000	6.869	0.000
TRINITY_DN41417_c1_g2_i2	0.000	0.000	5.400	0.000	0.000	2.937	0.000	0.000	0.000
TRINITY_DN24246_c0_g2_i1	3.202	0.000	0.000	0.000	0.000	0.000	3.208	0.000	0.000
TRINITY_DN119677_c0_g1_i1	0.000	0.000	0.000	0.000	0.000	0.000	0.000	0.000	0.000
TRINITY_DN20314_c1_g1_i2	1.596	0.000	2.308	0.000	0.500	2.504	1.066	0.000	0.000
TRINITY_DN87831_c0_g1_i1	0.000	0.000	0.000	0.000	16.339	0.000	0.000	0.000	0.000
TRINITY_DN9893_c0_g2_i6	3.643	0.000	0.000	4.526	0.000	0.000	5.772	0.000	0.000
TRINITY_DN43366_c0_g1_i2	0.000	0.000	0.000	23.376	0.000	0.000	0.000	0.000	0.000
TRINITY_DN97849_c0_g1_i1	0.000	0.000	3.723	0.000	0.000	0.000	3.452	0.000	0.000
TRINITY_DN13676_c0_g1_i17	0.000	0.000	0.000	0.000	1.206	0.000	2.142	2.031	0.000
TRINITY_DN14485_c1_g3_i1	0.000	0.000	19.357	0.000	0.000	0.000	0.000	0.000	0.000
TRINITY_DN7716_c0_g1_i1	3.432	0.000	0.000	6.491	0.000	0.000	6.871	0.000	0.000
TRINITY_DN31565_c0_g1_i2	1.586	0.000	0.000	1.504	0.000	0.000	1.055	0.000	0.000
TRINITY_DN7738_c0_g1_i8	17.022	4.168	21.665	39.217	33.617	28.508	34.278	22.356	21.150
TRINITY_DN18392_c0_g2_i1	0.000	0.000	3.636	0.000	4.832	3.952	0.000	1.792	0.000
TRINITY_DN126977_c0_g1_i1	0.000	0.000	0.000	0.000	0.000	0.000	0.000	0.000	36.399
TRINITY_DN9897_c0_g2_i1	7.086	0.000	0.000	0.000	0.000	0.000	0.000	0.000	0.000
TRINITY_DN24857_c0_g1_i1	0.000	0.000	6.565	4.336	0.000	3.582	0.000	0.000	5.028
TRINITY_DN98144_c0_g1_i1	0.000	0.000	0.000	0.000	0.000	0.000	0.000	0.000	16.935
TRINITY_DN35645_c2_g1_i5	0.000	0.000	0.000	3.130	0.000	0.000	0.000	0.000	0.000
TRINITY_DN136901_c0_g1_i1	0.000	0.000	0.000	0.000	0.000	0.000	0.000	0.000	15.845
TRINITY_DN14120_c0_g1_i3	0.000	3.817	0.000	0.000	1.189	0.000	1.254	7.995	0.000
TRINITY_DN91545_c0_g1_i1	0.000	0.000	0.000	0.000	0.000	0.000	0.000	13.140	0.000
TRINITY_DN46878_c0_g1_i1	7.487	0.000	0.000	0.000	0.000	0.000	0.000	0.000	0.000
TRINITY_DN35411_c0_g1_i1	0.000	0.000	0.000	0.000	1.662	0.000	0.433	0.000	0.000
TRINITY_DN115805_c0_g1_i1	0.000	0.000	0.000	0.000	0.000	1.733	0.000	3.157	0.000
TRINITY_DN76438_c0_g1_i1	0.000	0.000	0.000	0.000	0.000	0.000	6.560	0.000	0.000
TRINITY_DN8147_c0_g1_i7	0.913	0.000	0.000	0.000	0.000	0.719	0.611	0.000	2.056
TRINITY_DN13318_c0_g1_i3	0.000	0.000	0.000	0.000	0.000	0.000	0.000	0.000	0.000
TRINITY_DN22158_c0_g1_i1	0.000	0.000	0.000	0.000	5.478	0.000	0.000	11.946	0.000
TRINITY_DN1491_c4_g1_i1	4.316	2.217	0.000	0.000	4.772	0.423	2.165	0.384	1.224
TRINITY_DN4567_c0_g2_i5	0.000	0.000	0.000	8.158	0.000	1.733	4.429	2.355	2.488
TRINITY_DN11174_c7_g1_i1	0.000	0.000	0.000	0.000	0.000	0.000	11.422	0.000	0.000
TRINITY_DN36260_c0_g4_i1	0.000	0.000	0.000	0.000	0.000	0.000	0.000	0.000	0.000
TRINITY_DN32074_c0_g1_i1	0.000	0.000	0.000	0.000	0.000	0.000	0.000	2.278	0.000
TRINITY_DN57214_c0_g1_i2	0.000	3.505	0.000	0.000	1.094	0.000	0.000	0.000	0.000
TRINITY_DN93536_c0_g1_i1	0.000	0.000	0.000	0.000	0.000	0.000	11.422	0.000	0.000
TRINITY_DN111888_c0_g1_i1	0.000	0.000	0.000	0.000	7.528	0.000	0.000	8.140	0.000
TRINITY_DN10625_c0_g7_i2	0.000	0.000	0.000	0.000	0.000	0.000	0.000	0.000	0.000
TRINITY_DN14898_c0_g2_i3	0.000	0.000	7.077	0.000	1.232	0.000	0.000	0.947	0.000
TRINITY_DN13036_c1_g1_i1	0.000	0.000	111.027	0.000	0.000	0.000	0.000	0.000	0.000
TRINITY_DN16034_c0_g1_i11	2.017	1.295	2.874	0.000	1.292	1.289	0.622	3.251	0.000
TRINITY_DN4671_c0_g1_i9	2.078	4.366	0.719	2.764	5.194	1.955	0.999	0.904	1.121
TRINITY_DN113722_c0_g1_i1	1.084	0.000	4.725	0.000	0.000	0.856	1.454	0.000	1.224
TRINITY_DN5473_c0_g1_i5	0.000	0.000	0.000	1.748	0.000	7.111	0.111	4.992	0.000
TRINITY_DN27593_c0_g1_i9	0.000	0.000	7.294	0.000	9.940	0.000	0.000	0.000	0.000
TRINITY_DN8803_c0_g1_i6	0.000	0.000	0.000	0.000	0.000	0.000	0.000	0.000	0.000
TRINITY_DN54389_c0_g1_i2	0.000	0.000	0.000	0.000	0.000	0.000	0.000	0.000	0.000
TRINITY_DN78198_c0_g1_i1	0.000	0.000	0.000	0.000	1.860	0.000	0.000	0.000	0.000
TRINITY_DN136764_c0_g1_i1	0.000	0.000	0.000	0.000	0.000	9.383	0.000	0.000	0.000
TRINITY_DN17132_c1_g1_i1	0.000	0.000	9.221	0.000	0.000	10.133	0.000	0.000	0.000
TRINITY_DN21750_c0_g1_i1	6.142	0.000	0.000	0.000	0.000	0.000	2.054	0.000	0.000
TRINITY_DN8487_c0_g1_i35	1.234	0.000	0.000	1.179	1.568	0.000	1.654	5.273	0.000
TRINITY_DN77131_c0_g1_i1	0.000	0.000	0.000	9.350	0.000	0.000	0.000	0.000	0.000
TRINITY_DN16820_c0_g1_i2	0.000	0.000	0.000	10.638	0.000	0.000	0.000	0.000	0.000
TRINITY_DN25270_c0_g1_i1	0.913	0.000	1.328	0.000	0.000	2.166	0.000	0.000	0.000
TRINITY_DN28253_c0_g2_i1	0.000	0.000	0.000	0.000	0.000	0.000	0.000	0.000	0.000
TRINITY_DN26781_c5_g1_i1	0.000	0.000	0.000	0.000	0.000	0.000	12.033	0.000	0.000
TRINITY_DN112181_c0_g1_i1	0.000	0.000	0.000	0.000	0.000	0.000	0.000	0.000	0.000
TRINITY_DN1897_c0_g1_i1	0.000	0.000	28.960	0.000	0.017	35.514	0.000	0.000	45.067
TRINITY_DN2744_c0_g1_i1	28.172	41.886	21.916	81.930	14.065	54.216	40.305	28.934	40.378
TRINITY_DN8786_c0_g1_i1	12.264	0.000	23.211	34.461	0.000	15.818	13.620	0.000	8.904
TRINITY_DN45527_c0_g1_i1	3.563	0.000	0.000	0.000	0.000	0.000	0.000	0.000	0.000
TRINITY_DN64828_c0_g1_i1	0.000	0.000	7.371	0.000	0.000	0.000	0.000	0.000	0.000
TRINITY_DN23009_c3_g1_i1	0.000	0.000	17.463	0.000	0.000	0.000	0.000	8.993	0.000
TRINITY_DN31073_c0_g1_i4	0.000	0.000	4.235	2.778	0.930	0.000	0.977	2.073	0.000
TRINITY_DN43219_c0_g1_i1	0.000	0.000	0.000	24.419	0.000	0.000	11.589	0.000	0.000
TRINITY_DN71696_c0_g1_i1	0.000	0.000	0.000	0.000	0.000	0.000	12.033	0.000	0.000
TRINITY_DN1651_c0_g1_i1	13.348	4.290	5.422	11.342	4.643	5.315	12.732	4.292	8.503
TRINITY_DN62127_c0_g1_i1	0.000	0.000	0.000	0.000	0.000	0.000	0.000	0.000	0.000
TRINITY_DN17337_c0_g1_i16	0.000	2.804	2.950	0.000	1.955	4.839	0.744	2.167	6.375
TRINITY_DN8807_c0_g1_i1	0.000	0.000	0.000	0.000	0.000	0.000	0.000	3.976	0.000
TRINITY_DN15087_c0_g1_i3	1.596	0.000	0.000	3.930	0.896	0.951	2.131	0.000	1.203
TRINITY_DN6418_c1_g1_i5	0.000	0.000	0.000	3.889	0.000	0.000	0.000	0.000	0.000
TRINITY_DN29804_c0_g1_i1	0.000	0.000	0.000	0.000	1.283	0.000	0.677	1.442	0.000
TRINITY_DN132200_c0_g1_i1	0.000	0.000	0.000	0.000	0.000	0.000	0.000	0.000	0.000
TRINITY_DN120740_c0_g1_i1	0.000	0.000	0.000	0.000	0.000	0.000	0.000	0.000	0.000
TRINITY_DN34118_c0_g1_i6	24.167	0.000	0.000	14.825	0.663	0.000	16.961	0.000	0.000
TRINITY_DN18780_c3_g2_i1	0.000	0.000	6.500	0.000	0.000	7.101	0.000	0.000	0.000
TRINITY_DN39309_c0_g1_i2	0.000	0.000	2.700	0.000	0.000	2.927	0.000	0.000	8.339
TRINITY_DN7861_c1_g1_i1	0.000	0.000	18.007	0.000	0.000	0.000	0.000	0.000	0.000
TRINITY_DN2871_c0_g1_i1	35.518	28.201	29.003	59.977	40.198	32.132	38.618	37.416	23.536
TRINITY_DN15026_c0_g3_i1	1.044	2.156	1.524	0.000	2.980	0.412	4.551	1.493	1.779
TRINITY_DN36919_c0_g1_i1	3.272	6.667	0.000	4.648	1.034	0.000	0.000	0.000	0.000
TRINITY_DN30653_c0_g1_i12	4.105	0.000	0.000	8.063	0.000	5.199	3.441	4.147	0.000
TRINITY_DN9568_c6_g1_i1	0.000	0.000	0.000	0.000	0.000	0.000	7.226	0.000	0.000
TRINITY_DN36003_c2_g1_i1	0.000	0.000	0.000	0.000	0.000	0.000	0.000	0.000	0.000
TRINITY_DN5518_c0_g1_i12	0.000	0.000	0.000	0.000	0.000	0.000	1.032	0.000	0.000
TRINITY_DN30738_c0_g2_i1	0.000	0.000	0.000	0.000	0.000	2.198	3.774	0.000	0.000
TRINITY_DN8454_c0_g1_i1	1.526	3.132	6.641	2.182	2.894	9.013	2.042	2.167	4.308
TRINITY_DN17237_c0_g1_i3	0.000	0.000	0.000	0.000	2.877	0.000	5.040	3.217	0.000
TRINITY_DN4178_c2_g1_i1	0.000	0.000	0.000	0.000	10.000	0.000	0.000	0.000	0.000
TRINITY_DN101525_c0_g1_i1	8.190	0.000	1.981	1.301	0.000	0.000	0.910	0.000	0.000
TRINITY_DN41240_c0_g1_i1	0.000	0.000	0.000	0.000	1.697	0.000	0.000	0.000	0.000
TRINITY_DN102704_c0_g1_i1	0.000	5.479	0.000	0.000	0.000	0.000	0.000	1.920	0.000
TRINITY_DN42456_c0_g1_i1	0.000	0.000	0.000	0.000	0.000	0.000	0.000	3.729	0.000
TRINITY_DN12031_c0_g3_i1	0.000	0.000	0.000	40.274	14.177	0.000	0.000	0.000	0.000
TRINITY_DN60816_c0_g1_i1	0.000	0.000	4.801	0.000	0.000	0.000	0.000	0.000	3.712
TRINITY_DN120961_c0_g1_i1	0.000	0.000	0.000	0.000	19.078	0.000	0.000	0.000	0.000
TRINITY_DN13871_c1_g1_i3	0.000	0.000	0.000	0.000	0.000	0.000	0.000	0.000	0.000
TRINITY_DN77133_c0_g1_i1	3.663	2.499	1.775	0.000	0.775	0.000	0.821	2.602	0.000
TRINITY_DN76189_c0_g1_i1	1.204	0.000	3.484	1.138	0.000	2.842	2.409	2.133	3.393
TRINITY_DN12139_c0_g1_i15	0.000	0.000	0.958	0.000	0.000	0.000	0.000	0.000	0.000
TRINITY_DN43432_c0_g1_i3	2.047	2.095	0.000	0.000	2.593	0.000	0.000	2.910	0.000
TRINITY_DN11277_c2_g1_i1	0.000	0.000	0.000	0.000	11.688	0.000	0.000	0.000	0.000
TRINITY_DN90589_c0_g1_i1	0.000	0.000	0.000	0.000	3.540	0.000	0.000	3.891	0.000
TRINITY_DN28446_c0_g1_i3	0.000	0.000	0.000	0.000	0.000	7.787	0.000	0.000	42.877
TRINITY_DN28251_c0_g2_i1	2.188	0.000	0.000	2.073	0.000	0.000	0.000	0.000	0.000
TRINITY_DN47411_c0_g2_i1	0.000	0.000	17.822	0.000	0.000	0.000	0.000	0.000	0.000
TRINITY_DN130528_c0_g1_i1	0.000	0.000	9.831	0.000	4.531	0.000	0.000	0.000	0.000
TRINITY_DN108628_c0_g1_i1	0.000	0.000	0.000	0.000	12.282	0.000	0.000	0.000	0.000
TRINITY_DN1676_c4_g1_i18	0.000	0.000	0.000	0.000	0.000	0.000	4.296	0.000	0.000
TRINITY_DN56550_c0_g1_i1	0.000	0.000	0.000	0.000	1.456	0.000	0.000	1.630	0.000
TRINITY_DN93718_c0_g1_i2	0.000	0.000	17.409	0.000	0.000	0.000	0.000	0.000	0.000
TRINITY_DN12659_c0_g1_i1	0.000	0.000	1.829	0.000	0.000	0.000	0.000	0.896	0.000
TRINITY_DN90920_c0_g1_i1	0.000	0.000	0.000	0.000	5.573	1.712	0.000	1.553	0.000
TRINITY_DN96391_c0_g1_i1	0.000	0.000	0.000	0.000	0.000	0.000	0.000	9.650	0.000
TRINITY_DN38579_c0_g1_i1	6.303	0.000	0.000	0.000	0.000	0.000	0.000	0.000	0.000
TRINITY_DN124349_c0_g1_i1	6.965	0.000	0.000	0.000	0.000	0.000	2.320	0.000	0.000
TRINITY_DN106208_c0_g1_i1	2.820	1.928	1.361	0.000	1.783	1.479	1.254	0.666	0.000
TRINITY_DN2920_c0_g1_i3	1.716	7.277	0.000	8.348	7.046	2.652	5.883	3.217	1.799
TRINITY_DN61390_c0_g1_i1	0.000	0.000	0.000	0.000	2.679	0.000	2.797	2.961	0.000
TRINITY_DN51654_c0_g1_i2	0.000	0.000	2.286	0.000	0.000	0.000	3.164	0.000	0.000
TRINITY_DN31821_c0_g7_i1	6.985	0.000	0.000	0.000	0.000	0.000	4.640	0.000	0.000
TRINITY_DN44208_c0_g1_i1	0.000	0.000	0.000	0.000	4.350	0.000	4.518	0.000	0.000
TRINITY_DN20366_c0_g1_i2	1.024	0.000	0.000	1.938	1.292	0.000	0.688	1.451	3.455
TRINITY_DN15094_c0_g1_i1	0.000	0.000	1.317	0.000	0.000	0.719	0.000	0.000	3.085
TRINITY_DN128973_c0_g1_i1	0.000	0.000	0.000	0.000	0.000	0.000	4.840	0.000	7.712
TRINITY_DN50264_c1_g1_i1	0.000	0.000	0.000	0.000	0.000	0.000	3.286	0.000	0.000
TRINITY_DN20219_c0_g1_i1	2.168	0.000	0.784	0.515	1.025	0.000	0.722	3.464	0.000
TRINITY_DN34549_c0_g1_i2	0.000	0.000	14.502	0.000	0.000	0.000	0.000	7.415	0.000
TRINITY_DN127824_c0_g1_i1	0.000	0.000	0.000	0.000	5.943	0.000	0.000	6.459	0.000
TRINITY_DN18975_c0_g1_i10	0.000	0.770	2.210	0.000	0.370	1.331	0.000	0.691	6.138
TRINITY_DN94569_c0_g1_i1	0.000	0.000	0.000	14.662	0.000	0.000	0.000	0.000	0.000
TRINITY_DN107377_c0_g1_i1	0.000	0.000	4.257	0.000	0.000	0.000	0.000	0.000	0.000
TRINITY_DN106914_c0_g1_i1	0.000	11.224	7.937	0.000	0.000	0.000	0.000	0.000	0.000
TRINITY_DN6315_c4_g1_i1	0.000	0.000	0.000	0.000	4.927	0.000	0.000	5.384	0.000
TRINITY_DN24075_c0_g2_i10	5.269	2.332	1.437	1.911	2.532	3.054	4.695	2.440	1.285
TRINITY_DN115981_c0_g1_i1	0.000	0.000	7.164	0.000	0.000	0.000	1.665	0.000	0.000
TRINITY_DN13299_c0_g1_i2	22.050	7.384	10.463	3.442	9.371	5.695	22.045	5.196	0.000
TRINITY_DN76330_c0_g1_i1	0.000	0.000	2.363	0.000	0.000	0.000	0.000	0.000	0.000
TRINITY_DN8663_c0_g2_i1	0.000	3.741	39.869	3.483	8.174	15.839	2.453	5.222	20.523
TRINITY_DN13410_c0_g1_i3	0.000	1.593	0.000	0.000	1.473	0.000	0.000	0.555	0.000
TRINITY_DN14174_c1_g1_i1	0.000	0.000	18.955	0.000	0.000	10.640	0.000	0.000	0.000
TRINITY_DN1085_c0_g1_i5	3.513	0.000	0.000	2.941	0.000	0.180	0.000	0.000	0.987
TRINITY_DN18967_c0_g1_i5	0.000	0.000	0.000	0.000	2.472	3.054	1.299	1.382	4.349
TRINITY_DN34613_c0_g1_i2	6.333	0.000	0.000	1.992	0.000	1.648	0.000	0.000	0.000
TRINITY_DN92832_c0_g1_i1	0.000	0.000	9.722	0.000	0.000	0.000	0.000	0.000	0.000
TRINITY_DN53049_c0_g1_i7	5.560	0.000	0.000	1.748	0.000	0.000	1.243	0.000	0.000
TRINITY_DN2730_c2_g1_i5	0.000	0.000	0.000	0.000	0.758	0.000	1.998	1.015	0.000
TRINITY_DN113087_c0_g1_i1	4.095	1.204	0.849	1.111	1.111	0.919	0.000	0.000	0.000
TRINITY_DN12242_c0_g1_i8	11.763	9.090	0.000	6.925	5.004	8.495	13.875	1.561	0.833
TRINITY_DN24386_c0_g1_i2	0.000	0.000	0.000	0.000	0.000	0.000	0.000	1.502	0.000
TRINITY_DN12321_c0_g1_i1	1.666	3.391	0.000	0.000	1.059	0.000	0.000	1.937	0.000
TRINITY_DN11720_c1_g2_i1	0.000	0.000	0.000	2.534	0.000	0.000	3.596	0.000	0.000
TRINITY_DN16393_c1_g1_i2	0.000	0.000	0.631	0.000	0.982	0.000	0.000	0.341	0.699
TRINITY_DN114076_c0_g1_i1	4.386	0.000	0.000	0.000	0.000	0.000	2.919	0.000	0.000
TRINITY_DN4755_c0_g1_i8	5.379	0.000	0.000	0.732	2.343	1.817	3.530	1.143	5.902
TRINITY_DN43143_c2_g2_i1	0.000	0.000	0.000	0.000	0.000	0.000	0.000	0.000	0.000
TRINITY_DN25112_c0_g1_i1	0.000	0.000	8.688	0.000	0.000	0.000	0.000	0.000	13.295
TRINITY_DN79019_c0_g1_i1	0.000	0.000	0.000	0.000	0.000	0.000	0.000	0.000	0.000
TRINITY_DN14003_c0_g3_i4	2.178	4.458	3.157	0.000	6.202	0.000	2.908	6.963	0.000
TRINITY_DN103322_c0_g1_i1	0.000	0.000	0.000	0.000	3.299	0.000	0.000	1.229	0.000
TRINITY_DN54192_c0_g1_i1	0.000	0.000	4.605	6.057	0.000	2.504	0.000	0.000	0.000
TRINITY_DN35413_c0_g1_i1	0.000	0.000	7.294	0.000	3.316	0.000	0.000	0.000	0.000
TRINITY_DN135980_c0_g1_i1	0.000	0.000	0.000	0.000	0.000	0.000	0.000	9.778	0.000
TRINITY_DN107474_c0_g1_i1	1.596	3.284	0.000	0.000	0.508	0.000	1.066	2.278	0.905
TRINITY_DN65073_c0_g1_i1	0.000	0.000	0.000	6.627	1.490	9.129	3.119	0.000	7.784
TRINITY_DN95267_c0_g1_i1	0.000	0.000	0.000	19.026	0.000	15.575	0.000	7.150	0.000
TRINITY_DN121909_c0_g1_i1	0.000	0.000	25.411	0.000	0.000	0.000	0.000	0.000	0.000
TRINITY_DN31235_c3_g1_i1	7.939	0.000	0.000	0.000	0.000	0.000	0.000	0.000	0.000
TRINITY_DN10316_c0_g1_i3	0.943	0.000	1.372	0.000	0.000	0.000	1.265	0.000	0.000
TRINITY_DN4025_c0_g1_i3	16.279	3.322	2.363	41.670	6.202	8.939	21.768	11.570	16.400
TRINITY_DN8907_c1_g1_i2	0.000	0.000	0.000	0.000	0.000	0.000	0.000	0.000	11.094
TRINITY_DN24402_c5_g1_i1	0.000	0.000	0.000	3.998	2.722	0.000	0.000	3.012	0.000
TRINITY_DN35247_c0_g1_i2	0.000	0.000	2.286	0.000	1.998	1.236	0.000	2.662	0.000
TRINITY_DN61222_c0_g1_i1	0.000	0.000	0.000	0.000	0.000	0.000	0.000	0.000	0.000
TRINITY_DN3688_c2_g1_i9	0.000	0.617	0.338	0.000	1.792	0.000	0.544	0.000	0.792
TRINITY_DN76138_c0_g1_i1	0.000	0.000	0.000	5.055	0.000	4.163	0.000	0.000	0.000
TRINITY_DN15412_c0_g1_i12	0.913	0.472	0.577	0.569	0.543	0.000	1.931	0.000	0.000
TRINITY_DN8705_c2_g1_i1	0.000	0.000	0.000	0.000	0.000	0.000	0.000	0.000	0.000
TRINITY_DN22458_c0_g1_i1	0.000	0.000	0.000	0.000	6.701	0.000	0.000	2.142	0.000
TRINITY_DN12711_c0_g4_i1	0.000	0.000	0.000	0.000	1.972	0.000	0.000	6.570	0.000
TRINITY_DN97490_c0_g1_i1	0.000	0.000	20.675	0.000	0.000	0.000	0.000	0.000	0.000
TRINITY_DN7132_c0_g1_i25	0.000	0.000	0.490	0.000	1.042	0.571	0.000	1.715	0.000
TRINITY_DN4803_c0_g1_i1	0.000	0.000	0.610	0.569	0.680	1.522	0.000	0.794	0.494
TRINITY_DN25493_c2_g1_i1	0.000	0.000	0.000	0.000	0.000	0.000	0.000	0.000	0.000
TRINITY_DN38464_c0_g1_i2	0.000	0.000	0.000	0.000	11.688	6.921	0.000	0.000	0.000
TRINITY_DN62790_c0_g1_i1	0.000	0.000	0.000	0.000	0.000	0.000	0.000	8.302	0.000
TRINITY_DN38850_c0_g1_i1	0.000	0.000	0.000	0.000	0.000	0.000	5.850	0.000	0.000
TRINITY_DN32469_c0_g1_i1	5.901	0.000	0.000	0.000	0.000	0.000	0.000	2.091	0.000
TRINITY_DN7025_c0_g1_i5	0.000	0.000	0.000	3.970	2.446	3.001	1.598	0.000	0.000
TRINITY_DN117853_c0_g1_i1	3.994	0.000	0.000	3.781	0.000	0.000	1.332	0.000	0.000
TRINITY_DN15045_c0_g1_i6	0.000	0.000	0.000	0.000	2.153	0.000	0.000	0.000	0.000
TRINITY_DN18626_c0_g2_i3	0.000	0.000	0.000	0.000	0.000	4.596	1.965	0.000	3.249
TRINITY_DN56879_c0_g1_i1	0.000	0.000	57.049	0.000	0.000	0.000	0.000	0.000	0.000
TRINITY_DN98444_c0_g1_i1	0.000	0.000	0.000	0.000	0.000	0.000	0.000	2.449	0.000
TRINITY_DN22578_c0_g1_i5	0.000	0.000	0.000	0.000	0.000	0.000	0.000	0.000	0.000
TRINITY_DN4807_c0_g1_i6	0.000	0.000	2.221	1.057	0.525	2.240	1.554	0.299	0.000
TRINITY_DN8004_c1_g1_i10	0.000	2.606	3.114	0.000	6.115	0.000	1.443	0.000	0.000
TRINITY_DN24206_c0_g1_i1	0.000	0.000	0.000	2.642	1.792	0.000	0.000	0.000	0.000
TRINITY_DN11890_c0_g1_i3	0.000	0.000	0.000	0.000	0.000	0.000	2.109	0.000	10.395
TRINITY_DN94985_c0_g1_i1	0.000	0.000	0.000	0.000	0.000	0.000	0.000	0.000	0.000
TRINITY_DN40125_c0_g1_i2	0.000	0.000	0.000	0.000	3.885	0.000	0.000	2.159	0.000
TRINITY_DN30557_c0_g1_i3	0.000	0.000	0.000	0.000	0.000	0.000	0.000	0.000	0.000
TRINITY_DN65056_c0_g1_i2	2.308	0.000	0.000	0.000	0.000	0.000	0.000	3.285	0.000
TRINITY_DN39797_c0_g1_i2	0.000	0.000	7.828	0.000	0.000	0.000	5.461	0.000	0.000
TRINITY_DN12592_c0_g1_i20	3.312	0.000	1.720	3.144	4.668	3.001	4.318	2.816	3.208
TRINITY_DN15591_c1_g5_i1	0.000	0.000	0.000	6.057	0.000	0.000	0.000	0.000	3.537
TRINITY_DN7041_c0_g2_i1	0.843	0.000	1.230	1.613	0.000	2.663	1.132	0.597	0.000
TRINITY_DN54430_c0_g1_i2	6.303	0.000	0.000	0.000	0.000	0.000	0.000	0.000	0.000
TRINITY_DN30344_c0_g1_i3	2.971	0.000	0.000	13.768	0.000	0.000	0.000	0.000	0.000
TRINITY_DN30744_c1_g1_i1	6.473	0.000	0.000	0.000	0.000	0.000	2.886	0.000	0.000
TRINITY_DN105023_c0_g1_i1	0.000	0.000	0.000	0.000	1.947	0.000	1.021	1.092	0.000
TRINITY_DN4238_c2_g1_i1	0.000	0.000	0.000	0.000	0.000	0.000	0.000	1.826	0.000
TRINITY_DN9331_c0_g1_i5	0.000	0.000	0.708	0.000	1.068	0.000	0.000	0.000	3.301
TRINITY_DN87015_c0_g1_i1	0.000	0.000	0.000	0.000	0.000	0.000	0.000	0.000	0.000
TRINITY_DN74058_c0_g1_i1	0.000	0.000	0.000	0.000	0.000	10.640	0.000	0.000	0.000
TRINITY_DN23163_c1_g2_i2	0.000	0.000	4.159	0.000	0.000	3.371	0.000	0.000	4.822
TRINITY_DN591_c1_g1_i18	19.129	1.539	26.020	8.334	3.015	23.732	29.616	4.471	28.070
TRINITY_DN32305_c0_g1_i1	3.703	0.000	0.000	1.748	0.000	2.906	4.951	0.000	0.000
TRINITY_DN126138_c0_g1_i1	0.000	0.000	0.000	0.000	0.000	0.000	0.000	0.000	0.000
TRINITY_DN9977_c0_g1_i1	0.000	0.000	0.000	0.000	0.000	0.000	0.000	0.000	6.138
TRINITY_DN2544_c0_g2_i9	0.000	0.000	0.000	1.030	0.000	0.000	1.565	0.546	0.000
TRINITY_DN126853_c0_g1_i1	0.000	0.000	0.000	0.000	0.000	0.000	0.000	0.000	0.000
TRINITY_DN47477_c0_g1_i3	1.877	0.000	1.361	0.000	0.000	0.740	1.254	1.340	2.118
TRINITY_DN34930_c0_g2_i2	1.435	0.373	1.045	0.691	2.041	0.708	2.165	1.152	0.823
TRINITY_DN12957_c0_g1_i1	0.000	0.000	1.742	0.000	0.758	0.000	3.208	0.000	0.000
TRINITY_DN11721_c0_g1_i1	0.000	318.818	0.000	0.000	19.526	0.000	0.000	31.426	0.000
TRINITY_DN8517_c0_g1_i12	2.569	2.263	6.924	3.144	3.471	7.819	3.685	2.091	4.586
TRINITY_DN62427_c0_g1_i1	3.051	0.000	0.000	0.000	3.867	0.000	1.021	3.251	1.707
TRINITY_DN39289_c0_g1_i1	0.351	0.000	1.034	0.000	0.224	0.000	0.955	0.000	0.679
TRINITY_DN134037_c0_g1_i1	0.000	0.000	0.000	0.000	3.247	0.000	0.000	0.000	0.000
TRINITY_DN86838_c0_g1_i1	0.000	0.000	0.000	5.000	0.000	4.121	0.000	0.000	0.000
TRINITY_DN134815_c0_g1_i1	0.000	0.000	0.000	3.401	0.000	0.000	2.409	0.000	0.000
TRINITY_DN129764_c0_g1_i1	0.000	0.000	12.128	0.000	0.000	0.000	0.000	0.000	0.000
TRINITY_DN95674_c0_g1_i1	0.000	0.000	0.000	4.336	0.000	0.000	3.097	0.000	0.000
TRINITY_DN6622_c1_g1_i3	2.278	0.000	3.310	0.000	0.000	0.000	2.054	0.811	1.522
TRINITY_DN515_c0_g1_i1	1.435	0.000	0.000	6.532	0.000	0.000	0.966	0.000	0.000
TRINITY_DN25615_c0_g1_i1	0.000	0.000	1.796	0.000	0.000	1.944	0.833	0.000	0.000
TRINITY_DN26851_c0_g1_i2	0.000	0.000	0.000	0.000	0.000	5.072	0.000	0.000	7.054
TRINITY_DN6437_c0_g1_i4	0.000	0.000	1.285	0.000	0.000	2.589	0.000	0.000	8.236
TRINITY_DN47387_c0_g1_i1	0.000	0.000	0.000	0.000	4.289	0.592	0.000	0.538	0.000
TRINITY_DN48061_c0_g1_i1	0.000	0.000	0.000	0.000	0.000	28.614	0.000	0.000	0.000
TRINITY_DN53218_c0_g1_i1	0.000	0.000	0.000	0.000	2.653	0.000	0.000	2.935	0.000
TRINITY_DN116366_c0_g1_i1	0.903	0.000	0.000	0.000	0.000	0.000	2.398	0.640	0.000
TRINITY_DN117851_c0_g1_i1	0.000	0.000	0.000	0.000	0.000	0.000	0.000	0.000	0.000
TRINITY_DN54695_c0_g1_i1	0.000	0.000	0.000	0.000	0.000	0.000	0.000	0.000	0.000
TRINITY_DN102710_c0_g1_i1	0.000	0.000	0.000	0.000	0.000	0.000	0.000	19.164	0.000
TRINITY_DN36617_c0_g1_i1	0.000	0.000	0.000	0.000	0.000	0.000	0.000	0.000	0.000
TRINITY_DN8555_c0_g2_i1	0.000	0.000	0.000	3.686	0.922	1.215	2.586	0.000	0.000
TRINITY_DN82057_c0_g1_i1	0.000	3.406	0.000	0.000	1.059	0.000	0.000	1.186	0.000
TRINITY_DN52969_c0_g2_i1	0.000	0.000	0.000	0.000	8.966	0.000	0.000	3.669	0.000
TRINITY_DN77431_c0_g1_i1	0.000	0.000	36.374	0.000	0.000	0.000	0.000	0.000	0.000
TRINITY_DN31020_c0_g1_i1	21.428	0.000	0.000	0.000	0.000	0.000	0.000	14.599	0.000
TRINITY_DN110319_c0_g1_i1	0.000	0.000	7.523	0.000	0.000	0.000	3.563	0.000	0.000
TRINITY_DN90965_c0_g1_i1	0.000	0.000	9.461	0.000	0.000	0.000	0.000	0.000	0.000
TRINITY_DN3423_c0_g1_i19	2.007	3.048	1.742	0.000	5.297	0.000	0.877	2.952	0.000
TRINITY_DN57001_c0_g1_i6	0.000	1.463	2.069	0.000	1.146	0.000	0.000	0.000	0.000
TRINITY_DN134464_c0_g1_i1	0.000	0.000	38.726	0.000	0.000	0.000	0.000	0.000	0.000
TRINITY_DN48701_c0_g1_i1	0.000	0.000	0.000	0.000	8.329	0.000	0.000	0.000	0.000
TRINITY_DN111_c2_g3_i1	0.000	0.000	0.000	0.000	0.000	6.604	0.000	6.067	0.000
TRINITY_DN31454_c2_g1_i1	0.000	0.000	0.000	0.000	0.000	0.000	5.639	0.000	0.000
TRINITY_DN124792_c0_g1_i1	0.000	0.000	5.193	0.000	0.000	0.000	0.000	0.000	0.000
TRINITY_DN114738_c0_g1_i2	0.000	0.000	0.000	2.399	0.000	0.000	1.698	0.000	0.000
TRINITY_DN117869_c0_g1_i1	0.000	0.000	0.000	0.000	3.962	0.000	0.000	2.201	0.000
TRINITY_DN16856_c0_g1_i4	0.000	0.000	0.000	0.000	0.000	0.000	0.000	0.000	0.000
TRINITY_DN114083_c0_g1_i1	5.600	0.000	0.000	5.217	0.000	0.000	0.000	0.000	0.000
TRINITY_DN78498_c0_g1_i1	0.000	0.000	0.000	0.000	0.000	0.000	0.000	0.000	0.000
TRINITY_DN120176_c0_g1_i1	0.000	0.000	26.314	0.000	0.000	0.000	0.000	0.000	0.000
TRINITY_DN1235_c0_g1_i12	0.000	0.000	0.000	0.176	0.947	0.000	1.243	1.783	1.008
TRINITY_DN9632_c0_g2_i3	0.000	4.084	0.000	0.393	0.000	0.000	0.666	1.724	0.000
TRINITY_DN48685_c2_g1_i1	0.000	0.000	0.000	0.000	4.996	0.000	0.000	3.712	0.000
TRINITY_DN16026_c0_g2_i2	0.000	0.000	0.000	0.000	0.000	26.680	0.000	0.000	0.000
TRINITY_DN13363_c0_g1_i17	0.000	0.846	0.000	1.951	2.248	0.000	0.488	0.990	0.925
TRINITY_DN23792_c1_g3_i1	0.803	0.000	6.979	0.000	0.250	0.951	1.077	1.715	0.000
TRINITY_DN10929_c0_g1_i2	1.666	1.958	1.176	1.043	3.945	1.257	1.243	3.746	0.730
TRINITY_DN78026_c0_g1_i1	0.000	0.000	21.589	0.000	0.000	0.000	0.000	0.000	0.000
TRINITY_DN73231_c0_g1_i1	0.000	0.000	0.000	0.000	0.000	0.000	6.971	0.000	10.899
TRINITY_DN6473_c0_g1_i4	0.582	2.400	0.849	0.000	0.370	0.465	5.073	2.910	1.326
TRINITY_DN48814_c0_g1_i1	0.000	0.000	0.000	0.000	1.438	0.000	0.000	4.829	0.000
TRINITY_DN94312_c0_g1_i1	0.000	0.000	0.000	12.155	4.177	0.000	0.000	0.000	0.000
TRINITY_DN978_c0_g1_i4	0.000	0.000	152.790	0.000	0.000	493.504	0.000	0.000	97.434
TRINITY_DN3831_c1_g1_i1	17.403	0.000	0.000	0.000	0.000	0.000	5.772	0.000	0.000
TRINITY_DN27698_c0_g1_i2	1.666	1.714	0.000	0.800	0.525	0.000	0.555	0.000	0.000
TRINITY_DN79609_c0_g1_i2	10.267	0.000	0.000	0.000	0.000	0.000	0.000	0.000	0.000
TRINITY_DN120406_c0_g1_i1	1.255	2.560	0.000	1.193	0.000	2.948	0.000	0.000	0.000
TRINITY_DN34763_c0_g1_i1	0.000	0.000	0.000	0.000	0.000	0.000	0.000	0.000	35.525
TRINITY_DN39283_c0_g2_i1	1.596	1.097	1.546	1.518	1.344	1.680	2.142	0.759	0.000
TRINITY_DN4195_c0_g1_i2	0.000	0.000	0.000	0.000	0.000	2.240	0.000	0.000	12.698
TRINITY_DN1318_c0_g1_i29	0.251	0.000	0.272	0.000	0.000	0.518	0.278	0.307	0.391
TRINITY_DN88658_c0_g1_i1	2.559	0.000	0.000	0.000	0.000	0.000	0.855	1.817	1.440
TRINITY_DN9659_c1_g1_i11	1.445	0.290	0.000	0.298	0.276	1.183	0.844	0.000	0.000
TRINITY_DN91872_c0_g1_i1	0.000	0.000	0.000	0.000	0.000	0.000	0.000	15.470	0.000
TRINITY_DN57755_c0_g2_i2	0.000	0.000	0.000	0.705	0.000	0.581	2.942	0.000	0.833
TRINITY_DN121055_c0_g1_i1	4.928	0.000	0.000	0.000	0.000	0.000	0.000	0.000	5.316
TRINITY_DN66935_c0_g1_i1	0.000	0.000	0.000	2.832	0.000	0.000	2.009	0.000	0.000
TRINITY_DN42952_c0_g1_i1	0.000	38.724	0.000	0.000	0.000	0.000	0.000	0.000	0.000
TRINITY_DN36495_c0_g1_i2	0.000	0.000	0.000	0.000	0.000	0.000	0.000	0.000	0.000
TRINITY_DN17801_c1_g1_i2	0.000	0.000	12.433	0.000	10.310	6.784	0.000	0.000	4.761
TRINITY_DN99361_c0_g1_i1	0.000	0.000	0.000	0.000	4.720	0.000	0.000	0.000	0.000
TRINITY_DN51234_c0_g2_i1	0.000	4.099	0.000	0.000	2.524	0.000	0.000	7.568	0.000
TRINITY_DN103721_c0_g1_i1	0.000	0.000	0.000	0.000	0.000	0.000	0.000	0.000	0.000
TRINITY_DN10400_c0_g1_i11	0.873	0.000	0.000	0.000	0.551	0.687	1.166	0.623	0.987
TRINITY_DN81156_c0_g1_i1	0.000	0.000	0.000	0.000	0.000	0.000	0.000	3.277	0.000
TRINITY_DN4692_c2_g1_i4	0.000	0.000	11.943	0.000	5.564	0.000	0.000	0.000	0.000
TRINITY_DN47119_c0_g1_i1	0.000	0.000	0.000	0.000	0.000	0.000	0.000	7.833	0.000
TRINITY_DN34919_c2_g1_i1	0.000	7.163	0.000	0.000	0.000	8.295	0.000	5.043	0.000
TRINITY_DN16772_c0_g2_i1	0.000	0.000	0.000	0.000	8.674	0.000	0.000	7.236	0.000
TRINITY_DN22620_c0_g2_i1	0.000	0.000	0.000	0.000	0.000	5.959	0.000	0.000	0.000
TRINITY_DN10580_c0_g1_i2	0.000	0.000	11.508	0.000	0.052	22.866	0.000	0.000	15.989
TRINITY_DN24697_c0_g1_i1	0.000	0.000	0.000	0.000	2.567	0.000	0.000	5.674	0.000
TRINITY_DN52963_c0_g1_i1	0.000	0.000	0.000	0.000	9.535	0.000	0.000	0.000	0.000
TRINITY_DN30783_c0_g1_i1	4.817	0.000	3.473	0.000	0.000	2.029	0.000	0.000	0.000
TRINITY_DN26537_c2_g1_i3	0.000	0.000	12.956	0.000	0.000	0.000	0.000	3.174	6.683
TRINITY_DN50012_c0_g1_i1	0.000	0.000	0.000	0.000	0.000	0.000	1.121	0.000	0.000
TRINITY_DN127337_c0_g1_i1	0.000	7.734	0.000	3.618	0.000	0.000	0.000	0.000	0.000
TRINITY_DN22162_c0_g2_i1	0.000	4.176	0.000	0.000	1.309	0.000	1.376	1.459	0.000
TRINITY_DN36630_c0_g1_i1	0.000	0.000	0.000	0.000	2.524	0.623	0.000	2.270	0.000
TRINITY_DN14741_c1_g1_i1	0.000	0.000	0.000	0.000	0.000	0.000	0.000	0.000	0.000
TRINITY_DN112710_c0_g1_i1	3.734	0.000	0.000	0.000	0.000	0.000	2.486	0.000	0.000
TRINITY_DN82802_c0_g1_i1	0.000	0.000	0.000	0.000	0.000	0.000	0.000	13.806	0.000
TRINITY_DN30685_c1_g1_i9	0.000	0.000	0.000	0.000	0.000	0.000	0.000	11.425	0.000
TRINITY_DN26738_c5_g2_i1	0.000	0.000	0.000	7.141	0.000	0.000	0.000	0.000	0.000
TRINITY_DN20172_c1_g1_i1	0.000	0.000	2.504	0.000	1.102	0.000	2.320	0.000	0.000
TRINITY_DN31534_c0_g1_i2	9.946	0.000	0.000	18.375	0.000	0.000	6.605	0.000	0.000
TRINITY_DN56111_c0_g1_i1	0.000	0.000	0.000	0.000	0.000	0.000	0.000	0.000	0.000
TRINITY_DN45732_c5_g1_i1	0.000	0.000	0.000	0.000	0.000	0.000	5.273	0.000	0.000
TRINITY_DN9372_c0_g1_i2	0.000	0.579	0.000	1.640	1.137	1.363	3.252	0.000	0.000
TRINITY_DN5933_c5_g2_i2	0.000	0.000	0.000	0.000	0.000	0.000	3.996	0.000	0.000
TRINITY_DN66568_c0_g1_i1	0.000	0.000	0.000	0.000	0.000	0.000	0.000	0.000	0.000
TRINITY_DN43210_c1_g1_i1	0.000	0.000	0.000	0.000	0.000	0.000	0.000	0.000	6.159
TRINITY_DN49033_c0_g1_i1	0.000	0.000	0.000	0.000	0.000	2.663	0.000	0.000	0.000
TRINITY_DN340_c0_g1_i4	1.977	35.081	20.000	11.939	0.000	29.512	2.697	22.560	24.698
TRINITY_DN68207_c0_g1_i1	13.258	0.000	0.000	0.000	0.000	0.000	4.407	0.000	0.000
TRINITY_DN3905_c0_g3_i1	0.000	0.000	44.409	0.000	0.000	24.514	21.401	0.000	33.972
TRINITY_DN28452_c1_g1_i8	0.000	0.000	42.634	0.000	0.792	119.284	0.833	0.887	4.216
TRINITY_DN34501_c0_g1_i2	3.031	0.000	0.000	2.846	0.000	0.000	6.061	0.000	0.000
TRINITY_DN109399_c0_g2_i1	0.000	0.000	0.000	0.000	0.000	20.383	0.000	0.000	0.000
TRINITY_DN23242_c0_g1_i7	0.261	0.000	3.451	0.000	0.000	0.000	0.000	0.196	0.000
TRINITY_DN102064_c0_g1_i1	22.632	0.000	0.000	0.000	0.000	0.000	0.000	0.000	0.000
TRINITY_DN17765_c2_g2_i1	0.000	0.000	0.000	1.938	0.646	0.000	4.784	0.000	0.000
TRINITY_DN752_c0_g1_i1	17.252	0.000	0.000	63.379	0.956	0.539	93.764	0.973	0.000
TRINITY_DN100087_c0_g2_i1	0.000	0.000	0.000	0.000	6.167	0.000	0.000	0.000	0.000
TRINITY_DN9933_c0_g1_i1	0.883	0.503	0.457	0.610	1.387	0.158	0.844	1.664	0.000
TRINITY_DN4915_c3_g1_i4	1.987	0.000	0.000	0.000	0.000	3.836	0.000	0.000	0.000
TRINITY_DN100984_c0_g1_i1	0.000	0.000	0.000	0.000	0.000	0.000	0.000	8.302	0.000
TRINITY_DN98773_c0_g1_i1	16.600	0.000	0.000	0.000	0.000	0.000	0.000	0.000	0.000
TRINITY_DN93290_c0_g1_i1	0.000	0.000	0.000	0.000	0.000	0.000	0.000	6.067	0.000
TRINITY_DN13515_c0_g1_i2	0.000	0.000	0.000	0.000	2.429	0.000	0.000	1.980	0.000
TRINITY_DN5385_c0_g1_i13	1.957	0.000	0.000	0.000	1.077	0.888	1.954	1.280	2.098
TRINITY_DN97803_c0_g1_i1	0.000	0.000	0.000	0.000	2.291	0.000	0.000	12.697	0.000
TRINITY_DN21709_c2_g3_i1	0.000	0.000	0.000	0.000	2.274	0.000	0.000	0.000	0.000
TRINITY_DN10188_c0_g1_i10	0.000	0.000	0.000	0.257	0.353	0.000	0.555	0.930	0.154
TRINITY_DN1057_c0_g1_i33	4.667	2.027	4.213	3.876	6.202	1.226	4.973	5.120	0.000
TRINITY_DN8631_c0_g1_i9	0.000	0.000	0.000	7.805	0.000	0.000	1.099	0.000	0.000
TRINITY_DN118064_c0_g1_i2	0.000	0.000	0.000	0.000	9.113	0.000	0.000	0.000	0.000
TRINITY_DN134658_c0_g1_i1	0.000	0.000	9.461	0.000	0.000	0.000	0.000	0.000	0.000
TRINITY_DN89556_c0_g1_i1	1.505	3.078	0.000	1.436	0.956	0.000	0.000	0.000	0.000
TRINITY_DN88303_c0_g1_i1	0.000	0.000	0.000	0.000	0.000	0.000	4.773	0.000	0.000
TRINITY_DN128797_c0_g1_i1	0.000	0.000	0.000	0.000	0.000	0.000	0.000	0.000	0.000
TRINITY_DN6421_c2_g1_i1	0.000	0.000	0.000	0.000	0.000	0.919	0.000	0.836	1.316
TRINITY_DN125735_c0_g1_i1	0.000	0.000	0.000	0.000	0.000	23.817	0.000	0.000	0.000
TRINITY_DN7950_c0_g1_i2	0.000	0.000	7.294	0.000	0.000	0.000	0.000	0.000	5.593
TRINITY_DN25636_c1_g1_i1	0.000	0.000	0.000	0.000	6.365	0.000	0.000	6.911	0.000
TRINITY_DN14591_c0_g1_i7	0.000	0.000	0.000	0.000	12.282	0.000	0.000	0.000	0.000
TRINITY_DN76770_c0_g1_i1	0.000	0.000	5.041	0.000	0.000	2.747	0.000	0.000	7.742
TRINITY_DN31165_c5_g1_i1	0.000	0.000	0.000	11.275	0.000	0.000	0.000	0.000	0.000
TRINITY_DN13433_c0_g1_i15	0.000	5.273	12.455	2.656	0.000	0.000	4.362	3.285	0.000
TRINITY_DN11189_c0_g1_i4	0.000	0.000	0.000	0.000	0.000	0.000	1.232	0.000	0.000
TRINITY_DN8471_c3_g3_i1	0.000	0.000	17.125	0.000	8.174	0.000	8.470	0.000	0.000
TRINITY_DN115165_c0_g1_i1	0.000	0.000	0.000	0.000	0.000	13.853	0.000	0.000	0.000
TRINITY_DN132297_c0_g1_i1	0.000	0.000	0.000	0.000	0.000	0.000	0.000	0.000	0.000
TRINITY_DN969_c0_g1_i9	0.000	0.000	0.000	129.319	35.306	35.788	0.000	0.000	0.000
TRINITY_DN9179_c0_g1_i3	0.000	1.356	0.000	0.000	2.291	0.000	0.000	2.270	0.000
TRINITY_DN21862_c0_g1_i19	1.746	0.000	0.000	0.000	0.457	0.000	1.443	0.623	0.545
TRINITY_DN42297_c1_g2_i1	0.000	0.000	0.000	0.000	1.947	0.000	0.000	4.318	0.000
TRINITY_DN21923_c0_g1_i8	1.315	0.000	0.000	0.000	0.680	0.000	0.000	1.143	2.128
TRINITY_DN10648_c2_g1_i1	0.000	0.000	0.000	0.000	2.050	0.000	0.000	0.000	0.000
TRINITY_DN1996_c0_g1_i6	3.412	0.000	1.426	0.000	5.978	0.000	2.697	3.302	0.000
TRINITY_DN53448_c2_g1_i1	0.000	0.000	0.000	0.000	0.000	4.945	0.000	0.000	0.000
TRINITY_DN96747_c0_g1_i1	4.155	0.000	0.000	3.889	2.653	0.000	2.775	0.000	4.524
TRINITY_DN80508_c0_g1_i1	0.000	0.000	1.568	0.000	0.000	0.856	0.000	0.000	3.660
TRINITY_DN7085_c0_g1_i4	2.539	0.000	0.000	4.824	0.000	0.993	1.698	0.000	7.136
TRINITY_DN21965_c0_g1_i5	0.552	0.000	0.642	1.694	0.560	0.349	1.188	1.271	1.511
TRINITY_DN15776_c0_g1_i1	0.000	0.000	19.336	0.000	0.000	60.207	0.000	0.000	22.415
TRINITY_DN104237_c0_g1_i1	17.232	0.000	0.000	0.000	0.000	0.000	0.000	0.000	0.000
TRINITY_DN11020_c0_g3_i4	0.000	0.000	0.000	0.000	0.000	0.000	0.000	0.000	4.545
TRINITY_DN72605_c0_g1_i1	0.000	0.000	0.000	10.638	0.000	0.000	0.000	0.000	0.000
TRINITY_DN56413_c0_g1_i1	0.000	0.000	0.000	1.829	1.223	0.000	1.288	1.374	0.000
TRINITY_DN40402_c0_g2_i6	1.546	0.000	6.739	0.000	0.000	1.215	0.000	1.101	0.000
TRINITY_DN124570_c0_g1_i1	0.000	0.000	0.000	0.000	0.000	0.000	0.000	6.084	0.000
TRINITY_DN31930_c3_g1_i3	0.000	0.000	0.000	0.000	0.000	0.993	0.000	0.000	0.000
TRINITY_DN24436_c1_g1_i2	0.000	0.000	0.000	0.000	0.000	0.000	0.000	0.000	0.000
TRINITY_DN6039_c0_g1_i1	0.000	0.000	2.199	0.000	5.271	4.501	0.000	3.208	4.802
TRINITY_DN100616_c0_g1_i1	0.000	0.000	0.000	0.000	0.000	0.000	6.061	0.000	0.000
TRINITY_DN12024_c0_g1_i16	0.000	0.000	0.000	0.000	4.935	0.000	0.744	2.150	0.000
TRINITY_DN43888_c0_g1_i14	0.000	0.000	0.000	0.000	1.792	0.000	0.000	1.988	0.000
TRINITY_DN136012_c0_g1_i1	0.000	0.000	0.000	0.000	0.000	0.000	0.000	0.000	34.682
TRINITY_DN33_c0_g1_i4	0.000	0.000	4.202	0.000	0.000	2.737	0.000	0.000	0.000
TRINITY_DN54200_c1_g1_i1	0.000	0.000	0.000	0.000	3.497	0.000	0.000	0.000	0.000
TRINITY_DN12440_c0_g1_i1	0.281	0.876	0.817	0.000	2.412	0.222	0.944	1.911	0.165
TRINITY_DN119786_c0_g1_i1	0.000	0.000	0.000	0.000	0.000	3.064	0.000	0.000	0.000
TRINITY_DN64255_c0_g1_i1	0.000	0.000	0.000	0.000	0.000	0.000	0.000	0.000	0.000
TRINITY_DN11256_c0_g1_i1	0.000	0.000	0.490	0.000	0.000	0.000	0.000	4.062	1.707
TRINITY_DN130792_c0_g1_i1	0.000	0.000	0.000	0.000	0.000	0.000	0.000	0.000	27.824
TRINITY_DN24770_c4_g1_i1	2.710	0.000	0.000	0.000	0.000	0.000	0.000	1.920	0.000
TRINITY_DN135371_c0_g1_i1	0.000	0.000	0.000	18.714	0.000	0.000	0.000	0.000	0.000
TRINITY_DN5769_c1_g1_i1	3.051	6.149	0.000	0.000	0.000	0.000	0.000	0.000	0.000
TRINITY_DN2790_c0_g1_i5	0.000	0.000	2.602	7.697	0.000	0.000	1.432	0.742	0.000
TRINITY_DN133231_c0_g1_i1	0.000	3.543	2.515	0.000	0.000	0.000	0.000	1.237	0.000
TRINITY_DN17277_c1_g1_i1	0.000	0.000	0.000	0.000	0.000	6.055	0.000	0.000	0.000
TRINITY_DN29713_c0_g1_i1	0.000	0.000	5.084	0.000	11.361	0.000	0.000	2.517	0.000
TRINITY_DN67563_c0_g1_i1	0.000	5.547	0.000	0.000	1.748	0.000	1.832	0.000	0.000
TRINITY_DN93322_c0_g1_i1	0.000	0.000	35.645	0.000	0.000	0.000	0.000	0.000	0.000
TRINITY_DN27225_c0_g1_i2	0.000	0.000	0.000	0.000	0.000	0.000	0.000	0.000	10.858
TRINITY_DN333_c0_g1_i12	0.000	434.479	102.829	0.000	187.087	88.842	0.699	98.091	74.093
TRINITY_DN55919_c0_g1_i1	0.000	0.000	0.000	0.000	1.197	0.000	0.000	0.000	0.000
TRINITY_DN10565_c0_g1_i15	0.000	0.000	0.000	1.978	0.000	0.000	1.521	0.000	0.000
TRINITY_DN289_c3_g1_i3	0.693	0.000	1.002	1.653	0.439	1.638	2.076	1.724	2.355
TRINITY_DN64841_c0_g1_i1	0.000	0.000	0.000	0.000	3.790	0.000	0.000	4.164	0.000
TRINITY_DN11330_c0_g1_i4	5.369	0.701	1.481	0.000	1.499	0.000	2.187	0.666	0.000
TRINITY_DN654_c2_g1_i6	10.287	0.000	29.254	7.860	10.680	9.277	3.530	8.371	4.997
TRINITY_DN12676_c0_g2_i2	0.000	2.278	4.845	0.000	1.413	0.000	0.000	0.000	2.509
TRINITY_DN113374_c0_g1_i2	0.000	0.000	2.243	0.732	0.491	0.613	0.000	1.647	0.000
TRINITY_DN10735_c0_g1_i1	0.000	0.000	1.992	0.000	0.000	1.057	0.000	0.964	2.817
TRINITY_DN19971_c0_g1_i1	0.000	0.000	0.000	0.000	5.220	0.000	0.000	2.884	0.000
TRINITY_DN6150_c1_g1_i1	3.282	0.000	0.000	0.000	0.000	0.000	0.000	0.000	0.000
TRINITY_DN43782_c0_g1_i1	0.000	0.000	6.053	0.000	0.000	0.000	0.000	0.000	4.637
TRINITY_DN106879_c0_g1_i1	0.000	0.000	0.000	0.000	0.000	0.000	0.000	5.973	0.000
TRINITY_DN54243_c0_g1_i1	0.000	0.000	0.000	0.000	0.000	5.558	0.000	0.000	23.145
TRINITY_DN4375_c0_g1_i1	0.000	0.000	3.843	2.521	0.000	18.787	2.597	0.000	2.961
TRINITY_DN13098_c0_g1_i12	0.000	0.000	0.000	0.000	0.000	0.000	1.532	0.000	0.000
TRINITY_DN133392_c0_g1_i1	0.000	0.000	0.000	0.000	0.000	0.000	0.000	0.000	0.000
TRINITY_DN40274_c1_g3_i1	0.000	0.000	0.000	0.000	1.774	2.177	0.000	0.000	0.000
TRINITY_DN89071_c0_g1_i1	1.495	0.000	2.167	0.000	0.000	1.173	0.000	0.000	0.000
TRINITY_DN12714_c0_g1_i5	2.369	1.044	1.470	1.043	4.479	1.469	3.053	2.705	2.118
TRINITY_DN16156_c2_g5_i1	23.666	0.000	6.685	13.267	0.000	0.000	9.457	0.000	0.000
TRINITY_DN133197_c0_g1_i1	7.276	0.000	0.000	0.000	0.000	0.000	0.000	0.000	0.000
TRINITY_DN13437_c0_g1_i3	0.000	1.295	3.647	0.000	5.168	4.956	0.000	2.688	3.558
TRINITY_DN76317_c0_g1_i1	0.000	0.000	0.000	0.000	0.000	0.000	0.000	2.722	4.205
TRINITY_DN125426_c0_g1_i1	0.000	0.000	0.000	1.613	0.000	0.000	1.132	0.000	0.000
TRINITY_DN2715_c0_g1_i3	0.000	0.000	4.420	0.000	0.000	0.000	0.000	0.000	3.403
TRINITY_DN11147_c0_g1_i7	0.000	0.000	0.000	0.000	0.000	0.000	0.000	1.203	0.000
TRINITY_DN5495_c0_g1_i13	0.000	42.084	0.000	6.518	41.085	1.352	0.000	10.999	0.000
TRINITY_DN4345_c1_g2_i3	3.372	0.000	0.000	0.000	4.014	0.000	0.932	0.000	0.000
TRINITY_DN48541_c0_g1_i1	0.000	0.000	4.486	0.000	0.000	0.000	0.000	0.000	3.445
TRINITY_DN45766_c1_g2_i1	0.000	0.000	0.000	0.000	0.000	0.000	10.090	0.000	0.000
TRINITY_DN12362_c0_g4_i1	0.000	0.000	0.000	0.000	0.000	0.000	0.000	0.000	14.292
TRINITY_DN49925_c0_g1_i1	0.000	0.000	0.000	0.000	0.000	0.000	0.000	0.000	0.000
TRINITY_DN37714_c0_g1_i1	0.000	0.000	0.000	0.000	2.438	7.502	0.000	1.357	2.139
TRINITY_DN95113_c0_g1_i1	5.149	0.000	0.000	0.000	0.000	0.000	1.721	0.000	0.000
TRINITY_DN73425_c0_g1_i1	2.168	0.000	0.000	0.000	0.000	0.000	1.454	0.000	0.000
TRINITY_DN11285_c0_g1_i3	1.074	0.000	0.000	1.965	1.249	1.120	3.785	2.560	0.134
TRINITY_DN40440_c0_g1_i1	0.000	0.000	0.000	0.000	0.000	0.000	0.000	0.000	0.000
TRINITY_DN120757_c0_g1_i1	0.000	70.094	0.000	0.000	0.000	0.000	0.000	0.000	0.000
TRINITY_DN1688_c0_g1_i15	0.000	0.000	1.840	0.000	0.000	0.148	0.000	0.520	0.206
TRINITY_DN135000_c0_g1_i1	0.000	0.000	0.000	0.000	23.273	0.000	0.000	0.000	0.000
TRINITY_DN32095_c2_g1_i1	0.000	0.000	0.000	0.000	0.000	0.000	0.000	4.266	0.000
TRINITY_DN19590_c4_g1_i1	44.140	0.000	0.000	0.000	0.000	0.000	0.000	0.000	0.000
TRINITY_DN23341_c7_g1_i1	0.000	0.000	4.028	0.000	1.792	0.000	0.000	0.000	0.000
TRINITY_DN3575_c0_g1_i8	3.593	0.000	3.593	0.163	0.000	1.257	3.752	0.000	2.015
TRINITY_DN6591_c0_g2_i12	1.967	2.713	1.328	1.409	0.749	0.000	2.409	1.399	2.098
TRINITY_DN122044_c0_g1_i1	0.000	0.000	0.000	0.000	22.670	0.000	0.000	12.099	0.000
TRINITY_DN136260_c0_g1_i1	0.000	0.000	0.000	0.000	0.000	0.000	0.000	0.000	0.000
TRINITY_DN63524_c0_g1_i1	0.000	0.000	16.472	0.000	0.000	0.000	0.000	0.000	0.000
TRINITY_DN126378_c0_g1_i1	5.129	0.000	0.000	0.000	0.000	0.000	3.419	0.000	0.000
TRINITY_DN57758_c1_g1_i1	0.000	0.000	28.524	0.000	0.000	0.000	0.000	0.000	0.000
TRINITY_DN4584_c1_g1_i2	2.348	1.379	2.428	0.637	1.059	1.585	1.787	2.620	1.522
TRINITY_DN9181_c0_g1_i1	0.000	0.000	2.243	0.000	0.000	6.689	0.000	0.000	8.730
TRINITY_DN16093_c0_g2_i3	0.000	0.000	0.000	0.000	9.569	0.000	0.000	5.231	0.000
TRINITY_DN82364_c0_g1_i1	0.000	0.000	0.000	0.000	5.392	0.000	5.595	5.879	0.000
TRINITY_DN38331_c0_g1_i1	0.000	14.897	0.000	0.000	0.000	0.000	0.000	0.000	0.000
TRINITY_DN137585_c0_g1_i1	0.000	0.000	0.000	0.000	4.996	0.000	0.000	0.000	0.000
TRINITY_DN85959_c0_g1_i1	0.000	0.000	11.453	0.000	0.000	0.000	0.000	0.000	0.000
TRINITY_DN131055_c0_g1_i1	0.000	0.000	0.000	0.000	0.000	0.000	0.000	0.000	0.000
TRINITY_DN10297_c1_g2_i1	22.070	0.000	0.000	0.000	0.000	0.000	14.630	0.000	0.000
TRINITY_DN45193_c1_g1_i1	0.000	0.000	0.000	0.000	0.000	0.000	5.117	0.000	0.000
TRINITY_DN67992_c0_g1_i1	0.000	0.000	0.000	0.000	0.000	3.614	6.238	0.000	0.000
TRINITY_DN19834_c0_g1_i5	0.000	0.000	7.556	2.683	0.000	0.000	4.562	0.000	2.375
TRINITY_DN17746_c0_g1_i1	0.000	0.000	0.000	0.000	0.000	0.000	3.485	0.000	0.000
TRINITY_DN44073_c0_g1_i1	4.245	5.220	0.000	2.426	1.611	0.000	2.831	2.415	1.912
TRINITY_DN19244_c0_g2_i2	0.000	0.000	0.000	0.000	2.377	0.000	0.000	0.384	0.000
TRINITY_DN23141_c1_g2_i1	0.000	0.000	0.000	0.000	1.637	4.015	1.721	0.000	0.000
TRINITY_DN91520_c0_g1_i2	0.000	0.000	0.000	1.857	0.000	0.000	5.228	0.000	0.000
TRINITY_DN90837_c0_g1_i1	0.000	35.950	0.000	0.000	0.000	0.000	0.000	0.000	0.000
TRINITY_DN9934_c0_g1_i7	0.331	0.000	3.615	0.000	0.000	1.522	1.077	0.469	1.738
TRINITY_DN16845_c0_g1_i1	8.180	0.000	0.000	7.575	0.000	12.437	0.000	5.708	0.000
TRINITY_DN7565_c0_g1_i9	0.000	0.000	0.000	0.461	0.000	0.000	1.310	0.000	0.000
TRINITY_DN23348_c0_g1_i1	0.000	0.000	0.000	0.000	0.000	0.000	6.161	0.000	0.000
TRINITY_DN5860_c0_g1_i10	2.549	4.008	3.201	3.279	3.540	1.458	3.241	5.649	1.388
TRINITY_DN38494_c0_g1_i5	5.379	0.000	1.807	2.764	1.240	0.983	4.429	0.887	0.936
TRINITY_DN121406_c0_g1_i1	0.000	0.000	0.000	0.000	0.000	0.000	0.000	3.208	0.000
TRINITY_DN30504_c1_g1_i1	0.000	0.000	8.590	0.000	0.000	0.000	0.000	0.000	0.000
TRINITY_DN28393_c1_g2_i2	0.000	0.000	7.643	0.000	0.000	0.000	0.000	0.000	0.000
TRINITY_DN17289_c0_g1_i11	0.572	3.551	3.342	4.092	4.367	3.075	3.330	3.686	0.000
TRINITY_DN113123_c0_g1_i1	0.000	0.000	0.000	0.000	6.029	0.000	0.000	0.000	0.000
TRINITY_DN13623_c1_g1_i1	0.000	1.234	0.000	0.569	1.137	1.891	0.799	0.853	1.368
TRINITY_DN131725_c0_g1_i1	0.000	0.000	0.000	0.000	10.956	0.000	0.000	0.000	0.000
TRINITY_DN125241_c0_g1_i1	0.000	0.000	0.000	2.941	0.000	0.000	0.000	0.000	0.000
TRINITY_DN6678_c0_g1_i1	8.942	4.846	3.593	9.526	7.226	6.287	12.077	10.077	2.622
TRINITY_DN19610_c8_g1_i1	0.000	0.000	0.000	0.000	11.636	0.000	0.000	0.000	0.000
TRINITY_DN14653_c0_g1_i16	0.000	1.737	0.000	0.000	3.471	0.000	0.844	2.125	2.067
TRINITY_DN93359_c0_g1_i2	0.000	0.000	0.000	0.000	1.146	0.962	0.000	0.870	0.000
TRINITY_DN9960_c1_g3_i3	0.000	0.000	4.932	0.000	0.000	0.000	2.309	0.000	0.000
TRINITY_DN88216_c0_g1_i1	3.734	0.000	0.000	3.496	0.000	0.000	4.973	0.000	0.000
TRINITY_DN74386_c0_g1_i1	13.910	0.000	0.000	0.000	0.000	0.000	0.000	0.000	0.000
TRINITY_DN105223_c0_g1_i1	2.670	0.000	0.000	0.000	0.560	0.000	1.188	0.000	0.000
TRINITY_DN5919_c0_g1_i2	2.037	3.360	0.588	6.613	5.383	1.606	0.000	0.870	0.000
TRINITY_DN8265_c0_g1_i15	4.015	1.448	0.000	3.916	4.014	0.264	3.563	2.423	0.802
TRINITY_DN693_c2_g1_i1	5.530	0.000	0.000	0.000	7.071	0.000	0.000	0.000	0.000
TRINITY_DN720_c0_g1_i8	0.000	0.000	0.000	0.000	0.293	0.000	0.566	1.715	0.000
TRINITY_DN10744_c0_g1_i2	0.000	0.000	0.000	0.000	0.000	0.000	0.000	0.000	0.000
TRINITY_DN130424_c0_g1_i1	0.000	0.000	7.240	0.000	0.000	0.000	0.000	0.000	0.000
TRINITY_DN12295_c0_g4_i1	4.516	0.000	0.000	0.000	14.401	0.000	0.000	0.000	0.000
TRINITY_DN4537_c0_g1_i4	2.921	0.000	7.795	2.100	2.145	4.290	1.277	2.415	6.097
TRINITY_DN124333_c0_g1_i1	0.000	2.278	0.000	0.000	0.000	0.000	2.231	0.000	0.000
TRINITY_DN6977_c0_g1_i4	3.101	1.067	1.502	12.806	1.955	5.294	6.571	5.154	3.516
TRINITY_DN132315_c0_g1_i1	0.000	0.000	11.268	0.000	0.000	0.000	0.000	0.000	0.000
TRINITY_DN23006_c1_g1_i5	0.000	8.397	0.000	0.000	8.036	0.000	0.000	2.961	0.000
TRINITY_DN7971_c0_g1_i7	4.486	0.000	1.306	0.854	0.000	0.000	2.109	0.000	1.532
TRINITY_DN3836_c0_g1_i1	0.000	2.774	0.000	0.000	8.036	0.000	0.000	2.944	0.000
TRINITY_DN134555_c0_g1_i1	0.000	0.000	0.000	0.000	8.527	0.000	0.000	0.000	0.000
TRINITY_DN53264_c2_g1_i1	2.449	0.000	0.000	0.000	0.000	0.000	1.088	0.000	2.766
TRINITY_DN496_c0_g1_i2	0.000	0.747	0.000	0.962	7.347	0.000	215.801	21.733	43.751
TRINITY_DN66752_c0_g1_i1	0.000	0.000	22.210	0.000	0.000	0.000	0.000	0.000	0.000
TRINITY_DN285_c0_g1_i2	27.198	8.374	1.459	11.451	10.543	0.814	32.801	5.572	0.494
TRINITY_DN18699_c0_g1_i2	0.000	0.000	0.000	0.000	0.000	4.850	0.000	0.000	1.162
TRINITY_DN14062_c0_g1_i6	0.000	6.263	0.000	3.699	2.997	0.000	0.000	1.084	0.000
TRINITY_DN2440_c0_g1_i4	0.000	386.444	87.141	0.000	364.933	69.168	0.000	157.880	53.210
TRINITY_DN50891_c7_g1_i1	0.000	0.000	25.813	0.000	0.000	0.000	0.000	0.000	0.000
TRINITY_DN129521_c0_g1_i1	0.000	0.000	0.000	2.941	0.000	0.000	2.087	0.000	0.000
TRINITY_DN6247_c0_g1_i36	0.000	2.621	0.218	0.000	2.593	3.878	2.686	0.000	2.622
TRINITY_DN21137_c1_g1_i1	0.000	0.000	0.000	0.000	4.996	0.000	0.000	0.000	0.000
TRINITY_DN19797_c1_g1_i1	10.056	0.000	0.000	0.000	0.000	3.867	0.000	0.000	0.000
TRINITY_DN5881_c0_g2_i1	9.183	0.000	0.000	4.228	11.292	0.000	5.750	0.000	0.000
TRINITY_DN86537_c0_g1_i1	0.000	0.000	0.000	0.000	0.000	5.410	0.000	0.000	0.000
TRINITY_DN45490_c0_g2_i1	0.000	0.000	0.000	0.000	0.000	0.000	1.820	1.928	0.000
TRINITY_DN39369_c0_g2_i1	0.000	6.073	0.000	0.000	1.921	0.000	2.009	2.133	0.000
TRINITY_DN59516_c0_g1_i1	0.000	14.699	0.000	0.000	4.789	0.000	0.000	0.000	0.000
TRINITY_DN22076_c0_g1_i3	0.000	0.000	16.799	0.000	0.000	0.000	0.000	0.000	0.000
TRINITY_DN15591_c1_g6_i2	0.000	0.000	0.000	0.000	9.302	0.000	0.000	0.000	0.000
TRINITY_DN81764_c0_g1_i1	0.000	0.000	0.000	0.000	0.913	1.131	0.000	1.024	0.000
TRINITY_DN19421_c0_g2_i1	0.000	0.000	0.000	0.000	2.127	0.000	2.220	0.000	0.000
TRINITY_DN33299_c1_g1_i1	15.195	0.000	0.000	0.000	0.000	0.000	0.000	0.000	0.000
TRINITY_DN11904_c0_g1_i1	0.000	0.000	0.000	0.000	1.120	0.000	0.000	0.461	0.000
TRINITY_DN8008_c0_g1_i1	0.000	0.000	10.506	0.000	0.000	0.000	0.000	5.307	0.000
TRINITY_DN9496_c0_g2_i1	0.000	4.275	0.000	0.000	3.230	4.501	0.000	4.062	1.172
TRINITY_DN120397_c0_g1_i1	0.000	0.000	0.000	0.000	2.205	0.000	0.000	4.898	0.000
TRINITY_DN24058_c0_g1_i2	0.000	0.000	0.000	0.000	0.000	0.000	0.000	4.352	0.000
TRINITY_DN12860_c2_g1_i3	6.624	0.000	0.000	0.000	2.110	0.000	0.000	2.346	0.000
TRINITY_DN100395_c0_g1_i1	0.000	0.000	0.000	0.000	0.000	0.000	0.000	3.097	0.000
TRINITY_DN18997_c0_g1_i2	5.108	3.757	7.937	3.821	1.619	5.759	4.662	4.932	2.488
TRINITY_DN56753_c1_g1_i1	0.000	0.000	0.000	0.000	0.000	18.343	0.000	0.000	0.000
TRINITY_DN15986_c0_g1_i4	31.022	0.000	6.119	18.755	30.689	6.773	39.539	29.011	0.000
TRINITY_DN65208_c0_g1_i1	0.000	0.000	0.000	0.000	0.000	0.000	0.000	6.801	0.000
TRINITY_DN76245_c0_g1_i1	0.000	0.000	9.700	0.000	0.000	0.000	4.640	0.000	0.000
TRINITY_DN94049_c0_g1_i1	0.000	0.000	0.000	0.000	0.000	0.000	0.000	0.000	0.000
TRINITY_DN23400_c0_g2_i1	0.000	0.000	6.053	0.000	0.000	15.459	0.000	0.000	1.419
TRINITY_DN10952_c0_g1_i1	0.000	0.000	0.000	0.000	0.000	0.000	0.000	3.575	0.000
TRINITY_DN31233_c0_g1_i3	0.000	1.090	1.546	0.000	0.672	0.423	0.000	0.375	2.406
TRINITY_DN348_c3_g1_i5	0.000	0.000	0.000	0.000	0.000	0.000	2.153	0.000	0.000
TRINITY_DN14531_c0_g1_i11	0.251	1.836	0.185	0.244	2.145	0.306	0.588	0.000	0.000
TRINITY_DN23140_c0_g1_i1	0.000	2.400	3.408	2.236	6.692	6.456	1.565	9.190	1.326
TRINITY_DN121861_c0_g1_i1	0.000	0.000	0.000	0.000	0.000	0.000	0.000	0.000	26.723
TRINITY_DN56022_c1_g1_i1	0.000	0.000	0.000	0.000	0.000	3.085	0.000	0.000	0.000
TRINITY_DN136524_c0_g1_i1	0.000	0.000	27.751	0.000	0.000	0.000	0.000	0.000	0.000
TRINITY_DN14161_c3_g1_i1	0.000	0.000	0.000	0.000	0.000	0.000	0.000	0.000	0.000
TRINITY_DN216_c1_g1_i1	0.000	0.000	220.704	0.000	0.000	0.000	0.000	0.000	0.000
TRINITY_DN102092_c0_g1_i1	0.000	0.000	0.000	0.000	0.000	0.000	0.000	11.801	0.000
TRINITY_DN13038_c2_g1_i1	0.000	0.000	4.834	0.000	0.000	0.000	0.000	0.000	0.000
TRINITY_DN80723_c0_g1_i1	0.000	0.000	0.000	0.000	0.000	1.913	0.000	0.000	1.368
TRINITY_DN6890_c0_g1_i3	2.027	0.000	1.470	0.962	1.283	0.000	2.031	0.000	0.000
TRINITY_DN27057_c0_g1_i1	0.000	0.739	0.000	1.030	3.161	0.000	0.477	0.256	0.000
TRINITY_DN81004_c0_g1_i1	0.000	0.000	0.000	0.000	0.000	0.000	0.000	11.801	0.000
TRINITY_DN21551_c1_g1_i1	0.000	0.000	0.000	0.000	0.000	0.000	0.000	0.000	0.000
TRINITY_DN55399_c0_g2_i1	0.000	0.000	0.000	1.233	0.000	0.000	0.877	0.000	0.000
TRINITY_DN10091_c0_g1_i11	2.078	0.000	0.000	3.306	0.947	1.638	0.000	0.990	0.000
TRINITY_DN31499_c2_g1_i1	0.000	0.000	11.431	0.000	0.000	0.000	5.517	5.794	0.000
TRINITY_DN33679_c0_g3_i1	0.713	0.000	2.069	0.678	0.000	1.680	0.477	0.503	0.802
TRINITY_DN14931_c0_g1_i1	0.592	1.836	0.435	0.854	3.566	0.465	1.587	1.485	0.000
TRINITY_DN79663_c0_g1_i1	0.000	0.000	0.000	0.000	0.000	0.000	9.025	0.000	0.000
TRINITY_DN14528_c1_g2_i1	0.000	0.000	0.000	0.000	8.880	0.000	0.000	0.000	0.000
TRINITY_DN48924_c0_g1_i1	0.000	0.000	22.667	0.000	0.000	25.602	0.000	0.000	0.000
TRINITY_DN14584_c0_g2_i1	0.000	0.000	0.000	11.302	0.000	0.000	0.000	0.000	0.000
TRINITY_DN10819_c0_g1_i2	2.790	0.000	2.406	7.589	0.000	10.471	5.395	0.000	20.688
TRINITY_DN80052_c0_g1_i1	0.000	0.000	0.000	0.000	0.000	0.000	14.730	0.000	0.000
TRINITY_DN2587_c0_g1_i11	23.686	0.000	25.138	10.611	10.344	30.600	25.553	6.263	33.808
TRINITY_DN2205_c2_g1_i1	0.000	0.000	0.000	0.000	5.762	0.000	6.016	0.000	0.000
TRINITY_DN74415_c0_g1_i1	7.276	0.000	0.000	0.000	0.000	0.000	4.840	0.000	0.000
TRINITY_DN87458_c0_g1_i1	0.000	0.000	0.000	0.000	0.000	0.000	6.483	0.000	0.000
TRINITY_DN11523_c0_g2_i1	0.000	0.000	6.761	0.000	0.000	0.000	0.000	0.000	6.971
TRINITY_DN85657_c0_g1_i1	0.000	0.000	0.000	20.137	0.000	0.000	0.000	0.000	21.839
TRINITY_DN3651_c0_g2_i1	0.000	5.448	0.000	0.000	3.428	0.000	0.000	1.911	0.000
TRINITY_DN21810_c0_g1_i5	0.261	1.074	1.285	0.745	0.000	3.286	1.043	0.819	0.884
TRINITY_DN51116_c0_g1_i1	6.544	0.000	0.000	0.000	0.000	0.000	0.000	0.000	0.000
TRINITY_DN17326_c3_g2_i2	38.409	41.269	0.000	33.376	31.180	0.000	51.483	11.656	0.000
TRINITY_DN32890_c0_g1_i2	0.000	0.000	0.000	0.000	4.022	0.000	0.000	0.000	0.000
TRINITY_DN136796_c0_g1_i1	0.000	0.000	0.000	0.000	0.000	0.000	0.000	0.000	0.000
TRINITY_DN49739_c0_g1_i2	0.000	0.000	2.123	1.382	0.000	1.141	0.000	0.000	1.635
TRINITY_DN42073_c0_g1_i19	0.492	1.501	0.000	2.073	1.723	0.000	0.932	0.000	0.000
TRINITY_DN18116_c0_g1_i1	0.000	0.000	0.000	0.000	3.738	0.000	0.000	0.000	0.000
TRINITY_DN125718_c0_g1_i1	0.000	0.000	0.000	0.000	0.000	0.000	0.000	0.000	0.000
TRINITY_DN33652_c0_g2_i1	0.000	0.000	4.965	0.000	0.000	0.000	4.651	0.000	0.000
TRINITY_DN21076_c1_g1_i1	3.392	0.000	0.000	1.613	0.000	0.000	0.000	0.000	3.794
TRINITY_DN28332_c0_g1_i1	0.000	0.000	0.664	1.314	1.163	0.000	0.000	0.981	1.573
TRINITY_DN27431_c0_g1_i2	0.000	0.000	5.683	0.000	0.000	1.173	0.000	0.000	0.000
TRINITY_DN73460_c0_g1_i1	0.000	0.000	12.128	0.000	0.000	0.000	0.000	0.000	0.000
TRINITY_DN4225_c0_g1_i4	26.044	21.640	12.586	30.016	31.042	27.251	29.638	26.733	16.338
TRINITY_DN43346_c0_g1_i1	0.000	0.000	0.000	2.412	0.000	0.000	0.000	0.000	0.000
TRINITY_DN49960_c0_g1_i1	0.000	0.000	16.799	0.000	0.000	0.000	0.000	0.000	0.000
TRINITY_DN64514_c0_g1_i1	0.000	0.000	0.000	0.000	0.000	0.000	0.000	0.000	12.719
TRINITY_DN37849_c0_g1_i1	0.000	0.000	0.000	0.000	0.000	0.000	0.000	0.000	0.000
TRINITY_DN8368_c0_g1_i7	1.736	0.000	0.000	0.000	0.000	0.359	0.733	0.000	0.422
TRINITY_DN75615_c0_g1_i2	0.000	5.783	0.000	0.000	0.000	0.000	0.000	2.031	0.000
TRINITY_DN38144_c0_g1_i1	0.000	4.229	0.000	0.000	3.971	0.000	0.000	2.952	0.000
TRINITY_DN3897_c0_g2_i1	19.380	0.000	0.000	15.042	0.000	0.000	6.094	0.000	0.000
TRINITY_DN2559_c0_g1_i3	1.024	0.000	0.686	0.623	0.000	2.473	4.018	0.828	1.820
TRINITY_DN58618_c0_g1_i1	0.000	0.000	0.000	0.000	7.890	0.000	0.000	0.000	0.000
TRINITY_DN4189_c0_g1_i15	1.817	0.000	0.000	0.000	0.000	0.000	0.000	0.000	0.000
TRINITY_DN32149_c0_g1_i2	1.515	1.036	0.000	0.000	0.956	0.402	0.000	0.717	0.000
TRINITY_DN76851_c0_g1_i1	0.000	0.000	0.000	0.000	10.344	0.000	0.000	0.000	0.000
TRINITY_DN31545_c0_g1_i1	2.037	6.530	0.000	1.667	0.991	6.509	3.630	2.218	1.080
TRINITY_DN5451_c0_g1_i3	0.000	0.000	0.000	2.060	0.706	3.085	0.000	5.478	0.000
TRINITY_DN69897_c0_g1_i1	0.000	0.000	0.000	0.000	2.067	0.000	0.000	0.000	3.558
TRINITY_DN92169_c0_g1_i1	0.000	0.000	0.000	0.000	0.000	0.000	0.000	0.000	0.000
TRINITY_DN9349_c0_g1_i1	0.000	0.000	0.000	0.000	0.000	0.000	0.000	0.000	0.000
TRINITY_DN67028_c0_g1_i1	0.000	0.000	9.896	2.168	1.456	0.000	0.000	0.000	0.000
TRINITY_DN5159_c0_g1_i2	1.134	0.000	0.000	0.000	2.739	0.000	0.955	1.101	0.000
TRINITY_DN131424_c0_g1_i1	0.000	0.000	0.000	0.000	3.463	0.000	0.000	3.806	0.000
TRINITY_DN37190_c0_g1_i1	0.000	0.000	0.000	0.000	0.000	0.000	12.033	0.000	0.000
TRINITY_DN7284_c0_g1_i1	0.000	7.193	0.000	0.000	4.453	1.839	0.000	6.664	1.316
TRINITY_DN14938_c7_g1_i1	0.000	0.000	34.251	0.000	0.000	0.000	0.000	0.000	0.000
TRINITY_DN1859_c0_g1_i2	0.000	0.000	0.000	0.000	2.007	3.550	7.371	4.215	3.249
TRINITY_DN133932_c0_g1_i1	0.000	0.000	0.000	0.000	0.000	0.000	0.000	5.973	0.000
TRINITY_DN42205_c3_g1_i1	0.000	0.000	0.000	0.000	0.000	0.000	7.226	22.654	0.000
TRINITY_DN10181_c3_g1_i1	0.000	0.000	0.000	0.000	0.000	0.000	7.659	0.000	0.000
TRINITY_DN1381_c1_g1_i1	0.000	0.000	0.000	0.000	0.000	6.657	0.000	0.000	0.000
TRINITY_DN4648_c1_g1_i1	3.041	0.000	0.000	0.000	1.929	0.000	1.010	0.000	0.000
TRINITY_DN50813_c0_g1_i4	0.000	0.000	0.229	0.407	0.000	0.750	3.374	0.000	0.000
TRINITY_DN50384_c1_g2_i1	4.275	0.000	1.034	2.710	0.904	0.000	1.909	2.031	0.000
TRINITY_DN8470_c0_g1_i1	0.462	1.905	0.000	0.000	0.586	0.000	0.932	0.333	1.049
TRINITY_DN39642_c0_g1_i1	0.000	0.000	0.000	0.000	0.000	0.000	0.000	2.364	0.000
TRINITY_DN7445_c2_g1_i1	0.000	0.000	0.000	0.000	0.000	0.000	0.000	3.541	0.000
TRINITY_DN22015_c0_g1_i1	0.000	0.000	0.000	0.000	1.929	0.000	0.000	0.000	0.000
TRINITY_DN15547_c1_g3_i1	0.000	0.000	0.000	0.000	0.000	0.000	0.000	0.000	0.000
TRINITY_DN31202_c2_g1_i1	0.000	0.000	0.000	0.000	0.000	0.000	0.000	0.000	0.000
TRINITY_DN11618_c0_g1_i1	0.000	3.589	0.849	4.431	2.575	3.677	0.777	0.418	1.316
TRINITY_DN33477_c0_g1_i2	0.000	0.000	0.000	0.000	25.375	0.000	0.000	13.217	0.000
TRINITY_DN63296_c0_g1_i1	0.000	0.000	0.000	0.000	0.000	0.000	7.526	0.000	0.000
TRINITY_DN81080_c0_g1_i1	0.000	9.266	6.565	0.000	0.000	0.000	0.000	0.000	0.000
TRINITY_DN26234_c0_g1_i1	3.362	0.000	0.000	0.000	0.000	0.000	0.000	2.381	0.000
TRINITY_DN28372_c1_g1_i3	0.000	0.000	0.000	0.000	1.102	0.000	0.500	1.067	0.843
TRINITY_DN58529_c0_g1_i1	0.000	0.000	0.000	0.000	0.000	0.000	0.000	1.357	0.000
TRINITY_DN122422_c0_g1_i1	0.000	0.000	0.000	9.404	0.000	0.000	4.451	0.000	3.660
TRINITY_DN27802_c0_g1_i1	5.931	0.000	0.000	0.000	7.580	0.000	3.941	0.000	0.000
TRINITY_DN103133_c0_g1_i1	0.000	0.000	0.000	0.000	0.000	0.000	0.000	6.681	0.000
TRINITY_DN107261_c0_g1_i1	0.000	0.000	0.000	9.879	0.000	0.000	10.579	0.000	0.000
TRINITY_DN17075_c0_g1_i6	0.000	4.214	0.000	0.000	0.000	0.000	0.688	0.734	3.475
TRINITY_DN1676_c1_g1_i17	0.000	0.000	0.000	2.642	0.000	0.000	0.000	0.000	0.000
TRINITY_DN121451_c0_g1_i1	0.000	0.000	0.000	0.000	0.000	0.000	0.000	9.377	0.000
TRINITY_DN35299_c0_g1_i15	0.000	0.000	0.000	0.000	0.000	11.908	0.000	0.000	16.174
TRINITY_DN8693_c4_g1_i7	0.000	0.000	0.000	0.000	3.066	0.000	0.000	0.000	0.000
TRINITY_DN80807_c0_g1_i1	8.993	0.000	0.000	0.000	0.000	0.000	0.000	0.000	0.000
TRINITY_DN129247_c0_g1_i1	0.000	0.000	0.000	0.000	0.000	0.000	0.000	7.987	0.000
TRINITY_DN67043_c0_g1_i1	0.000	0.000	0.000	0.000	0.000	0.000	1.376	1.468	0.000
TRINITY_DN12125_c0_g1_i2	0.000	0.000	0.000	1.016	0.000	1.669	0.000	0.000	0.000
TRINITY_DN52017_c0_g1_i1	0.000	0.000	0.000	0.000	0.000	0.000	0.000	8.302	0.000
TRINITY_DN67496_c0_g1_i1	0.000	0.000	0.000	0.000	0.000	0.000	0.000	3.541	0.000
TRINITY_DN104266_c0_g1_i1	2.790	1.905	0.000	0.000	0.586	0.000	0.000	0.666	0.000
TRINITY_DN593_c0_g1_i11	1.285	91.826	4.170	1.382	158.784	7.946	1.254	98.561	6.118
TRINITY_DN20167_c0_g2_i1	1.616	9.890	2.341	0.000	2.782	0.000	0.000	1.152	0.000
TRINITY_DN102177_c0_g1_i1	3.332	0.000	0.000	0.000	0.000	0.000	2.220	0.000	0.000
TRINITY_DN92796_c0_g1_i1	0.000	0.000	0.000	0.000	1.568	0.000	0.000	0.000	0.000
TRINITY_DN30666_c0_g1_i1	0.000	0.000	0.000	0.000	0.000	0.000	0.000	0.000	0.000
TRINITY_DN48509_c0_g1_i1	0.000	0.000	0.000	0.000	0.000	0.000	2.120	0.000	0.000
TRINITY_DN89229_c0_g1_i1	0.622	0.000	1.807	1.193	1.180	0.486	0.422	0.887	2.817
TRINITY_DN77698_c0_g1_i1	0.000	0.000	0.000	2.087	1.404	0.000	0.000	3.140	0.000
TRINITY_DN114725_c0_g1_i1	0.000	0.000	0.000	0.000	0.000	0.000	0.000	23.951	0.000
TRINITY_DN125671_c0_g1_i1	0.000	0.000	1.132	0.000	1.981	0.000	0.000	0.000	0.000
TRINITY_DN29609_c0_g1_i1	0.000	0.000	0.000	0.000	3.109	0.000	0.000	10.307	5.264
TRINITY_DN9808_c0_g1_i5	0.693	0.000	2.014	0.664	0.879	0.000	1.965	3.464	0.000
TRINITY_DN8376_c3_g1_i2	0.000	8.260	0.000	0.000	5.220	0.000	0.000	2.910	0.000
TRINITY_DN12191_c0_g1_i7	4.567	0.000	27.251	0.000	0.000	0.000	2.831	0.000	13.027
TRINITY_DN9931_c0_g1_i2	0.000	0.000	0.000	0.000	0.000	0.000	0.000	0.000	0.000
TRINITY_DN75497_c0_g1_i1	0.000	0.000	0.000	1.138	0.000	2.821	0.000	0.853	0.000
TRINITY_DN17825_c0_g1_i1	1.435	5.875	0.000	1.369	1.826	0.000	0.000	1.024	0.000
TRINITY_DN2501_c0_g1_i4	0.000	0.000	0.000	3.008	0.000	2.620	6.116	0.000	10.148
TRINITY_DN115664_c0_g1_i1	0.000	0.000	0.000	0.000	0.000	1.860	1.598	0.000	0.000
TRINITY_DN3822_c0_g1_i7	2.138	0.000	0.000	2.033	1.283	0.000	2.253	0.000	0.000
TRINITY_DN34278_c0_g1_i1	22.461	0.000	0.000	45.437	4.496	0.000	0.000	0.000	0.000
TRINITY_DN65104_c0_g1_i2	0.000	0.000	0.000	0.000	0.000	0.000	0.000	0.000	0.000
TRINITY_DN58980_c0_g1_i1	0.000	0.000	0.000	0.000	0.000	0.000	0.000	0.000	0.000
TRINITY_DN78631_c0_g1_i1	0.000	0.000	0.000	0.000	0.000	0.000	0.000	0.000	0.000
TRINITY_DN121911_c0_g1_i1	0.000	0.000	7.294	0.000	0.000	0.000	0.000	0.000	0.000
TRINITY_DN77260_c0_g1_i1	0.000	0.000	8.209	0.000	1.826	0.000	0.000	4.053	0.000
TRINITY_DN1225_c0_g1_i3	31.905	0.000	13.130	62.430	10.138	0.000	37.519	8.089	7.599
TRINITY_DN5836_c0_g1_i5	54.678	101.686	55.002	96.918	137.002	124.874	67.379	129.765	70.186
TRINITY_DN35637_c0_g4_i1	4.155	0.000	0.000	0.000	0.000	0.000	5.539	0.000	0.000
TRINITY_DN90_c0_g1_i3	7.025	0.000	0.000	10.055	0.000	0.000	4.229	0.222	0.000
TRINITY_DN12153_c1_g4_i1	0.000	0.000	0.000	0.000	0.000	0.000	1.798	1.911	0.000
TRINITY_DN14543_c1_g2_i1	0.000	0.000	0.000	0.000	4.772	0.000	0.000	1.451	0.000
TRINITY_DN105135_c0_g1_i1	0.000	0.000	0.000	0.000	0.000	0.000	4.829	2.560	0.000
TRINITY_DN57055_c0_g1_i1	0.000	0.000	0.000	0.000	0.000	0.000	0.000	3.575	0.000
TRINITY_DN34686_c0_g1_i1	0.000	0.000	0.000	0.000	0.000	1.986	0.000	0.000	0.000
TRINITY_DN60494_c0_g1_i2	1.917	0.000	0.000	1.816	0.000	0.000	1.277	0.000	0.000
TRINITY_DN98690_c0_g1_i1	0.000	0.000	0.000	0.000	0.000	0.000	0.000	0.000	15.639
TRINITY_DN111553_c0_g1_i1	0.000	0.000	0.000	0.000	0.000	0.000	0.000	0.000	21.078
TRINITY_DN70107_c0_g1_i1	0.000	0.000	0.000	0.000	0.000	0.000	0.000	0.853	2.704
TRINITY_DN8954_c0_g1_i6	1.786	1.074	0.000	0.000	1.602	0.444	1.077	0.683	0.514
TRINITY_DN98268_c0_g1_i1	0.000	0.000	0.000	0.000	0.000	0.000	11.378	0.000	0.000
TRINITY_DN8453_c0_g1_i7	0.000	5.921	0.000	0.000	13.083	0.000	1.954	10.393	0.000
TRINITY_DN20176_c0_g1_i4	0.000	2.697	0.000	0.000	1.809	2.092	0.000	0.000	2.972
TRINITY_DN80748_c0_g1_i1	0.000	0.000	0.000	0.000	4.651	0.000	0.000	0.000	0.000
TRINITY_DN96507_c0_g1_i1	0.000	0.000	0.000	0.000	9.535	0.000	0.000	20.478	0.000
TRINITY_DN133614_c0_g1_i1	4.426	0.000	0.000	0.000	2.825	0.000	0.000	3.123	0.000
TRINITY_DN110183_c0_g1_i1	0.000	0.000	0.000	0.000	0.000	0.000	7.804	0.000	0.000
TRINITY_DN59968_c1_g1_i1	0.000	0.000	6.162	0.000	2.773	0.000	0.000	0.000	0.000
TRINITY_DN30785_c3_g1_i3	0.000	0.000	0.000	0.000	0.000	0.000	0.000	0.000	42.157
TRINITY_DN16726_c0_g1_i1	0.923	0.000	0.000	0.000	2.351	0.000	1.865	0.657	0.000
TRINITY_DN128384_c0_g1_i1	0.000	0.000	5.400	0.000	0.000	0.000	0.000	0.000	0.000
TRINITY_DN48610_c1_g1_i1	0.000	0.000	4.453	0.000	0.000	0.000	0.000	2.201	0.000
TRINITY_DN45841_c0_g1_i1	22.632	0.000	0.000	10.434	0.000	0.000	0.000	0.000	0.000
TRINITY_DN122406_c0_g1_i1	0.000	0.000	0.000	20.476	0.000	0.000	0.000	0.000	0.000
TRINITY_DN6798_c1_g1_i4	0.763	1.836	0.370	0.772	2.420	0.697	1.210	1.067	0.720
TRINITY_DN63607_c0_g1_i1	2.328	0.000	0.000	4.391	0.000	0.000	1.554	0.000	0.000
TRINITY_DN11851_c0_g1_i4	0.482	1.387	1.383	1.436	2.110	1.913	0.733	1.032	1.841
TRINITY_DN122064_c0_g1_i1	0.000	0.000	0.000	0.000	0.000	0.000	2.697	0.000	0.000
TRINITY_DN40717_c0_g1_i4	6.323	0.000	0.000	0.000	0.000	0.000	2.819	4.232	0.000
TRINITY_DN21873_c0_g1_i1	0.000	0.000	0.000	0.000	0.000	2.853	0.000	2.602	0.000
TRINITY_DN13350_c0_g1_i1	11.953	0.000	0.000	5.773	1.370	3.814	10.545	1.433	0.000
TRINITY_DN119651_c0_g1_i1	55.902	0.000	0.000	0.000	0.000	0.000	0.000	0.000	0.000
TRINITY_DN35776_c1_g1_i2	0.000	0.000	0.000	0.000	0.000	0.000	0.000	0.000	10.375
TRINITY_DN12030_c0_g1_i13	699.129	0.000	3.985	733.781	0.000	0.000	815.207	0.000	0.000
TRINITY_DN10171_c0_g1_i2	2.108	0.000	0.000	0.000	0.767	0.000	2.819	0.000	0.000
TRINITY_DN131726_c0_g1_i1	8.059	0.000	0.000	0.000	0.000	6.129	0.000	0.000	0.000
TRINITY_DN133039_c0_g1_i1	1.706	0.000	0.000	3.239	0.000	0.000	2.287	0.000	0.000
TRINITY_DN24313_c0_g1_i1	0.000	0.000	0.000	0.000	0.000	0.000	0.000	0.000	0.000
TRINITY_DN32224_c0_g2_i1	2.479	0.000	0.000	0.000	0.000	0.000	6.627	0.000	0.000
TRINITY_DN1276_c0_g1_i5	2.479	3.574	3.767	11.315	8.355	11.052	5.051	5.085	2.416
TRINITY_DN22525_c0_g2_i9	0.000	0.000	7.654	0.000	8.450	0.000	0.000	6.391	0.000
TRINITY_DN8129_c4_g1_i1	14.894	0.000	0.000	0.000	0.000	0.000	9.879	0.000	0.000
TRINITY_DN106218_c0_g1_i1	4.647	0.000	0.000	2.195	0.000	0.000	0.000	0.000	2.581
TRINITY_DN131926_c0_g1_i1	0.000	0.000	12.379	0.000	1.835	0.000	0.000	0.000	0.000
TRINITY_DN91034_c0_g1_i1	14.231	0.000	0.000	0.000	9.113	0.000	0.000	0.000	0.000
TRINITY_DN63909_c0_g1_i1	8.972	0.000	0.000	0.000	0.000	0.000	0.000	0.000	0.000
TRINITY_DN42050_c0_g1_i10	0.000	0.000	0.000	0.000	0.000	0.000	0.000	0.000	0.000
TRINITY_DN75005_c0_g1_i1	8.701	0.000	0.000	0.000	0.000	13.219	0.000	0.000	0.000
TRINITY_DN66048_c0_g1_i1	0.000	0.000	0.000	0.000	0.000	0.000	16.295	0.000	0.000
TRINITY_DN6304_c0_g1_i23	0.000	0.000	0.751	3.035	0.000	0.000	0.788	2.833	1.799
TRINITY_DN792_c0_g1_i10	19.450	10.492	5.944	358.184	249.585	123.997	2.742	5.094	1.152
TRINITY_DN124674_c0_g1_i1	0.000	0.000	0.000	4.892	0.000	0.000	0.000	0.000	0.000
TRINITY_DN6234_c1_g1_i1	0.000	0.000	0.000	0.000	0.000	0.000	0.000	0.000	0.000
TRINITY_DN4144_c0_g1_i1	0.000	4.587	0.806	0.000	3.876	1.765	0.411	2.782	1.892
TRINITY_DN1589_c0_g1_i2	6.905	0.000	0.621	7.236	0.000	0.000	39.117	0.000	0.000
TRINITY_DN128037_c0_g1_i1	0.000	0.000	0.000	0.000	0.000	0.000	0.000	7.082	0.000
TRINITY_DN30_c0_g2_i4	2.379	6.081	0.000	0.000	5.943	0.000	3.807	5.068	5.552
TRINITY_DN51135_c1_g1_i1	0.000	0.000	0.000	0.000	0.000	0.000	0.000	0.000	13.367
TRINITY_DN40659_c0_g1_i1	0.000	0.000	14.600	0.000	0.000	3.994	0.000	3.652	5.593
TRINITY_DN94761_c0_g1_i1	0.000	0.000	0.000	0.000	0.000	0.000	11.200	0.000	0.000
TRINITY_DN11008_c0_g1_i2	0.813	0.000	0.000	0.000	1.542	1.617	3.030	2.014	0.000
TRINITY_DN7080_c0_g1_i9	0.000	0.000	1.622	1.071	0.000	0.486	1.698	0.000	0.000
TRINITY_DN47750_c0_g1_i1	0.000	0.000	0.000	0.000	0.000	3.487	3.008	0.000	4.894
TRINITY_DN32903_c0_g3_i1	5.620	0.000	0.000	0.000	0.000	0.000	1.876	0.000	0.000
TRINITY_DN7685_c1_g1_i2	2.850	1.577	0.000	4.133	0.689	4.554	0.722	0.000	0.000
TRINITY_DN53656_c0_g1_i1	0.000	0.000	0.000	0.000	0.000	0.000	0.000	0.000	11.290
TRINITY_DN126030_c0_g1_i1	10.217	0.000	0.000	0.000	0.000	0.000	2.276	4.821	0.000
TRINITY_DN24954_c0_g1_i1	1.817	0.000	0.000	1.152	0.000	0.000	0.000	3.021	1.368
TRINITY_DN90810_c0_g1_i1	0.000	0.000	0.000	0.000	0.000	0.000	0.000	0.000	0.000
TRINITY_DN7184_c0_g1_i6	0.000	0.000	0.000	0.000	2.989	0.000	0.000	0.887	0.000
TRINITY_DN107401_c0_g1_i1	3.432	0.000	9.798	0.000	0.000	0.000	0.000	0.000	0.000
TRINITY_DN22036_c1_g1_i1	0.000	0.000	12.705	0.000	0.000	0.000	0.000	6.459	9.717
TRINITY_DN14231_c5_g1_i1	0.000	0.000	6.815	0.000	0.000	0.000	0.000	0.000	0.000
TRINITY_DN75765_c0_g1_i1	3.222	0.000	0.000	0.000	1.025	0.000	0.000	2.287	0.000
TRINITY_DN10636_c0_g1_i18	0.000	0.000	0.000	0.000	0.396	1.416	0.000	0.000	0.000
TRINITY_DN74502_c0_g1_i1	0.000	0.000	0.000	8.307	0.000	0.000	0.000	0.000	0.000
TRINITY_DN1200_c0_g1_i5	41.671	47.075	0.000	58.053	44.074	0.000	42.936	42.143	0.000
TRINITY_DN19129_c0_g1_i1	0.000	0.000	1.339	0.000	4.677	0.000	0.622	2.628	1.038
TRINITY_DN13158_c0_g1_i1	9.745	0.000	0.000	2.304	4.651	0.000	9.757	1.732	0.000
TRINITY_DN40371_c1_g2_i4	0.000	0.000	0.000	0.000	0.000	0.000	7.171	0.000	0.000
TRINITY_DN14501_c1_g1_i1	0.000	0.000	18.563	0.000	0.000	0.000	0.000	0.000	0.000
TRINITY_DN76693_c0_g1_i1	0.000	0.000	0.000	0.000	0.000	0.000	0.000	0.000	8.020
TRINITY_DN13648_c1_g1_i1	0.000	21.968	0.000	0.000	0.000	0.000	0.000	0.000	0.000
TRINITY_DN36829_c0_g1_i1	0.000	0.000	8.895	0.000	0.000	0.000	0.000	0.000	0.000
TRINITY_DN11768_c0_g1_i2	0.000	0.000	1.296	1.707	0.568	4.227	0.000	0.640	1.008
TRINITY_DN8215_c0_g1_i3	0.000	0.000	8.721	0.000	0.000	9.848	0.000	0.000	15.804
TRINITY_DN94001_c0_g1_i1	0.000	0.000	0.000	0.000	7.683	0.000	0.000	0.000	0.000
TRINITY_DN42375_c0_g1_i1	2.740	0.000	0.000	2.602	0.000	0.000	0.910	0.000	0.000
TRINITY_DN136283_c0_g1_i1	0.000	0.000	0.000	0.000	0.000	0.000	0.000	0.000	0.000
TRINITY_DN29030_c2_g2_i1	0.000	0.000	9.004	0.000	4.126	0.000	4.296	0.000	0.000
TRINITY_DN22075_c0_g1_i8	0.000	0.000	3.691	0.000	0.000	3.656	0.000	0.000	0.000
TRINITY_DN14590_c0_g1_i5	0.000	0.000	0.000	0.000	0.000	0.000	9.890	0.000	0.000
TRINITY_DN91396_c0_g1_i1	0.000	0.000	20.446	0.000	0.000	0.000	0.000	5.162	0.000
TRINITY_DN122301_c0_g1_i1	0.000	24.482	0.000	0.000	0.000	9.573	0.000	0.000	0.000
TRINITY_DN4573_c0_g1_i4	0.000	2.842	1.785	0.000	3.514	0.000	0.000	7.330	4.205
TRINITY_DN99712_c0_g1_i1	0.000	0.000	0.000	0.000	0.000	13.853	0.000	0.000	0.000
TRINITY_DN6933_c0_g1_i4	4.747	0.000	0.610	2.480	0.000	4.935	1.743	0.000	0.000
TRINITY_DN11229_c0_g3_i1	6.072	0.000	0.000	0.000	0.000	4.660	0.000	0.000	12.986
TRINITY_DN101985_c0_g1_i1	0.000	0.000	0.000	0.000	0.000	0.000	9.025	0.000	0.000
TRINITY_DN51070_c0_g1_i1	0.000	16.725	0.000	0.000	0.000	0.000	0.000	0.000	0.000
TRINITY_DN37407_c0_g1_i3	0.000	0.000	12.215	0.000	0.000	0.000	0.000	0.000	0.000
TRINITY_DN108937_c0_g1_i1	0.000	0.000	0.000	0.000	0.000	0.000	1.776	1.886	0.000
TRINITY_DN90781_c0_g1_i1	0.000	0.000	0.000	0.000	0.000	14.074	0.000	0.000	0.000
TRINITY_DN35972_c3_g1_i1	0.000	0.000	0.000	0.000	1.163	0.000	0.000	0.000	6.128
TRINITY_DN93885_c0_g1_i1	0.000	0.000	0.000	0.000	0.000	0.000	0.000	0.000	0.000
TRINITY_DN6803_c0_g2_i3	1.997	0.000	0.000	1.179	1.671	3.434	0.000	0.000	1.984
TRINITY_DN12769_c3_g1_i1	0.000	0.000	0.000	0.000	0.000	0.000	0.000	0.000	0.000
TRINITY_DN46519_c0_g1_i3	3.663	4.084	7.164	0.000	4.341	12.046	7.726	0.768	1.193
TRINITY_DN15291_c0_g1_i3	0.000	3.985	0.000	0.000	1.232	0.000	0.655	3.456	0.000
TRINITY_DN13351_c1_g2_i1	4.918	0.000	1.785	3.496	0.775	0.000	2.464	0.000	0.000
TRINITY_DN6394_c1_g1_i2	2.308	0.000	0.000	0.000	1.473	0.000	3.086	0.000	0.000
TRINITY_DN46990_c0_g1_i1	0.000	0.000	0.000	0.000	0.000	0.000	0.000	0.000	0.000
TRINITY_DN103070_c0_g1_i1	0.000	9.090	0.000	0.000	2.911	0.000	0.000	0.000	0.000
TRINITY_DN86510_c0_g1_i1	0.000	0.000	5.487	0.000	0.000	0.000	2.575	0.000	0.000
TRINITY_DN1938_c17_g1_i1	1.947	3.962	0.000	1.843	9.905	0.000	1.299	2.765	0.000
TRINITY_DN13676_c0_g1_i6	0.000	0.000	0.000	0.000	5.478	0.000	0.000	5.973	0.000
TRINITY_DN8615_c1_g1_i2	0.000	0.000	7.937	0.000	0.000	8.601	0.000	0.000	2.046
TRINITY_DN18070_c0_g1_i1	1.656	1.867	0.000	1.071	0.000	0.000	0.000	0.922	0.000
TRINITY_DN40321_c0_g1_i1	0.000	1.722	1.219	0.800	0.000	1.986	1.121	0.597	0.000
TRINITY_DN20955_c7_g2_i1	15.606	0.000	0.000	0.000	0.000	23.267	0.000	0.000	0.000
TRINITY_DN17395_c0_g2_i1	0.000	6.576	0.000	0.000	0.000	0.000	0.000	4.625	0.000
TRINITY_DN77225_c0_g1_i1	1.064	0.000	0.000	2.019	0.672	0.000	0.000	0.000	1.193
TRINITY_DN32239_c1_g2_i1	0.000	0.000	0.000	0.000	0.844	0.000	0.888	2.850	0.000
TRINITY_DN17940_c0_g2_i9	2.670	0.000	0.000	0.000	0.844	0.000	0.000	1.903	0.000
TRINITY_DN122432_c0_g1_i1	0.000	0.000	0.000	0.000	0.000	0.000	0.000	8.140	0.000
TRINITY_DN11990_c1_g4_i1	2.399	0.000	13.805	0.000	1.525	0.000	0.000	3.405	0.000
TRINITY_DN79342_c0_g1_i1	0.000	0.000	0.000	0.000	2.343	0.000	2.453	0.000	0.000
TRINITY_DN12835_c2_g2_i4	0.000	0.000	0.000	0.000	3.118	2.504	0.000	0.759	0.000
TRINITY_DN108180_c0_g1_i1	0.000	0.000	0.000	0.000	0.000	0.000	0.000	14.190	0.000
TRINITY_DN24676_c0_g1_i9	0.000	0.000	2.558	0.000	0.000	0.000	0.000	0.000	0.000
TRINITY_DN6041_c0_g1_i5	14.061	5.768	12.237	23.172	6.124	11.063	12.532	6.681	8.462
TRINITY_DN66867_c0_g1_i1	0.000	0.000	0.000	0.000	0.000	0.000	0.000	8.993	0.000
TRINITY_DN67924_c0_g1_i2	0.000	0.000	21.459	4.743	0.000	0.000	0.000	0.000	0.000
TRINITY_DN113219_c0_g1_i1	0.000	0.000	0.000	0.000	0.000	0.000	0.000	6.399	0.000
TRINITY_DN17454_c0_g1_i2	0.000	0.000	0.000	0.000	0.000	1.173	0.000	0.000	1.676
TRINITY_DN88970_c0_g1_i1	0.000	0.000	0.000	0.000	0.000	0.000	0.000	3.208	0.000
TRINITY_DN49265_c0_g1_i3	11.542	0.000	0.000	0.000	0.000	0.000	0.000	0.000	0.000
TRINITY_DN17860_c0_g1_i1	0.000	0.000	4.257	0.000	1.895	13.874	0.000	0.000	3.270
TRINITY_DN37801_c0_g1_i1	0.000	0.000	0.000	0.000	0.000	0.000	0.000	0.000	0.000
TRINITY_DN50301_c0_g1_i1	0.000	0.000	2.210	0.000	1.938	1.194	1.021	0.000	0.000
TRINITY_DN24693_c4_g1_i1	0.000	4.191	0.000	0.000	0.000	0.000	0.000	2.927	0.000
TRINITY_DN137433_c0_g1_i1	0.000	9.624	0.000	0.000	0.000	0.000	0.000	0.000	0.000
TRINITY_DN4954_c0_g1_i1	0.000	0.000	0.838	0.000	0.000	4.364	0.000	0.683	2.313
TRINITY_DN96630_c0_g1_i1	0.000	0.000	0.000	0.000	0.000	0.000	0.000	0.000	0.000
TRINITY_DN1341_c1_g1_i11	0.883	0.000	0.000	0.000	0.000	0.000	3.053	0.000	0.000
TRINITY_DN9798_c0_g4_i1	0.000	0.000	0.000	0.000	0.000	0.000	0.000	0.000	0.000
TRINITY_DN90783_c0_g1_i1	3.553	0.000	0.000	0.000	0.749	0.000	0.000	0.845	0.000
TRINITY_DN6751_c0_g1_i2	2.670	0.000	1.056	0.935	1.998	2.726	2.153	0.879	1.224
TRINITY_DN22402_c0_g1_i2	2.900	0.625	5.672	2.249	2.834	4.512	6.893	4.514	4.812
TRINITY_DN2976_c0_g1_i2	0.000	0.000	60.641	0.000	0.000	120.711	0.000	0.000	55.657
TRINITY_DN36421_c0_g1_i8	0.000	6.355	0.000	0.000	7.623	0.000	1.743	6.237	3.465
TRINITY_DN95879_c0_g1_i1	0.000	0.000	25.639	0.000	0.000	0.000	0.000	0.000	0.000
TRINITY_DN6050_c0_g1_i13	4.868	15.110	11.192	6.965	9.948	3.846	2.708	6.536	13.727
TRINITY_DN11508_c0_g1_i1	1.917	0.000	0.925	0.610	4.040	2.525	2.564	1.817	0.000
TRINITY_DN54563_c0_g3_i2	2.599	0.000	0.000	2.466	0.000	0.000	1.732	0.000	0.000
TRINITY_DN7497_c1_g1_i8	0.000	0.000	5.803	0.000	0.000	2.430	0.777	0.000	0.000
TRINITY_DN122491_c0_g1_i1	0.000	0.000	3.059	0.000	0.000	4.977	0.000	0.000	2.355
TRINITY_DN18702_c4_g1_i1	4.546	0.000	0.000	0.000	0.965	2.377	2.020	2.150	0.000
TRINITY_DN58508_c0_g1_i1	9.615	0.000	0.000	0.000	0.000	0.000	0.000	0.000	0.000
TRINITY_DN40323_c0_g1_i1	2.328	0.000	0.000	0.000	0.000	0.000	2.076	0.000	0.000
TRINITY_DN62896_c0_g1_i2	0.000	0.000	0.000	0.000	0.000	0.000	0.932	0.000	1.563
TRINITY_DN9389_c0_g1_i11	0.000	5.479	0.000	0.000	0.000	0.000	0.000	3.814	0.000
TRINITY_DN61631_c0_g1_i1	0.000	0.000	0.000	0.000	5.659	0.000	0.000	0.000	0.000
TRINITY_DN21217_c0_g1_i14	0.933	0.000	0.000	0.000	0.000	0.000	1.188	0.000	0.000
TRINITY_DN15293_c0_g1_i3	0.000	0.000	0.000	0.000	2.584	0.000	0.000	0.000	0.000
TRINITY_DN103116_c0_g1_i1	0.000	0.000	22.667	0.000	0.000	0.000	0.000	0.000	0.000
TRINITY_DN67196_c0_g1_i1	0.000	0.000	18.563	0.000	0.000	0.000	0.000	0.000	0.000
TRINITY_DN20082_c0_g2_i2	0.000	0.000	40.435	0.000	68.354	45.488	10.112	41.904	15.475
TRINITY_DN3933_c0_g1_i1	5.620	6.042	3.865	4.404	14.427	2.779	6.860	5.060	1.594
TRINITY_DN26558_c2_g1_i1	0.000	0.000	0.000	0.000	0.000	0.000	0.000	5.239	0.000
TRINITY_DN14540_c0_g1_i1	2.760	0.000	0.000	0.000	0.000	0.000	0.000	0.000	0.000
TRINITY_DN15685_c0_g1_i4	2.519	2.598	2.352	1.721	4.324	2.990	3.008	2.696	1.645
TRINITY_DN110178_c0_g1_i1	0.000	0.000	11.105	0.000	0.000	0.000	0.000	0.000	0.000
TRINITY_DN22787_c0_g1_i1	0.000	0.000	0.000	0.515	1.705	0.000	0.000	3.456	0.000
TRINITY_DN64604_c0_g1_i1	0.943	0.000	0.000	1.802	0.000	2.230	0.000	0.000	0.000
TRINITY_DN12847_c8_g1_i1	0.000	0.000	0.000	0.000	0.000	0.000	2.453	0.000	0.000
TRINITY_DN23149_c1_g1_i1	0.000	0.000	0.000	0.000	0.000	0.000	7.959	0.000	0.000
TRINITY_DN9002_c0_g1_i1	0.000	0.000	0.000	0.000	0.000	10.651	0.000	0.000	19.927
TRINITY_DN32271_c0_g1_i3	0.000	0.000	0.000	1.585	0.000	0.000	2.631	1.195	0.000
TRINITY_DN34060_c1_g1_i2	1.837	3.741	0.000	1.735	1.171	0.000	0.000	0.000	0.000
TRINITY_DN12425_c0_g1_i2	0.000	0.000	0.000	0.000	0.000	7.650	0.000	0.000	0.000
TRINITY_DN124545_c0_g1_i1	0.000	0.000	0.000	16.139	0.000	0.000	0.000	0.000	9.367
TRINITY_DN29628_c0_g1_i1	11.170	17.701	20.588	38.932	24.711	26.458	25.586	18.977	27.320
TRINITY_DN23659_c0_g1_i1	0.000	0.000	1.448	0.000	1.266	0.000	0.000	0.708	0.000
TRINITY_DN89208_c0_g1_i1	0.000	3.437	3.647	0.000	0.000	0.655	3.363	1.783	1.892
TRINITY_DN37803_c0_g1_i1	0.000	0.000	9.700	0.000	0.000	0.000	0.000	4.889	0.000
TRINITY_DN114037_c0_g1_i1	1.405	1.935	0.000	1.789	0.594	0.000	0.311	0.333	0.000
TRINITY_DN38773_c0_g1_i1	0.000	0.000	0.000	0.000	6.365	0.000	0.000	0.000	0.000
TRINITY_DN135562_c0_g1_i1	0.000	0.000	23.897	0.000	0.000	0.000	0.000	0.000	0.000
TRINITY_DN50303_c0_g1_i1	0.000	0.000	0.000	0.000	0.000	0.000	13.043	0.000	0.000
TRINITY_DN135751_c0_g1_i1	0.000	0.000	0.000	0.000	0.000	0.000	0.000	0.000	0.000
TRINITY_DN36569_c2_g1_i1	0.000	0.000	8.024	0.000	0.000	4.396	0.000	0.000	0.000
TRINITY_DN108876_c0_g1_i1	0.000	0.000	0.000	0.000	0.000	0.000	0.000	0.000	0.000
TRINITY_DN34484_c3_g1_i1	0.000	0.000	0.000	10.096	0.000	0.000	0.000	0.000	0.000
TRINITY_DN116653_c0_g1_i1	0.000	0.000	0.000	0.000	0.000	0.000	1.321	2.816	0.000
TRINITY_DN19743_c0_g1_i3	0.000	0.000	0.000	0.000	0.844	3.149	0.000	0.947	7.506
TRINITY_DN72254_c0_g1_i1	0.000	0.000	0.000	0.000	0.000	0.000	0.000	9.181	0.000
TRINITY_DN16678_c3_g1_i1	0.000	50.176	0.000	0.000	0.000	0.000	0.000	11.946	0.000
TRINITY_DN4462_c0_g1_i3	10.107	11.681	5.498	28.268	16.374	8.960	18.160	19.779	7.146
TRINITY_DN27240_c0_g1_i1	1.566	0.000	0.751	0.000	0.991	0.000	2.087	1.485	1.182
TRINITY_DN4430_c0_g1_i1	5.078	6.263	4.845	3.835	8.355	5.822	6.372	7.099	5.994
TRINITY_DN9889_c0_g1_i20	3.292	0.000	1.949	1.193	0.000	1.490	2.242	0.000	0.000
TRINITY_DN7087_c10_g1_i1	3.362	0.000	0.000	3.198	0.000	0.000	5.983	0.000	0.000
TRINITY_DN10471_c0_g1_i2	1.686	0.000	0.000	0.800	0.000	0.000	2.819	0.000	0.000
TRINITY_DN22299_c0_g1_i2	0.000	0.000	0.000	0.000	4.961	3.011	0.000	0.000	8.483
TRINITY_DN32650_c0_g1_i2	0.000	13.236	0.000	6.152	23.445	0.000	2.165	10.376	0.000
TRINITY_DN17989_c2_g1_i1	0.000	0.000	0.000	0.000	1.585	1.405	0.000	0.845	0.000
TRINITY_DN1115_c0_g1_i4	10.548	22.745	3.244	93.123	2.446	53.191	12.954	0.000	31.854
TRINITY_DN16933_c2_g1_i1	3.794	0.000	0.915	0.000	0.801	0.497	0.000	1.348	2.149
TRINITY_DN90170_c0_g2_i1	0.000	0.000	0.000	0.000	0.000	1.596	0.000	0.000	0.000
TRINITY_DN119501_c0_g1_i1	0.000	0.000	0.000	0.000	0.000	0.000	0.000	0.000	6.725
TRINITY_DN25062_c2_g3_i1	19.681	0.000	0.000	0.000	0.000	0.000	0.000	0.000	0.000
TRINITY_DN102119_c0_g1_i1	0.000	0.000	0.000	0.000	0.000	0.000	13.420	0.000	0.000
TRINITY_DN63092_c0_g1_i1	0.000	0.000	0.000	0.000	1.016	0.000	0.000	0.572	0.000
TRINITY_DN31219_c0_g1_i5	0.000	4.252	0.000	0.000	3.945	0.000	0.000	1.476	0.000
TRINITY_DN6166_c0_g1_i1	5.992	0.000	0.000	3.605	0.000	0.000	4.485	0.000	0.000
TRINITY_DN94763_c0_g1_i1	0.000	0.000	0.000	1.220	0.818	0.000	0.866	0.913	0.000
TRINITY_DN18734_c0_g3_i1	0.000	0.000	0.000	0.000	0.000	0.000	0.000	13.934	0.000
TRINITY_DN64918_c0_g1_i1	0.000	0.000	30.049	0.000	0.000	0.000	0.000	0.000	0.000
TRINITY_DN85897_c0_g1_i1	2.760	0.000	0.000	0.000	0.000	0.000	0.000	0.000	0.000
TRINITY_DN31872_c0_g1_i1	0.000	0.000	0.000	0.000	0.000	0.000	0.000	0.000	0.000
TRINITY_DN20305_c2_g1_i2	0.000	0.000	0.000	0.000	0.000	0.000	0.000	0.000	0.000
TRINITY_DN83746_c0_g1_i1	0.000	0.000	12.313	0.000	0.000	0.000	0.000	0.000	0.000
TRINITY_DN11105_c3_g1_i1	17.674	0.000	0.000	0.000	0.000	0.000	0.000	0.000	0.000
TRINITY_DN18864_c0_g1_i5	0.000	0.000	0.000	0.000	0.000	0.000	0.000	0.000	0.000
TRINITY_DN113904_c0_g1_i1	0.000	0.000	0.000	0.000	0.000	0.000	0.000	11.937	0.000
TRINITY_DN136523_c0_g1_i1	0.000	0.000	0.000	6.572	4.531	0.000	0.000	0.000	0.000
TRINITY_DN70407_c0_g1_i1	0.000	0.000	0.000	0.000	0.000	3.550	0.000	0.000	4.977
TRINITY_DN89339_c0_g1_i2	0.000	0.000	0.000	0.000	0.000	0.000	0.000	23.601	0.000
TRINITY_DN37128_c0_g1_i8	0.000	2.111	2.972	0.000	1.602	5.410	0.000	0.725	3.712
TRINITY_DN3287_c0_g1_i2	0.502	2.956	0.501	0.000	6.512	0.000	0.522	4.172	0.000
TRINITY_DN40675_c2_g1_i1	18.146	0.000	0.000	0.000	11.636	0.000	0.000	0.000	0.000
TRINITY_DN6667_c0_g1_i3	1.435	0.846	1.785	3.334	1.034	2.916	1.920	0.580	1.635
TRINITY_DN8858_c1_g1_i3	0.000	0.000	0.000	0.000	0.000	0.000	0.000	0.000	0.000
TRINITY_DN134610_c0_g1_i1	0.000	0.000	0.000	0.000	0.000	0.000	0.000	16.929	0.000
TRINITY_DN39783_c0_g3_i1	0.000	0.000	55.699	0.000	0.000	0.000	0.000	19.164	0.000
TRINITY_DN81735_c0_g1_i1	0.000	0.000	5.356	0.000	0.000	0.000	0.000	0.000	0.000
TRINITY_DN133271_c0_g1_i1	0.000	0.000	18.182	0.000	0.000	0.000	0.000	0.000	0.000
TRINITY_DN69657_c0_g1_i1	0.000	0.000	7.371	0.000	3.351	0.000	0.000	0.000	0.000
TRINITY_DN4165_c0_g1_i15	4.135	0.000	1.492	1.897	0.000	0.412	3.730	0.000	0.000
TRINITY_DN76691_c0_g1_i1	0.000	0.000	0.000	0.000	0.000	0.000	0.000	0.000	0.000
TRINITY_DN39375_c0_g1_i4	0.000	1.425	0.000	0.000	3.170	0.000	0.000	3.097	0.000
TRINITY_DN23242_c0_g1_i8	0.552	0.000	0.000	0.000	0.000	0.000	1.820	0.000	0.000
TRINITY_DN94003_c0_g1_i1	0.000	0.000	0.000	0.000	0.000	0.000	2.353	3.754	0.000
TRINITY_DN5058_c0_g4_i3	4.296	0.000	12.400	0.000	7.063	0.000	10.057	0.000	0.000
TRINITY_DN86684_c0_g1_i1	0.000	0.000	0.000	0.000	0.000	0.000	10.601	0.000	0.000
TRINITY_DN21923_c0_g1_i7	1.014	0.000	7.381	0.000	0.000	11.200	0.000	0.725	5.151
TRINITY_DN75374_c0_g1_i1	0.000	6.073	0.000	0.000	1.921	0.000	0.000	0.000	0.000
TRINITY_DN104257_c0_g1_i1	0.000	0.000	0.000	0.000	0.000	0.000	0.000	11.238	0.000
TRINITY_DN30583_c0_g2_i1	0.000	0.000	0.000	0.000	0.000	0.000	0.000	0.000	4.514
TRINITY_DN10646_c1_g1_i1	0.000	0.000	15.296	0.000	0.000	17.044	0.000	0.000	0.000
TRINITY_DN33322_c0_g1_i1	7.597	0.000	0.000	0.000	0.000	0.000	0.000	0.000	0.000
TRINITY_DN125363_c0_g1_i1	0.000	0.000	0.000	0.000	0.000	1.923	0.000	0.000	0.000
TRINITY_DN590_c1_g1_i15	6.223	0.000	0.000	17.549	2.205	12.099	8.303	0.000	0.000
TRINITY_DN10201_c0_g1_i3	0.000	0.000	3.408	1.626	1.843	0.306	1.310	0.000	0.000
TRINITY_DN29362_c0_g1_i1	0.000	0.000	0.000	0.000	0.000	0.000	16.584	0.000	0.000
TRINITY_DN25638_c2_g1_i1	0.000	0.000	0.000	0.000	0.000	0.000	0.000	0.000	0.000
TRINITY_DN19429_c0_g1_i1	0.000	0.000	4.311	0.000	0.000	0.000	0.000	0.000	0.000
TRINITY_DN933_c0_g1_i12	10.849	20.916	15.634	17.413	43.979	32.196	13.520	24.352	19.670
TRINITY_DN63928_c0_g1_i1	0.000	0.000	6.870	0.000	1.516	0.000	0.000	0.000	2.643
TRINITY_DN19025_c1_g1_i3	0.000	0.000	0.000	0.000	0.000	8.052	0.000	0.000	0.000
TRINITY_DN69959_c0_g1_i1	0.000	0.000	0.000	0.000	0.000	0.000	0.000	0.000	17.480
TRINITY_DN13458_c0_g1_i1	0.000	4.397	0.000	0.000	0.904	1.120	0.955	1.527	0.000
TRINITY_DN35751_c1_g1_i1	5.410	0.000	0.000	0.000	0.000	0.000	0.000	0.000	0.000
TRINITY_DN46587_c3_g1_i2	0.000	5.387	0.000	0.000	6.779	0.000	6.249	2.986	0.000
TRINITY_DN129587_c0_g1_i1	0.000	0.000	22.134	0.000	0.000	0.000	0.000	0.000	0.000
TRINITY_DN1645_c0_g1_i23	7.347	10.477	0.000	0.515	8.053	0.666	6.582	4.821	0.000
TRINITY_DN10156_c0_g1_i1	1.505	1.166	1.611	0.813	1.593	0.000	1.532	1.067	1.254
TRINITY_DN36808_c0_g1_i1	0.000	0.000	10.158	0.000	0.000	0.000	0.000	5.043	0.000
TRINITY_DN21871_c0_g1_i1	0.000	0.000	0.000	0.000	2.205	0.000	0.777	0.828	0.000
TRINITY_DN1157_c1_g1_i3	0.000	0.000	0.000	5.393	0.000	6.023	1.288	0.000	0.000
TRINITY_DN50658_c0_g1_i1	0.000	0.000	0.000	0.000	0.000	0.000	2.908	0.000	0.000
TRINITY_DN130687_c0_g1_i1	0.000	0.000	0.000	0.000	0.000	3.276	0.000	2.986	0.000
TRINITY_DN54263_c0_g1_i2	0.000	0.000	0.000	0.000	2.868	0.000	0.000	0.000	0.000
TRINITY_DN28526_c0_g1_i1	0.000	0.000	0.000	0.000	7.485	0.000	0.000	0.000	0.000
TRINITY_DN55312_c2_g1_i1	0.000	0.000	0.000	0.000	0.000	0.000	0.000	11.758	0.000
TRINITY_DN45843_c0_g1_i1	11.110	0.000	0.000	0.000	0.000	0.000	0.000	0.000	0.000
TRINITY_DN5977_c0_g1_i5	0.000	0.000	0.000	0.000	1.283	0.000	0.000	1.698	0.000
TRINITY_DN16387_c1_g3_i1	0.000	0.000	0.000	0.000	2.937	0.000	0.000	0.000	0.000
TRINITY_DN5851_c0_g1_i10	0.000	0.000	0.000	0.000	0.000	0.000	0.000	0.000	2.581
TRINITY_DN4082_c5_g1_i1	0.000	0.000	0.000	0.000	0.000	0.000	0.000	7.031	0.000
TRINITY_DN95550_c0_g1_i1	0.000	0.000	0.000	0.000	5.840	0.000	0.000	0.000	0.000
TRINITY_DN5951_c0_g5_i1	3.964	0.000	0.000	1.870	0.000	0.000	3.974	0.000	0.000
TRINITY_DN102405_c0_g1_i1	0.000	0.000	0.000	0.000	0.000	0.000	0.000	0.000	0.000
TRINITY_DN4342_c0_g1_i14	12.154	0.000	0.000	5.746	0.000	0.000	12.188	0.000	0.000
TRINITY_DN42004_c0_g1_i1	0.000	0.000	34.784	0.000	0.000	0.000	0.000	0.000	0.000
TRINITY_DN3547_c1_g1_i6	0.000	0.000	0.000	0.000	0.000	7.513	0.000	0.000	15.804
TRINITY_DN44252_c0_g1_i2	11.070	0.000	0.000	10.312	0.000	0.000	0.000	0.000	0.000
TRINITY_DN17793_c5_g1_i1	0.000	0.000	1.709	0.000	2.239	0.000	0.000	1.672	1.326
TRINITY_DN51912_c0_g1_i1	0.000	0.000	0.000	0.000	0.000	0.000	6.605	0.000	0.000
TRINITY_DN24664_c2_g4_i1	0.000	2.690	1.916	0.000	0.835	0.000	0.000	0.000	0.000
TRINITY_DN2683_c0_g1_i3	0.000	0.000	0.000	0.000	0.000	0.000	0.000	0.000	0.000
TRINITY_DN30908_c1_g1_i1	0.000	0.000	0.000	0.000	26.382	0.000	0.000	0.000	0.000
TRINITY_DN13188_c0_g1_i7	2.288	0.000	1.110	0.000	0.482	0.000	2.042	0.000	0.000
TRINITY_DN25745_c0_g1_i1	6.243	0.000	0.000	1.477	0.991	0.000	3.130	0.000	0.000
TRINITY_DN113_c1_g2_i2	0.000	0.000	0.000	0.000	2.110	0.000	0.000	1.903	0.000
TRINITY_DN115074_c0_g1_i1	0.000	0.000	0.000	0.000	0.000	0.000	2.575	0.000	0.000
TRINITY_DN10050_c0_g1_i8	2.630	0.000	0.000	0.000	0.000	0.000	4.707	5.836	0.000
TRINITY_DN23210_c2_g1_i1	0.000	0.000	0.000	0.000	0.000	0.000	0.000	0.000	0.000
TRINITY_DN2186_c0_g1_i6	0.853	0.000	1.731	1.084	0.250	0.486	1.410	0.000	2.128
TRINITY_DN40893_c0_g2_i1	10.478	0.000	7.371	0.000	0.000	0.000	0.000	0.000	0.000
TRINITY_DN136867_c0_g1_i1	0.000	0.000	0.000	0.000	0.000	24.979	0.000	0.000	0.000
TRINITY_DN9186_c0_g4_i1	0.000	0.000	0.000	0.000	0.000	0.000	2.553	0.000	0.000
TRINITY_DN114001_c0_g1_i1	0.000	0.000	0.000	0.000	0.000	0.000	0.000	0.000	0.000
TRINITY_DN36747_c0_g1_i1	0.000	0.000	0.000	4.147	0.000	0.000	0.000	0.000	0.000
TRINITY_DN101368_c0_g1_i1	0.000	0.000	0.000	0.000	0.000	0.000	0.000	0.000	0.000
TRINITY_DN18571_c1_g2_i2	5.931	0.000	0.000	0.000	0.000	0.000	3.941	0.000	0.000
TRINITY_DN105417_c0_g1_i1	0.000	0.000	0.000	0.000	2.360	0.000	0.000	0.000	0.000
TRINITY_DN57_c0_g1_i10	521.556	0.000	40.816	1147.145	2.575	89.265	499.714	0.418	16.945
TRINITY_DN15696_c1_g2_i1	0.000	0.000	0.000	0.000	0.000	0.000	0.000	0.000	0.000
TRINITY_DN29295_c0_g1_i1	0.833	0.861	0.610	0.393	2.369	0.000	0.000	0.000	0.000
TRINITY_DN6490_c0_g1_i10	1.144	0.000	0.000	0.542	0.379	0.000	2.220	0.000	0.000
TRINITY_DN105649_c0_g1_i1	0.000	0.000	0.000	0.000	0.000	0.000	0.000	0.000	0.000
TRINITY_DN9656_c1_g2_i1	0.000	0.000	17.463	0.000	0.000	0.000	0.000	0.000	0.000
TRINITY_DN2598_c0_g1_i7	1.526	1.486	3.484	3.672	2.265	2.441	3.708	3.055	3.732
TRINITY_DN119202_c0_g1_i1	0.000	0.000	0.000	0.000	0.000	0.000	1.743	0.000	0.000
TRINITY_DN26356_c0_g2_i3	0.000	0.000	0.000	0.000	0.000	0.000	0.000	0.000	0.000
TRINITY_DN78633_c0_g1_i1	0.000	0.000	7.294	0.000	0.000	0.000	0.000	0.000	5.593
TRINITY_DN7967_c0_g1_i6	1.526	1.318	4.377	0.718	1.059	8.464	0.500	1.553	2.128
TRINITY_DN2679_c0_g1_i2	3.422	0.000	0.000	5.420	5.788	0.000	55.635	26.801	0.000
TRINITY_DN87966_c0_g2_i1	0.000	0.000	0.000	0.000	0.000	0.000	4.462	0.000	0.000
TRINITY_DN6752_c1_g3_i1	0.000	0.000	24.670	0.000	2.205	0.000	0.000	0.000	0.000
TRINITY_DN23190_c0_g1_i5	0.000	0.000	0.000	0.000	0.000	0.000	16.584	0.000	0.000
TRINITY_DN2274_c0_g1_i4	6.564	0.000	3.876	11.004	4.574	8.728	11.766	3.106	9.655
TRINITY_DN7189_c0_g1_i13	4.356	1.227	1.579	1.599	3.618	1.564	5.894	4.087	1.460
TRINITY_DN18876_c0_g2_i1	1.134	0.000	0.000	0.000	0.000	0.000	0.000	1.621	0.000
TRINITY_DN114618_c0_g1_i1	0.000	0.000	0.000	0.000	0.000	10.746	0.000	6.545	15.084
TRINITY_DN40899_c0_g1_i1	0.000	0.000	8.492	0.000	0.000	0.000	0.000	0.000	6.498
TRINITY_DN7955_c0_g1_i5	0.000	1.806	4.453	0.000	0.000	4.839	0.000	0.000	5.470
TRINITY_DN4050_c0_g1_i19	2.128	2.545	1.644	3.442	2.618	2.325	2.165	4.975	2.468
TRINITY_DN15564_c0_g1_i5	2.419	0.000	15.329	1.436	0.000	6.667	1.410	0.000	1.028
TRINITY_DN82775_c0_g1_i1	0.000	0.000	0.000	0.000	0.000	12.077	0.000	0.000	0.000
TRINITY_DN41776_c2_g2_i2	0.000	0.000	0.000	0.000	1.929	0.000	0.000	0.000	0.000
TRINITY_DN34569_c0_g1_i1	0.000	0.000	0.000	0.000	0.792	2.959	0.844	0.000	0.000
TRINITY_DN1565_c0_g1_i2	22.281	0.000	1.296	430.872	31.025	120.330	0.000	0.000	0.000
TRINITY_DN117866_c0_g1_i1	0.000	0.000	0.000	0.000	0.000	0.000	3.452	0.000	0.000
TRINITY_DN25092_c0_g5_i1	0.000	0.000	0.000	0.000	0.000	0.000	0.000	0.000	0.000
TRINITY_DN3936_c1_g1_i2	1.546	0.000	2.243	0.732	1.464	0.000	3.097	2.748	0.874
TRINITY_DN44391_c0_g2_i6	0.000	0.000	0.000	0.000	1.895	0.000	0.522	0.674	0.000
TRINITY_DN59297_c0_g1_i1	0.000	0.000	0.000	0.000	9.319	0.000	0.000	0.000	0.000
TRINITY_DN103579_c0_g1_i1	0.000	0.000	0.000	0.000	0.956	1.183	2.009	0.000	5.059
TRINITY_DN3183_c0_g1_i2	18.487	38.099	15.035	18.972	93.539	23.880	18.926	40.479	15.917
TRINITY_DN33995_c0_g1_i3	0.000	0.000	4.986	0.935	0.000	5.812	0.988	1.050	2.231
TRINITY_DN42080_c0_g1_i1	2.399	0.000	10.441	2.277	3.040	10.366	4.007	5.120	1.347
TRINITY_DN100694_c0_g1_i1	0.000	0.000	0.000	0.000	2.438	0.000	0.000	2.705	0.000
TRINITY_DN51876_c0_g2_i1	0.000	0.000	0.000	0.000	4.350	15.596	0.000	0.000	0.000
TRINITY_DN99238_c0_g1_i1	0.000	0.000	0.000	0.000	0.000	0.000	0.000	0.000	0.000
TRINITY_DN87350_c0_g1_i1	5.129	0.000	0.000	0.000	0.000	0.000	0.000	3.609	0.000
TRINITY_DN18048_c0_g1_i4	3.011	7.193	0.000	5.570	0.000	3.677	1.809	0.000	0.000
TRINITY_DN15645_c0_g1_i3	4.446	1.874	3.375	4.526	5.736	1.839	5.539	4.463	2.529
TRINITY_DN29451_c1_g1_i1	0.000	0.000	0.000	0.000	0.000	0.000	0.000	8.951	0.000
TRINITY_DN17683_c0_g1_i2	0.000	0.000	6.445	4.255	2.911	0.000	0.000	0.000	0.000
TRINITY_DN32832_c0_g1_i1	0.000	0.000	0.000	0.000	6.839	0.000	0.000	0.000	0.000
TRINITY_DN7781_c1_g1_i11	0.000	1.974	0.000	0.000	1.266	0.000	0.577	0.478	2.283
TRINITY_DN17071_c0_g4_i1	0.000	0.000	4.420	0.000	0.000	0.000	0.000	2.193	0.000
TRINITY_DN76853_c0_g1_i1	1.064	2.187	4.649	0.000	0.672	0.000	0.000	0.759	0.000
TRINITY_DN26938_c0_g3_i1	0.000	0.000	0.000	0.000	0.000	0.000	8.270	0.000	0.000
TRINITY_DN86600_c0_g1_i1	0.000	0.000	0.000	0.000	0.000	0.000	0.000	0.000	0.000
TRINITY_DN122339_c0_g1_i1	0.000	0.000	0.000	0.000	8.002	0.000	0.000	0.000	0.000
TRINITY_DN26220_c0_g1_i1	0.000	0.000	0.000	4.526	0.000	0.000	0.000	0.000	0.000
TRINITY_DN15870_c0_g1_i2	0.000	0.000	0.000	0.000	0.000	0.000	0.932	0.000	0.000
TRINITY_DN9044_c6_g1_i1	0.000	0.000	0.000	0.000	4.410	0.000	0.000	4.829	0.000
TRINITY_DN22906_c0_g1_i2	3.884	0.000	0.000	0.000	0.000	0.000	0.000	0.000	0.874
TRINITY_DN3432_c0_g1_i5	0.000	0.000	1.448	0.000	0.000	11.010	0.000	0.000	4.730
TRINITY_DN886_c0_g2_i4	0.000	0.000	136.895	0.000	0.000	853.459	0.000	0.000	98.524
TRINITY_DN5746_c0_g2_i4	8.701	0.000	0.000	0.000	0.000	0.000	0.000	0.000	0.000
TRINITY_DN108459_c0_g1_i1	0.000	0.000	0.000	0.000	0.000	0.000	23.111	0.000	0.000
TRINITY_DN40140_c0_g1_i1	0.000	0.000	0.000	0.000	0.000	0.000	0.000	0.000	0.000
TRINITY_DN88597_c0_g1_i1	0.000	0.000	0.000	35.965	0.000	0.000	0.000	0.000	0.000
TRINITY_DN53955_c0_g1_i1	0.000	3.825	0.000	0.000	2.954	0.740	0.000	0.000	1.049
TRINITY_DN10177_c2_g1_i1	0.000	0.000	0.000	7.467	7.623	3.085	0.000	0.000	0.000
TRINITY_DN24396_c2_g3_i2	0.000	0.000	0.000	0.000	5.564	0.000	0.000	0.000	0.000
TRINITY_DN73368_c0_g1_i1	0.000	0.000	0.000	0.000	0.000	0.000	0.000	0.000	0.000
TRINITY_DN1417_c0_g1_i20	1.666	0.000	0.000	2.453	0.698	6.974	2.942	3.055	1.789
TRINITY_DN73125_c0_g1_i1	4.055	0.000	0.000	0.000	0.000	0.000	2.697	0.000	0.000
TRINITY_DN95413_c0_g1_i1	0.000	0.000	0.000	0.000	0.000	0.000	0.000	0.000	0.000
TRINITY_DN27557_c0_g1_i2	0.000	0.000	0.000	0.000	0.000	0.000	7.204	0.000	0.000
TRINITY_DN96919_c0_g1_i1	16.610	0.000	0.000	0.000	0.000	0.000	5.517	0.000	0.000
TRINITY_DN4307_c0_g3_i1	0.000	0.000	0.000	1.653	1.111	0.000	0.000	2.483	3.907
TRINITY_DN27130_c1_g2_i2	0.000	0.000	4.137	1.355	0.904	0.000	0.955	0.000	0.000
TRINITY_DN120459_c0_g1_i1	0.000	0.000	0.000	0.000	0.000	8.527	0.000	7.833	0.000
TRINITY_DN21437_c1_g1_i1	0.522	0.000	1.524	0.000	0.000	2.494	0.355	0.000	2.982
TRINITY_DN2876_c4_g1_i1	0.000	0.000	2.188	0.000	0.000	1.775	0.500	0.538	0.853
TRINITY_DN975_c2_g1_i1	2.238	0.000	0.000	0.000	0.000	0.000	0.000	0.000	0.000
TRINITY_DN84033_c0_g1_i1	0.000	0.000	0.000	0.000	12.084	0.000	0.000	0.000	0.000
TRINITY_DN10704_c0_g2_i2	0.000	0.000	4.758	4.025	0.741	7.027	0.311	1.331	4.905
TRINITY_DN64527_c0_g1_i1	9.133	0.000	0.000	0.000	0.000	0.000	0.000	6.357	0.000
TRINITY_DN101735_c0_g1_i1	0.000	0.000	0.000	11.275	0.000	0.000	0.000	0.000	0.000
TRINITY_DN28389_c2_g1_i4	8.832	0.000	0.000	0.000	0.000	0.000	0.000	0.000	0.000
TRINITY_DN10695_c0_g2_i3	0.000	0.000	0.000	0.000	3.807	0.000	0.000	0.000	0.000
TRINITY_DN128038_c0_g1_i1	0.000	0.000	0.000	0.000	2.541	0.000	0.000	5.632	4.339
TRINITY_DN5643_c1_g1_i1	0.000	0.000	0.000	0.000	0.000	0.000	0.000	3.575	0.000
TRINITY_DN7576_c3_g2_i1	0.000	0.000	0.000	0.000	0.000	0.000	0.000	0.000	11.290
TRINITY_DN111644_c0_g1_i1	0.000	0.000	0.000	0.000	0.000	0.000	0.000	6.801	0.000
TRINITY_DN102877_c0_g1_i1	4.075	0.000	0.000	0.000	0.000	0.000	0.000	2.893	0.000
TRINITY_DN74612_c0_g1_i1	0.000	0.000	0.000	9.350	0.000	0.000	6.716	0.000	0.000
TRINITY_DN14257_c0_g1_i2	0.000	0.000	1.045	0.691	1.370	0.000	0.000	1.024	0.000
TRINITY_DN91705_c0_g1_i1	0.000	0.000	1.698	0.000	1.481	0.000	0.000	0.000	2.632
TRINITY_DN30589_c0_g1_i1	0.000	0.000	0.000	0.000	0.991	0.000	0.000	2.218	0.000
TRINITY_DN26822_c0_g2_i1	0.000	0.000	0.000	0.000	0.000	0.000	5.495	1.945	3.033
TRINITY_DN75734_c0_g1_i1	0.000	6.195	0.000	0.000	3.910	0.000	0.000	2.176	0.000
TRINITY_DN125237_c0_g1_i1	0.000	0.000	0.000	0.000	2.972	3.645	0.000	0.000	0.000
TRINITY_DN51164_c1_g1_i1	0.000	0.000	0.000	0.000	0.000	0.000	0.000	0.000	0.000
TRINITY_DN62671_c0_g1_i1	1.505	0.000	2.177	0.000	0.956	0.000	0.000	1.067	0.000
TRINITY_DN40443_c1_g2_i1	0.000	0.000	2.352	0.000	0.000	0.000	3.252	0.000	0.000
TRINITY_DN103351_c0_g1_i1	2.630	5.326	0.000	0.000	1.680	0.000	0.000	0.000	0.000
TRINITY_DN80721_c0_g1_i1	0.000	14.653	0.000	0.000	2.326	0.000	0.000	0.000	0.000
TRINITY_DN1549_c0_g1_i21	0.000	0.000	4.507	0.000	0.000	0.803	5.672	0.000	0.000
TRINITY_DN5735_c0_g2_i5	7.618	5.997	5.509	11.058	8.286	3.994	4.385	0.000	3.619
TRINITY_DN609_c0_g1_i2	113.852	105.511	55.078	198.660	75.030	91.526	98.882	47.262	16.081
TRINITY_DN6626_c0_g1_i21	4.868	0.785	2.471	2.358	1.438	6.488	6.871	0.947	4.740
TRINITY_DN51385_c0_g1_i1	8.300	0.000	0.000	0.000	0.000	0.000	11.023	0.000	0.000
TRINITY_DN36391_c0_g1_i1	0.000	0.000	6.325	0.000	0.000	0.000	0.000	3.157	0.000
TRINITY_DN98579_c0_g1_i1	3.824	0.000	0.000	0.000	0.000	0.000	0.000	0.000	0.000
TRINITY_DN63943_c0_g1_i1	0.000	0.000	0.000	0.000	0.000	0.000	0.000	0.000	31.618
TRINITY_DN29836_c2_g1_i1	0.000	0.000	0.000	0.000	3.979	0.000	0.000	8.729	0.000
TRINITY_DN86153_c0_g1_i1	0.000	0.000	0.000	4.377	0.000	0.000	0.000	0.000	5.069
TRINITY_DN11578_c5_g3_i3	0.000	0.000	0.000	2.968	0.000	0.000	2.109	0.000	0.000
TRINITY_DN25983_c0_g1_i2	0.000	0.000	0.000	0.000	2.326	1.437	0.000	0.000	0.000
TRINITY_DN22515_c0_g1_i2	0.000	0.000	0.000	1.992	0.000	0.000	1.399	0.000	0.000
TRINITY_DN118769_c0_g1_i1	0.000	0.000	0.000	0.000	7.235	0.000	0.000	3.976	0.000
TRINITY_DN18079_c1_g1_i1	0.000	0.000	0.000	0.000	0.000	0.000	0.000	0.000	12.842
TRINITY_DN11565_c1_g1_i1	1.034	0.000	0.000	0.000	1.955	0.000	0.000	0.000	0.000
TRINITY_DN104844_c0_g1_i1	3.051	0.000	0.000	0.000	0.000	0.000	0.000	0.000	0.000
TRINITY_DN16805_c0_g2_i1	5.600	0.000	0.000	0.000	3.635	0.000	0.000	7.867	0.000
TRINITY_DN18385_c0_g1_i1	0.000	0.000	0.000	0.000	0.000	5.093	0.000	0.000	0.000
TRINITY_DN91065_c0_g1_i1	0.000	0.000	0.000	0.000	1.637	0.000	0.000	1.826	0.000
TRINITY_DN120533_c0_g1_i1	0.000	0.000	0.000	0.000	0.000	0.000	0.000	0.000	0.000
TRINITY_DN20346_c0_g1_i1	0.000	0.000	0.000	0.000	3.540	0.000	0.000	3.891	0.000
TRINITY_DN4184_c0_g1_i11	1.245	0.000	2.863	1.003	0.000	4.427	0.000	2.253	0.000
TRINITY_DN8450_c0_g1_i17	1.405	4.869	1.611	3.415	1.757	3.339	1.365	3.379	1.038
TRINITY_DN14933_c0_g1_i1	0.000	0.000	10.441	0.000	0.000	0.000	0.000	0.000	0.000
TRINITY_DN79661_c0_g1_i1	0.000	0.000	0.000	0.000	12.704	0.000	0.000	0.000	0.000
TRINITY_DN29450_c0_g2_i1	0.000	0.000	0.000	0.000	5.073	0.000	0.000	0.000	0.000
TRINITY_DN64680_c0_g1_i1	0.000	0.000	0.000	0.000	2.024	0.000	2.120	0.000	0.000
TRINITY_DN8324_c0_g1_i12	0.632	0.000	0.174	0.000	0.000	0.000	1.376	0.000	0.000
TRINITY_DN32107_c2_g1_i1	0.000	0.000	0.000	0.000	1.464	0.000	3.075	0.000	0.000
TRINITY_DN89104_c0_g1_i2	1.265	0.000	2.754	1.206	0.801	0.497	0.422	0.452	0.720
TRINITY_DN37727_c0_g1_i1	28.343	0.000	0.000	0.000	0.000	0.000	0.000	0.000	0.000
TRINITY_DN99289_c0_g1_i1	0.000	0.000	0.000	0.000	7.106	0.000	0.000	15.384	0.000
TRINITY_DN40651_c0_g2_i1	3.282	0.000	0.000	0.000	0.000	0.000	2.198	0.000	0.000
TRINITY_DN29600_c1_g1_i1	0.000	0.000	0.000	0.000	0.000	0.000	0.000	0.000	0.000
TRINITY_DN28222_c0_g1_i2	0.000	0.000	0.000	0.000	0.000	0.000	6.360	0.000	0.000
TRINITY_DN15113_c1_g1_i2	0.000	0.000	0.000	0.000	0.000	0.000	0.000	0.000	0.000
TRINITY_DN63517_c0_g1_i1	0.000	2.408	0.000	0.000	2.980	0.000	1.576	0.836	0.000
TRINITY_DN26392_c0_g1_i1	0.000	0.000	9.047	0.000	0.000	0.000	1.399	0.000	2.324
TRINITY_DN35674_c0_g1_i1	0.000	0.000	0.000	2.521	0.000	0.000	1.787	0.000	0.000
TRINITY_DN2286_c0_g1_i1	29.597	18.562	20.283	30.504	31.731	21.365	18.693	39.190	45.509
TRINITY_DN167_c0_g1_i2	0.000	0.000	0.000	0.000	0.000	0.000	0.000	0.000	0.000
TRINITY_DN11490_c4_g1_i1	0.000	0.000	0.000	0.000	5.082	0.000	7.970	2.816	0.000
TRINITY_DN73622_c0_g1_i1	0.000	0.000	0.000	0.000	0.000	0.000	5.361	0.000	0.000
TRINITY_DN17236_c3_g2_i1	0.000	0.000	0.000	0.000	0.000	16.727	0.000	0.000	0.000
TRINITY_DN86451_c0_g1_i1	0.000	0.000	0.000	0.000	0.000	0.000	3.985	0.000	0.000
TRINITY_DN65229_c0_g1_i1	0.000	0.000	0.000	16.627	0.000	0.000	0.000	0.000	0.000
TRINITY_DN6109_c2_g1_i1	0.000	0.000	0.000	0.000	0.000	0.000	0.000	0.000	0.000
TRINITY_DN65480_c0_g1_i2	0.000	28.346	0.000	13.673	0.000	0.000	0.000	0.000	0.000
TRINITY_DN14962_c0_g1_i7	18.728	0.000	0.000	15.353	0.000	0.000	15.163	0.000	0.000
TRINITY_DN3292_c0_g1_i6	2.609	2.675	0.000	3.740	2.059	2.050	1.765	1.391	0.740
TRINITY_DN135709_c0_g1_i1	0.000	0.000	0.000	0.000	6.365	0.000	6.605	0.000	0.000
TRINITY_DN96617_c0_g1_i1	0.000	0.000	11.105	0.000	5.151	0.000	0.000	5.623	0.000
TRINITY_DN11864_c0_g1_i9	6.273	0.000	0.000	1.409	1.688	0.000	0.000	0.000	0.000
TRINITY_DN102773_c0_g1_i1	0.000	0.000	5.759	0.000	0.000	0.000	0.000	0.000	0.000
TRINITY_DN5903_c3_g1_i1	0.000	0.000	0.000	0.000	0.000	0.000	7.981	0.000	0.000
TRINITY_DN10655_c0_g3_i2	1.345	0.000	0.000	0.000	1.275	0.000	2.686	0.478	0.000
TRINITY_DN23440_c0_g1_i1	0.000	5.075	0.000	3.916	1.042	2.589	0.555	8.789	4.648
TRINITY_DN83860_c0_g1_i1	0.000	0.000	0.000	0.000	0.000	31.911	0.000	0.000	0.000
TRINITY_DN2134_c0_g1_i4	6.825	3.520	2.330	3.645	4.436	3.096	4.562	4.360	2.643
TRINITY_DN124393_c0_g1_i1	0.000	0.000	0.000	2.792	1.895	0.000	0.000	0.000	0.000
TRINITY_DN37766_c1_g1_i1	0.000	0.000	0.000	0.000	0.000	0.000	0.000	0.000	0.000
TRINITY_DN10837_c1_g1_i2	0.000	0.000	0.000	0.000	0.000	0.000	0.000	0.000	0.000
TRINITY_DN81375_c0_g1_i1	0.000	0.000	0.000	0.000	2.860	0.000	0.000	0.000	0.000
TRINITY_DN91020_c0_g1_i1	0.000	0.000	0.000	10.638	0.000	0.000	0.000	0.000	0.000
TRINITY_DN66021_c0_g1_i1	0.000	0.000	0.000	0.000	1.748	0.000	0.000	0.000	0.000
TRINITY_DN10249_c0_g1_i3	0.000	2.454	1.840	0.027	1.120	0.000	1.310	0.000	4.925
TRINITY_DN16688_c0_g1_i2	0.000	0.000	0.000	0.000	0.000	0.000	0.000	0.000	0.000
TRINITY_DN26171_c3_g2_i1	0.000	0.000	0.000	0.000	0.000	0.000	14.208	0.000	0.000
TRINITY_DN12609_c0_g4_i1	13.930	0.000	0.000	0.000	0.000	0.000	3.097	0.000	0.000
TRINITY_DN5192_c0_g1_i5	6.855	1.105	0.000	5.258	1.826	2.716	0.810	2.611	0.000
TRINITY_DN3368_c0_g1_i18	10.488	0.000	5.084	3.713	4.875	2.325	5.073	3.695	0.000
TRINITY_DN55431_c0_g4_i1	0.000	0.000	0.000	0.000	1.645	0.000	3.452	0.000	0.000
TRINITY_DN26989_c0_g3_i1	0.000	0.000	0.000	0.000	0.000	0.000	0.000	0.000	0.000
TRINITY_DN27933_c0_g3_i1	0.000	0.000	0.000	0.000	0.000	0.000	0.000	0.000	0.000
TRINITY_DN13304_c0_g1_i7	1.475	0.000	0.719	0.000	0.000	0.000	1.321	0.350	0.000
TRINITY_DN77858_c0_g1_i1	0.000	0.000	0.000	0.000	1.964	0.000	0.000	1.101	0.000
TRINITY_DN19328_c1_g1_i1	0.000	0.000	0.000	0.000	2.481	0.000	0.877	0.000	0.000
TRINITY_DN713_c0_g3_i1	0.000	0.000	0.000	0.000	0.000	3.994	3.452	0.000	5.593
TRINITY_DN12761_c3_g2_i1	0.000	0.000	45.323	0.000	0.000	0.000	0.000	11.801	0.000
TRINITY_DN15410_c0_g2_i2	1.576	0.000	0.000	0.000	0.000	0.000	2.109	0.000	3.537
TRINITY_DN39602_c0_g2_i1	0.000	0.000	0.000	0.000	0.000	0.000	0.000	6.681	0.000
TRINITY_DN30538_c0_g1_i1	0.000	0.000	0.000	0.000	0.000	2.092	0.000	0.000	13.470
TRINITY_DN103191_c0_g1_i1	0.000	0.000	45.323	0.000	0.000	0.000	0.000	0.000	0.000
TRINITY_DN60298_c0_g1_i1	0.000	0.000	0.000	0.000	0.000	0.000	0.000	0.000	0.000
TRINITY_DN118339_c0_g1_i1	0.000	0.000	17.702	0.000	0.000	0.000	0.000	0.000	0.000
TRINITY_DN137159_c0_g1_i1	0.000	0.000	0.000	0.000	0.000	0.000	4.351	0.000	0.000
TRINITY_DN95111_c0_g1_i1	0.000	0.000	0.000	30.788	0.000	0.000	0.000	0.000	0.000
TRINITY_DN55120_c0_g1_i5	7.768	10.188	12.640	14.595	15.443	13.377	16.684	14.412	13.377
TRINITY_DN128375_c0_g1_i1	0.000	1.928	0.000	0.000	1.783	0.000	2.509	0.000	0.000
TRINITY_DN119_c0_g1_i47	0.883	0.000	0.000	0.000	2.317	2.251	2.520	1.894	0.483
TRINITY_DN134594_c0_g1_i1	0.000	0.000	0.000	0.000	0.000	0.000	0.000	0.000	0.000
TRINITY_DN52785_c0_g1_i1	0.000	0.000	0.000	0.000	0.000	0.000	42.625	0.000	0.000
TRINITY_DN48543_c0_g1_i1	0.000	0.000	0.000	0.000	0.000	1.405	0.000	0.000	0.000
TRINITY_DN19384_c0_g1_i1	0.000	2.697	0.000	0.000	1.085	0.000	1.765	0.000	0.000
TRINITY_DN29643_c0_g1_i1	0.000	10.249	0.000	0.000	1.068	0.000	0.000	11.912	0.000
TRINITY_DN60660_c0_g1_i1	4.607	0.000	0.000	15.218	0.000	0.000	24.598	0.000	0.000
TRINITY_DN5587_c1_g1_i3	0.000	4.442	0.000	4.485	6.985	1.352	3.630	5.930	0.812
TRINITY_DN92469_c0_g1_i1	0.000	0.000	0.000	0.000	4.531	0.000	0.000	0.000	0.000
TRINITY_DN48619_c0_g1_i1	0.000	0.000	0.000	0.000	2.868	3.529	0.000	0.000	0.000
TRINITY_DN5689_c7_g1_i1	0.000	0.000	15.471	0.000	0.000	0.000	0.000	0.000	0.000
TRINITY_DN37490_c0_g1_i1	0.000	0.000	0.000	0.000	2.498	0.000	0.000	0.000	0.000
TRINITY_DN67769_c0_g1_i1	0.000	0.000	1.905	0.000	0.000	1.036	0.000	0.000	2.951
TRINITY_DN12687_c0_g1_i3	0.000	1.257	0.882	0.000	0.775	1.289	0.411	0.000	0.000
TRINITY_DN29990_c0_g1_i3	0.000	0.000	0.000	0.000	1.645	0.000	0.000	2.466	0.000
TRINITY_DN112951_c0_g1_i2	0.000	0.000	0.000	0.000	0.000	0.000	0.000	0.000	0.000
TRINITY_DN39452_c1_g1_i1	0.000	0.000	0.000	0.000	0.000	0.000	6.360	0.000	0.000
TRINITY_DN136635_c0_g1_i1	0.000	0.000	0.000	0.000	3.540	0.000	0.000	0.000	0.000
TRINITY_DN2489_c0_g1_i10	0.000	0.000	0.000	0.000	5.392	0.000	0.000	0.000	8.874
TRINITY_DN34985_c0_g1_i1	0.000	0.000	0.000	0.000	5.478	0.000	0.000	0.000	0.000
TRINITY_DN16253_c0_g1_i1	0.000	0.000	0.806	0.000	1.766	0.877	0.000	1.587	0.627
TRINITY_DN5294_c0_g1_i7	0.000	0.000	0.000	0.000	0.000	0.000	2.142	0.000	0.000
TRINITY_DN73160_c0_g1_i1	0.000	0.000	0.000	7.467	0.000	0.000	5.350	0.000	0.000
TRINITY_DN2142_c0_g1_i10	3.442	0.000	0.000	5.841	0.000	0.000	7.926	0.000	0.000
TRINITY_DN16183_c0_g1_i6	0.562	1.158	0.000	0.000	2.489	0.000	0.444	2.807	0.637
TRINITY_DN471_c0_g1_i9	19.280	0.000	0.000	0.000	0.000	0.000	2.198	0.836	0.000
TRINITY_DN50309_c0_g2_i1	0.000	0.000	0.000	0.000	0.000	0.000	0.000	0.000	0.000
TRINITY_DN40348_c0_g1_i1	0.000	0.000	0.000	6.572	0.000	0.000	0.000	0.000	7.516
TRINITY_DN38333_c0_g1_i1	0.000	0.000	0.000	0.000	0.000	0.000	9.946	5.231	0.000
TRINITY_DN118363_c0_g1_i1	0.000	0.000	0.000	0.000	0.000	0.000	2.176	2.312	0.000
TRINITY_DN111562_c0_g1_i1	0.000	0.000	0.000	0.000	5.564	0.000	0.000	0.000	0.000
TRINITY_DN136363_c0_g1_i1	0.000	0.000	0.000	0.000	1.593	0.000	3.341	0.000	0.000
TRINITY_DN103570_c0_g1_i1	0.000	0.000	0.000	0.000	0.000	5.262	0.000	0.000	0.000
TRINITY_DN10192_c0_g2_i3	0.000	0.960	2.036	0.000	3.540	0.370	0.311	2.986	1.059
TRINITY_DN51416_c0_g1_i1	0.000	0.000	0.000	0.000	0.000	0.000	0.000	0.000	0.000
TRINITY_DN19399_c0_g1_i8	23.144	26.700	20.043	11.546	91.688	10.936	16.051	50.539	21.757
TRINITY_DN23403_c1_g1_i1	0.000	0.000	0.000	0.000	0.000	0.000	0.000	0.000	0.000
TRINITY_DN67009_c0_g1_i1	23.535	0.000	0.000	0.000	0.000	0.000	0.000	0.000	0.000
TRINITY_DN122266_c0_g1_i1	2.961	0.000	0.000	1.409	0.000	1.162	0.988	0.000	0.000
TRINITY_DN92305_c0_g1_i1	0.000	0.000	0.000	0.000	0.000	0.000	15.929	0.000	0.000
TRINITY_DN118457_c0_g1_i1	0.000	0.000	0.000	0.000	0.000	0.000	0.000	0.000	20.297
TRINITY_DN44071_c0_g1_i1	5.189	0.000	0.000	0.000	0.000	0.000	0.000	0.000	5.593
TRINITY_DN29171_c0_g1_i1	2.710	0.000	0.000	2.575	0.000	0.000	0.000	0.000	0.000
TRINITY_DN15385_c0_g1_i1	1.546	1.067	0.000	1.193	2.283	0.412	0.000	0.000	0.000
TRINITY_DN11464_c0_g1_i6	0.181	0.000	0.000	0.718	1.809	0.444	0.988	1.954	0.226
TRINITY_DN57778_c0_g1_i1	0.000	0.000	6.946	4.594	0.000	0.000	0.000	0.000	0.000
TRINITY_DN2407_c1_g1_i4	0.672	2.766	5.857	15.367	5.530	9.541	6.294	10.051	3.804
TRINITY_DN11677_c0_g1_i7	2.700	0.000	0.000	5.786	0.000	0.000	0.000	6.604	0.000
TRINITY_DN133726_c0_g1_i1	0.000	0.000	0.000	2.575	0.000	0.000	0.000	0.000	0.000
TRINITY_DN32236_c0_g1_i2	0.000	0.000	0.000	0.000	5.719	0.000	0.000	0.000	0.000
TRINITY_DN39362_c1_g3_i1	0.000	0.000	0.000	0.000	0.000	0.000	0.000	2.995	0.000
TRINITY_DN5017_c0_g1_i12	0.000	0.000	39.183	0.000	0.000	14.666	0.000	0.563	8.020
TRINITY_DN8006_c1_g1_i15	0.000	0.000	0.000	0.000	4.858	0.000	0.000	0.000	0.000
TRINITY_DN117019_c0_g1_i1	0.000	0.000	0.000	0.000	0.000	0.000	0.000	0.000	0.000
TRINITY_DN8705_c0_g1_i3	0.000	0.000	0.000	0.000	6.133	1.088	0.000	0.981	0.000
TRINITY_DN4042_c1_g1_i1	0.000	0.000	0.000	3.591	0.000	0.000	0.000	0.000	0.000
TRINITY_DN77311_c0_g1_i1	0.000	0.000	7.229	0.000	0.000	0.000	0.000	0.000	0.000
TRINITY_DN4984_c0_g1_i1	0.000	0.000	0.000	0.000	0.465	0.000	0.000	0.444	0.000
TRINITY_DN47189_c1_g1_i1	0.000	0.000	23.211	0.000	0.000	0.000	0.000	0.000	0.000
TRINITY_DN2005_c0_g1_i4	3.824	11.430	0.000	1.965	0.000	0.000	5.517	0.000	0.000
TRINITY_DN46835_c6_g1_i1	3.663	0.000	0.000	0.000	0.000	0.000	2.442	0.000	0.000
TRINITY_DN35438_c1_g2_i1	0.000	0.000	0.000	0.000	0.000	8.897	0.000	0.000	0.000
TRINITY_DN57424_c0_g1_i1	0.000	0.000	0.000	0.000	0.000	0.000	0.000	0.000	0.000
TRINITY_DN9299_c0_g1_i1	3.754	5.349	2.591	5.556	9.535	7.270	6.627	4.633	1.028
TRINITY_DN1426_c0_g1_i12	80.883	0.000	0.000	409.678	0.000	39.360	0.000	0.000	0.000
TRINITY_DN19643_c1_g1_i4	0.000	0.000	1.981	0.583	0.000	0.000	0.000	2.910	3.095
TRINITY_DN29813_c0_g2_i1	0.000	0.000	7.088	0.000	3.213	0.000	6.693	0.000	0.000
TRINITY_DN22037_c2_g1_i1	5.219	0.000	0.000	0.000	0.000	1.363	4.651	0.000	0.000
TRINITY_DN3548_c0_g1_i8	0.000	0.000	3.233	0.000	0.000	8.760	0.000	0.000	2.046
TRINITY_DN1586_c1_g1_i5	6.012	0.000	0.000	7.006	0.000	0.940	5.872	0.000	0.771
TRINITY_DN72960_c0_g1_i1	0.000	0.000	31.159	0.000	0.000	0.000	0.000	0.000	0.000
TRINITY_DN63830_c0_g1_i1	0.000	0.000	0.000	0.000	0.000	0.000	0.000	7.688	0.000
TRINITY_DN48828_c0_g1_i1	0.000	1.562	0.000	0.000	4.806	0.000	0.000	0.538	0.000
TRINITY_DN4227_c0_g3_i1	0.000	0.000	3.887	0.000	1.723	0.000	0.000	0.000	0.000
TRINITY_DN9272_c0_g1_i3	1.576	0.000	0.000	0.813	1.232	0.000	2.098	2.329	1.769
TRINITY_DN127816_c0_g1_i1	0.000	0.000	0.000	0.000	0.000	0.000	12.976	0.000	10.200
TRINITY_DN78734_c0_g1_i1	2.449	0.000	0.000	0.000	0.000	0.000	1.643	0.000	0.000
TRINITY_DN110919_c0_g1_i1	0.000	0.000	0.000	0.000	0.000	0.000	9.879	0.000	0.000
TRINITY_DN76272_c0_g1_i1	0.000	0.000	0.000	0.000	0.000	0.000	0.000	0.000	0.000
TRINITY_DN33347_c1_g2_i6	0.000	0.000	0.000	0.000	6.150	0.000	0.000	0.000	0.000
TRINITY_DN40215_c0_g1_i1	0.000	0.000	0.000	9.513	0.000	0.000	6.838	0.000	0.000
TRINITY_DN48190_c0_g2_i1	0.000	11.102	0.000	0.000	0.000	0.000	11.167	0.000	0.000
TRINITY_DN36029_c0_g1_i2	0.000	0.000	0.000	9.513	0.000	0.000	6.838	0.000	0.000
TRINITY_DN105754_c0_g1_i1	2.409	0.000	0.000	0.000	0.000	0.000	1.610	0.000	0.000
TRINITY_DN6148_c1_g1_i3	2.399	0.000	0.000	0.000	4.444	2.377	1.454	1.561	0.720
TRINITY_DN133274_c0_g1_i1	0.000	0.000	0.000	2.128	0.000	0.000	0.000	0.000	0.000
TRINITY_DN47404_c0_g1_i1	0.000	0.000	0.000	0.000	0.000	0.000	0.000	30.939	0.000
TRINITY_DN32398_c5_g1_i1	0.000	0.000	0.000	0.000	0.000	9.203	0.000	0.000	0.000
TRINITY_DN117186_c0_g1_i1	0.000	0.000	0.000	0.000	0.000	0.000	0.000	29.190	0.000
TRINITY_DN106702_c0_g1_i1	0.000	0.000	0.000	0.000	0.000	0.000	12.133	0.000	0.000
TRINITY_DN11474_c2_g1_i2	0.000	0.000	0.000	0.000	5.564	0.000	0.000	0.000	0.000
TRINITY_DN7247_c1_g1_i4	3.111	0.533	1.132	4.702	2.455	3.688	2.609	0.922	1.049
TRINITY_DN69970_c0_g1_i1	12.475	0.000	0.000	0.000	0.000	3.212	0.000	0.000	0.000
TRINITY_DN96256_c0_g1_i1	0.000	7.795	0.000	0.000	0.000	0.000	0.000	0.000	0.000
TRINITY_DN58747_c0_g1_i1	0.000	0.000	2.526	0.000	2.222	0.000	0.000	1.237	0.000
TRINITY_DN85597_c0_g1_i1	0.000	0.000	31.747	0.000	0.000	0.000	0.000	0.000	0.000
TRINITY_DN17758_c0_g1_i6	0.000	0.000	0.000	0.000	1.774	0.000	1.876	0.000	0.000
TRINITY_DN51870_c0_g1_i2	1.967	0.000	0.000	0.000	1.249	3.075	1.310	0.000	0.000
TRINITY_DN21989_c0_g1_i4	4.777	9.532	0.000	13.402	6.107	0.000	0.000	0.000	0.000
TRINITY_DN129962_c0_g1_i1	0.000	0.000	7.523	0.000	0.000	0.000	0.000	0.000	0.000
TRINITY_DN810_c0_g1_i9	6.634	1.189	2.918	3.970	4.220	1.342	5.040	1.195	2.118
TRINITY_DN10149_c2_g3_i2	0.000	0.000	9.581	0.000	1.395	0.866	0.733	2.346	0.000
TRINITY_DN127384_c0_g1_i1	0.000	0.000	0.000	3.157	0.000	0.000	0.000	4.753	0.000
TRINITY_DN53128_c0_g1_i2	0.000	0.000	0.000	0.000	0.000	0.000	0.000	22.245	0.000
TRINITY_DN9672_c1_g1_i2	0.000	0.000	8.829	0.000	1.921	5.907	2.819	0.000	3.989
TRINITY_DN53541_c5_g1_i1	0.000	0.000	0.000	0.000	0.000	9.415	0.000	0.000	0.000
TRINITY_DN18531_c6_g1_i1	0.000	0.000	0.000	0.000	7.399	0.000	0.000	0.000	0.000
TRINITY_DN41770_c2_g1_i1	0.000	0.000	6.031	0.000	0.000	0.000	0.000	0.000	0.000
TRINITY_DN86783_c0_g1_i1	0.000	0.000	0.000	0.000	0.000	0.000	2.131	2.261	0.000
TRINITY_DN122198_c0_g1_i1	0.000	0.000	0.000	0.000	4.126	0.000	0.000	4.531	0.000
TRINITY_DN87739_c0_g1_i1	0.542	0.000	0.000	0.000	1.378	0.000	0.366	1.160	0.000
TRINITY_DN12030_c0_g1_i28	128.565	8.595	0.000	120.822	0.887	1.099	176.961	0.998	0.000
TRINITY_DN118001_c0_g1_i1	0.000	0.000	0.000	23.484	0.000	0.000	0.000	0.000	0.000
TRINITY_DN80630_c0_g1_i1	0.000	0.000	4.932	0.000	0.000	0.000	0.000	0.000	0.000
TRINITY_DN20908_c0_g3_i1	3.904	0.000	0.000	1.233	1.654	0.000	0.000	0.000	0.000
TRINITY_DN7033_c0_g2_i1	0.000	0.000	0.000	0.000	7.528	0.000	0.000	11.058	0.000
TRINITY_DN54310_c0_g1_i2	0.000	0.000	2.254	0.000	2.963	0.000	1.043	0.000	0.000
TRINITY_DN25025_c2_g2_i1	0.000	0.000	0.000	0.000	0.000	0.000	5.117	0.000	0.000
TRINITY_DN52652_c0_g1_i1	0.000	17.792	12.509	0.000	0.000	0.000	0.000	0.000	0.000
TRINITY_DN136797_c0_g1_i1	0.000	0.000	0.000	0.000	0.000	0.000	0.000	0.000	0.000
TRINITY_DN103916_c0_g1_i1	0.000	0.000	0.000	0.000	0.000	0.000	0.000	0.000	12.369
TRINITY_DN97741_c0_g1_i1	14.161	0.000	0.000	0.000	4.531	0.000	0.000	0.000	0.000
TRINITY_DN17700_c0_g1_i2	0.000	0.000	0.000	0.000	0.000	0.000	1.965	0.000	0.000
TRINITY_DN62441_c0_g1_i1	0.000	8.542	12.107	0.000	0.000	0.000	0.000	0.000	0.000
TRINITY_DN12873_c0_g1_i12	0.000	8.313	0.000	0.000	6.804	0.000	0.000	9.335	0.000
TRINITY_DN14264_c0_g1_i21	1.084	0.000	4.420	5.326	1.283	3.836	2.165	1.536	4.288
TRINITY_DN124512_c0_g1_i1	0.000	0.000	17.463	0.000	0.000	0.000	0.000	8.993	0.000
TRINITY_DN10436_c0_g1_i3	0.000	3.360	0.000	1.491	1.964	0.000	0.000	0.000	0.000
TRINITY_DN23797_c4_g1_i1	7.527	0.000	0.000	0.000	0.000	0.000	5.017	0.000	0.000
TRINITY_DN40406_c0_g1_i2	3.111	0.000	0.000	0.000	0.000	0.000	0.000	2.201	0.000
TRINITY_DN103688_c0_g1_i2	0.000	0.000	10.081	0.000	0.000	0.000	4.840	5.094	0.000
TRINITY_DN31452_c0_g1_i5	1.174	1.593	0.000	0.732	1.473	0.000	0.000	2.091	0.874
TRINITY_DN9426_c0_g2_i12	2.900	4.534	6.086	3.022	3.488	10.968	3.430	3.430	5.604
TRINITY_DN1332_c1_g1_i3	0.000	0.000	27.022	0.000	0.000	0.000	0.000	0.000	0.000
TRINITY_DN17694_c5_g1_i1	0.000	0.000	0.000	0.000	0.000	0.000	0.000	0.000	0.000
TRINITY_DN464_c10_g1_i3	0.000	0.000	0.000	0.000	6.520	0.000	0.000	9.642	0.000
TRINITY_DN15197_c0_g3_i1	0.000	0.000	8.590	0.000	0.000	0.000	0.000	0.000	0.000
TRINITY_DN66482_c0_g1_i1	0.000	0.000	14.763	0.000	0.000	0.000	0.000	0.000	0.000
TRINITY_DN126885_c0_g1_i1	0.000	0.000	0.000	0.000	4.927	0.000	0.000	0.000	0.000
TRINITY_DN11985_c2_g1_i1	0.000	0.000	293.648	0.000	0.000	0.000	0.000	0.000	0.000
TRINITY_DN30615_c0_g1_i9	0.000	1.349	0.806	0.000	0.853	0.993	0.000	3.405	0.000
TRINITY_DN43934_c1_g3_i1	1.796	0.000	0.000	0.000	0.000	0.000	1.199	1.271	0.000
TRINITY_DN7121_c0_g1_i10	1.887	1.455	2.602	5.922	7.080	2.134	3.730	5.017	2.571
TRINITY_DN121422_c0_g1_i1	0.000	0.000	11.769	0.000	0.000	6.509	0.000	0.000	0.000
TRINITY_DN8602_c0_g1_i1	3.854	9.929	0.762	0.000	3.445	0.571	4.940	2.073	2.519
TRINITY_DN43280_c0_g1_i1	0.000	0.000	0.000	0.000	0.000	0.000	0.000	0.000	0.000
TRINITY_DN134098_c0_g1_i1	0.000	0.000	0.000	2.778	0.000	0.000	3.941	0.000	0.000
TRINITY_DN11165_c0_g1_i5	8.832	0.000	1.165	1.531	1.525	0.000	3.219	2.287	0.905
TRINITY_DN94664_c0_g1_i1	4.085	0.000	0.000	0.000	0.000	0.000	1.365	1.451	0.000
TRINITY_DN60083_c0_g1_i1	0.000	0.000	0.000	0.000	0.000	0.000	7.226	0.000	0.000
TRINITY_DN129739_c0_g1_i1	0.000	0.000	0.000	3.564	4.841	0.000	0.000	0.000	0.000
TRINITY_DN27002_c0_g1_i2	0.000	0.000	0.000	0.000	0.000	0.000	13.809	0.000	0.000
TRINITY_DN6536_c0_g1_i4	0.000	0.427	0.000	1.572	2.360	0.000	0.577	3.046	0.000
TRINITY_DN21690_c0_g2_i1	0.000	0.000	0.000	0.000	3.351	0.000	0.888	1.877	0.000
TRINITY_DN37203_c0_g3_i1	0.000	0.000	0.000	1.396	0.930	0.000	0.977	1.041	0.000
TRINITY_DN129734_c0_g1_i1	0.000	0.000	9.461	0.000	0.000	0.000	0.000	0.000	0.000
TRINITY_DN5902_c0_g1_i4	2.258	0.183	2.624	1.030	1.654	1.860	1.632	1.800	2.365
TRINITY_DN84299_c0_g1_i1	0.000	0.000	0.000	0.000	2.705	0.000	0.000	0.000	4.606
TRINITY_DN2_c0_g1_i10	23.304	3.177	155.947	25.666	15.504	217.826	37.597	29.113	297.782
TRINITY_DN37906_c0_g3_i5	2.630	0.000	0.000	4.960	0.000	0.000	7.026	0.000	0.000
TRINITY_DN104583_c0_g1_i1	0.000	0.000	0.000	0.000	0.000	0.000	0.000	0.000	0.000
TRINITY_DN10013_c0_g1_i14	0.000	0.000	0.000	1.870	1.852	3.825	2.609	0.000	1.100
TRINITY_DN31105_c0_g1_i15	0.000	0.000	1.317	1.342	0.000	0.000	0.000	3.695	0.000
TRINITY_DN79735_c0_g1_i1	0.000	0.000	0.000	0.000	0.000	0.000	3.608	7.620	0.000
TRINITY_DN3177_c0_g1_i11	6.463	7.376	11.083	1.152	4.875	14.603	6.161	8.072	10.642
TRINITY_DN7534_c1_g1_i6	0.000	0.000	0.000	0.000	0.000	0.000	0.000	0.000	0.000
TRINITY_DN6099_c0_g1_i3	0.984	3.650	2.221	0.000	3.040	5.019	0.366	3.114	4.648
TRINITY_DN12962_c0_g2_i1	2.198	0.000	0.000	0.312	0.000	0.000	0.000	0.000	0.000
TRINITY_DN130376_c0_g1_i1	0.000	0.000	0.000	0.000	3.885	0.000	0.000	4.266	0.000
TRINITY_DN2762_c0_g1_i5	1.044	1.303	0.000	0.000	0.000	0.000	5.650	2.355	0.000
TRINITY_DN490_c0_g1_i8	0.000	5.905	14.828	0.000	5.271	9.869	4.462	7.833	12.225
TRINITY_DN114486_c0_g1_i2	15.988	0.000	0.000	0.000	0.000	0.000	0.000	0.000	0.000
TRINITY_DN57241_c0_g1_i2	0.000	0.000	0.000	0.000	0.956	0.000	0.000	0.000	3.373
TRINITY_DN95850_c0_g1_i1	3.934	0.000	0.000	0.000	1.249	0.000	0.000	1.399	0.000
TRINITY_DN3411_c0_g1_i6	0.000	8.039	4.083	0.000	12.937	6.287	0.000	6.903	9.275
TRINITY_DN45619_c0_g1_i1	0.000	0.000	0.000	0.000	0.000	0.000	0.000	0.000	0.000
TRINITY_DN135464_c0_g1_i1	0.000	0.000	0.000	0.000	2.696	0.000	0.000	3.012	0.000
TRINITY_DN11120_c0_g1_i5	0.000	0.000	0.000	0.000	2.558	1.025	0.000	2.611	0.000
TRINITY_DN61068_c1_g1_i1	0.000	0.000	0.000	0.000	1.456	0.000	0.000	0.000	0.000
TRINITY_DN595_c3_g1_i3	0.713	0.000	1.579	0.000	2.799	1.585	0.477	4.556	1.296
TRINITY_DN27762_c0_g1_i2	8.059	0.000	0.000	0.000	15.452	0.000	0.000	5.623	0.000
TRINITY_DN8267_c0_g1_i1	2.228	1.257	1.176	2.507	4.220	6.562	4.607	2.884	4.380
TRINITY_DN1437_c0_g1_i10	7.146	0.000	3.048	0.000	1.008	2.462	0.000	2.654	0.000
TRINITY_DN35444_c0_g1_i1	4.516	0.000	0.000	2.859	0.000	0.000	0.000	0.000	0.000
TRINITY_DN30602_c0_g1_i6	0.572	0.000	0.000	0.000	1.352	0.000	0.000	3.635	0.977
TRINITY_DN13330_c0_g1_i3	1.596	0.000	0.000	1.220	3.428	0.000	0.000	0.452	0.000
TRINITY_DN76410_c0_g1_i1	36.291	0.000	0.000	0.000	0.000	0.000	0.000	0.000	0.000
TRINITY_DN38267_c0_g1_i1	0.000	0.000	0.000	0.000	0.000	0.000	0.000	0.000	9.562
TRINITY_DN130838_c0_g1_i1	0.000	0.000	0.000	0.000	2.412	0.000	1.265	1.348	0.000
TRINITY_DN21571_c0_g1_i1	0.000	0.000	0.000	0.000	0.000	0.000	0.000	0.000	0.000
TRINITY_DN129655_c0_g1_i1	0.000	0.000	3.571	0.000	0.000	0.000	0.000	0.879	1.388
TRINITY_DN14616_c0_g1_i2	7.056	0.000	0.000	1.342	0.000	0.000	0.000	0.000	0.000
TRINITY_DN40937_c0_g1_i3	0.371	0.000	10.637	0.000	0.000	10.714	0.611	0.000	5.902
TRINITY_DN98111_c0_g1_i1	0.000	0.000	0.000	0.000	0.000	0.000	0.000	0.000	0.000
TRINITY_DN28826_c0_g1_i1	1.305	0.000	0.947	0.000	1.232	1.543	0.000	0.000	0.000
TRINITY_DN39380_c3_g4_i1	0.000	0.000	0.000	0.000	0.000	0.000	0.000	0.000	0.000
TRINITY_DN3846_c0_g1_i2	6.373	7.079	3.930	3.686	10.715	4.861	6.072	7.526	4.524
TRINITY_DN87788_c0_g1_i1	0.000	0.000	0.000	0.000	4.858	0.000	5.040	0.000	0.000
TRINITY_DN84402_c0_g1_i1	2.348	0.000	0.000	0.000	2.989	0.000	0.000	3.336	0.000
TRINITY_DN15011_c0_g1_i5	0.000	2.720	0.871	0.000	2.834	0.687	1.299	3.285	0.000
TRINITY_DN137736_c0_g1_i1	3.513	0.000	0.000	0.000	4.479	0.000	0.000	2.483	0.000
TRINITY_DN2156_c0_g1_i6	7.618	5.730	8.340	3.957	9.931	7.724	8.081	8.072	8.462
TRINITY_DN40593_c0_g2_i1	0.000	0.000	0.000	0.000	6.357	0.000	0.000	10.512	0.000
TRINITY_DN3108_c0_g1_i10	2.439	0.000	0.000	11.573	1.550	0.951	1.787	0.000	0.000
TRINITY_DN30355_c0_g1_i2	1.124	2.294	0.000	0.000	1.421	0.000	0.000	2.389	0.000
TRINITY_DN33416_c9_g1_i1	0.000	0.000	0.000	0.000	0.000	0.000	5.961	0.000	0.000
TRINITY_DN64063_c0_g1_i1	1.405	0.000	1.013	1.328	1.326	0.000	1.876	3.490	0.000
TRINITY_DN94277_c0_g1_i1	0.000	0.000	0.000	0.000	6.046	0.000	0.000	0.000	0.000
TRINITY_DN10998_c3_g1_i1	0.000	0.000	0.000	0.000	0.000	0.000	0.000	5.094	0.000
TRINITY_DN71208_c0_g1_i1	0.000	0.000	0.000	0.000	10.000	0.000	0.000	0.000	0.000
TRINITY_DN93792_c0_g1_i1	0.000	0.000	0.000	0.000	0.000	0.000	0.000	0.000	0.000
TRINITY_DN90684_c0_g1_i1	0.000	0.000	0.000	3.266	1.094	0.000	0.000	1.229	0.000
TRINITY_DN7486_c0_g1_i12	4.125	3.589	0.000	9.147	3.755	5.251	6.860	3.251	0.000
TRINITY_DN48714_c0_g2_i1	0.000	0.000	0.000	0.000	0.000	0.000	0.389	0.000	1.995
TRINITY_DN114_c0_g1_i10	0.000	18.417	9.755	0.569	28.355	19.949	2.409	11.818	7.753
TRINITY_DN122090_c0_g1_i1	0.000	0.000	0.000	0.000	13.368	0.000	0.000	0.000	0.000
TRINITY_DN31692_c1_g1_i1	0.000	0.000	0.000	6.694	0.000	2.768	0.000	0.000	0.000
TRINITY_DN29456_c0_g1_i2	0.000	0.000	0.000	0.000	0.000	0.000	0.000	4.829	0.000
TRINITY_DN94936_c0_g1_i1	0.000	0.000	6.685	0.000	0.000	0.000	0.000	0.000	0.000
TRINITY_DN12728_c0_g1_i5	0.763	7.437	0.000	1.084	0.000	0.296	1.887	0.000	3.239
TRINITY_DN25222_c0_g1_i2	0.000	0.000	0.000	3.564	0.000	0.000	12.643	0.000	0.000
TRINITY_DN2938_c0_g1_i9	5.199	5.433	1.796	5.651	10.224	0.000	3.252	14.028	10.704
TRINITY_DN12554_c0_g1_i1	0.000	0.000	0.000	0.000	0.000	1.046	0.000	0.000	4.483
TRINITY_DN6364_c3_g1_i1	12.766	0.000	0.000	0.000	0.000	0.000	8.470	0.000	0.000
TRINITY_DN10013_c0_g2_i1	0.000	0.000	0.000	0.000	0.000	4.448	0.000	12.210	0.000
TRINITY_DN131294_c0_g1_i1	0.913	0.000	0.000	0.000	1.740	0.719	0.611	0.648	0.000
TRINITY_DN18559_c0_g1_i2	1.275	0.000	0.000	0.000	0.000	0.000	0.433	0.000	0.781
TRINITY_DN16219_c0_g1_i5	0.000	0.000	0.000	0.000	0.000	0.000	0.000	0.000	0.956
TRINITY_DN33321_c1_g3_i1	0.000	0.000	0.000	0.000	0.000	0.000	0.000	0.000	0.000
TRINITY_DN48398_c0_g2_i1	0.602	0.000	0.000	0.000	0.000	0.951	2.020	0.000	0.689
TRINITY_DN68229_c0_g1_i1	0.000	0.000	0.000	0.000	0.000	0.000	0.000	0.000	30.271
TRINITY_DN3615_c0_g1_i4	0.000	8.199	0.000	1.938	2.196	0.000	0.000	10.555	0.000
TRINITY_DN29473_c0_g1_i1	4.155	0.000	1.100	0.366	1.430	0.898	1.510	1.075	0.000
TRINITY_DN27840_c0_g3_i1	0.000	25.496	0.000	0.000	0.000	0.000	0.000	9.181	0.000
TRINITY_DN19451_c0_g1_i4	3.151	0.000	0.000	0.000	0.000	0.000	2.109	0.000	0.000
TRINITY_DN12347_c0_g1_i1	0.000	0.000	0.000	0.000	0.000	0.000	0.000	0.000	0.000
TRINITY_DN9160_c0_g1_i1	0.000	0.000	0.000	3.970	0.457	0.000	0.000	1.536	0.000
TRINITY_DN64703_c0_g1_i1	0.000	0.000	0.000	0.000	0.000	0.000	0.988	4.198	0.000
TRINITY_DN125451_c0_g1_i1	0.000	0.000	10.147	0.000	0.000	0.454	0.000	0.000	0.000
TRINITY_DN72925_c0_g1_i1	0.000	0.000	14.251	0.000	0.000	0.000	0.000	7.278	0.000
TRINITY_DN57996_c0_g1_i2	2.830	0.000	0.000	0.000	0.000	0.000	0.000	0.000	0.000
TRINITY_DN24858_c0_g1_i1	0.000	0.000	0.000	0.000	2.050	0.000	0.000	4.556	0.000
TRINITY_DN3153_c0_g1_i2	7.417	15.857	11.181	13.009	37.614	24.334	15.563	22.868	18.631
TRINITY_DN931_c0_g1_i11	0.000	0.000	0.000	0.000	0.000	2.420	0.000	0.000	1.727
TRINITY_DN8647_c0_g1_i8	0.000	0.000	0.000	0.000	0.000	0.000	13.298	5.529	10.046
TRINITY_DN2843_c0_g1_i6	360.614	354.265	187.673	601.373	377.586	475.720	396.403	289.317	235.852
TRINITY_DN51437_c0_g2_i2	0.000	0.000	0.000	0.000	0.000	6.329	0.000	0.000	0.000
TRINITY_DN31688_c0_g1_i2	0.000	0.000	0.000	0.000	0.000	0.000	2.720	2.884	0.000
TRINITY_DN125246_c0_g1_i1	0.000	0.000	0.000	26.723	0.000	0.000	0.000	0.000	0.000
TRINITY_DN6025_c0_g1_i10	0.000	3.840	0.000	0.000	3.574	0.000	0.000	1.928	1.224
TRINITY_DN76437_c0_g1_i1	0.000	0.000	2.177	0.000	0.000	0.000	0.000	0.000	13.490
TRINITY_DN101722_c0_g1_i1	0.000	0.000	0.000	5.109	0.000	0.000	7.282	0.000	0.000
TRINITY_DN22157_c0_g1_i1	0.000	0.000	8.111	0.000	0.000	4.448	0.000	0.000	24.842
TRINITY_DN14466_c0_g1_i10	0.853	0.000	2.352	0.285	2.214	0.000	1.199	0.000	0.463
TRINITY_DN42342_c0_g1_i1	0.000	0.000	40.435	0.000	0.000	0.000	0.000	0.000	0.000
TRINITY_DN80919_c0_g1_i1	0.000	0.000	0.000	0.000	0.000	0.000	0.000	0.000	0.000
TRINITY_DN14938_c4_g1_i1	0.000	0.000	0.000	0.000	0.000	0.000	3.685	0.000	0.000
TRINITY_DN28352_c0_g1_i3	2.308	0.000	0.000	0.000	0.000	0.909	0.000	0.000	6.488
TRINITY_DN137659_c0_g1_i1	5.861	0.000	0.000	0.000	0.000	0.000	0.000	0.000	0.000
TRINITY_DN29744_c0_g1_i1	1.726	0.000	0.000	0.000	0.000	0.000	0.000	0.000	0.000
TRINITY_DN37611_c0_g1_i1	0.000	0.000	0.000	0.000	0.000	14.550	0.000	0.000	0.000
TRINITY_DN420_c0_g1_i160	6.744	0.000	0.000	0.000	0.310	0.497	5.550	0.887	0.000
TRINITY_DN39826_c0_g1_i7	2.208	0.000	0.000	0.000	0.000	0.000	0.000	0.000	2.457
TRINITY_DN604_c0_g1_i1	15.667	5.898	23.364	2.114	11.016	11.560	17.061	3.788	10.066
TRINITY_DN46381_c0_g1_i1	0.000	0.000	5.705	0.000	0.000	9.330	0.000	0.000	0.000
TRINITY_DN13091_c0_g1_i6	0.000	0.000	2.232	0.244	0.000	0.000	0.344	0.000	0.000
TRINITY_DN3071_c0_g1_i8	0.000	0.000	0.000	0.000	0.000	0.000	0.000	0.000	0.000
TRINITY_DN35818_c0_g1_i3	0.000	0.000	0.000	0.000	0.000	0.000	0.000	0.000	0.000
TRINITY_DN4134_c0_g1_i2	3.292	9.883	0.000	3.144	12.489	0.708	6.016	13.226	1.357
TRINITY_DN127_c0_g1_i6	34.435	22.981	109.873	38.431	41.826	102.716	98.704	46.520	91.110
TRINITY_DN61720_c0_g1_i1	0.000	0.000	0.000	0.000	0.000	0.000	2.453	0.000	0.000
TRINITY_DN44106_c0_g6_i1	0.000	0.000	0.000	0.000	7.313	0.000	0.000	8.106	0.000
TRINITY_DN28565_c0_g2_i2	0.000	1.090	0.022	0.000	0.000	0.835	2.453	1.041	0.000
TRINITY_DN1480_c0_g1_i8	6.142	2.255	5.531	2.913	9.130	3.487	6.150	7.654	6.077
TRINITY_DN40915_c5_g1_i1	1.074	2.194	0.000	0.000	2.713	0.000	0.000	0.759	0.000
TRINITY_DN106289_c0_g1_i1	0.000	0.000	0.000	0.000	0.000	0.000	1.254	0.000	0.000
TRINITY_DN16199_c2_g1_i1	0.000	0.000	0.000	15.015	0.000	12.194	32.591	0.000	0.000
TRINITY_DN10903_c2_g1_i1	0.000	0.000	0.000	0.000	0.000	0.000	0.000	0.000	0.000
TRINITY_DN60886_c1_g1_i1	0.000	0.000	0.000	0.000	0.000	0.000	3.530	0.000	0.000
TRINITY_DN62292_c0_g1_i1	0.000	0.000	0.000	0.000	0.000	0.000	0.000	2.841	4.380
TRINITY_DN1965_c4_g1_i1	0.000	0.000	0.000	0.000	9.113	0.000	0.000	19.591	0.000
TRINITY_DN90153_c0_g1_i1	0.000	22.951	0.000	0.000	0.000	0.000	0.000	0.000	6.210
TRINITY_DN115852_c0_g1_i1	0.000	7.856	5.574	0.000	0.000	0.000	0.000	0.000	0.000
TRINITY_DN14412_c2_g2_i1	0.000	0.000	0.000	0.000	11.886	0.000	0.000	0.000	0.000
TRINITY_DN117751_c0_g1_i1	0.000	0.000	0.000	0.000	0.000	0.000	0.000	0.000	0.000
TRINITY_DN11410_c0_g1_i4	0.853	1.402	1.818	0.325	3.540	0.137	1.709	1.570	0.195
TRINITY_DN76553_c0_g1_i1	0.000	0.000	4.475	1.464	0.000	0.000	0.000	0.000	0.000
TRINITY_DN23458_c1_g1_i4	0.000	0.000	0.000	0.000	0.000	0.000	0.000	0.000	0.000
TRINITY_DN45528_c0_g1_i1	0.000	0.000	0.000	0.000	0.000	6.509	0.000	0.000	0.000
TRINITY_DN119358_c0_g1_i1	0.000	0.000	0.000	0.000	6.555	0.000	0.000	0.000	0.000
TRINITY_DN64827_c0_g1_i1	0.000	0.000	0.000	0.000	0.000	0.000	2.897	0.000	0.000
TRINITY_DN27115_c0_g1_i1	0.000	0.000	0.000	0.000	1.998	0.000	0.000	0.000	6.889
TRINITY_DN97174_c0_g1_i1	0.000	0.000	47.609	0.000	0.000	0.000	0.000	0.000	0.000
TRINITY_DN18439_c2_g1_i1	0.000	0.000	15.024	0.000	0.000	8.369	0.000	0.000	0.000
TRINITY_DN79375_c0_g1_i1	0.000	0.000	0.000	0.000	0.000	0.000	0.000	0.000	0.000
TRINITY_DN30889_c0_g1_i1	1.746	0.000	5.052	0.000	0.000	0.000	0.000	7.449	0.000
TRINITY_DN26522_c0_g2_i1	0.000	0.000	11.802	0.000	0.000	0.000	0.000	0.000	0.000
TRINITY_DN20244_c0_g2_i1	0.000	2.636	5.618	1.220	0.000	1.014	2.586	0.000	1.450
TRINITY_DN6311_c0_g1_i9	0.000	0.000	5.836	0.000	0.000	24.208	0.000	0.000	12.051
TRINITY_DN75259_c0_g1_i2	1.907	0.000	0.555	0.000	0.810	0.296	1.021	0.811	0.000
TRINITY_DN133335_c0_g1_i1	0.000	0.000	0.000	0.000	11.947	0.000	0.000	0.000	0.000
TRINITY_DN15062_c4_g1_i1	0.000	0.000	0.000	0.000	0.000	0.000	0.000	6.911	0.000
TRINITY_DN16230_c1_g2_i3	0.000	0.000	0.000	1.789	2.394	0.000	5.040	1.340	0.000
TRINITY_DN57389_c0_g1_i1	1.285	2.621	0.000	0.000	1.619	2.008	1.709	1.817	0.000
TRINITY_DN8776_c0_g1_i18	4.406	2.095	0.000	6.139	4.048	1.743	2.675	3.788	0.000
TRINITY_DN97069_c0_g1_i1	12.756	0.000	0.000	0.000	0.000	0.000	0.000	0.000	0.000
TRINITY_DN1005_c0_g1_i19	0.000	0.000	0.000	1.111	9.061	0.000	0.000	4.684	0.000
TRINITY_DN12026_c1_g1_i10	14.563	0.000	73.913	15.204	12.928	16.167	14.319	16.562	21.233
TRINITY_DN40902_c0_g1_i2	0.000	0.000	0.000	0.000	0.000	12.764	0.000	0.000	0.000
TRINITY_DN62128_c0_g1_i1	0.000	0.000	0.000	0.000	9.052	0.000	0.000	0.000	0.000
TRINITY_DN20550_c0_g1_i9	0.000	0.000	0.000	0.000	13.368	15.364	0.000	14.190	0.000
TRINITY_DN32090_c0_g1_i1	16.108	0.000	0.000	0.000	0.000	0.000	0.000	0.000	0.000
TRINITY_DN62365_c0_g1_i1	3.312	0.000	0.000	0.000	1.051	0.000	0.000	2.355	0.000
TRINITY_DN28658_c5_g1_i1	4.255	0.000	0.000	0.000	2.705	0.000	0.000	1.007	0.000
TRINITY_DN31253_c0_g1_i1	0.000	0.000	0.000	0.000	0.000	22.232	0.000	0.000	0.000
TRINITY_DN73054_c0_g1_i1	0.000	0.000	0.000	0.000	0.000	0.000	3.719	7.867	0.000
TRINITY_DN128175_c0_g1_i1	2.359	0.000	0.000	0.000	0.000	0.000	2.631	0.000	0.000
TRINITY_DN66986_c0_g1_i1	0.000	0.000	0.000	3.618	0.000	0.000	5.139	0.000	0.000
TRINITY_DN25050_c0_g1_i4	0.000	0.000	0.000	0.000	0.000	0.000	5.661	0.000	0.000
TRINITY_DN55508_c0_g1_i1	0.000	0.000	0.000	0.000	0.000	0.000	2.953	0.000	4.802
TRINITY_DN114173_c0_g1_i1	0.000	0.000	12.912	0.000	0.000	0.000	0.000	0.000	0.000
TRINITY_DN129377_c0_g1_i1	0.000	0.000	0.000	0.000	0.000	0.000	13.420	0.000	0.000
TRINITY_DN13058_c2_g1_i3	0.000	0.000	0.000	0.000	1.938	0.602	2.042	0.546	1.727
TRINITY_DN78197_c0_g1_i1	0.000	0.000	15.296	0.000	0.000	0.000	0.000	0.000	0.000
TRINITY_DN129947_c0_g1_i1	4.556	0.000	12.879	4.255	0.000	0.000	0.000	0.000	0.000
TRINITY_DN7659_c1_g1_i14	0.000	1.013	0.000	0.325	0.000	0.000	0.000	1.101	0.000
TRINITY_DN40236_c1_g1_i1	0.000	31.774	0.000	0.000	0.000	0.000	11.134	0.000	0.000
TRINITY_DN1265_c5_g1_i6	1.365	5.364	0.000	1.477	12.679	0.613	1.854	8.021	0.781
TRINITY_DN83525_c0_g1_i1	0.000	0.000	0.000	0.000	0.000	12.817	0.000	0.000	8.874
TRINITY_DN2564_c0_g1_i1	2.660	0.000	0.000	2.656	4.513	0.940	1.399	1.724	0.000
TRINITY_DN3629_c0_g1_i13	3.121	3.543	4.322	2.358	8.992	1.976	5.328	2.287	6.868
TRINITY_DN28689_c2_g1_i1	3.473	0.000	0.000	0.000	0.000	0.000	0.000	0.000	1.964
TRINITY_DN1178_c0_g1_i4	3.934	4.359	1.143	12.440	2.489	15.448	10.246	2.748	10.858
TRINITY_DN108451_c0_g1_i1	0.000	0.000	0.000	0.000	3.928	0.000	0.000	0.000	0.000
TRINITY_DN12791_c0_g1_i1	0.000	0.000	0.000	0.000	2.145	0.000	0.000	0.000	0.000
TRINITY_DN61497_c0_g1_i1	0.000	0.000	0.000	0.000	2.084	0.000	0.000	0.000	0.000
TRINITY_DN62409_c0_g1_i1	15.727	0.000	0.000	0.000	0.000	0.000	0.000	0.000	0.000
TRINITY_DN90600_c0_g1_i1	0.000	0.000	16.233	0.000	0.000	0.000	0.000	0.000	0.000
TRINITY_DN98879_c0_g1_i1	0.000	0.000	12.509	0.000	0.000	6.921	0.000	0.000	0.000
TRINITY_DN56444_c0_g1_i1	0.000	0.000	0.000	0.000	0.000	0.000	0.000	4.300	0.000
TRINITY_DN63817_c0_g1_i1	0.000	0.000	20.675	0.000	0.000	0.000	0.000	0.000	0.000
TRINITY_DN9941_c0_g1_i1	1.134	0.884	1.241	0.000	1.843	0.676	1.654	1.954	0.483
TRINITY_DN107826_c0_g1_i1	0.000	0.000	28.024	0.000	0.000	0.000	0.000	0.000	0.000
TRINITY_DN24974_c1_g1_i1	0.000	0.000	0.000	0.000	0.000	0.000	0.000	5.384	0.000
TRINITY_DN11343_c0_g1_i5	0.000	2.393	5.879	0.000	8.510	11.338	0.000	8.115	10.519
TRINITY_DN2256_c0_g1_i1	1.275	3.665	1.916	3.076	2.730	4.607	3.241	2.073	1.738
TRINITY_DN106750_c0_g1_i1	0.000	0.000	22.134	0.000	0.000	0.000	11.134	0.000	0.000
TRINITY_DN19259_c3_g1_i1	0.000	0.000	0.000	0.000	0.474	0.000	0.500	1.613	0.000
TRINITY_DN12947_c0_g1_i11	2.248	0.000	0.000	45.776	0.000	0.000	0.000	0.000	0.000
TRINITY_DN119456_c0_g1_i1	0.000	0.000	2.929	0.000	0.000	1.585	0.000	0.000	2.252
TRINITY_DN87379_c0_g1_i1	8.571	0.000	0.000	0.000	0.000	0.000	0.000	0.000	0.000
TRINITY_DN62320_c0_g1_i1	0.000	0.000	0.000	0.000	3.928	0.000	0.000	4.318	0.000
TRINITY_DN14141_c0_g2_i5	3.071	0.000	0.000	0.000	0.362	0.454	0.966	0.000	0.000
TRINITY_DN128562_c0_g1_i1	0.000	0.000	7.686	0.000	3.411	0.000	0.000	1.903	0.000
TRINITY_DN9171_c0_g1_i17	0.000	0.000	0.000	0.000	1.318	1.342	0.000	2.261	0.000
TRINITY_DN75633_c0_g1_i1	0.000	0.000	20.217	0.000	0.000	0.000	0.000	0.000	0.000
TRINITY_DN8455_c2_g1_i1	0.000	0.000	0.000	0.000	0.000	0.000	0.000	0.000	0.000
TRINITY_DN17772_c0_g1_i10	1.024	0.000	1.481	2.913	0.000	0.000	0.000	0.000	8.041
TRINITY_DN110274_c0_g1_i1	0.000	0.000	0.000	0.000	0.000	14.550	0.000	0.000	0.000
TRINITY_DN69216_c0_g1_i1	0.000	0.000	0.000	0.000	3.497	0.000	0.000	0.000	0.000
TRINITY_DN50891_c4_g1_i1	0.000	0.000	0.000	0.000	3.626	0.000	0.000	0.000	0.000
TRINITY_DN5768_c0_g1_i12	0.000	0.000	2.471	0.000	0.879	0.000	0.000	0.990	0.000
TRINITY_DN2465_c0_g2_i1	15.496	3.193	12.934	3.699	4.479	1.839	7.770	8.319	4.082
TRINITY_DN4623_c0_g1_i17	4.928	3.139	6.554	4.201	6.951	9.330	5.617	5.555	5.398
TRINITY_DN15912_c0_g1_i1	1.395	0.000	0.000	0.000	0.000	0.000	0.000	0.000	0.000
TRINITY_DN77558_c0_g1_i1	0.000	0.000	0.000	0.000	2.498	0.000	0.000	0.000	0.000
TRINITY_DN84515_c0_g1_i1	0.000	0.000	0.000	0.000	0.000	0.000	0.000	0.000	37.314
TRINITY_DN2511_c1_g2_i3	0.532	2.194	1.546	2.548	2.024	1.257	1.066	2.662	0.607
TRINITY_DN115909_c0_g1_i1	0.000	0.000	0.000	0.000	1.998	0.000	4.185	2.218	0.000
TRINITY_DN101384_c0_g1_i1	0.000	0.000	3.310	0.000	0.000	0.898	0.000	0.000	3.846
TRINITY_DN21647_c0_g1_i3	0.000	0.000	0.000	0.000	3.290	0.000	0.000	2.466	0.000
TRINITY_DN129490_c0_g1_i1	4.275	0.000	0.000	0.000	0.000	0.000	5.717	0.000	2.385
TRINITY_DN2080_c0_g1_i3	14.252	5.326	0.000	21.357	12.412	0.000	12.743	10.282	0.000
TRINITY_DN13178_c1_g1_i1	6.544	0.000	0.000	0.000	0.000	0.000	0.000	0.000	0.000
TRINITY_DN83560_c0_g1_i1	0.000	0.000	26.663	0.000	0.000	0.000	0.000	0.000	0.000
TRINITY_DN4819_c0_g1_i16	0.893	0.000	8.056	0.447	0.887	4.660	7.371	0.324	11.053
TRINITY_DN105097_c0_g1_i1	0.000	0.000	0.000	0.000	0.000	0.000	9.646	0.000	0.000
TRINITY_DN98550_c0_g1_i1	0.000	0.000	5.400	0.000	2.420	0.000	0.000	0.000	0.000
TRINITY_DN4617_c0_g1_i9	4.908	0.000	5.084	5.014	2.584	6.055	6.616	1.178	1.912
TRINITY_DN1283_c1_g1_i3	6.363	1.631	0.000	4.377	0.500	0.623	9.258	0.000	0.000
TRINITY_DN29819_c0_g1_i1	3.884	0.000	5.531	0.000	0.000	0.000	2.586	0.000	0.000
TRINITY_DN6322_c0_g1_i3	3.854	0.000	0.000	4.634	2.110	3.772	4.929	0.785	0.000
TRINITY_DN58391_c0_g1_i1	0.000	0.000	4.932	0.000	0.000	0.000	0.000	0.000	0.000
TRINITY_DN635_c1_g1_i2	6.192	0.000	0.000	1.951	0.000	0.000	0.000	0.000	0.000
TRINITY_DN2459_c0_g1_i10	2.198	1.478	0.000	1.789	0.345	0.338	1.954	0.000	0.000
TRINITY_DN33903_c0_g1_i2	9.795	0.000	0.000	0.000	2.084	0.000	4.351	0.000	0.000
TRINITY_DN14653_c0_g1_i8	0.000	0.000	2.286	0.976	0.000	0.296	0.000	0.000	0.391
TRINITY_DN11391_c0_g1_i1	2.810	0.000	0.000	1.775	1.180	1.469	4.374	0.000	2.108
TRINITY_DN14727_c1_g1_i1	0.000	0.000	0.000	0.000	14.608	0.000	0.000	0.000	0.000
TRINITY_DN1596_c0_g1_i30	4.707	10.081	5.933	3.767	9.948	14.508	7.915	14.386	8.246
TRINITY_DN43204_c0_g1_i1	0.000	0.000	0.000	0.000	0.000	0.000	0.000	12.517	0.000
TRINITY_DN124300_c0_g1_i1	0.000	0.000	0.000	0.000	7.382	0.000	7.659	0.000	0.000
TRINITY_DN97397_c0_g1_i1	0.000	0.000	0.000	0.000	1.981	0.000	0.000	1.109	0.000
TRINITY_DN8163_c0_g1_i1	6.142	0.000	0.000	0.000	1.955	0.000	6.150	2.176	0.000
TRINITY_DN13146_c0_g1_i6	0.733	0.000	3.179	0.000	2.567	1.152	2.930	0.000	0.823
TRINITY_DN48843_c0_g1_i1	0.000	0.000	1.350	0.881	0.000	0.000	2.486	1.323	1.049
TRINITY_DN57338_c0_g1_i1	1.736	0.000	0.000	0.000	2.205	0.000	0.000	2.466	0.000
TRINITY_DN14006_c0_g1_i1	2.208	0.000	0.000	0.000	0.000	0.000	4.429	0.000	0.000
TRINITY_DN120460_c0_g1_i1	0.000	0.000	0.000	0.000	0.000	45.119	0.000	0.000	0.000
TRINITY_DN111265_c0_g1_i1	0.000	0.000	0.000	7.683	0.000	0.000	5.517	0.000	0.000
TRINITY_DN61005_c0_g1_i1	2.680	0.000	0.000	0.000	0.000	4.174	0.000	0.000	0.000
TRINITY_DN12477_c0_g1_i4	7.557	0.000	2.014	0.000	0.000	6.245	1.066	0.000	0.000
TRINITY_DN46391_c1_g4_i1	0.000	0.000	0.000	0.000	3.023	3.656	0.000	0.000	0.000
TRINITY_DN30103_c0_g4_i1	0.000	1.554	0.000	1.436	1.912	0.000	2.020	0.137	0.000
TRINITY_DN27612_c0_g1_i1	0.000	0.000	0.000	0.000	0.000	3.614	0.000	0.000	0.000
TRINITY_DN8989_c0_g1_i13	0.000	0.000	1.002	3.523	0.000	7.122	3.963	0.000	0.000
TRINITY_DN15246_c2_g1_i1	0.000	10.896	0.000	0.000	0.000	0.000	0.000	3.823	0.000
TRINITY_DN1691_c0_g1_i46	0.000	0.000	0.000	0.000	2.705	0.000	2.819	0.000	0.000
TRINITY_DN121818_c0_g1_i1	0.000	0.000	48.753	0.000	0.000	0.000	0.000	0.000	0.000
TRINITY_DN102395_c0_g1_i1	1.365	0.000	0.664	0.867	4.040	0.359	0.611	0.973	0.000
TRINITY_DN7097_c1_g1_i2	0.000	0.000	0.000	0.000	0.000	0.000	0.000	0.000	0.000
TRINITY_DN10798_c1_g3_i1	0.000	0.000	0.000	0.000	0.000	0.000	0.000	0.000	13.449
TRINITY_DN8819_c0_g1_i9	0.000	1.676	0.000	0.000	0.000	0.000	0.000	0.000	2.406
TRINITY_DN84906_c0_g1_i1	0.000	0.000	0.000	0.000	0.000	2.874	2.464	0.000	0.000
TRINITY_DN53224_c0_g1_i1	0.000	0.000	0.000	0.000	0.000	0.000	0.000	0.000	0.000
TRINITY_DN61765_c0_g1_i1	0.000	0.000	0.000	0.000	0.000	0.000	11.422	0.000	0.000
TRINITY_DN14766_c0_g1_i1	0.000	0.000	0.000	0.000	0.000	10.218	0.000	0.000	7.218
TRINITY_DN118342_c0_g1_i1	0.000	0.000	0.000	0.000	0.000	2.092	1.787	0.000	0.000
TRINITY_DN80617_c0_g1_i1	0.000	0.000	0.000	0.000	0.000	0.000	0.000	0.000	0.000
TRINITY_DN78374_c0_g1_i1	0.000	4.099	0.000	0.000	7.692	0.000	0.000	0.000	0.000
TRINITY_DN20920_c1_g3_i1	10.709	0.000	0.000	0.000	0.000	0.000	3.563	0.000	0.000
TRINITY_DN28520_c0_g2_i2	1.927	0.884	0.621	0.407	1.214	0.338	1.432	1.826	0.977
TRINITY_DN21334_c0_g1_i12	6.845	0.000	0.000	0.000	0.000	0.000	1.199	0.000	0.000
TRINITY_DN25567_c1_g1_i1	0.000	0.000	6.761	0.000	0.000	0.000	0.000	5.000	0.000
TRINITY_DN90453_c0_g1_i1	0.592	0.000	0.000	1.138	0.000	0.000	1.998	0.000	0.679
TRINITY_DN3122_c0_g1_i12	0.000	0.000	2.471	2.222	1.335	0.803	0.000	0.973	1.645
TRINITY_DN78720_c0_g1_i1	0.863	0.000	0.000	0.000	0.000	0.000	0.577	0.614	0.000
TRINITY_DN13739_c0_g1_i1	2.017	6.210	1.873	0.000	7.976	0.000	1.443	8.789	0.000
TRINITY_DN46171_c0_g1_i3	8.742	0.000	0.000	0.000	0.000	0.000	7.781	0.000	0.000
TRINITY_DN2817_c0_g1_i1	2.619	6.942	0.000	2.737	10.224	10.440	4.507	6.835	0.000
TRINITY_DN56223_c0_g1_i2	4.346	0.000	0.000	2.046	0.000	0.000	5.794	0.000	0.000
TRINITY_DN6553_c0_g1_i35	0.582	0.000	2.308	0.000	0.000	0.000	0.000	1.519	0.000
TRINITY_DN39798_c0_g1_i2	1.485	0.000	0.000	0.000	0.000	0.000	0.999	0.000	0.000
TRINITY_DN7566_c0_g1_i1	3.954	0.000	2.874	0.271	0.000	0.888	5.672	0.000	1.285
TRINITY_DN63824_c0_g1_i1	0.000	0.000	0.000	0.000	3.790	0.000	0.000	0.000	0.000
TRINITY_DN14915_c0_g1_i2	0.000	0.000	0.000	0.949	0.000	0.454	0.000	0.870	0.000
TRINITY_DN27932_c1_g1_i1	0.000	0.000	0.000	0.000	2.360	0.000	0.000	2.620	4.051
TRINITY_DN74057_c0_g1_i1	0.000	0.000	0.000	0.000	0.000	0.000	9.224	0.000	0.000
TRINITY_DN33024_c0_g2_i1	0.000	0.000	0.000	0.000	1.611	0.000	3.374	1.792	0.000
TRINITY_DN11393_c0_g1_i1	0.000	9.014	0.000	0.000	8.639	3.487	0.000	0.000	0.000
TRINITY_DN4380_c0_g1_i3	0.000	0.000	2.069	0.000	1.335	5.896	0.000	2.585	0.648
TRINITY_DN21464_c0_g2_i2	0.000	0.000	0.000	0.000	0.000	0.000	0.000	0.000	0.000
TRINITY_DN102544_c0_g1_i1	2.529	0.000	0.000	3.591	0.000	0.000	3.374	0.000	0.000
TRINITY_DN17289_c0_g1_i3	3.442	4.183	0.000	7.575	1.516	0.000	0.000	6.365	2.416
TRINITY_DN95268_c0_g1_i1	0.000	0.000	0.000	0.000	0.000	0.000	0.000	0.000	13.099
TRINITY_DN46203_c0_g1_i2	1.857	0.000	0.000	0.000	2.360	0.000	0.000	2.645	0.000
TRINITY_DN474_c0_g1_i20	14.814	0.000	7.153	73.312	0.000	12.965	59.154	0.000	12.894
TRINITY_DN76137_c0_g1_i1	2.128	0.000	0.000	2.019	0.000	0.000	2.842	0.000	0.000
TRINITY_DN736_c0_g1_i1	21.739	3.726	4.377	36.818	1.146	4.279	218.898	16.767	310.511
TRINITY_DN7829_c0_g1_i2	0.000	0.000	0.000	0.000	0.000	0.000	0.777	0.000	0.000
TRINITY_DN22457_c0_g1_i1	0.000	0.000	0.000	0.000	0.000	15.850	0.000	0.000	0.000
TRINITY_DN123655_c0_g1_i1	0.000	0.000	0.000	0.000	0.000	0.000	0.000	0.000	0.000
TRINITY_DN20868_c0_g1_i7	1.245	0.930	1.579	0.000	3.506	2.092	2.387	3.635	0.000
TRINITY_DN10340_c0_g1_i6	1.505	0.000	0.000	2.629	1.869	0.000	3.019	2.218	0.000
TRINITY_DN46696_c2_g1_i1	0.000	0.000	21.143	0.000	0.000	0.000	0.000	0.000	0.000
TRINITY_DN132348_c0_g1_i1	0.000	0.000	0.000	0.000	3.712	0.000	0.000	0.000	0.000
TRINITY_DN57430_c0_g1_i1	0.000	0.000	0.000	0.000	0.000	3.064	0.000	0.000	0.000
TRINITY_DN36904_c0_g1_i1	0.000	0.000	0.000	9.391	6.245	0.000	3.341	0.000	0.000
TRINITY_DN95690_c0_g1_i1	0.000	0.000	0.000	0.000	0.000	0.000	7.226	0.000	0.000
TRINITY_DN19464_c0_g1_i9	0.000	0.000	0.000	0.000	0.000	0.000	0.000	0.000	0.000
TRINITY_DN130054_c0_g1_i1	0.000	0.000	0.000	0.000	4.996	17.868	0.000	0.000	0.000
TRINITY_DN28795_c0_g1_i5	6.162	4.176	0.000	0.000	1.309	0.000	0.000	0.000	0.000
TRINITY_DN2722_c1_g1_i1	0.000	5.151	0.000	0.000	0.000	0.000	1.698	0.000	0.000
TRINITY_DN68104_c0_g1_i2	3.463	0.000	0.000	0.000	1.102	1.363	0.000	0.000	5.809
TRINITY_DN75631_c0_g1_i1	4.376	1.798	0.000	9.161	1.111	0.000	8.203	1.246	0.000
TRINITY_DN55980_c0_g1_i1	0.000	11.872	0.000	0.000	3.833	0.000	0.000	0.000	0.000
TRINITY_DN79004_c0_g1_i1	0.000	0.000	0.000	20.096	0.000	8.210	0.000	0.000	22.580
TRINITY_DN36024_c0_g1_i14	0.000	0.000	0.000	0.000	0.594	0.412	0.389	0.000	1.100
TRINITY_DN48848_c7_g1_i1	0.000	0.000	0.000	0.000	0.000	0.000	0.000	0.000	0.000
TRINITY_DN18713_c3_g1_i1	0.000	0.000	0.000	0.000	6.839	0.000	0.000	0.000	0.000
TRINITY_DN61197_c0_g1_i1	0.000	0.000	0.000	0.000	3.514	0.000	0.000	0.000	0.000
TRINITY_DN11874_c0_g1_i3	0.000	0.000	2.177	0.000	0.956	0.000	0.000	0.000	0.000
TRINITY_DN45509_c0_g1_i1	8.320	0.000	0.000	0.000	0.000	0.000	0.000	0.000	0.000
TRINITY_DN125861_c0_g1_i1	0.000	0.000	7.784	3.401	0.000	2.811	0.000	0.000	6.015
TRINITY_DN81663_c0_g1_i1	0.000	0.000	0.000	0.000	0.000	0.000	0.000	0.000	5.378
TRINITY_DN72626_c0_g1_i1	2.399	0.000	0.000	0.000	3.049	0.000	3.208	1.698	0.000
TRINITY_DN111437_c0_g1_i1	0.000	0.000	32.955	0.000	0.000	0.000	0.000	0.000	0.000
TRINITY_DN18953_c3_g1_i4	0.000	0.000	0.000	0.000	0.000	6.847	0.000	0.000	0.000
TRINITY_DN1305_c0_g1_i3	9.113	0.000	5.356	20.950	0.000	25.708	15.374	3.951	2.056
TRINITY_DN10915_c0_g1_i12	0.000	0.000	3.843	0.000	1.705	8.347	3.485	9.497	29.602
TRINITY_DN78497_c0_g1_i1	12.144	0.000	0.000	0.000	3.885	0.000	0.000	0.000	0.000
TRINITY_DN123809_c0_g1_i1	0.000	0.000	0.000	0.000	0.000	0.000	5.850	0.000	0.000
TRINITY_DN5999_c2_g1_i1	0.000	31.774	0.000	0.000	21.533	0.000	0.000	0.000	0.000
TRINITY_DN79764_c0_g1_i1	0.000	0.000	0.000	0.000	10.146	0.000	0.000	0.000	0.000
TRINITY_DN12958_c0_g1_i1	6.092	0.000	0.000	1.152	0.775	0.000	1.632	2.602	0.000
TRINITY_DN14398_c1_g1_i1	0.000	0.000	0.000	0.000	0.000	2.251	0.000	1.476	4.308
TRINITY_DN5851_c0_g2_i1	0.000	7.056	0.000	3.293	20.146	2.726	0.000	0.000	3.846
TRINITY_DN97728_c0_g1_i1	0.000	0.000	0.000	0.000	0.000	0.000	2.509	0.000	4.113
TRINITY_DN21252_c0_g1_i1	0.000	0.000	0.000	0.000	2.360	0.000	0.000	13.098	0.000
TRINITY_DN127593_c0_g1_i1	0.000	0.000	0.000	0.000	17.054	0.000	0.000	0.000	0.000
TRINITY_DN102766_c0_g1_i1	0.000	0.000	0.000	0.000	0.000	0.000	0.000	0.000	0.000
TRINITY_DN25772_c0_g1_i1	0.000	0.000	1.796	0.393	1.301	1.955	0.000	0.000	2.807
TRINITY_DN40014_c3_g1_i1	0.000	0.000	0.000	0.000	0.000	0.000	9.813	0.000	0.000
TRINITY_DN2982_c0_g1_i10	4.546	9.974	4.605	8.483	7.528	5.463	5.950	2.227	2.478
TRINITY_DN29073_c5_g1_i1	0.000	0.000	0.000	0.000	3.661	0.000	0.000	0.000	0.000
TRINITY_DN26511_c3_g1_i1	0.994	0.000	1.437	0.000	0.629	0.782	1.332	0.708	1.121
TRINITY_DN104018_c0_g1_i1	10.157	0.000	0.000	0.000	0.000	0.000	0.000	7.150	0.000
TRINITY_DN94635_c0_g1_i1	0.000	0.000	0.000	0.000	0.000	0.000	0.000	0.000	0.000
TRINITY_DN288_c0_g1_i2	5.018	7.429	0.000	8.578	11.326	0.000	4.707	12.005	2.437
TRINITY_DN62774_c0_g1_i1	0.000	0.000	0.000	2.764	0.000	0.000	0.000	0.000	0.000
TRINITY_DN125742_c0_g1_i1	3.914	0.000	0.000	0.000	0.000	0.000	0.000	0.000	0.000
TRINITY_DN20204_c0_g1_i1	0.000	0.000	9.450	0.000	0.000	4.269	0.000	0.000	7.331
TRINITY_DN80624_c0_g1_i1	0.000	0.000	0.000	0.000	0.000	0.000	0.000	0.000	0.000
TRINITY_DN17833_c0_g1_i25	0.000	4.153	2.950	3.862	0.000	1.596	2.731	2.901	0.000
TRINITY_DN97474_c0_g1_i1	0.000	0.000	0.000	0.000	0.000	0.000	0.000	0.000	0.000
TRINITY_DN12718_c0_g1_i4	1.275	0.000	0.000	0.000	0.000	0.000	1.021	0.000	0.000
TRINITY_DN53217_c0_g1_i1	0.000	0.000	0.000	0.000	0.000	0.000	0.000	0.000	0.000
TRINITY_DN76076_c0_g1_i1	0.000	31.995	0.000	0.000	0.000	0.000	0.000	0.000	0.000
TRINITY_DN85970_c0_g1_i1	0.000	0.000	0.000	0.000	0.000	0.000	0.000	14.565	0.000
TRINITY_DN41702_c0_g2_i1	0.000	0.000	24.376	0.000	35.848	0.000	12.355	0.000	0.000
TRINITY_DN59476_c0_g2_i1	0.000	0.000	0.000	0.000	4.462	0.000	0.000	4.889	0.000
TRINITY_DN9217_c1_g2_i5	2.128	1.463	7.218	0.000	3.144	0.560	3.796	3.038	7.228
TRINITY_DN4163_c0_g1_i6	3.171	3.155	3.114	4.269	8.079	2.166	5.650	6.033	4.699
TRINITY_DN56331_c0_g1_i1	0.000	0.000	0.000	0.000	0.000	0.000	0.000	0.000	0.000
TRINITY_DN8698_c0_g2_i1	0.000	0.000	0.000	0.000	6.615	0.000	0.000	12.236	0.000
[truncated: 197,212 more rows]
