# Supplementary material for: The venom and telopodal defence systems of the centipede Lithobius forficatus are functionally convergent serial homologues
Source: BMC Biol. 2024 Jun 13;22:135. doi: 10.1186/s12915-024-01925-x (PMC11170834; doi:10.1186/s12915-024-01925-x)
Supplement: Supplementary file 6 — Additional file 6. Compressed archive with matrices of counts, transcripts per million (TPM), and trimmed means of M-value (TMM) normalised expression values. [file 12915_2024_1925_MOESM6_ESM.zip › Lf95.isoform.TPM.not_cross_norm]

	Front_Legs_rep1	Front_Legs_rep2	Front_Legs_rep3	Ultimate_Legs_rep1	Ultimate_Legs_rep2	Ultimate_Legs_rep3	Venom_Gland_rep1	Venom_Gland_rep2	Venom_Gland_rep3
TRINITY_DN21624_c1_g1_i4	0	0	0	0	0	1.69	0	0	2.47
TRINITY_DN67561_c0_g1_i1	0	0	0	0	11.07	0	0	12	0
TRINITY_DN29711_c0_g1_i1	0	8.57	0	0	11.99	0	0	0	0
TRINITY_DN90934_c0_g1_i1	0	0	0	0	0	0	0	0	0
TRINITY_DN41905_c0_g2_i3	0	0	0	5.09	0	0	0	3.05	0
TRINITY_DN12085_c0_g1_i4	0	0	1.09	0	0	0.67	0	0.91	0
TRINITY_DN13833_c0_g1_i1	3.9	0	0	0	0	0	0	0	0
TRINITY_DN47419_c0_g1_i1	1.37	0.93	0.46	0.49	2.53	0	1.66	0.86	0
TRINITY_DN82240_c0_g1_i1	0	0	0	0	0	0	0	0	46.36
TRINITY_DN38690_c0_g1_i1	0	0	0	0	0	0	0	3.07	0
TRINITY_DN81456_c0_g1_i1	0	0	0	0	0	0	0	0	0
TRINITY_DN18181_c0_g1_i2	0	5.36	0	0	2.96	0	0	1.67	0
TRINITY_DN24002_c0_g1_i1	2.56	0	0	0	0	0	0	2.14	0
TRINITY_DN5181_c0_g1_i5	0	0	4.83	0	0.97	0	0	0	0
TRINITY_DN6969_c0_g1_i10	3.32	2.05	2.22	1.07	4.11	4.08	1.37	3.04	5.54
TRINITY_DN94686_c0_g1_i1	0	14.73	0	0	0	0	0	9.33	0
TRINITY_DN36911_c0_g2_i1	0	0	11.51	0	0	0	0	0	0
TRINITY_DN111900_c0_g1_i1	0	0	0	0	0	0	1.63	0	0
TRINITY_DN36195_c0_g1_i2	3.15	0	2.66	0	0	0	0	0	0
TRINITY_DN38268_c0_g1_i1	0	0	0	0	0	0	0	0	7.53
TRINITY_DN19973_c0_g1_i1	0	0	0	0	0	0	0	15.15	0
TRINITY_DN1881_c0_g1_i5	6.44	3.28	0	18.05	5.81	2.85	0	0	0
TRINITY_DN129710_c0_g1_i1	0	0	2.99	0	0	0	0	0	2.44
TRINITY_DN6810_c0_g1_i2	8.71	3.64	2.78	0	5.44	2.02	3.65	3.05	0
TRINITY_DN39301_c0_g2_i2	0	0	1.26	0	0.7	0	0	0	0
TRINITY_DN4702_c0_g2_i12	0	2.31	0.64	0	1.31	0	0	0.81	0
TRINITY_DN64843_c0_g1_i1	0	0	31.46	0	0	0	0	0	0
TRINITY_DN40897_c4_g2_i1	0	99.44	0	0	0	0	0	0	0
TRINITY_DN120906_c0_g1_i1	0	0	0	0	0	0	5.42	0	0
TRINITY_DN42036_c2_g1_i1	0	0	6.23	0	0	0	0	0.97	0
TRINITY_DN61026_c0_g1_i1	0	0	0	0	0	0	0.98	1.35	5.3
TRINITY_DN14025_c0_g1_i1	2.26	1.3	1.5	1.24	1.78	1.47	2.24	2.54	0.69
TRINITY_DN25505_c0_g1_i1	0	0	1.4	0	0	0.78	0	0.88	4.61
TRINITY_DN100628_c0_g1_i1	0	0	0	5.17	0	0	0	0	0
TRINITY_DN56870_c1_g1_i1	0	0	0	0	5.98	0	0	0	0
TRINITY_DN134613_c0_g1_i1	0	0	11.94	0	0	0	0	0	0
TRINITY_DN117484_c0_g1_i1	0	0	4.42	0	0	0	0	0	0
TRINITY_DN100714_c0_g1_i1	0	0	0	0	0	0	0	10.75	0
TRINITY_DN31826_c0_g2_i1	3.15	4.24	0	0	1.17	0	0	0	1.72
TRINITY_DN72402_c0_g1_i1	0	0	0	0	0	0	0	0	35.42
TRINITY_DN12191_c0_g1_i8	20.89	6.58	6.54	0	5.01	1.83	4.47	8.23	0
TRINITY_DN6234_c0_g4_i1	0	0	0	0	11.61	0	0	0	0
TRINITY_DN2542_c0_g1_i5	0	0	0.79	0	0	0	1.47	0.95	0
TRINITY_DN16747_c1_g1_i2	1.56	0	0	0.42	0	0	0	0	0
TRINITY_DN56209_c2_g1_i1	0	0	0	0	6.07	5.89	0	6.69	0
TRINITY_DN118251_c0_g1_i1	0	0	0	0	2.03	0	1.65	0	0
TRINITY_DN2324_c0_g1_i1	5.51	19.32	2.85	4.15	71.91	12.68	5.38	24.13	4.15
TRINITY_DN128101_c0_g1_i1	0	0	0	0	0	7.41	0	2.79	7.16
TRINITY_DN118047_c0_g1_i1	0	0	0	0	5.95	2.94	0	0	0
TRINITY_DN9223_c0_g1_i8	0	0	0	0	0	0	1.98	0	0
TRINITY_DN40644_c0_g1_i5	0.89	2.42	0.71	0.63	4.32	0.53	1.29	2.23	1.19
TRINITY_DN58271_c0_g1_i2	2.22	0	0	0	0.55	0.28	0	0	0.82
TRINITY_DN54855_c0_g1_i1	0	0	0	0	0	0	0	0	0
TRINITY_DN2428_c0_g1_i27	4.36	0	0	1.29	4.34	0	2.3	6.1	0.63
TRINITY_DN50970_c0_g1_i1	0	0	0	0	0	0	0	0	0
TRINITY_DN106717_c0_g1_i1	0	0	0	0	0	0	0	0	2.52
TRINITY_DN23618_c1_g1_i3	0	0	0	0	0	0	0	2.48	0
TRINITY_DN128185_c0_g1_i1	0	0	0	0	0	0	4.78	0	0
TRINITY_DN15751_c0_g1_i2	0	0	0	0	0	1.39	0	0	0
TRINITY_DN39429_c1_g1_i2	0	0	0	0	1.48	2.97	0	4.01	0
TRINITY_DN128240_c0_g1_i1	0	1.74	0	0	4.25	0	0	0	0
TRINITY_DN84788_c0_g1_i2	0	0	9.99	0	0	0	2.3	0	0
TRINITY_DN27092_c3_g1_i1	0	0	0	0	0	0	2.87	0	0
TRINITY_DN7786_c0_g1_i11	0	0	0	0	0	5.48	2.24	0	0
TRINITY_DN110923_c0_g1_i1	0	0	12.25	0	7.26	0	0	0	0
TRINITY_DN29880_c0_g1_i1	1.9	0	0	0	2.81	0	2.3	4.76	0
TRINITY_DN125823_c0_g1_i1	0	0	4.63	0	0	0	0	0	0
TRINITY_DN90666_c0_g1_i1	14.18	0	0	9.64	0	0	0	0	0
TRINITY_DN47550_c0_g2_i1	0	0	0	0	5.62	0	2.28	3.14	0
TRINITY_DN11271_c0_g1_i2	4.19	1.44	0	0.75	0.78	0.4	0.32	1.34	0.59
TRINITY_DN115057_c0_g1_i1	0	0	0	0	0	0	2.03	0	0
TRINITY_DN53414_c0_g1_i2	0	0	0	0	0	0	0	0	0
TRINITY_DN10614_c0_g1_i2	0	0	5.12	0	1.13	2.87	2.35	0	0
TRINITY_DN119846_c0_g1_i1	0	0	0	0	5.07	0	0	0	0
TRINITY_DN87787_c0_g1_i1	0	0	37.97	0	0	0	9.32	0	0
TRINITY_DN13076_c0_g1_i3	0.76	0	0	0	0	5.71	2.31	0	2.53
TRINITY_DN20472_c1_g1_i1	0	0	7.71	0	0	4.35	0	0	0
TRINITY_DN5137_c2_g1_i1	0	0	0	0	0	0	0	0	0
TRINITY_DN121656_c0_g1_i1	0	0	11.49	0	0	0	0	7.45	0
TRINITY_DN21674_c0_g2_i1	0	2.99	1.48	0	4.92	0.83	0	3.71	0
TRINITY_DN3931_c0_g1_i2	0	0	3.97	7.1	0.86	6.34	0.38	1.3	0.97
TRINITY_DN61848_c1_g1_i1	0	0	1.51	0	0	0.84	0	0	1.24
TRINITY_DN68995_c0_g1_i1	0	0	0	0	0	0	22.26	0	0
TRINITY_DN99_c0_g1_i1	6.96	18.04	35.64	4.79	10.37	5.05	12.55	34.39	86.42
TRINITY_DN136612_c0_g1_i1	0	0	0	0	0	0	0	26.55	0
TRINITY_DN108899_c0_g1_i1	0	1.54	0.76	0.8	0.42	1.7	0.34	0.95	5.64
TRINITY_DN31264_c3_g1_i1	0	0	0	0	0	35.46	0	13.49	0
TRINITY_DN6630_c0_g1_i5	0.72	0	0	0	0	1.78	0	0	0
TRINITY_DN94278_c0_g1_i1	0	15.76	0	0	4.51	0	0	0	0
TRINITY_DN20782_c0_g1_i1	0	0	6.91	0	0	15.59	0	0	5.6
TRINITY_DN137951_c0_g1_i1	0	0	0	0	0	0	0	0	0
TRINITY_DN76324_c0_g1_i1	0	0	0	3.89	0	0	0	0	0
TRINITY_DN6315_c1_g1_i1	0	0	0	0.79	3.7	0	0.34	1.55	0
TRINITY_DN25916_c0_g1_i1	0	0	0	4.79	0	0	0	0	0
TRINITY_DN137965_c0_g1_i1	0	0	0	0	10.66	0	0	0	0
TRINITY_DN137969_c0_g1_i1	0	0	20.82	0	0	0	0	0	0
TRINITY_DN101638_c0_g1_i1	16.81	0	0	0	0	6.06	0	0	0
TRINITY_DN53732_c0_g1_i1	0	0	0	0	0	0	1.58	0	0
TRINITY_DN24618_c0_g4_i1	0	0	0	0	0	0	0	0	0
TRINITY_DN131633_c0_g1_i1	8.03	0	0	0	0	0	0	0	0
TRINITY_DN20812_c1_g2_i1	0	0	0	0	0	0	0	0	0
TRINITY_DN32461_c0_g2_i1	1.26	0	0	0.44	0	0	0	0.53	0.7
TRINITY_DN31460_c0_g1_i3	0	0	0	0	0	0	4.18	0	0
TRINITY_DN13434_c1_g4_i1	0	0	0	0	0	0	0	25.6	0
TRINITY_DN12140_c0_g1_i1	0	0	0	0	2.33	0	0	0	0
TRINITY_DN7198_c0_g1_i11	5.31	0	0.54	3.22	0	0.28	2.75	0.95	3.37
TRINITY_DN11486_c0_g1_i6	0	0	0	0	0	0	0	20.24	0
TRINITY_DN23524_c0_g2_i4	6.56	8.05	3.68	5.24	7.63	8.42	5.76	11.7	9.64
TRINITY_DN12400_c0_g2_i1	3.55	0	0	0	0	0	0	0	0
TRINITY_DN24684_c0_g1_i3	0	0	0	0	0	0	0	0	1.66
TRINITY_DN7551_c0_g1_i4	1.46	1.98	1.71	1.16	4.16	3.15	2.76	5.66	1.62
TRINITY_DN1822_c0_g1_i16	0	32.34	9.78	0	12.68	22.26	0	20.59	28.29
TRINITY_DN56113_c0_g1_i1	9.1	0	0	0	0	0	0	0	0
TRINITY_DN10666_c0_g1_i11	0	0	0	0	0	0.88	0	0	2.01
TRINITY_DN49031_c0_g1_i1	0	0	0	0	0	0	0	11.77	0
TRINITY_DN83506_c0_g1_i1	7.94	0	0	0	2.95	0	0	0	0
TRINITY_DN9394_c0_g1_i14	8.67	0	0	2.97	0	0.23	4.98	0.32	0
TRINITY_DN33885_c0_g1_i1	0	0	0	0	0	0	0	0	0
TRINITY_DN32033_c0_g1_i4	4.23	2.2	1.62	1.71	0.45	0	2.93	2.03	1.84
TRINITY_DN3197_c0_g1_i5	1.61	9.07	2.16	3.01	16.24	4.32	0.9	3.95	3.45
TRINITY_DN124415_c0_g1_i1	0	0	0	5.27	5.72	0	0	0	0
TRINITY_DN27335_c0_g1_i1	0	0	0	0	14.9	0	0	4.78	3.09
TRINITY_DN131455_c0_g1_i1	0	0	33.41	0	0	0	0	0	13.53
TRINITY_DN45604_c0_g1_i1	0.84	0	0	0	0	0.63	1.02	0	3.71
TRINITY_DN12650_c1_g1_i1	6.4	0	2.84	2.99	0	9.5	6.44	0	9.26
TRINITY_DN8435_c1_g3_i2	0	0	0	0	0	0	0	0	0
TRINITY_DN113460_c0_g1_i1	0	0	0	3.06	0	0	2.66	0	0
TRINITY_DN137060_c0_g1_i1	0	0	0	0	0	0	0	20.65	0
TRINITY_DN334_c0_g1_i5	0	67.15	39.36	0	94.83	22.83	0	207.9	16.55
TRINITY_DN11073_c0_g3_i1	4.65	0	0	0	0	0	0.94	0	0
TRINITY_DN13646_c2_g1_i1	0	0	5.15	0	4.29	0	0	0	0
TRINITY_DN34503_c0_g1_i2	3.75	29.74	0	0	0	8.28	13.56	0	31.98
TRINITY_DN28522_c1_g1_i4	0	0	0	1.77	0	0	4.59	2.12	0
TRINITY_DN11489_c0_g1_i4	0	0	1.07	0	0	3.02	0.98	0	0
TRINITY_DN122170_c0_g1_i1	0	0	0	0	0	0	4.75	0	0
TRINITY_DN125983_c0_g1_i1	0	0	0	0	0	0	2.48	0	0
TRINITY_DN39300_c1_g1_i2	0	0	0	0	0	0	0	0	0
TRINITY_DN103441_c0_g1_i1	2.98	0	0	0	2.21	0	0	0	0
TRINITY_DN2642_c0_g1_i1	0	0	0	0.04	0	0	3.27	0	0
TRINITY_DN2436_c0_g1_i2	2.33	6.22	0	11.5	8.63	0	4.25	11.66	0
TRINITY_DN6434_c5_g1_i1	0	0	0	0	0	0	3.35	0	0
TRINITY_DN98771_c0_g1_i1	0	0	7.45	0	0	12.62	0	0	0
TRINITY_DN11807_c0_g1_i1	0	8.93	0	0	17.52	0	0	16.83	0
TRINITY_DN23285_c1_g1_i1	0	0	0	0	0	0	0	0	0
TRINITY_DN16567_c1_g2_i1	0	0	0	0	0	0	0	9.43	0
TRINITY_DN44404_c0_g1_i2	0	0	2.01	0	1.11	0	0	0	1.65
TRINITY_DN5293_c0_g1_i1	0	0	0	1.03	0	3.47	0.89	0	0
TRINITY_DN17840_c0_g1_i2	0	0	0	0	0	0	0	0	0
TRINITY_DN50468_c1_g1_i2	0	0	0	0	0	0	0	0	0
TRINITY_DN31034_c0_g1_i1	2.02	0	0	0	0	0	0	0	4.39
TRINITY_DN118395_c0_g1_i1	0	0	0	0	0	1.28	0	4.3	0
TRINITY_DN73233_c0_g1_i1	0	0	0	0	0	3.63	2.98	0	0
TRINITY_DN130143_c0_g1_i1	0	0	5.56	0	0	0	0	3.53	0
TRINITY_DN83915_c0_g1_i1	4.41	0	0	0	6.56	0	0	0	0
TRINITY_DN47017_c6_g1_i1	0	0	24.49	0	0	0	0	0	0
TRINITY_DN43595_c0_g1_i1	5.34	0	0	0	0	0	0	0	5.6
TRINITY_DN5277_c2_g1_i1	0	0	10.32	0	0	0	0	3.27	0
TRINITY_DN69994_c0_g1_i1	0	0	15.96	0	0	0	0	0	0
TRINITY_DN14700_c0_g1_i1	14.31	0	9.14	0	0	0	0	0	0
TRINITY_DN11219_c2_g1_i3	0.57	0	0	0	1.69	0.43	0.69	2.4	0.63
TRINITY_DN30437_c0_g2_i8	1.49	0	2.27	0.9	0	0	1.67	0	5.18
TRINITY_DN7821_c0_g1_i5	1.53	0	0	0	2.56	0.81	0	0	2.38
TRINITY_DN4906_c0_g1_i1	0	6.73	0	0	4.22	0	0	1.13	0
TRINITY_DN23638_c0_g1_i8	1.87	1.69	0	2.11	0.92	0	1.51	2.09	0
TRINITY_DN34761_c0_g1_i1	0	0	0	0	12.82	0	0	0	0
TRINITY_DN11729_c0_g2_i1	0	0	0	1.01	1.46	0	2.18	0	2.76
TRINITY_DN23574_c1_g1_i1	0	0	0	0	0	0	0	0	0
TRINITY_DN137605_c0_g1_i1	0	0	0	0	0	0	11.75	0	0
TRINITY_DN85598_c0_g1_i1	0	0	0	0	0	0	9.11	0	0
TRINITY_DN131807_c0_g1_i1	0	0	0	0	0	0	0	13.17	0
TRINITY_DN45918_c0_g1_i1	0	0	0	0	0	0	0	0	15.62
TRINITY_DN13015_c0_g1_i1	0	0	0	0	0	0	0	11.73	0
TRINITY_DN9800_c0_g1_i6	0	0	0	0	0.94	0	0	0.81	0
TRINITY_DN39343_c0_g1_i2	0	0	0	0	0	2.56	0	0	5.63
TRINITY_DN52961_c0_g1_i1	0	11.61	0	0	3.28	0	0	0	0
TRINITY_DN48848_c2_g1_i2	0	0	0	0	5.12	0	0	11.31	0
TRINITY_DN6530_c0_g1_i1	0	0	4.39	3.74	0	12.43	0	0	2.16
TRINITY_DN96829_c0_g1_i1	0	0	0	0	0	0	21.11	0	0
TRINITY_DN19639_c0_g1_i5	0	0	0	0	0	0	5.95	0	0
TRINITY_DN4970_c0_g1_i1	2.69	0	0	1.06	0	0	2.35	0	0
TRINITY_DN39712_c0_g1_i1	0	9.4	0	0	2.64	0	12.84	8.86	0
TRINITY_DN8594_c1_g1_i5	2.54	0	3.94	1.73	1.28	0.66	2.67	0	2.28
TRINITY_DN31396_c0_g1_i1	2.73	0	0	0	0	0	0.88	0	0
TRINITY_DN127552_c0_g1_i1	0	0	0	0	0	0	0	0	0
TRINITY_DN41057_c0_g1_i1	1.3	3.51	8.73	0	0	0	2.37	2.18	1.43
TRINITY_DN59083_c0_g1_i1	0	0	0	0	0	0	1.95	2.69	0
TRINITY_DN14060_c0_g1_i1	15.73	0	0	7.33	0	0	1.58	0	0
TRINITY_DN72906_c0_g1_i1	0	0	2.84	0	1.58	1.58	1.29	0	0
TRINITY_DN11723_c0_g1_i1	1.01	1.32	0.41	1.07	1.72	0.26	3.18	2.71	0
TRINITY_DN8198_c0_g1_i1	1.72	0.93	1.38	1.05	0.76	0.95	1.52	1.44	2.42
TRINITY_DN10004_c0_g1_i1	2.99	0	5	1.58	0	2.8	0.45	0	0.83
TRINITY_DN11197_c1_g2_i1	0	0	2.47	0	0.68	0	1.12	1.54	0
TRINITY_DN77557_c0_g1_i1	0	0	0	0	0	0	0	12.56	0
TRINITY_DN54209_c0_g1_i1	1.45	3.9	0	0	1.07	0	0.88	0	0
TRINITY_DN7300_c0_g1_i19	0	0	0	0.56	2.18	4.22	0	1.23	0
TRINITY_DN23125_c0_g1_i2	1.04	6.77	0	0.59	4.06	1.23	1.51	2.74	0
TRINITY_DN17288_c0_g1_i8	5.98	0	5.3	1.4	1.48	33.42	1.2	4.99	32.5
TRINITY_DN47856_c0_g1_i2	3.17	0	0	0	0	0	1.91	0	0
TRINITY_DN11052_c0_g1_i1	0	0.26	9.54	0	2.7	18.73	0	0	0
TRINITY_DN10180_c5_g1_i1	0	0	0	0	0	0	0	0	0
TRINITY_DN77344_c0_g1_i1	0	0	0	0	0	0	0	17.6	0
TRINITY_DN4969_c2_g1_i1	0	0	0	0	10.74	0	0	0	0
TRINITY_DN2859_c2_g1_i1	9.1	0	11.49	0	0	6.55	5.46	7.45	0
TRINITY_DN78390_c0_g1_i1	0	0	0	0	0	0	4.97	0	0
TRINITY_DN18220_c0_g2_i1	0	0	0	4.22	0	0	2.43	0	0
TRINITY_DN58723_c0_g1_i1	0	0	0	0	0	0	0	2.57	2.25
TRINITY_DN99145_c0_g1_i1	0	0	0	0	0	0	0	8.53	0
TRINITY_DN5729_c0_g1_i5	6.32	3.9	3.46	4.87	3.81	3.45	7.13	5.78	3.51
TRINITY_DN4930_c0_g1_i6	7.96	8.04	3.41	3.89	7.81	5.45	6.8	5.38	4.76
TRINITY_DN2297_c1_g1_i5	0	0	0	0	3.08	0	0	3.44	0
TRINITY_DN63818_c0_g1_i1	0	0	0	0	0	0	0	1.74	5.73
TRINITY_DN77433_c0_g1_i1	0	0	0	0	0	0	6.59	0	0
TRINITY_DN10185_c0_g1_i3	0	2.27	0	0	6.47	0	0	0	0
TRINITY_DN76489_c0_g1_i1	0	0	0	0	0	0	0	13.25	0
TRINITY_DN42201_c0_g1_i3	0.2	0	0	0	1.94	0	0	0	1.8
TRINITY_DN11437_c0_g1_i11	0.64	6.41	0.27	0.58	11.66	0	0.56	8.92	0
TRINITY_DN13102_c0_g1_i2	1.96	0	18.25	1.37	0	4.37	4.73	0	27.69
TRINITY_DN1108_c0_g1_i1	36.95	37.25	32.91	90.84	33.01	98.64	61.41	33.47	58.94
TRINITY_DN42156_c0_g1_i1	5.91	0	0	0	0	0	10.66	0	0
TRINITY_DN6161_c1_g1_i1	6.62	0	0	0	0	0	3.42	0	0
TRINITY_DN7504_c1_g1_i4	0	1.84	0	0	9.23	0.51	0	6.81	0
TRINITY_DN32051_c0_g1_i14	0.69	1.13	0.93	0.27	1.2	0.93	0.3	1.43	0.62
TRINITY_DN13905_c2_g2_i1	0	0	0	0	1.23	0	0	0	0
TRINITY_DN26876_c0_g1_i1	2.07	0	1.11	0.29	0.31	0	3.01	0.35	0.46
TRINITY_DN7613_c0_g1_i32	0	0	0	2.26	2.69	0	0.73	1.47	0
TRINITY_DN45680_c0_g1_i1	4.41	0	0	0	0	0	0	3.66	0
TRINITY_DN102917_c0_g1_i1	0	0	0	0	0	0	0	0	0
TRINITY_DN48703_c0_g1_i1	0	0	0	0	0	0	0	17.6	0
TRINITY_DN5121_c0_g1_i4	4.05	5.96	6.62	2.38	3.27	4.77	4.85	4.9	6.12
TRINITY_DN107877_c0_g1_i1	3.87	0	0	2.71	0	0	5.84	0	0
TRINITY_DN65556_c0_g1_i1	0	0	0	0	4.43	0	0	3.76	0
TRINITY_DN112264_c0_g1_i1	9.74	0	0	0	0	0	0	0	0
TRINITY_DN14622_c5_g1_i1	0	0	0	0	0	0	2.73	0	0
TRINITY_DN81952_c0_g1_i1	0	0	22.28	0	0	0	0	0	0
TRINITY_DN35113_c0_g1_i1	2.68	0	3.59	0	1.32	0.67	0.54	0	0
TRINITY_DN27775_c0_g1_i1	0	0	0	11.64	0	0	10.29	0	0
TRINITY_DN7509_c0_g1_i3	0	0	0	0	0	3.26	0	0	4.8
TRINITY_DN5282_c0_g1_i2	0	0	0	0	0	0	0	3.72	0
TRINITY_DN28805_c0_g1_i1	8.29	0	0	0	9.24	0	0	0	0
TRINITY_DN62414_c0_g1_i1	1.29	3.46	1.72	0	0	0	0.78	0	4.23
TRINITY_DN1583_c1_g2_i11	51.98	0	1.88	8.7	0	0	23.38	0	0
TRINITY_DN3437_c0_g1_i1	0	0	0	4.52	22.91	16.79	1.94	1.79	7.06
TRINITY_DN30431_c0_g1_i3	0	0	0	0	0	0	3.95	0	0
TRINITY_DN119572_c0_g1_i1	0	0	0	0	0	11.95	0	0	0
TRINITY_DN65071_c0_g1_i1	0	0	0	0	0	4.46	0	0	0
TRINITY_DN25412_c0_g1_i1	0	7.01	0	0	0.96	0	0	2.18	0
TRINITY_DN8610_c1_g1_i5	0	0	0	0	1.13	0.51	1.69	0.65	2.72
TRINITY_DN80618_c0_g1_i1	0	0	6.83	0	0	0	0	0	2.78
TRINITY_DN26834_c0_g1_i10	0	0	0	0	0	0	0	0	0
TRINITY_DN41802_c0_g1_i1	0	0	0	0	0	4.07	0	0	8.89
TRINITY_DN123184_c0_g1_i1	0	0	0	0	0	0	6.76	0	0
TRINITY_DN102188_c0_g1_i1	0	0	0	0	0	0	0	0	0
TRINITY_DN4509_c0_g1_i5	0	0	0	0	0	0	5.96	4.99	0
TRINITY_DN8335_c0_g1_i1	1.02	4.24	0	1.51	6.1	3.27	3.47	6.2	1.82
TRINITY_DN72515_c0_g1_i1	0	0	0	0	2.13	0	1.73	2.39	0
TRINITY_DN3035_c1_g1_i1	0	0	0	0	3.38	0	0	0	0
TRINITY_DN27089_c0_g1_i3	0	5.79	0	0	1.6	0	0	1.81	0
TRINITY_DN75983_c0_g1_i1	0	0	0	14.44	0	0	0	0	0
TRINITY_DN26033_c0_g1_i3	0	5.18	0	0	0	0	1.17	3.23	0
TRINITY_DN98331_c0_g1_i1	0	0	0	1.98	2.1	0	0	0	0
TRINITY_DN66279_c0_g1_i1	6.36	0	0	4.38	0	0	3.82	0	0
TRINITY_DN109231_c0_g1_i1	0	0	0	0	0	0	0	0	0
TRINITY_DN83382_c0_g1_i1	0	0	0	0	0	0	4.61	0	0
TRINITY_DN24901_c0_g1_i5	0	0	0	0	0	0	0	4.61	0
TRINITY_DN3957_c0_g1_i18	4.63	0	2.16	1.66	0	4.28	6.92	2.09	3.58
TRINITY_DN101557_c0_g1_i1	0	0	0	0	0	0	0	0	0
TRINITY_DN36624_c0_g1_i1	0	0	0	1.43	0	3.03	0	1.7	0
TRINITY_DN88349_c0_g1_i1	0	0	0	0	4.55	0	0	1.29	0
TRINITY_DN13110_c0_g1_i3	0	0	0	0	0	0	0	3.84	0
TRINITY_DN18822_c0_g1_i1	0	0	0	0	8.85	0	0	2.48	0
TRINITY_DN97398_c0_g1_i1	0	0	0	13.8	0	0	6.05	0	0
TRINITY_DN5148_c0_g1_i7	3.51	0	3.09	0	1.83	0	0	6.44	0
TRINITY_DN30837_c0_g1_i1	0.84	0	0	0	0.94	0	0	0	0
TRINITY_DN17766_c0_g1_i2	0	0	10.65	0	0	0	0	0	17.25
TRINITY_DN5689_c0_g2_i2	0	0	0	0	0	0	0	0	0
TRINITY_DN19264_c0_g2_i1	0	0	10.2	0	11.96	0	0	0	0
TRINITY_DN3972_c0_g1_i5	6.4	7.99	4.04	6	4.84	7.41	5.45	10.5	3.73
TRINITY_DN43807_c2_g1_i3	0	0	0	0	6.63	0	0	0	0
TRINITY_DN573_c1_g1_i21	0	0	3.22	0	1.8	3.6	0	0	0
TRINITY_DN13794_c0_g1_i3	0	1.02	0	0	2.75	0	0.26	2.11	0.67
TRINITY_DN13394_c1_g1_i1	0	0	1.11	0	0	0	0.5	0.7	0
TRINITY_DN88898_c0_g1_i1	0	3.13	0	0	0.86	0	0	0.97	0
TRINITY_DN34257_c1_g1_i1	0	0	0	0	0	0	0	10.6	0
TRINITY_DN9798_c4_g1_i1	0	0	1.62	0	0	2.72	0	0	4.92
TRINITY_DN21993_c0_g1_i13	0.9	1.45	0	0	0.5	0	0.37	0.72	0
TRINITY_DN942_c2_g1_i2	0	0	0	0	0	0	0	11.46	0
TRINITY_DN7011_c0_g2_i1	0	1.59	1.16	0	0	1.16	0	1.97	0
TRINITY_DN54130_c0_g1_i2	0	0	0	0	0	0	0	8.05	0
TRINITY_DN41417_c1_g2_i2	0	0	4.96	0	0	2.78	0	0	0
TRINITY_DN24246_c0_g2_i1	3.19	0	0	0	0	0	2.89	0	0
TRINITY_DN119677_c0_g1_i1	0	0	0	0	0	0	0	0	0
TRINITY_DN20314_c1_g1_i2	1.59	0	2.12	0	0.58	2.37	0.96	0	0
TRINITY_DN87831_c0_g1_i1	0	0	0	0	18.97	0	0	0	0
TRINITY_DN9893_c0_g2_i6	3.63	0	0	3.34	0	0	5.2	0	0
TRINITY_DN43366_c0_g1_i2	0	0	0	17.25	0	0	0	0	0
TRINITY_DN97849_c0_g1_i1	0	0	3.42	0	0	0	3.11	0	0
TRINITY_DN13676_c0_g1_i17	0	0	0	0	1.4	0	1.93	2.38	0
TRINITY_DN14485_c1_g3_i1	0	0	17.78	0	0	0	0	0	0
TRINITY_DN7716_c0_g1_i1	3.42	0	0	4.79	0	0	6.19	0	0
TRINITY_DN31565_c0_g1_i2	1.58	0	0	1.11	0	0	0.95	0	0
TRINITY_DN7738_c0_g1_i8	16.96	5.47	19.9	28.94	39.03	26.98	30.88	26.2	20.57
TRINITY_DN18392_c0_g2_i1	0	0	3.34	0	5.61	3.74	0	2.1	0
TRINITY_DN126977_c0_g1_i1	0	0	0	0	0	0	0	0	35.4
TRINITY_DN9897_c0_g2_i1	7.06	0	0	0	0	0	0	0	0
TRINITY_DN24857_c0_g1_i1	0	0	6.03	3.2	0	3.39	0	0	4.89
TRINITY_DN98144_c0_g1_i1	0	0	0	0	0	0	0	0	16.47
TRINITY_DN35645_c2_g1_i5	0	0	0	2.31	0	0	0	0	0
TRINITY_DN136901_c0_g1_i1	0	0	0	0	0	0	0	0	15.41
TRINITY_DN14120_c0_g1_i3	0	5.01	0	0	1.38	0	1.13	9.37	0
TRINITY_DN91545_c0_g1_i1	0	0	0	0	0	0	0	15.4	0
TRINITY_DN46878_c0_g1_i1	7.46	0	0	0	0	0	0	0	0
TRINITY_DN35411_c0_g1_i1	0	0	0	0	1.93	0	0.39	0	0
TRINITY_DN115805_c0_g1_i1	0	0	0	0	0	1.64	0	3.7	0
TRINITY_DN76438_c0_g1_i1	0	0	0	0	0	0	5.91	0	0
TRINITY_DN8147_c0_g1_i7	0.91	0	0	0	0	0.68	0.55	0	2
TRINITY_DN13318_c0_g1_i3	0	0	0	0	0	0	0	0	0
TRINITY_DN22158_c0_g1_i1	0	0	0	0	6.36	0	0	14	0
TRINITY_DN1491_c4_g1_i1	4.3	2.91	0	0	5.54	0.4	1.95	0.45	1.19
TRINITY_DN4567_c0_g2_i5	0	0	0	6.02	0	1.64	3.99	2.76	2.42
TRINITY_DN11174_c7_g1_i1	0	0	0	0	0	0	10.29	0	0
TRINITY_DN36260_c0_g4_i1	0	0	0	0	0	0	0	0	0
TRINITY_DN32074_c0_g1_i1	0	0	0	0	0	0	0	2.67	0
TRINITY_DN57214_c0_g1_i2	0	4.6	0	0	1.27	0	0	0	0
TRINITY_DN93536_c0_g1_i1	0	0	0	0	0	0	10.29	0	0
TRINITY_DN111888_c0_g1_i1	0	0	0	0	8.74	0	0	9.54	0
TRINITY_DN10625_c0_g7_i2	0	0	0	0	0	0	0	0	0
TRINITY_DN14898_c0_g2_i3	0	0	6.5	0	1.43	0	0	1.11	0
TRINITY_DN13036_c1_g1_i1	0	0	101.98	0	0	0	0	0	0
TRINITY_DN16034_c0_g1_i11	2.01	1.7	2.64	0	1.5	1.22	0.56	3.81	0
TRINITY_DN4671_c0_g1_i9	2.07	5.73	0.66	2.04	6.03	1.85	0.9	1.06	1.09
TRINITY_DN113722_c0_g1_i1	1.08	0	4.34	0	0	0.81	1.31	0	1.19
TRINITY_DN5473_c0_g1_i5	0	0	0	1.29	0	6.73	0.1	5.85	0
TRINITY_DN27593_c0_g1_i9	0	0	6.7	0	11.54	0	0	0	0
TRINITY_DN8803_c0_g1_i6	0	0	0	0	0	0	0	0	0
TRINITY_DN54389_c0_g1_i2	0	0	0	0	0	0	0	0	0
TRINITY_DN78198_c0_g1_i1	0	0	0	0	2.16	0	0	0	0
TRINITY_DN136764_c0_g1_i1	0	0	0	0	0	8.88	0	0	0
TRINITY_DN17132_c1_g1_i1	0	0	8.47	0	0	9.59	0	0	0
TRINITY_DN21750_c0_g1_i1	6.12	0	0	0	0	0	1.85	0	0
TRINITY_DN8487_c0_g1_i35	1.23	0	0	0.87	1.82	0	1.49	6.18	0
TRINITY_DN77131_c0_g1_i1	0	0	0	6.9	0	0	0	0	0
TRINITY_DN16820_c0_g1_i2	0	0	0	7.85	0	0	0	0	0
TRINITY_DN25270_c0_g1_i1	0.91	0	1.22	0	0	2.05	0	0	0
TRINITY_DN28253_c0_g2_i1	0	0	0	0	0	0	0	0	0
TRINITY_DN26781_c5_g1_i1	0	0	0	0	0	0	10.84	0	0
TRINITY_DN112181_c0_g1_i1	0	0	0	0	0	0	0	0	0
TRINITY_DN1897_c0_g1_i1	0	0	26.6	0	0.02	33.61	0	0	43.83
TRINITY_DN2744_c0_g1_i1	28.07	54.97	20.13	60.46	16.33	51.31	36.31	33.91	39.27
TRINITY_DN8786_c0_g1_i1	12.22	0	21.32	25.43	0	14.97	12.27	0	8.66
TRINITY_DN45527_c0_g1_i1	3.55	0	0	0	0	0	0	0	0
TRINITY_DN64828_c0_g1_i1	0	0	6.77	0	0	0	0	0	0
TRINITY_DN23009_c3_g1_i1	0	0	16.04	0	0	0	0	10.54	0
TRINITY_DN31073_c0_g1_i4	0	0	3.89	2.05	1.08	0	0.88	2.43	0
TRINITY_DN43219_c0_g1_i1	0	0	0	18.02	0	0	10.44	0	0
TRINITY_DN71696_c0_g1_i1	0	0	0	0	0	0	10.84	0	0
TRINITY_DN1651_c0_g1_i1	13.3	5.63	4.98	8.37	5.39	5.03	11.47	5.03	8.27
TRINITY_DN62127_c0_g1_i1	0	0	0	0	0	0	0	0	0
TRINITY_DN17337_c0_g1_i16	0	3.68	2.71	0	2.27	4.58	0.67	2.54	6.2
TRINITY_DN8807_c0_g1_i1	0	0	0	0	0	0	0	4.66	0
TRINITY_DN15087_c0_g1_i3	1.59	0	0	2.9	1.04	0.9	1.92	0	1.17
TRINITY_DN6418_c1_g1_i5	0	0	0	2.87	0	0	0	0	0
TRINITY_DN29804_c0_g1_i1	0	0	0	0	1.49	0	0.61	1.69	0
TRINITY_DN132200_c0_g1_i1	0	0	0	0	0	0	0	0	0
TRINITY_DN120740_c0_g1_i1	0	0	0	0	0	0	0	0	0
TRINITY_DN34118_c0_g1_i6	24.08	0	0	10.94	0.77	0	15.28	0	0
TRINITY_DN18780_c3_g2_i1	0	0	5.97	0	0	6.72	0	0	0
TRINITY_DN39309_c0_g1_i2	0	0	2.48	0	0	2.77	0	0	8.11
TRINITY_DN7861_c1_g1_i1	0	0	16.54	0	0	0	0	0	0
TRINITY_DN2871_c0_g1_i1	35.39	37.01	26.64	44.26	46.67	30.41	34.79	43.85	22.89
TRINITY_DN15026_c0_g3_i1	1.04	2.83	1.4	0	3.46	0.39	4.1	1.75	1.73
TRINITY_DN36919_c0_g1_i1	3.26	8.75	0	3.43	1.2	0	0	0	0
TRINITY_DN30653_c0_g1_i12	4.09	0	0	5.95	0	4.92	3.1	4.86	0
TRINITY_DN9568_c6_g1_i1	0	0	0	0	0	0	6.51	0	0
TRINITY_DN36003_c2_g1_i1	0	0	0	0	0	0	0	0	0
TRINITY_DN5518_c0_g1_i12	0	0	0	0	0	0	0.93	0	0
TRINITY_DN30738_c0_g2_i1	0	0	0	0	0	2.08	3.4	0	0
TRINITY_DN8454_c0_g1_i1	1.52	4.11	6.1	1.61	3.36	8.53	1.84	2.54	4.19
TRINITY_DN17237_c0_g1_i3	0	0	0	0	3.34	0	4.54	3.77	0
TRINITY_DN4178_c2_g1_i1	0	0	0	0	11.61	0	0	0	0
TRINITY_DN101525_c0_g1_i1	8.16	0	1.82	0.96	0	0	0.82	0	0
TRINITY_DN41240_c0_g1_i1	0	0	0	0	1.97	0	0	0	0
TRINITY_DN102704_c0_g1_i1	0	7.19	0	0	0	0	0	2.25	0
TRINITY_DN42456_c0_g1_i1	0	0	0	0	0	0	0	4.37	0
TRINITY_DN12031_c0_g3_i1	0	0	0	29.72	16.46	0	0	0	0
TRINITY_DN60816_c0_g1_i1	0	0	4.41	0	0	0	0	0	3.61
TRINITY_DN120961_c0_g1_i1	0	0	0	0	22.15	0	0	0	0
TRINITY_DN13871_c1_g1_i3	0	0	0	0	0	0	0	0	0
TRINITY_DN77133_c0_g1_i1	3.65	3.28	1.63	0	0.9	0	0.74	3.05	0
TRINITY_DN76189_c0_g1_i1	1.2	0	3.2	0.84	0	2.69	2.17	2.5	3.3
TRINITY_DN12139_c0_g1_i15	0	0	0.88	0	0	0	0	0	0
TRINITY_DN43432_c0_g1_i3	2.04	2.75	0	0	3.01	0	0	3.41	0
TRINITY_DN11277_c2_g1_i1	0	0	0	0	13.57	0	0	0	0
TRINITY_DN90589_c0_g1_i1	0	0	0	0	4.11	0	0	4.56	0
TRINITY_DN28446_c0_g1_i3	0	0	0	0	0	7.37	0	0	41.7
TRINITY_DN28251_c0_g2_i1	2.18	0	0	1.53	0	0	0	0	0
TRINITY_DN47411_c0_g2_i1	0	0	16.37	0	0	0	0	0	0
TRINITY_DN130528_c0_g1_i1	0	0	9.03	0	5.26	0	0	0	0
TRINITY_DN108628_c0_g1_i1	0	0	0	0	14.26	0	0	0	0
TRINITY_DN1676_c4_g1_i18	0	0	0	0	0	0	3.87	0	0
TRINITY_DN56550_c0_g1_i1	0	0	0	0	1.69	0	0	1.91	0
TRINITY_DN93718_c0_g1_i2	0	0	15.99	0	0	0	0	0	0
TRINITY_DN12659_c0_g1_i1	0	0	1.68	0	0	0	0	1.05	0
TRINITY_DN90920_c0_g1_i1	0	0	0	0	6.47	1.62	0	1.82	0
TRINITY_DN96391_c0_g1_i1	0	0	0	0	0	0	0	11.31	0
TRINITY_DN38579_c0_g1_i1	6.28	0	0	0	0	0	0	0	0
TRINITY_DN124349_c0_g1_i1	6.94	0	0	0	0	0	2.09	0	0
TRINITY_DN106208_c0_g1_i1	2.81	2.53	1.25	0	2.07	1.4	1.13	0.78	0
TRINITY_DN2920_c0_g1_i3	1.71	9.55	0	6.16	8.18	2.51	5.3	3.77	1.75
TRINITY_DN61390_c0_g1_i1	0	0	0	0	3.11	0	2.52	3.47	0
TRINITY_DN51654_c0_g1_i2	0	0	2.1	0	0	0	2.85	0	0
TRINITY_DN31821_c0_g7_i1	6.96	0	0	0	0	0	4.18	0	0
TRINITY_DN44208_c0_g1_i1	0	0	0	0	5.05	0	4.07	0	0
TRINITY_DN20366_c0_g1_i2	1.02	0	0	1.43	1.5	0	0.62	1.7	3.36
TRINITY_DN15094_c0_g1_i1	0	0	1.21	0	0	0.68	0	0	3
TRINITY_DN128973_c0_g1_i1	0	0	0	0	0	0	4.36	0	7.5
TRINITY_DN50264_c1_g1_i1	0	0	0	0	0	0	2.96	0	0
TRINITY_DN20219_c0_g1_i1	2.16	0	0.72	0.38	1.19	0	0.65	4.06	0
TRINITY_DN34549_c0_g1_i2	0	0	13.32	0	0	0	0	8.69	0
TRINITY_DN127824_c0_g1_i1	0	0	0	0	6.9	0	0	7.57	0
TRINITY_DN18975_c0_g1_i10	0	1.01	2.03	0	0.43	1.26	0	0.81	5.97
TRINITY_DN94569_c0_g1_i1	0	0	0	10.82	0	0	0	0	0
TRINITY_DN107377_c0_g1_i1	0	0	3.91	0	0	0	0	0	0
TRINITY_DN106914_c0_g1_i1	0	14.73	7.29	0	0	0	0	0	0
TRINITY_DN6315_c4_g1_i1	0	0	0	0	5.72	0	0	6.31	0
TRINITY_DN24075_c0_g2_i10	5.25	3.06	1.32	1.41	2.94	2.89	4.23	2.86	1.25
TRINITY_DN115981_c0_g1_i1	0	0	6.58	0	0	0	1.5	0	0
TRINITY_DN13299_c0_g1_i2	21.97	9.69	9.61	2.54	10.88	5.39	19.86	6.09	0
TRINITY_DN76330_c0_g1_i1	0	0	2.17	0	0	0	0	0	0
TRINITY_DN8663_c0_g2_i1	0	4.91	36.62	2.57	9.49	14.99	2.21	6.12	19.96
TRINITY_DN13410_c0_g1_i3	0	2.09	0	0	1.71	0	0	0.65	0
TRINITY_DN14174_c1_g1_i1	0	0	17.41	0	0	10.07	0	0	0
TRINITY_DN1085_c0_g1_i5	3.5	0	0	2.17	0	0.17	0	0	0.96
TRINITY_DN18967_c0_g1_i5	0	0	0	0	2.87	2.89	1.17	1.62	4.23
TRINITY_DN34613_c0_g1_i2	6.31	0	0	1.47	0	1.56	0	0	0
TRINITY_DN92832_c0_g1_i1	0	0	8.93	0	0	0	0	0	0
TRINITY_DN53049_c0_g1_i7	5.54	0	0	1.29	0	0	1.12	0	0
TRINITY_DN2730_c2_g1_i5	0	0	0	0	0.88	0	1.8	1.19	0
TRINITY_DN113087_c0_g1_i1	4.08	1.58	0.78	0.82	1.29	0.87	0	0	0
TRINITY_DN12242_c0_g1_i8	11.72	11.93	0	5.11	5.81	8.04	12.5	1.83	0.81
TRINITY_DN24386_c0_g1_i2	0	0	0	0	0	0	0	1.76	0
TRINITY_DN12321_c0_g1_i1	1.66	4.45	0	0	1.23	0	0	2.27	0
TRINITY_DN11720_c1_g2_i1	0	0	0	1.87	0	0	3.24	0	0
TRINITY_DN16393_c1_g1_i2	0	0	0.58	0	1.14	0	0	0.4	0.68
TRINITY_DN114076_c0_g1_i1	4.37	0	0	0	0	0	2.63	0	0
TRINITY_DN4755_c0_g1_i8	5.36	0	0	0.54	2.72	1.72	3.18	1.34	5.74
TRINITY_DN43143_c2_g2_i1	0	0	0	0	0	0	0	0	0
TRINITY_DN25112_c0_g1_i1	0	0	7.98	0	0	0	0	0	12.93
TRINITY_DN79019_c0_g1_i1	0	0	0	0	0	0	0	0	0
TRINITY_DN14003_c0_g3_i4	2.17	5.85	2.9	0	7.2	0	2.62	8.16	0
TRINITY_DN103322_c0_g1_i1	0	0	0	0	3.83	0	0	1.44	0
TRINITY_DN54192_c0_g1_i1	0	0	4.23	4.47	0	2.37	0	0	0
TRINITY_DN35413_c0_g1_i1	0	0	6.7	0	3.85	0	0	0	0
TRINITY_DN135980_c0_g1_i1	0	0	0	0	0	0	0	11.46	0
TRINITY_DN107474_c0_g1_i1	1.59	4.31	0	0	0.59	0	0.96	2.67	0.88
TRINITY_DN65073_c0_g1_i1	0	0	0	4.89	1.73	8.64	2.81	0	7.57
TRINITY_DN95267_c0_g1_i1	0	0	0	14.04	0	14.74	0	8.38	0
TRINITY_DN121909_c0_g1_i1	0	0	23.34	0	0	0	0	0	0
TRINITY_DN31235_c3_g1_i1	7.91	0	0	0	0	0	0	0	0
TRINITY_DN10316_c0_g1_i3	0.94	0	1.26	0	0	0	1.14	0	0
TRINITY_DN4025_c0_g1_i3	16.22	4.36	2.17	30.75	7.2	8.46	19.61	13.56	15.95
TRINITY_DN8907_c1_g1_i2	0	0	0	0	0	0	0	0	10.79
TRINITY_DN24402_c5_g1_i1	0	0	0	2.95	3.16	0	0	3.53	0
TRINITY_DN35247_c0_g1_i2	0	0	2.1	0	2.32	1.17	0	3.12	0
TRINITY_DN61222_c0_g1_i1	0	0	0	0	0	0	0	0	0
TRINITY_DN3688_c2_g1_i9	0	0.81	0.31	0	2.08	0	0.49	0	0.77
TRINITY_DN76138_c0_g1_i1	0	0	0	3.73	0	3.94	0	0	0
TRINITY_DN15412_c0_g1_i12	0.91	0.62	0.53	0.42	0.63	0	1.74	0	0
TRINITY_DN8705_c2_g1_i1	0	0	0	0	0	0	0	0	0
TRINITY_DN22458_c0_g1_i1	0	0	0	0	7.78	0	0	2.51	0
TRINITY_DN12711_c0_g4_i1	0	0	0	0	2.29	0	0	7.7	0
TRINITY_DN97490_c0_g1_i1	0	0	18.99	0	0	0	0	0	0
TRINITY_DN7132_c0_g1_i25	0	0	0.45	0	1.21	0.54	0	2.01	0
TRINITY_DN4803_c0_g1_i1	0	0	0.56	0.42	0.79	1.44	0	0.93	0.48
TRINITY_DN25493_c2_g1_i1	0	0	0	0	0	0	0	0	0
TRINITY_DN38464_c0_g1_i2	0	0	0	0	13.57	6.55	0	0	0
TRINITY_DN62790_c0_g1_i1	0	0	0	0	0	0	0	9.73	0
TRINITY_DN38850_c0_g1_i1	0	0	0	0	0	0	5.27	0	0
TRINITY_DN32469_c0_g1_i1	5.88	0	0	0	0	0	0	2.45	0
TRINITY_DN7025_c0_g1_i5	0	0	0	2.93	2.84	2.84	1.44	0	0
TRINITY_DN117853_c0_g1_i1	3.98	0	0	2.79	0	0	1.2	0	0
TRINITY_DN15045_c0_g1_i6	0	0	0	0	2.5	0	0	0	0
TRINITY_DN18626_c0_g2_i3	0	0	0	0	0	4.35	1.77	0	3.16
TRINITY_DN56879_c0_g1_i1	0	0	52.4	0	0	0	0	0	0
TRINITY_DN98444_c0_g1_i1	0	0	0	0	0	0	0	2.87	0
TRINITY_DN22578_c0_g1_i5	0	0	0	0	0	0	0	0	0
TRINITY_DN4807_c0_g1_i6	0	0	2.04	0.78	0.61	2.12	1.4	0.35	0
TRINITY_DN8004_c1_g1_i10	0	3.42	2.86	0	7.1	0	1.3	0	0
TRINITY_DN24206_c0_g1_i1	0	0	0	1.95	2.08	0	0	0	0
TRINITY_DN11890_c0_g1_i3	0	0	0	0	0	0	1.9	0	10.11
TRINITY_DN94985_c0_g1_i1	0	0	0	0	0	0	0	0	0
TRINITY_DN40125_c0_g1_i2	0	0	0	0	4.51	0	0	2.53	0
TRINITY_DN30557_c0_g1_i3	0	0	0	0	0	0	0	0	0
TRINITY_DN65056_c0_g1_i2	2.3	0	0	0	0	0	0	3.85	0
TRINITY_DN39797_c0_g1_i2	0	0	7.19	0	0	0	4.92	0	0
TRINITY_DN12592_c0_g1_i20	3.3	0	1.58	2.32	5.42	2.84	3.89	3.3	3.12
TRINITY_DN15591_c1_g5_i1	0	0	0	4.47	0	0	0	0	3.44
TRINITY_DN7041_c0_g2_i1	0.84	0	1.13	1.19	0	2.52	1.02	0.7	0
TRINITY_DN54430_c0_g1_i2	6.28	0	0	0	0	0	0	0	0
TRINITY_DN30344_c0_g1_i3	2.96	0	0	10.16	0	0	0	0	0
TRINITY_DN30744_c1_g1_i1	6.45	0	0	0	0	0	2.6	0	0
TRINITY_DN105023_c0_g1_i1	0	0	0	0	2.26	0	0.92	1.28	0
TRINITY_DN4238_c2_g1_i1	0	0	0	0	0	0	0	2.14	0
TRINITY_DN9331_c0_g1_i5	0	0	0.65	0	1.24	0	0	0	3.21
TRINITY_DN87015_c0_g1_i1	0	0	0	0	0	0	0	0	0
TRINITY_DN74058_c0_g1_i1	0	0	0	0	0	10.07	0	0	0
TRINITY_DN23163_c1_g2_i2	0	0	3.82	0	0	3.19	0	0	4.69
TRINITY_DN591_c1_g1_i18	19.06	2.02	23.9	6.15	3.5	22.46	26.68	5.24	27.3
TRINITY_DN32305_c0_g1_i1	3.69	0	0	1.29	0	2.75	4.46	0	0
TRINITY_DN126138_c0_g1_i1	0	0	0	0	0	0	0	0	0
TRINITY_DN9977_c0_g1_i1	0	0	0	0	0	0	0	0	5.97
TRINITY_DN2544_c0_g2_i9	0	0	0	0.76	0	0	1.41	0.64	0
TRINITY_DN126853_c0_g1_i1	0	0	0	0	0	0	0	0	0
TRINITY_DN47477_c0_g1_i3	1.87	0	1.25	0	0	0.7	1.13	1.57	2.06
TRINITY_DN34930_c0_g2_i2	1.43	0.49	0.96	0.51	2.37	0.67	1.95	1.35	0.8
TRINITY_DN12957_c0_g1_i1	0	0	1.6	0	0.88	0	2.89	0	0
TRINITY_DN11721_c0_g1_i1	0	418.41	0	0	22.67	0	0	36.83	0
TRINITY_DN8517_c0_g1_i12	2.56	2.97	6.36	2.32	4.03	7.4	3.32	2.45	4.46
TRINITY_DN62427_c0_g1_i1	3.04	0	0	0	4.49	0	0.92	3.81	1.66
TRINITY_DN39289_c0_g1_i1	0.35	0	0.95	0	0.26	0	0.86	0	0.66
TRINITY_DN134037_c0_g1_i1	0	0	0	0	3.77	0	0	0	0
TRINITY_DN86838_c0_g1_i1	0	0	0	3.69	0	3.9	0	0	0
TRINITY_DN134815_c0_g1_i1	0	0	0	2.51	0	0	2.17	0	0
TRINITY_DN129764_c0_g1_i1	0	0	11.14	0	0	0	0	0	0
TRINITY_DN95674_c0_g1_i1	0	0	0	3.2	0	0	2.79	0	0
TRINITY_DN6622_c1_g1_i3	2.27	0	3.04	0	0	0	1.85	0.95	1.48
TRINITY_DN515_c0_g1_i1	1.43	0	0	4.82	0	0	0.87	0	0
TRINITY_DN25615_c0_g1_i1	0	0	1.65	0	0	1.84	0.75	0	0
TRINITY_DN26851_c0_g1_i2	0	0	0	0	0	4.8	0	0	6.86
TRINITY_DN6437_c0_g1_i4	0	0	1.18	0	0	2.45	0	0	8.01
TRINITY_DN47387_c0_g1_i1	0	0	0	0	4.98	0.56	0	0.63	0
TRINITY_DN48061_c0_g1_i1	0	0	0	0	0	27.08	0	0	0
TRINITY_DN53218_c0_g1_i1	0	0	0	0	3.08	0	0	3.44	0
TRINITY_DN116366_c0_g1_i1	0.9	0	0	0	0	0	2.16	0.75	0
TRINITY_DN117851_c0_g1_i1	0	0	0	0	0	0	0	0	0
TRINITY_DN54695_c0_g1_i1	0	0	0	0	0	0	0	0	0
TRINITY_DN102710_c0_g1_i1	0	0	0	0	0	0	0	22.46	0
TRINITY_DN36617_c0_g1_i1	0	0	0	0	0	0	0	0	0
TRINITY_DN8555_c0_g2_i1	0	0	0	2.72	1.07	1.15	2.33	0	0
TRINITY_DN82057_c0_g1_i1	0	4.47	0	0	1.23	0	0	1.39	0
TRINITY_DN52969_c0_g2_i1	0	0	0	0	10.41	0	0	4.3	0
TRINITY_DN77431_c0_g1_i1	0	0	33.41	0	0	0	0	0	0
TRINITY_DN31020_c0_g1_i1	21.35	0	0	0	0	0	0	17.11	0
TRINITY_DN110319_c0_g1_i1	0	0	6.91	0	0	0	3.21	0	0
TRINITY_DN90965_c0_g1_i1	0	0	8.69	0	0	0	0	0	0
TRINITY_DN3423_c0_g1_i19	2	4	1.6	0	6.15	0	0.79	3.46	0
TRINITY_DN57001_c0_g1_i6	0	1.92	1.9	0	1.33	0	0	0	0
TRINITY_DN134464_c0_g1_i1	0	0	35.57	0	0	0	0	0	0
TRINITY_DN48701_c0_g1_i1	0	0	0	0	9.67	0	0	0	0
TRINITY_DN111_c2_g3_i1	0	0	0	0	0	6.25	0	7.11	0
TRINITY_DN31454_c2_g1_i1	0	0	0	0	0	0	5.08	0	0
TRINITY_DN124792_c0_g1_i1	0	0	4.77	0	0	0	0	0	0
TRINITY_DN114738_c0_g1_i2	0	0	0	1.77	0	0	1.53	0	0
TRINITY_DN117869_c0_g1_i1	0	0	0	0	4.6	0	0	2.58	0
TRINITY_DN16856_c0_g1_i4	0	0	0	0	0	0	0	0	0
TRINITY_DN114083_c0_g1_i1	5.58	0	0	3.85	0	0	0	0	0
TRINITY_DN78498_c0_g1_i1	0	0	0	0	0	0	0	0	0
TRINITY_DN120176_c0_g1_i1	0	0	24.17	0	0	0	0	0	0
TRINITY_DN1235_c0_g1_i12	0	0	0	0.13	1.1	0	1.12	2.09	0.98
TRINITY_DN9632_c0_g2_i3	0	5.36	0	0.29	0	0	0.6	2.02	0
TRINITY_DN48685_c2_g1_i1	0	0	0	0	5.8	0	0	4.35	0
TRINITY_DN16026_c0_g2_i2	0	0	0	0	0	25.25	0	0	0
TRINITY_DN13363_c0_g1_i17	0	1.11	0	1.44	2.61	0	0.44	1.16	0.9
TRINITY_DN23792_c1_g3_i1	0.8	0	6.41	0	0.29	0.9	0.97	2.01	0
TRINITY_DN10929_c0_g1_i2	1.66	2.57	1.08	0.77	4.58	1.19	1.12	4.39	0.71
TRINITY_DN78026_c0_g1_i1	0	0	19.83	0	0	0	0	0	0
TRINITY_DN73231_c0_g1_i1	0	0	0	0	0	0	6.28	0	10.6
TRINITY_DN6473_c0_g1_i4	0.58	3.15	0.78	0	0.43	0.44	4.57	3.41	1.29
TRINITY_DN48814_c0_g1_i1	0	0	0	0	1.67	0	0	5.66	0
TRINITY_DN94312_c0_g1_i1	0	0	0	8.97	4.85	0	0	0	0
TRINITY_DN978_c0_g1_i4	0	0	140.34	0	0	467.05	0	0	94.76
TRINITY_DN3831_c1_g1_i1	17.34	0	0	0	0	0	5.2	0	0
TRINITY_DN27698_c0_g1_i2	1.66	2.25	0	0.59	0.61	0	0.5	0	0
TRINITY_DN79609_c0_g1_i2	10.23	0	0	0	0	0	0	0	0
TRINITY_DN120406_c0_g1_i1	1.25	3.36	0	0.88	0	2.79	0	0	0
TRINITY_DN34763_c0_g1_i1	0	0	0	0	0	0	0	0	34.55
TRINITY_DN39283_c0_g2_i1	1.59	1.44	1.42	1.12	1.56	1.59	1.93	0.89	0
TRINITY_DN4195_c0_g1_i2	0	0	0	0	0	2.12	0	0	12.35
TRINITY_DN1318_c0_g1_i29	0.25	0	0.25	0	0	0.49	0.25	0.36	0.38
TRINITY_DN88658_c0_g1_i1	2.55	0	0	0	0	0	0.77	2.13	1.4
TRINITY_DN9659_c1_g1_i11	1.44	0.38	0	0.22	0.32	1.12	0.76	0	0
TRINITY_DN91872_c0_g1_i1	0	0	0	0	0	0	0	18.13	0
TRINITY_DN57755_c0_g2_i2	0	0	0	0.52	0	0.55	2.65	0	0.81
TRINITY_DN121055_c0_g1_i1	4.91	0	0	0	0	0	0	0	5.17
TRINITY_DN66935_c0_g1_i1	0	0	0	2.09	0	0	1.81	0	0
TRINITY_DN42952_c0_g1_i1	0	50.82	0	0	0	0	0	0	0
TRINITY_DN36495_c0_g1_i2	0	0	0	0	0	0	0	0	0
TRINITY_DN17801_c1_g1_i2	0	0	11.42	0	11.97	6.42	0	0	4.63
TRINITY_DN99361_c0_g1_i1	0	0	0	0	5.48	0	0	0	0
TRINITY_DN51234_c0_g2_i1	0	5.38	0	0	2.93	0	0	8.87	0
TRINITY_DN103721_c0_g1_i1	0	0	0	0	0	0	0	0	0
TRINITY_DN10400_c0_g1_i11	0.87	0	0	0	0.64	0.65	1.05	0.73	0.96
TRINITY_DN81156_c0_g1_i1	0	0	0	0	0	0	0	3.84	0
TRINITY_DN4692_c2_g1_i4	0	0	10.97	0	6.46	0	0	0	0
TRINITY_DN47119_c0_g1_i1	0	0	0	0	0	0	0	9.18	0
TRINITY_DN34919_c2_g1_i1	0	9.4	0	0	0	7.85	0	5.91	0
TRINITY_DN16772_c0_g2_i1	0	0	0	0	10.07	0	0	8.48	0
TRINITY_DN22620_c0_g2_i1	0	0	0	0	0	5.64	0	0	0
TRINITY_DN10580_c0_g1_i2	0	0	10.57	0	0.06	21.64	0	0	15.55
TRINITY_DN24697_c0_g1_i1	0	0	0	0	2.98	0	0	6.65	0
TRINITY_DN52963_c0_g1_i1	0	0	0	0	11.07	0	0	0	0
TRINITY_DN30783_c0_g1_i1	4.8	0	3.19	0	0	1.92	0	0	0
TRINITY_DN26537_c2_g1_i3	0	0	11.9	0	0	0	0	3.72	6.5
TRINITY_DN50012_c0_g1_i1	0	0	0	0	0	0	1.01	0	0
TRINITY_DN127337_c0_g1_i1	0	10.15	0	2.67	0	0	0	0	0
TRINITY_DN22162_c0_g2_i1	0	5.48	0	0	1.52	0	1.24	1.71	0
TRINITY_DN36630_c0_g1_i1	0	0	0	0	2.93	0.59	0	2.66	0
TRINITY_DN14741_c1_g1_i1	0	0	0	0	0	0	0	0	0
TRINITY_DN112710_c0_g1_i1	3.72	0	0	0	0	0	2.24	0	0
TRINITY_DN82802_c0_g1_i1	0	0	0	0	0	0	0	16.18	0
TRINITY_DN30685_c1_g1_i9	0	0	0	0	0	0	0	13.39	0
TRINITY_DN26738_c5_g2_i1	0	0	0	5.27	0	0	0	0	0
TRINITY_DN20172_c1_g1_i1	0	0	2.3	0	1.28	0	2.09	0	0
TRINITY_DN31534_c0_g1_i2	9.91	0	0	13.56	0	0	5.95	0	0
TRINITY_DN56111_c0_g1_i1	0	0	0	0	0	0	0	0	0
TRINITY_DN45732_c5_g1_i1	0	0	0	0	0	0	4.75	0	0
TRINITY_DN9372_c0_g1_i2	0	0.76	0	1.21	1.32	1.29	2.93	0	0
TRINITY_DN5933_c5_g2_i2	0	0	0	0	0	0	3.6	0	0
TRINITY_DN66568_c0_g1_i1	0	0	0	0	0	0	0	0	0
TRINITY_DN43210_c1_g1_i1	0	0	0	0	0	0	0	0	5.99
TRINITY_DN49033_c0_g1_i1	0	0	0	0	0	2.52	0	0	0
TRINITY_DN340_c0_g1_i4	1.97	46.04	18.37	8.81	0	27.93	2.43	26.44	24.02
TRINITY_DN68207_c0_g1_i1	13.21	0	0	0	0	0	3.97	0	0
TRINITY_DN3905_c0_g3_i1	0	0	40.79	0	0	23.2	19.28	0	33.04
TRINITY_DN28452_c1_g1_i8	0	0	39.16	0	0.92	112.89	0.75	1.04	4.1
TRINITY_DN34501_c0_g1_i2	3.02	0	0	2.1	0	0	5.46	0	0
TRINITY_DN109399_c0_g2_i1	0	0	0	0	0	19.29	0	0	0
TRINITY_DN23242_c0_g1_i7	0.26	0	3.17	0	0	0	0	0.23	0
TRINITY_DN102064_c0_g1_i1	22.55	0	0	0	0	0	0	0	0
TRINITY_DN17765_c2_g2_i1	0	0	0	1.43	0.75	0	4.31	0	0
TRINITY_DN752_c0_g1_i1	17.19	0	0	46.77	1.11	0.51	84.47	1.14	0
TRINITY_DN100087_c0_g2_i1	0	0	0	0	7.16	0	0	0	0
TRINITY_DN9933_c0_g1_i1	0.88	0.66	0.42	0.45	1.61	0.15	0.76	1.95	0
TRINITY_DN4915_c3_g1_i4	1.98	0	0	0	0	3.63	0	0	0
TRINITY_DN100984_c0_g1_i1	0	0	0	0	0	0	0	9.73	0
TRINITY_DN98773_c0_g1_i1	16.54	0	0	0	0	0	0	0	0
TRINITY_DN93290_c0_g1_i1	0	0	0	0	0	0	0	7.11	0
TRINITY_DN13515_c0_g1_i2	0	0	0	0	2.82	0	0	2.32	0
TRINITY_DN5385_c0_g1_i13	1.95	0	0	0	1.25	0.84	1.76	1.5	2.04
TRINITY_DN97803_c0_g1_i1	0	0	0	0	2.66	0	0	14.88	0
TRINITY_DN21709_c2_g3_i1	0	0	0	0	2.64	0	0	0	0
TRINITY_DN10188_c0_g1_i10	0	0	0	0.19	0.41	0	0.5	1.09	0.15
TRINITY_DN1057_c0_g1_i33	4.65	2.66	3.87	2.86	7.2	1.16	4.48	6	0
TRINITY_DN8631_c0_g1_i9	0	0	0	5.76	0	0	0.99	0	0
TRINITY_DN118064_c0_g1_i2	0	0	0	0	10.58	0	0	0	0
TRINITY_DN134658_c0_g1_i1	0	0	8.69	0	0	0	0	0	0
TRINITY_DN89556_c0_g1_i1	1.5	4.04	0	1.06	1.11	0	0	0	0
TRINITY_DN88303_c0_g1_i1	0	0	0	0	0	0	4.3	0	0
TRINITY_DN128797_c0_g1_i1	0	0	0	0	0	0	0	0	0
TRINITY_DN6421_c2_g1_i1	0	0	0	0	0	0.87	0	0.98	1.28
TRINITY_DN125735_c0_g1_i1	0	0	0	0	0	22.54	0	0	0
TRINITY_DN7950_c0_g1_i2	0	0	6.7	0	0	0	0	0	5.44
TRINITY_DN25636_c1_g1_i1	0	0	0	0	7.39	0	0	8.1	0
TRINITY_DN14591_c0_g1_i7	0	0	0	0	14.26	0	0	0	0
TRINITY_DN76770_c0_g1_i1	0	0	4.63	0	0	2.6	0	0	7.53
TRINITY_DN31165_c5_g1_i1	0	0	0	8.32	0	0	0	0	0
TRINITY_DN13433_c0_g1_i15	0	6.92	11.44	1.96	0	0	3.93	3.85	0
TRINITY_DN11189_c0_g1_i4	0	0	0	0	0	0	1.11	0	0
TRINITY_DN8471_c3_g3_i1	0	0	15.73	0	9.49	0	7.63	0	0
TRINITY_DN115165_c0_g1_i1	0	0	0	0	0	13.11	0	0	0
TRINITY_DN132297_c0_g1_i1	0	0	0	0	0	0	0	0	0
TRINITY_DN969_c0_g1_i9	0	0	0	95.43	40.99	33.87	0	0	0
TRINITY_DN9179_c0_g1_i3	0	1.78	0	0	2.66	0	0	2.66	0
TRINITY_DN21862_c0_g1_i19	1.74	0	0	0	0.53	0	1.3	0.73	0.53
TRINITY_DN42297_c1_g2_i1	0	0	0	0	2.26	0	0	5.06	0
TRINITY_DN21923_c0_g1_i8	1.31	0	0	0	0.79	0	0	1.34	2.07
TRINITY_DN10648_c2_g1_i1	0	0	0	0	2.38	0	0	0	0
TRINITY_DN1996_c0_g1_i6	3.4	0	1.31	0	6.94	0	2.43	3.87	0
TRINITY_DN53448_c2_g1_i1	0	0	0	0	0	4.68	0	0	0
TRINITY_DN96747_c0_g1_i1	4.14	0	0	2.87	3.08	0	2.5	0	4.4
TRINITY_DN80508_c0_g1_i1	0	0	1.44	0	0	0.81	0	0	3.56
TRINITY_DN7085_c0_g1_i4	2.53	0	0	3.56	0	0.94	1.53	0	6.94
TRINITY_DN21965_c0_g1_i5	0.55	0	0.59	1.25	0.65	0.33	1.07	1.49	1.47
TRINITY_DN15776_c0_g1_i1	0	0	17.76	0	0	56.98	0	0	21.8
TRINITY_DN104237_c0_g1_i1	17.17	0	0	0	0	0	0	0	0
TRINITY_DN11020_c0_g3_i4	0	0	0	0	0	0	0	0	4.42
TRINITY_DN72605_c0_g1_i1	0	0	0	7.85	0	0	0	0	0
TRINITY_DN56413_c0_g1_i1	0	0	0	1.35	1.42	0	1.16	1.61	0
TRINITY_DN40402_c0_g2_i6	1.54	0	6.19	0	0	1.15	0	1.29	0
TRINITY_DN124570_c0_g1_i1	0	0	0	0	0	0	0	7.13	0
TRINITY_DN31930_c3_g1_i3	0	0	0	0	0	0.94	0	0	0
TRINITY_DN24436_c1_g1_i2	0	0	0	0	0	0	0	0	0
TRINITY_DN6039_c0_g1_i1	0	0	2.02	0	6.12	4.26	0	3.76	4.67
TRINITY_DN100616_c0_g1_i1	0	0	0	0	0	0	5.46	0	0
TRINITY_DN12024_c0_g1_i16	0	0	0	0	5.73	0	0.67	2.52	0
TRINITY_DN43888_c0_g1_i14	0	0	0	0	2.08	0	0	2.33	0
TRINITY_DN136012_c0_g1_i1	0	0	0	0	0	0	0	0	33.73
TRINITY_DN33_c0_g1_i4	0	0	3.86	0	0	2.59	0	0	0
TRINITY_DN54200_c1_g1_i1	0	0	0	0	4.06	0	0	0	0
TRINITY_DN12440_c0_g1_i1	0.28	1.15	0.75	0	2.8	0.21	0.85	2.24	0.16
TRINITY_DN119786_c0_g1_i1	0	0	0	0	0	2.9	0	0	0
TRINITY_DN64255_c0_g1_i1	0	0	0	0	0	0	0	0	0
TRINITY_DN11256_c0_g1_i1	0	0	0.45	0	0	0	0	4.76	1.66
TRINITY_DN130792_c0_g1_i1	0	0	0	0	0	0	0	0	27.06
TRINITY_DN24770_c4_g1_i1	2.7	0	0	0	0	0	0	2.25	0
TRINITY_DN135371_c0_g1_i1	0	0	0	13.81	0	0	0	0	0
TRINITY_DN5769_c1_g1_i1	3.04	8.07	0	0	0	0	0	0	0
TRINITY_DN2790_c0_g1_i5	0	0	2.39	5.68	0	0	1.29	0.87	0
TRINITY_DN133231_c0_g1_i1	0	4.65	2.31	0	0	0	0	1.45	0
TRINITY_DN17277_c1_g1_i1	0	0	0	0	0	5.73	0	0	0
TRINITY_DN29713_c0_g1_i1	0	0	4.67	0	13.19	0	0	2.95	0
TRINITY_DN67563_c0_g1_i1	0	7.28	0	0	2.03	0	1.65	0	0
TRINITY_DN93322_c0_g1_i1	0	0	32.74	0	0	0	0	0	0
TRINITY_DN27225_c0_g1_i2	0	0	0	0	0	0	0	0	10.56
TRINITY_DN333_c0_g1_i12	0	570.2	94.45	0	217.21	84.08	0.63	114.96	72.06
TRINITY_DN55919_c0_g1_i1	0	0	0	0	1.39	0	0	0	0
TRINITY_DN10565_c0_g1_i15	0	0	0	1.46	0	0	1.37	0	0
TRINITY_DN289_c3_g1_i3	0.69	0	0.92	1.22	0.51	1.55	1.87	2.02	2.29
TRINITY_DN64841_c0_g1_i1	0	0	0	0	4.4	0	0	4.88	0
TRINITY_DN11330_c0_g1_i4	5.35	0.92	1.36	0	1.74	0	1.97	0.78	0
TRINITY_DN654_c2_g1_i6	10.25	0	26.87	5.8	12.4	8.78	3.18	9.81	4.86
TRINITY_DN12676_c0_g2_i2	0	2.99	4.45	0	1.64	0	0	0	2.44
TRINITY_DN113374_c0_g1_i2	0	0	2.06	0.54	0.57	0.58	0	1.93	0
TRINITY_DN10735_c0_g1_i1	0	0	1.83	0	0	1	0	1.13	2.74
TRINITY_DN19971_c0_g1_i1	0	0	0	0	6.06	0	0	3.38	0
TRINITY_DN6150_c1_g1_i1	3.27	0	0	0	0	0	0	0	0
TRINITY_DN43782_c0_g1_i1	0	0	5.56	0	0	0	0	0	4.51
TRINITY_DN106879_c0_g1_i1	0	0	0	0	0	0	0	7	0
TRINITY_DN54243_c0_g1_i1	0	0	0	0	0	5.26	0	0	22.51
TRINITY_DN4375_c0_g1_i1	0	0	3.53	1.86	0	17.78	2.34	0	2.88
TRINITY_DN13098_c0_g1_i12	0	0	0	0	0	0	1.38	0	0
TRINITY_DN133392_c0_g1_i1	0	0	0	0	0	0	0	0	0
TRINITY_DN40274_c1_g3_i1	0	0	0	0	2.06	2.06	0	0	0
TRINITY_DN89071_c0_g1_i1	1.49	0	1.99	0	0	1.11	0	0	0
TRINITY_DN12714_c0_g1_i5	2.36	1.37	1.35	0.77	5.2	1.39	2.75	3.17	2.06
TRINITY_DN16156_c2_g5_i1	23.58	0	6.14	9.79	0	0	8.52	0	0
TRINITY_DN133197_c0_g1_i1	7.25	0	0	0	0	0	0	0	0
TRINITY_DN13437_c0_g1_i3	0	1.7	3.35	0	6	4.69	0	3.15	3.46
TRINITY_DN76317_c0_g1_i1	0	0	0	0	0	0	0	3.19	4.09
TRINITY_DN125426_c0_g1_i1	0	0	0	1.19	0	0	1.02	0	0
TRINITY_DN2715_c0_g1_i3	0	0	4.06	0	0	0	0	0	3.31
TRINITY_DN11147_c0_g1_i7	0	0	0	0	0	0	0	1.41	0
TRINITY_DN5495_c0_g1_i13	0	55.23	0	4.81	47.7	1.28	0	12.89	0
TRINITY_DN4345_c1_g2_i3	3.36	0	0	0	4.66	0	0.84	0	0
TRINITY_DN48541_c0_g1_i1	0	0	4.12	0	0	0	0	0	3.35
TRINITY_DN45766_c1_g2_i1	0	0	0	0	0	0	9.09	0	0
TRINITY_DN12362_c0_g4_i1	0	0	0	0	0	0	0	0	13.9
TRINITY_DN49925_c0_g1_i1	0	0	0	0	0	0	0	0	0
TRINITY_DN37714_c0_g1_i1	0	0	0	0	2.83	7.1	0	1.59	2.08
TRINITY_DN95113_c0_g1_i1	5.13	0	0	0	0	0	1.55	0	0
TRINITY_DN73425_c0_g1_i1	2.16	0	0	0	0	0	1.31	0	0
TRINITY_DN11285_c0_g1_i3	1.07	0	0	1.45	1.45	1.06	3.41	3	0.13
TRINITY_DN40440_c0_g1_i1	0	0	0	0	0	0	0	0	0
TRINITY_DN120757_c0_g1_i1	0	91.99	0	0	0	0	0	0	0
TRINITY_DN1688_c0_g1_i15	0	0	1.69	0	0	0.14	0	0.61	0.2
TRINITY_DN135000_c0_g1_i1	0	0	0	0	27.02	0	0	0	0
TRINITY_DN32095_c2_g1_i1	0	0	0	0	0	0	0	5	0
TRINITY_DN19590_c4_g1_i1	43.98	0	0	0	0	0	0	0	0
TRINITY_DN23341_c7_g1_i1	0	0	3.7	0	2.08	0	0	0	0
TRINITY_DN3575_c0_g1_i8	3.58	0	3.3	0.12	0	1.19	3.38	0	1.96
TRINITY_DN6591_c0_g2_i12	1.96	3.56	1.22	1.04	0.87	0	2.17	1.64	2.04
TRINITY_DN122044_c0_g1_i1	0	0	0	0	26.32	0	0	14.18	0
TRINITY_DN136260_c0_g1_i1	0	0	0	0	0	0	0	0	0
TRINITY_DN63524_c0_g1_i1	0	0	15.13	0	0	0	0	0	0
TRINITY_DN126378_c0_g1_i1	5.11	0	0	0	0	0	3.08	0	0
TRINITY_DN57758_c1_g1_i1	0	0	26.2	0	0	0	0	0	0
TRINITY_DN4584_c1_g1_i2	2.34	1.81	2.23	0.47	1.23	1.5	1.61	3.07	1.48
TRINITY_DN9181_c0_g1_i1	0	0	2.06	0	0	6.33	0	0	8.49
TRINITY_DN16093_c0_g2_i3	0	0	0	0	11.11	0	0	6.13	0
TRINITY_DN82364_c0_g1_i1	0	0	0	0	6.26	0	5.04	6.89	0
TRINITY_DN38331_c0_g1_i1	0	19.55	0	0	0	0	0	0	0
TRINITY_DN137585_c0_g1_i1	0	0	0	0	5.8	0	0	0	0
TRINITY_DN85959_c0_g1_i1	0	0	10.52	0	0	0	0	0	0
TRINITY_DN131055_c0_g1_i1	0	0	0	0	0	0	0	0	0
TRINITY_DN10297_c1_g2_i1	21.99	0	0	0	0	0	13.18	0	0
TRINITY_DN45193_c1_g1_i1	0	0	0	0	0	0	4.61	0	0
TRINITY_DN67992_c0_g1_i1	0	0	0	0	0	3.42	5.62	0	0
TRINITY_DN19834_c0_g1_i5	0	0	6.94	1.98	0	0	4.11	0	2.31
TRINITY_DN17746_c0_g1_i1	0	0	0	0	0	0	3.14	0	0
TRINITY_DN44073_c0_g1_i1	4.23	6.85	0	1.79	1.87	0	2.55	2.83	1.86
TRINITY_DN19244_c0_g2_i2	0	0	0	0	2.76	0	0	0.45	0
TRINITY_DN23141_c1_g2_i1	0	0	0	0	1.9	3.8	1.55	0	0
TRINITY_DN91520_c0_g1_i2	0	0	0	1.37	0	0	4.71	0	0
TRINITY_DN90837_c0_g1_i1	0	47.18	0	0	0	0	0	0	0
TRINITY_DN9934_c0_g1_i7	0.33	0	3.32	0	0	1.44	0.97	0.55	1.69
TRINITY_DN16845_c0_g1_i1	8.15	0	0	5.59	0	11.77	0	6.69	0
TRINITY_DN7565_c0_g1_i9	0	0	0	0.34	0	0	1.18	0	0
TRINITY_DN23348_c0_g1_i1	0	0	0	0	0	0	5.55	0	0
TRINITY_DN5860_c0_g1_i10	2.54	5.26	2.94	2.42	4.11	1.38	2.92	6.62	1.35
TRINITY_DN38494_c0_g1_i5	5.36	0	1.66	2.04	1.44	0.93	3.99	1.04	0.91
TRINITY_DN121406_c0_g1_i1	0	0	0	0	0	0	0	3.76	0
TRINITY_DN30504_c1_g1_i1	0	0	7.89	0	0	0	0	0	0
TRINITY_DN28393_c1_g2_i2	0	0	7.02	0	0	0	0	0	0
TRINITY_DN17289_c0_g1_i11	0.57	4.66	3.07	3.02	5.07	2.91	3	4.32	0
TRINITY_DN113123_c0_g1_i1	0	0	0	0	7	0	0	0	0
TRINITY_DN13623_c1_g1_i1	0	1.62	0	0.42	1.32	1.79	0.72	1	1.33
TRINITY_DN131725_c0_g1_i1	0	0	0	0	12.72	0	0	0	0
TRINITY_DN125241_c0_g1_i1	0	0	0	2.17	0	0	0	0	0
TRINITY_DN6678_c0_g1_i1	8.91	6.36	3.3	7.03	8.39	5.95	10.88	11.81	2.55
TRINITY_DN19610_c8_g1_i1	0	0	0	0	13.51	0	0	0	0
TRINITY_DN14653_c0_g1_i16	0	2.28	0	0	4.03	0	0.76	2.49	2.01
TRINITY_DN93359_c0_g1_i2	0	0	0	0	1.33	0.91	0	1.02	0
TRINITY_DN9960_c1_g3_i3	0	0	4.53	0	0	0	2.08	0	0
TRINITY_DN88216_c0_g1_i1	3.72	0	0	2.58	0	0	4.48	0	0
TRINITY_DN74386_c0_g1_i1	13.86	0	0	0	0	0	0	0	0
TRINITY_DN105223_c0_g1_i1	2.66	0	0	0	0.65	0	1.07	0	0
TRINITY_DN5919_c0_g1_i2	2.03	4.41	0.54	4.88	6.25	1.52	0	1.02	0
TRINITY_DN8265_c0_g1_i15	4	1.9	0	2.89	4.66	0.25	3.21	2.84	0.78
TRINITY_DN693_c2_g1_i1	5.51	0	0	0	8.21	0	0	0	0
TRINITY_DN720_c0_g1_i8	0	0	0	0	0.34	0	0.51	2.01	0
TRINITY_DN10744_c0_g1_i2	0	0	0	0	0	0	0	0	0
TRINITY_DN130424_c0_g1_i1	0	0	6.65	0	0	0	0	0	0
TRINITY_DN12295_c0_g4_i1	4.5	0	0	0	16.72	0	0	0	0
TRINITY_DN4537_c0_g1_i4	2.91	0	7.16	1.55	2.49	4.06	1.15	2.83	5.93
TRINITY_DN124333_c0_g1_i1	0	2.99	0	0	0	0	2.01	0	0
TRINITY_DN6977_c0_g1_i4	3.09	1.4	1.38	9.45	2.27	5.01	5.92	6.04	3.42
TRINITY_DN132315_c0_g1_i1	0	0	10.35	0	0	0	0	0	0
TRINITY_DN23006_c1_g1_i5	0	11.02	0	0	9.33	0	0	3.47	0
TRINITY_DN7971_c0_g1_i7	4.47	0	1.2	0.63	0	0	1.9	0	1.49
TRINITY_DN3836_c0_g1_i1	0	3.64	0	0	9.33	0	0	3.45	0
TRINITY_DN134555_c0_g1_i1	0	0	0	0	9.9	0	0	0	0
TRINITY_DN53264_c2_g1_i1	2.44	0	0	0	0	0	0.98	0	2.69
TRINITY_DN496_c0_g1_i2	0	0.98	0	0.71	8.53	0	194.41	25.47	42.55
TRINITY_DN66752_c0_g1_i1	0	0	20.4	0	0	0	0	0	0
TRINITY_DN285_c0_g1_i2	27.1	10.99	1.34	8.45	12.24	0.77	29.55	6.53	0.48
TRINITY_DN18699_c0_g1_i2	0	0	0	0	0	4.59	0	0	1.13
TRINITY_DN14062_c0_g1_i6	0	8.22	0	2.73	3.48	0	0	1.27	0
TRINITY_DN2440_c0_g1_i4	0	507.16	80.04	0	423.69	65.46	0	185.03	51.75
TRINITY_DN50891_c7_g1_i1	0	0	23.71	0	0	0	0	0	0
TRINITY_DN129521_c0_g1_i1	0	0	0	2.17	0	0	1.88	0	0
TRINITY_DN6247_c0_g1_i36	0	3.44	0.2	0	3.01	3.67	2.42	0	2.55
TRINITY_DN21137_c1_g1_i1	0	0	0	0	5.8	0	0	0	0
TRINITY_DN19797_c1_g1_i1	10.02	0	0	0	0	3.66	0	0	0
TRINITY_DN5881_c0_g2_i1	9.15	0	0	3.12	13.11	0	5.18	0	0
TRINITY_DN86537_c0_g1_i1	0	0	0	0	0	5.12	0	0	0
TRINITY_DN45490_c0_g2_i1	0	0	0	0	0	0	1.64	2.26	0
TRINITY_DN39369_c0_g2_i1	0	7.97	0	0	2.23	0	1.81	2.5	0
TRINITY_DN59516_c0_g1_i1	0	19.29	0	0	5.56	0	0	0	0
TRINITY_DN22076_c0_g1_i3	0	0	15.43	0	0	0	0	0	0
TRINITY_DN15591_c1_g6_i2	0	0	0	0	10.8	0	0	0	0
TRINITY_DN81764_c0_g1_i1	0	0	0	0	1.06	1.07	0	1.2	0
TRINITY_DN19421_c0_g2_i1	0	0	0	0	2.47	0	2	0	0
TRINITY_DN33299_c1_g1_i1	15.14	0	0	0	0	0	0	0	0
TRINITY_DN11904_c0_g1_i1	0	0	0	0	1.3	0	0	0.54	0
TRINITY_DN8008_c0_g1_i1	0	0	9.65	0	0	0	0	6.22	0
TRINITY_DN9496_c0_g2_i1	0	5.61	0	0	3.75	4.26	0	4.76	1.14
TRINITY_DN120397_c0_g1_i1	0	0	0	0	2.56	0	0	5.74	0
TRINITY_DN24058_c0_g1_i2	0	0	0	0	0	0	0	5.1	0
TRINITY_DN12860_c2_g1_i3	6.6	0	0	0	2.45	0	0	2.75	0
TRINITY_DN100395_c0_g1_i1	0	0	0	0	0	0	0	3.63	0
TRINITY_DN18997_c0_g1_i2	5.09	4.93	7.29	2.82	1.88	5.45	4.2	5.78	2.42
TRINITY_DN56753_c1_g1_i1	0	0	0	0	0	17.36	0	0	0
TRINITY_DN15986_c0_g1_i4	30.91	0	5.62	13.84	35.63	6.41	35.62	34	0
TRINITY_DN65208_c0_g1_i1	0	0	0	0	0	0	0	7.97	0
TRINITY_DN76245_c0_g1_i1	0	0	8.91	0	0	0	4.18	0	0
TRINITY_DN94049_c0_g1_i1	0	0	0	0	0	0	0	0	0
TRINITY_DN23400_c0_g2_i1	0	0	5.56	0	0	14.63	0	0	1.38
TRINITY_DN10952_c0_g1_i1	0	0	0	0	0	0	0	4.19	0
TRINITY_DN31233_c0_g1_i3	0	1.43	1.42	0	0.78	0.4	0	0.44	2.34
TRINITY_DN348_c3_g1_i5	0	0	0	0	0	0	1.94	0	0
TRINITY_DN14531_c0_g1_i11	0.25	2.41	0.17	0.18	2.49	0.29	0.53	0	0
TRINITY_DN23140_c0_g1_i1	0	3.15	3.13	1.65	7.77	6.11	1.41	10.77	1.29
TRINITY_DN121861_c0_g1_i1	0	0	0	0	0	0	0	0	25.99
TRINITY_DN56022_c1_g1_i1	0	0	0	0	0	2.92	0	0	0
TRINITY_DN136524_c0_g1_i1	0	0	25.49	0	0	0	0	0	0
TRINITY_DN14161_c3_g1_i1	0	0	0	0	0	0	0	0	0
TRINITY_DN216_c1_g1_i1	0	0	202.72	0	0	0	0	0	0
TRINITY_DN102092_c0_g1_i1	0	0	0	0	0	0	0	13.83	0
TRINITY_DN13038_c2_g1_i1	0	0	4.44	0	0	0	0	0	0
TRINITY_DN80723_c0_g1_i1	0	0	0	0	0	1.81	0	0	1.33
TRINITY_DN6890_c0_g1_i3	2.02	0	1.35	0.71	1.49	0	1.83	0	0
TRINITY_DN27057_c0_g1_i1	0	0.97	0	0.76	3.67	0	0.43	0.3	0
TRINITY_DN81004_c0_g1_i1	0	0	0	0	0	0	0	13.83	0
TRINITY_DN21551_c1_g1_i1	0	0	0	0	0	0	0	0	0
TRINITY_DN55399_c0_g2_i1	0	0	0	0.91	0	0	0.79	0	0
TRINITY_DN10091_c0_g1_i11	2.07	0	0	2.44	1.1	1.55	0	1.16	0
TRINITY_DN31499_c2_g1_i1	0	0	10.5	0	0	0	4.97	6.79	0
TRINITY_DN33679_c0_g3_i1	0.71	0	1.9	0.5	0	1.59	0.43	0.59	0.78
TRINITY_DN14931_c0_g1_i1	0.59	2.41	0.4	0.63	4.14	0.44	1.43	1.74	0
TRINITY_DN79663_c0_g1_i1	0	0	0	0	0	0	8.13	0	0
TRINITY_DN14528_c1_g2_i1	0	0	0	0	10.31	0	0	0	0
TRINITY_DN48924_c0_g1_i1	0	0	20.82	0	0	24.23	0	0	0
TRINITY_DN14584_c0_g2_i1	0	0	0	8.34	0	0	0	0	0
TRINITY_DN10819_c0_g1_i2	2.78	0	2.21	5.6	0	9.91	4.86	0	20.12
TRINITY_DN80052_c0_g1_i1	0	0	0	0	0	0	13.27	0	0
TRINITY_DN2587_c0_g1_i11	23.6	0	23.09	7.83	12.01	28.96	23.02	7.34	32.88
TRINITY_DN2205_c2_g1_i1	0	0	0	0	6.69	0	5.42	0	0
TRINITY_DN74415_c0_g1_i1	7.25	0	0	0	0	0	4.36	0	0
TRINITY_DN87458_c0_g1_i1	0	0	0	0	0	0	5.84	0	0
TRINITY_DN11523_c0_g2_i1	0	0	6.21	0	0	0	0	0	6.78
TRINITY_DN85657_c0_g1_i1	0	0	0	14.86	0	0	0	0	21.24
TRINITY_DN3651_c0_g2_i1	0	7.15	0	0	3.98	0	0	2.24	0
TRINITY_DN21810_c0_g1_i5	0.26	1.41	1.18	0.55	0	3.11	0.94	0.96	0.86
TRINITY_DN51116_c0_g1_i1	6.52	0	0	0	0	0	0	0	0
TRINITY_DN17326_c3_g2_i2	38.27	54.16	0	24.63	36.2	0	46.38	13.66	0
TRINITY_DN32890_c0_g1_i2	0	0	0	0	4.67	0	0	0	0
TRINITY_DN136796_c0_g1_i1	0	0	0	0	0	0	0	0	0
TRINITY_DN49739_c0_g1_i2	0	0	1.95	1.02	0	1.08	0	0	1.59
TRINITY_DN42073_c0_g1_i19	0.49	1.97	0	1.53	2	0	0.84	0	0
TRINITY_DN18116_c0_g1_i1	0	0	0	0	4.34	0	0	0	0
TRINITY_DN125718_c0_g1_i1	0	0	0	0	0	0	0	0	0
TRINITY_DN33652_c0_g2_i1	0	0	4.56	0	0	0	4.19	0	0
TRINITY_DN21076_c1_g1_i1	3.38	0	0	1.19	0	0	0	0	3.69
TRINITY_DN28332_c0_g1_i1	0	0	0.61	0.97	1.35	0	0	1.15	1.53
TRINITY_DN27431_c0_g1_i2	0	0	5.22	0	0	1.11	0	0	0
TRINITY_DN73460_c0_g1_i1	0	0	11.14	0	0	0	0	0	0
TRINITY_DN4225_c0_g1_i4	25.95	28.4	11.56	22.15	36.04	25.79	26.7	31.33	15.89
TRINITY_DN43346_c0_g1_i1	0	0	0	1.78	0	0	0	0	0
TRINITY_DN49960_c0_g1_i1	0	0	15.43	0	0	0	0	0	0
TRINITY_DN64514_c0_g1_i1	0	0	0	0	0	0	0	0	12.37
TRINITY_DN37849_c0_g1_i1	0	0	0	0	0	0	0	0	0
TRINITY_DN8368_c0_g1_i7	1.73	0	0	0	0	0.34	0.66	0	0.41
TRINITY_DN75615_c0_g1_i2	0	7.59	0	0	0	0	0	2.38	0
TRINITY_DN38144_c0_g1_i1	0	5.55	0	0	4.61	0	0	3.46	0
TRINITY_DN3897_c0_g2_i1	19.31	0	0	11.1	0	0	5.49	0	0
TRINITY_DN2559_c0_g1_i3	1.02	0	0.63	0.46	0	2.34	3.62	0.97	1.77
TRINITY_DN58618_c0_g1_i1	0	0	0	0	9.16	0	0	0	0
TRINITY_DN4189_c0_g1_i15	1.81	0	0	0	0	0	0	0	0
TRINITY_DN32149_c0_g1_i2	1.51	1.36	0	0	1.11	0.38	0	0.84	0
TRINITY_DN76851_c0_g1_i1	0	0	0	0	12.01	0	0	0	0
TRINITY_DN31545_c0_g1_i1	2.03	8.57	0	1.23	1.15	6.16	3.27	2.6	1.05
TRINITY_DN5451_c0_g1_i3	0	0	0	1.52	0.82	2.92	0	6.42	0
TRINITY_DN69897_c0_g1_i1	0	0	0	0	2.4	0	0	0	3.46
TRINITY_DN92169_c0_g1_i1	0	0	0	0	0	0	0	0	0
TRINITY_DN9349_c0_g1_i1	0	0	0	0	0	0	0	0	0
TRINITY_DN67028_c0_g1_i1	0	0	9.09	1.6	1.69	0	0	0	0
TRINITY_DN5159_c0_g1_i2	1.13	0	0	0	3.18	0	0.86	1.29	0
TRINITY_DN131424_c0_g1_i1	0	0	0	0	4.02	0	0	4.46	0
TRINITY_DN37190_c0_g1_i1	0	0	0	0	0	0	10.84	0	0
TRINITY_DN7284_c0_g1_i1	0	9.44	0	0	5.17	1.74	0	7.81	1.28
TRINITY_DN14938_c7_g1_i1	0	0	31.46	0	0	0	0	0	0
TRINITY_DN1859_c0_g1_i2	0	0	0	0	2.33	3.36	6.64	4.94	3.16
TRINITY_DN133932_c0_g1_i1	0	0	0	0	0	0	0	7	0
TRINITY_DN42205_c3_g1_i1	0	0	0	0	0	0	6.51	26.55	0
TRINITY_DN10181_c3_g1_i1	0	0	0	0	0	0	6.9	0	0
TRINITY_DN1381_c1_g1_i1	0	0	0	0	0	6.3	0	0	0
TRINITY_DN4648_c1_g1_i1	3.03	0	0	0	2.24	0	0.91	0	0
TRINITY_DN50813_c0_g1_i4	0	0	0.21	0.3	0	0.71	3.04	0	0
TRINITY_DN50384_c1_g2_i1	4.26	0	0.95	2	1.05	0	1.72	2.38	0
TRINITY_DN8470_c0_g1_i1	0.46	2.5	0	0	0.68	0	0.84	0.39	1.02
TRINITY_DN39642_c0_g1_i1	0	0	0	0	0	0	0	2.77	0
TRINITY_DN7445_c2_g1_i1	0	0	0	0	0	0	0	4.15	0
TRINITY_DN22015_c0_g1_i1	0	0	0	0	2.24	0	0	0	0
TRINITY_DN15547_c1_g3_i1	0	0	0	0	0	0	0	0	0
TRINITY_DN31202_c2_g1_i1	0	0	0	0	0	0	0	0	0
TRINITY_DN11618_c0_g1_i1	0	4.71	0.78	3.27	2.99	3.48	0.7	0.49	1.28
TRINITY_DN33477_c0_g1_i2	0	0	0	0	29.46	0	0	15.49	0
TRINITY_DN63296_c0_g1_i1	0	0	0	0	0	0	6.78	0	0
TRINITY_DN81080_c0_g1_i1	0	12.16	6.03	0	0	0	0	0	0
TRINITY_DN26234_c0_g1_i1	3.35	0	0	0	0	0	0	2.79	0
TRINITY_DN28372_c1_g1_i3	0	0	0	0	1.28	0	0.45	1.25	0.82
TRINITY_DN58529_c0_g1_i1	0	0	0	0	0	0	0	1.59	0
TRINITY_DN122422_c0_g1_i1	0	0	0	6.94	0	0	4.01	0	3.56
TRINITY_DN27802_c0_g1_i1	5.91	0	0	0	8.8	0	3.55	0	0
TRINITY_DN103133_c0_g1_i1	0	0	0	0	0	0	0	7.83	0
TRINITY_DN107261_c0_g1_i1	0	0	0	7.29	0	0	9.53	0	0
TRINITY_DN17075_c0_g1_i6	0	5.53	0	0	0	0	0.62	0.86	3.38
TRINITY_DN1676_c1_g1_i17	0	0	0	1.95	0	0	0	0	0
TRINITY_DN121451_c0_g1_i1	0	0	0	0	0	0	0	10.99	0
TRINITY_DN35299_c0_g1_i15	0	0	0	0	0	11.27	0	0	15.73
TRINITY_DN8693_c4_g1_i7	0	0	0	0	3.56	0	0	0	0
TRINITY_DN80807_c0_g1_i1	8.96	0	0	0	0	0	0	0	0
TRINITY_DN129247_c0_g1_i1	0	0	0	0	0	0	0	9.36	0
TRINITY_DN67043_c0_g1_i1	0	0	0	0	0	0	1.24	1.72	0
TRINITY_DN12125_c0_g1_i2	0	0	0	0.75	0	1.58	0	0	0
TRINITY_DN52017_c0_g1_i1	0	0	0	0	0	0	0	9.73	0
TRINITY_DN67496_c0_g1_i1	0	0	0	0	0	0	0	4.15	0
TRINITY_DN104266_c0_g1_i1	2.78	2.5	0	0	0.68	0	0	0.78	0
TRINITY_DN593_c0_g1_i11	1.28	120.51	3.83	1.02	184.35	7.52	1.13	115.51	5.95
TRINITY_DN20167_c0_g2_i1	1.61	12.98	2.15	0	3.23	0	0	1.35	0
TRINITY_DN102177_c0_g1_i1	3.32	0	0	0	0	0	2	0	0
TRINITY_DN92796_c0_g1_i1	0	0	0	0	1.82	0	0	0	0
TRINITY_DN30666_c0_g1_i1	0	0	0	0	0	0	0	0	0
TRINITY_DN48509_c0_g1_i1	0	0	0	0	0	0	1.91	0	0
TRINITY_DN89229_c0_g1_i1	0.62	0	1.66	0.88	1.37	0.46	0.38	1.04	2.74
TRINITY_DN77698_c0_g1_i1	0	0	0	1.54	1.63	0	0	3.68	0
TRINITY_DN114725_c0_g1_i1	0	0	0	0	0	0	0	28.07	0
TRINITY_DN125671_c0_g1_i1	0	0	1.04	0	2.3	0	0	0	0
TRINITY_DN29609_c0_g1_i1	0	0	0	0	3.61	0	0	12.08	5.12
TRINITY_DN9808_c0_g1_i5	0.69	0	1.85	0.49	1.02	0	1.77	4.06	0
TRINITY_DN8376_c3_g1_i2	0	10.84	0	0	6.06	0	0	3.41	0
TRINITY_DN12191_c0_g1_i7	4.55	0	25.03	0	0	0	2.55	0	12.67
TRINITY_DN9931_c0_g1_i2	0	0	0	0	0	0	0	0	0
TRINITY_DN75497_c0_g1_i1	0	0	0	0.84	0	2.67	0	1	0
TRINITY_DN17825_c0_g1_i1	1.43	7.71	0	1.01	2.12	0	0	1.2	0
TRINITY_DN2501_c0_g1_i4	0	0	0	2.22	0	2.48	5.51	0	9.87
TRINITY_DN115664_c0_g1_i1	0	0	0	0	0	1.76	1.44	0	0
TRINITY_DN3822_c0_g1_i7	2.13	0	0	1.5	1.49	0	2.03	0	0
TRINITY_DN34278_c0_g1_i1	22.38	0	0	33.53	5.22	0	0	0	0
TRINITY_DN65104_c0_g1_i2	0	0	0	0	0	0	0	0	0
TRINITY_DN58980_c0_g1_i1	0	0	0	0	0	0	0	0	0
TRINITY_DN78631_c0_g1_i1	0	0	0	0	0	0	0	0	0
TRINITY_DN121911_c0_g1_i1	0	0	6.7	0	0	0	0	0	0
TRINITY_DN77260_c0_g1_i1	0	0	7.54	0	2.12	0	0	4.75	0
TRINITY_DN1225_c0_g1_i3	31.79	0	12.06	46.07	11.77	0	33.8	9.48	7.39
TRINITY_DN5836_c0_g1_i5	54.48	133.45	50.52	71.52	159.06	118.18	60.7	152.08	68.26
TRINITY_DN35637_c0_g4_i1	4.14	0	0	0	0	0	4.99	0	0
TRINITY_DN90_c0_g1_i3	7	0	0	7.42	0	0	3.81	0.26	0
TRINITY_DN12153_c1_g4_i1	0	0	0	0	0	0	1.62	2.24	0
TRINITY_DN14543_c1_g2_i1	0	0	0	0	5.54	0	0	1.7	0
TRINITY_DN105135_c0_g1_i1	0	0	0	0	0	0	4.35	3	0
TRINITY_DN57055_c0_g1_i1	0	0	0	0	0	0	0	4.19	0
TRINITY_DN34686_c0_g1_i1	0	0	0	0	0	1.88	0	0	0
TRINITY_DN60494_c0_g1_i2	1.91	0	0	1.34	0	0	1.15	0	0
TRINITY_DN98690_c0_g1_i1	0	0	0	0	0	0	0	0	15.21
TRINITY_DN111553_c0_g1_i1	0	0	0	0	0	0	0	0	20.5
TRINITY_DN70107_c0_g1_i1	0	0	0	0	0	0	0	1	2.63
TRINITY_DN8954_c0_g1_i6	1.78	1.41	0	0	1.86	0.42	0.97	0.8	0.5
TRINITY_DN98268_c0_g1_i1	0	0	0	0	0	0	10.25	0	0
TRINITY_DN8453_c0_g1_i7	0	7.77	0	0	15.19	0	1.76	12.18	0
TRINITY_DN20176_c0_g1_i4	0	3.54	0	0	2.1	1.98	0	0	2.89
TRINITY_DN80748_c0_g1_i1	0	0	0	0	5.4	0	0	0	0
TRINITY_DN96507_c0_g1_i1	0	0	0	0	11.07	0	0	24	0
TRINITY_DN133614_c0_g1_i1	4.41	0	0	0	3.28	0	0	3.66	0
TRINITY_DN110183_c0_g1_i1	0	0	0	0	0	0	7.03	0	0
TRINITY_DN59968_c1_g1_i1	0	0	5.66	0	3.22	0	0	0	0
TRINITY_DN30785_c3_g1_i3	0	0	0	0	0	0	0	0	41
TRINITY_DN16726_c0_g1_i1	0.92	0	0	0	2.73	0	1.68	0.77	0
TRINITY_DN128384_c0_g1_i1	0	0	4.96	0	0	0	0	0	0
TRINITY_DN48610_c1_g1_i1	0	0	4.09	0	0	0	0	2.58	0
TRINITY_DN45841_c0_g1_i1	22.55	0	0	7.7	0	0	0	0	0
TRINITY_DN122406_c0_g1_i1	0	0	0	15.11	0	0	0	0	0
TRINITY_DN6798_c1_g1_i4	0.76	2.41	0.34	0.57	2.81	0.66	1.09	1.25	0.7
TRINITY_DN63607_c0_g1_i1	2.32	0	0	3.24	0	0	1.4	0	0
TRINITY_DN11851_c0_g1_i4	0.48	1.82	1.27	1.06	2.45	1.81	0.66	1.21	1.79
TRINITY_DN122064_c0_g1_i1	0	0	0	0	0	0	2.43	0	0
TRINITY_DN40717_c0_g1_i4	6.3	0	0	0	0	0	2.54	4.96	0
TRINITY_DN21873_c0_g1_i1	0	0	0	0	0	2.7	0	3.05	0
TRINITY_DN13350_c0_g1_i1	11.91	0	0	4.26	1.59	3.61	9.5	1.68	0
TRINITY_DN119651_c0_g1_i1	55.7	0	0	0	0	0	0	0	0
TRINITY_DN35776_c1_g1_i2	0	0	0	0	0	0	0	0	10.09
TRINITY_DN12030_c0_g1_i13	696.6	0	3.66	541.49	0	0	734.4	0	0
TRINITY_DN10171_c0_g1_i2	2.1	0	0	0	0.89	0	2.54	0	0
TRINITY_DN131726_c0_g1_i1	8.03	0	0	0	0	5.8	0	0	0
TRINITY_DN133039_c0_g1_i1	1.7	0	0	2.39	0	0	2.06	0	0
TRINITY_DN24313_c0_g1_i1	0	0	0	0	0	0	0	0	0
TRINITY_DN32224_c0_g2_i1	2.47	0	0	0	0	0	5.97	0	0
TRINITY_DN1276_c0_g1_i5	2.47	4.69	3.46	8.35	9.7	10.46	4.55	5.96	2.35
TRINITY_DN22525_c0_g2_i9	0	0	7.03	0	9.81	0	0	7.49	0
TRINITY_DN8129_c4_g1_i1	14.84	0	0	0	0	0	8.9	0	0
TRINITY_DN106218_c0_g1_i1	4.63	0	0	1.62	0	0	0	0	2.51
TRINITY_DN131926_c0_g1_i1	0	0	11.37	0	2.13	0	0	0	0
TRINITY_DN91034_c0_g1_i1	14.18	0	0	0	10.58	0	0	0	0
TRINITY_DN63909_c0_g1_i1	8.94	0	0	0	0	0	0	0	0
TRINITY_DN42050_c0_g1_i10	0	0	0	0	0	0	0	0	0
TRINITY_DN75005_c0_g1_i1	8.67	0	0	0	0	12.51	0	0	0
TRINITY_DN66048_c0_g1_i1	0	0	0	0	0	0	14.68	0	0
TRINITY_DN6304_c0_g1_i23	0	0	0.69	2.24	0	0	0.71	3.32	1.75
TRINITY_DN792_c0_g1_i10	19.38	13.77	5.46	264.32	289.77	117.35	2.47	5.97	1.12
TRINITY_DN124674_c0_g1_i1	0	0	0	3.61	0	0	0	0	0
TRINITY_DN6234_c1_g1_i1	0	0	0	0	0	0	0	0	0
TRINITY_DN4144_c0_g1_i1	0	6.02	0.74	0	4.5	1.67	0.37	3.26	1.84
TRINITY_DN1589_c0_g1_i2	6.88	0	0.57	5.34	0	0	35.24	0	0
TRINITY_DN128037_c0_g1_i1	0	0	0	0	0	0	0	8.3	0
TRINITY_DN30_c0_g2_i4	2.37	7.98	0	0	6.9	0	3.43	5.94	5.4
TRINITY_DN51135_c1_g1_i1	0	0	0	0	0	0	0	0	13
TRINITY_DN40659_c0_g1_i1	0	0	13.41	0	0	3.78	0	4.28	5.44
TRINITY_DN94761_c0_g1_i1	0	0	0	0	0	0	10.09	0	0
TRINITY_DN11008_c0_g1_i2	0.81	0	0	0	1.79	1.53	2.73	2.36	0
TRINITY_DN7080_c0_g1_i9	0	0	1.49	0.79	0	0.46	1.53	0	0
TRINITY_DN47750_c0_g1_i1	0	0	0	0	0	3.3	2.71	0	4.76
TRINITY_DN32903_c0_g3_i1	5.6	0	0	0	0	0	1.69	0	0
TRINITY_DN7685_c1_g1_i2	2.84	2.07	0	3.05	0.8	4.31	0.65	0	0
TRINITY_DN53656_c0_g1_i1	0	0	0	0	0	0	0	0	10.98
TRINITY_DN126030_c0_g1_i1	10.18	0	0	0	0	0	2.05	5.65	0
TRINITY_DN24954_c0_g1_i1	1.81	0	0	0.85	0	0	0	3.54	1.33
TRINITY_DN90810_c0_g1_i1	0	0	0	0	0	0	0	0	0
TRINITY_DN7184_c0_g1_i6	0	0	0	0	3.47	0	0	1.04	0
TRINITY_DN107401_c0_g1_i1	3.42	0	9	0	0	0	0	0	0
TRINITY_DN22036_c1_g1_i1	0	0	11.67	0	0	0	0	7.57	9.45
TRINITY_DN14231_c5_g1_i1	0	0	6.26	0	0	0	0	0	0
TRINITY_DN75765_c0_g1_i1	3.21	0	0	0	1.19	0	0	2.68	0
TRINITY_DN10636_c0_g1_i18	0	0	0	0	0.46	1.34	0	0	0
TRINITY_DN74502_c0_g1_i1	0	0	0	6.13	0	0	0	0	0
TRINITY_DN1200_c0_g1_i5	41.52	61.78	0	42.84	51.17	0	38.68	49.39	0
TRINITY_DN19129_c0_g1_i1	0	0	1.23	0	5.43	0	0.56	3.08	1.01
TRINITY_DN13158_c0_g1_i1	9.71	0	0	1.7	5.4	0	8.79	2.03	0
TRINITY_DN40371_c1_g2_i4	0	0	0	0	0	0	6.46	0	0
TRINITY_DN14501_c1_g1_i1	0	0	17.05	0	0	0	0	0	0
TRINITY_DN76693_c0_g1_i1	0	0	0	0	0	0	0	0	7.8
TRINITY_DN13648_c1_g1_i1	0	28.83	0	0	0	0	0	0	0
TRINITY_DN36829_c0_g1_i1	0	0	8.17	0	0	0	0	0	0
TRINITY_DN11768_c0_g1_i2	0	0	1.19	1.26	0.66	4	0	0.75	0.98
TRINITY_DN8215_c0_g1_i3	0	0	8.01	0	0	9.32	0	0	15.37
TRINITY_DN94001_c0_g1_i1	0	0	0	0	8.92	0	0	0	0
TRINITY_DN42375_c0_g1_i1	2.73	0	0	1.92	0	0	0.82	0	0
TRINITY_DN136283_c0_g1_i1	0	0	0	0	0	0	0	0	0
TRINITY_DN29030_c2_g2_i1	0	0	8.27	0	4.79	0	3.87	0	0
TRINITY_DN22075_c0_g1_i8	0	0	3.39	0	0	3.46	0	0	0
TRINITY_DN14590_c0_g1_i5	0	0	0	0	0	0	8.91	0	0
TRINITY_DN91396_c0_g1_i1	0	0	18.78	0	0	0	0	6.05	0
TRINITY_DN122301_c0_g1_i1	0	32.13	0	0	0	9.06	0	0	0
TRINITY_DN4573_c0_g1_i4	0	3.73	1.64	0	4.08	0	0	8.59	4.09
TRINITY_DN99712_c0_g1_i1	0	0	0	0	0	13.11	0	0	0
TRINITY_DN6933_c0_g1_i4	4.73	0	0.56	1.83	0	4.67	1.57	0	0
TRINITY_DN11229_c0_g3_i1	6.05	0	0	0	0	4.41	0	0	12.63
TRINITY_DN101985_c0_g1_i1	0	0	0	0	0	0	8.13	0	0
TRINITY_DN51070_c0_g1_i1	0	21.95	0	0	0	0	0	0	0
TRINITY_DN37407_c0_g1_i3	0	0	11.22	0	0	0	0	0	0
TRINITY_DN108937_c0_g1_i1	0	0	0	0	0	0	1.6	2.21	0
TRINITY_DN90781_c0_g1_i1	0	0	0	0	0	13.32	0	0	0
TRINITY_DN35972_c3_g1_i1	0	0	0	0	1.35	0	0	0	5.96
TRINITY_DN93885_c0_g1_i1	0	0	0	0	0	0	0	0	0
TRINITY_DN6803_c0_g2_i3	1.99	0	0	0.87	1.94	3.25	0	0	1.93
TRINITY_DN12769_c3_g1_i1	0	0	0	0	0	0	0	0	0
TRINITY_DN46519_c0_g1_i3	3.65	5.36	6.58	0	5.04	11.4	6.96	0.9	1.16
TRINITY_DN15291_c0_g1_i3	0	5.23	0	0	1.43	0	0.59	4.05	0
TRINITY_DN13351_c1_g2_i1	4.9	0	1.64	2.58	0.9	0	2.22	0	0
TRINITY_DN6394_c1_g1_i2	2.3	0	0	0	1.71	0	2.78	0	0
TRINITY_DN46990_c0_g1_i1	0	0	0	0	0	0	0	0	0
TRINITY_DN103070_c0_g1_i1	0	11.93	0	0	3.38	0	0	0	0
TRINITY_DN86510_c0_g1_i1	0	0	5.04	0	0	0	2.32	0	0
TRINITY_DN1938_c17_g1_i1	1.94	5.2	0	1.36	11.5	0	1.17	3.24	0
TRINITY_DN13676_c0_g1_i6	0	0	0	0	6.36	0	0	7	0
TRINITY_DN8615_c1_g1_i2	0	0	7.29	0	0	8.14	0	0	1.99
TRINITY_DN18070_c0_g1_i1	1.65	2.45	0	0.79	0	0	0	1.08	0
TRINITY_DN40321_c0_g1_i1	0	2.26	1.12	0.59	0	1.88	1.01	0.7	0
TRINITY_DN20955_c7_g2_i1	15.55	0	0	0	0	22.02	0	0	0
TRINITY_DN17395_c0_g2_i1	0	8.63	0	0	0	0	0	5.42	0
TRINITY_DN77225_c0_g1_i1	1.06	0	0	1.49	0.78	0	0	0	1.16
TRINITY_DN32239_c1_g2_i1	0	0	0	0	0.98	0	0.8	3.34	0
TRINITY_DN17940_c0_g2_i9	2.66	0	0	0	0.98	0	0	2.23	0
TRINITY_DN122432_c0_g1_i1	0	0	0	0	0	0	0	9.54	0
TRINITY_DN11990_c1_g4_i1	2.39	0	12.68	0	1.77	0	0	3.99	0
TRINITY_DN79342_c0_g1_i1	0	0	0	0	2.72	0	2.21	0	0
TRINITY_DN12835_c2_g2_i4	0	0	0	0	3.62	2.37	0	0.89	0
TRINITY_DN108180_c0_g1_i1	0	0	0	0	0	0	0	16.63	0
TRINITY_DN24676_c0_g1_i9	0	0	2.35	0	0	0	0	0	0
TRINITY_DN6041_c0_g1_i5	14.01	7.57	11.24	17.1	7.11	10.47	11.29	7.83	8.23
TRINITY_DN66867_c0_g1_i1	0	0	0	0	0	0	0	10.54	0
TRINITY_DN67924_c0_g1_i2	0	0	19.71	3.5	0	0	0	0	0
TRINITY_DN113219_c0_g1_i1	0	0	0	0	0	0	0	7.5	0
TRINITY_DN17454_c0_g1_i2	0	0	0	0	0	1.11	0	0	1.63
TRINITY_DN88970_c0_g1_i1	0	0	0	0	0	0	0	3.76	0
TRINITY_DN49265_c0_g1_i3	11.5	0	0	0	0	0	0	0	0
TRINITY_DN17860_c0_g1_i1	0	0	3.91	0	2.2	13.13	0	0	3.18
TRINITY_DN37801_c0_g1_i1	0	0	0	0	0	0	0	0	0
TRINITY_DN50301_c0_g1_i1	0	0	2.03	0	2.25	1.13	0.92	0	0
TRINITY_DN24693_c4_g1_i1	0	5.5	0	0	0	0	0	3.43	0
TRINITY_DN137433_c0_g1_i1	0	12.63	0	0	0	0	0	0	0
TRINITY_DN4954_c0_g1_i1	0	0	0.77	0	0	4.13	0	0.8	2.25
TRINITY_DN96630_c0_g1_i1	0	0	0	0	0	0	0	0	0
TRINITY_DN1341_c1_g1_i11	0.88	0	0	0	0	0	2.75	0	0
TRINITY_DN9798_c0_g4_i1	0	0	0	0	0	0	0	0	0
TRINITY_DN90783_c0_g1_i1	3.54	0	0	0	0.87	0	0	0.99	0
TRINITY_DN6751_c0_g1_i2	2.66	0	0.97	0.69	2.32	2.58	1.94	1.03	1.19
TRINITY_DN22402_c0_g1_i2	2.89	0.82	5.21	1.66	3.29	4.27	6.21	5.29	4.68
TRINITY_DN2976_c0_g1_i2	0	0	55.7	0	0	114.24	0	0	54.13
TRINITY_DN36421_c0_g1_i8	0	8.34	0	0	8.85	0	1.57	7.31	3.37
TRINITY_DN95879_c0_g1_i1	0	0	23.55	0	0	0	0	0	0
TRINITY_DN6050_c0_g1_i13	4.85	19.83	10.28	5.14	11.55	3.64	2.44	7.66	13.35
TRINITY_DN11508_c0_g1_i1	1.91	0	0.85	0.45	4.69	2.39	2.31	2.13	0
TRINITY_DN54563_c0_g3_i2	2.59	0	0	1.82	0	0	1.56	0	0
TRINITY_DN7497_c1_g1_i8	0	0	5.33	0	0	2.3	0.7	0	0
TRINITY_DN122491_c0_g1_i1	0	0	2.81	0	0	4.71	0	0	2.29
TRINITY_DN18702_c4_g1_i1	4.53	0	0	0	1.12	2.25	1.82	2.52	0
TRINITY_DN58508_c0_g1_i1	9.58	0	0	0	0	0	0	0	0
TRINITY_DN40323_c0_g1_i1	2.32	0	0	0	0	0	1.87	0	0
TRINITY_DN62896_c0_g1_i2	0	0	0	0	0	0	0.84	0	1.52
TRINITY_DN9389_c0_g1_i11	0	7.19	0	0	0	0	0	4.47	0
TRINITY_DN61631_c0_g1_i1	0	0	0	0	6.57	0	0	0	0
TRINITY_DN21217_c0_g1_i14	0.93	0	0	0	0	0	1.07	0	0
TRINITY_DN15293_c0_g1_i3	0	0	0	0	3	0	0	0	0
TRINITY_DN103116_c0_g1_i1	0	0	20.82	0	0	0	0	0	0
TRINITY_DN67196_c0_g1_i1	0	0	17.05	0	0	0	0	0	0
TRINITY_DN20082_c0_g2_i2	0	0	37.14	0	79.36	43.05	9.11	49.11	15.05
TRINITY_DN3933_c0_g1_i1	5.6	7.93	3.55	3.25	16.75	2.63	6.18	5.93	1.55
TRINITY_DN26558_c2_g1_i1	0	0	0	0	0	0	0	6.14	0
TRINITY_DN14540_c0_g1_i1	2.75	0	0	0	0	0	0	0	0
TRINITY_DN15685_c0_g1_i4	2.51	3.41	2.16	1.27	5.02	2.83	2.71	3.16	1.6
TRINITY_DN110178_c0_g1_i1	0	0	10.2	0	0	0	0	0	0
TRINITY_DN22787_c0_g1_i1	0	0	0	0.38	1.98	0	0	4.05	0
TRINITY_DN64604_c0_g1_i1	0.94	0	0	1.33	0	2.11	0	0	0
TRINITY_DN12847_c8_g1_i1	0	0	0	0	0	0	2.21	0	0
TRINITY_DN23149_c1_g1_i1	0	0	0	0	0	0	7.17	0	0
TRINITY_DN9002_c0_g1_i1	0	0	0	0	0	10.08	0	0	19.38
TRINITY_DN32271_c0_g1_i3	0	0	0	1.17	0	0	2.37	1.4	0
TRINITY_DN34060_c1_g1_i2	1.83	4.91	0	1.28	1.36	0	0	0	0
TRINITY_DN12425_c0_g1_i2	0	0	0	0	0	7.24	0	0	0
TRINITY_DN124545_c0_g1_i1	0	0	0	11.91	0	0	0	0	9.11
TRINITY_DN29628_c0_g1_i1	11.13	23.23	18.91	28.73	28.69	25.04	23.05	22.24	26.57
TRINITY_DN23659_c0_g1_i1	0	0	1.33	0	1.47	0	0	0.83	0
TRINITY_DN89208_c0_g1_i1	0	4.51	3.35	0	0	0.62	3.03	2.09	1.84
TRINITY_DN37803_c0_g1_i1	0	0	8.91	0	0	0	0	5.73	0
TRINITY_DN114037_c0_g1_i1	1.4	2.54	0	1.32	0.69	0	0.28	0.39	0
TRINITY_DN38773_c0_g1_i1	0	0	0	0	7.39	0	0	0	0
TRINITY_DN135562_c0_g1_i1	0	0	21.95	0	0	0	0	0	0
TRINITY_DN50303_c0_g1_i1	0	0	0	0	0	0	11.75	0	0
TRINITY_DN135751_c0_g1_i1	0	0	0	0	0	0	0	0	0
TRINITY_DN36569_c2_g1_i1	0	0	7.37	0	0	4.16	0	0	0
TRINITY_DN108876_c0_g1_i1	0	0	0	0	0	0	0	0	0
TRINITY_DN34484_c3_g1_i1	0	0	0	7.45	0	0	0	0	0
TRINITY_DN116653_c0_g1_i1	0	0	0	0	0	0	1.19	3.3	0
TRINITY_DN19743_c0_g1_i3	0	0	0	0	0.98	2.98	0	1.11	7.3
TRINITY_DN72254_c0_g1_i1	0	0	0	0	0	0	0	10.76	0
TRINITY_DN16678_c3_g1_i1	0	65.85	0	0	0	0	0	14	0
TRINITY_DN4462_c0_g1_i3	10.07	15.33	5.05	20.86	19.01	8.48	16.36	23.18	6.95
TRINITY_DN27240_c0_g1_i1	1.56	0	0.69	0	1.15	0	1.88	1.74	1.15
TRINITY_DN4430_c0_g1_i1	5.06	8.22	4.45	2.83	9.7	5.51	5.74	8.32	5.83
TRINITY_DN9889_c0_g1_i20	3.28	0	1.79	0.88	0	1.41	2.02	0	0
TRINITY_DN7087_c10_g1_i1	3.35	0	0	2.36	0	0	5.39	0	0
TRINITY_DN10471_c0_g1_i2	1.68	0	0	0.59	0	0	2.54	0	0
TRINITY_DN22299_c0_g1_i2	0	0	0	0	5.76	2.85	0	0	8.25
TRINITY_DN32650_c0_g1_i2	0	17.37	0	4.54	27.22	0	1.95	12.16	0
TRINITY_DN17989_c2_g1_i1	0	0	0	0	1.84	1.33	0	0.99	0
TRINITY_DN1115_c0_g1_i4	10.51	29.85	2.98	68.72	2.84	50.34	11.67	0	30.98
TRINITY_DN16933_c2_g1_i1	3.78	0	0.84	0	0.93	0.47	0	1.58	2.09
TRINITY_DN90170_c0_g2_i1	0	0	0	0	0	1.51	0	0	0
TRINITY_DN119501_c0_g1_i1	0	0	0	0	0	0	0	0	6.54
TRINITY_DN25062_c2_g3_i1	19.61	0	0	0	0	0	0	0	0
TRINITY_DN102119_c0_g1_i1	0	0	0	0	0	0	12.09	0	0
TRINITY_DN63092_c0_g1_i1	0	0	0	0	1.18	0	0	0.67	0
TRINITY_DN31219_c0_g1_i5	0	5.58	0	0	4.58	0	0	1.73	0
TRINITY_DN6166_c0_g1_i1	5.97	0	0	2.66	0	0	4.04	0	0
TRINITY_DN94763_c0_g1_i1	0	0	0	0.9	0.95	0	0.78	1.07	0
TRINITY_DN18734_c0_g3_i1	0	0	0	0	0	0	0	16.33	0
TRINITY_DN64918_c0_g1_i1	0	0	27.6	0	0	0	0	0	0
TRINITY_DN85897_c0_g1_i1	2.75	0	0	0	0	0	0	0	0
TRINITY_DN31872_c0_g1_i1	0	0	0	0	0	0	0	0	0
TRINITY_DN20305_c2_g1_i2	0	0	0	0	0	0	0	0	0
TRINITY_DN83746_c0_g1_i1	0	0	11.31	0	0	0	0	0	0
TRINITY_DN11105_c3_g1_i1	17.61	0	0	0	0	0	0	0	0
TRINITY_DN18864_c0_g1_i5	0	0	0	0	0	0	0	0	0
TRINITY_DN113904_c0_g1_i1	0	0	0	0	0	0	0	13.99	0
TRINITY_DN136523_c0_g1_i1	0	0	0	4.85	5.26	0	0	0	0
TRINITY_DN70407_c0_g1_i1	0	0	0	0	0	3.36	0	0	4.84
TRINITY_DN89339_c0_g1_i2	0	0	0	0	0	0	0	27.66	0
TRINITY_DN37128_c0_g1_i8	0	2.77	2.73	0	1.86	5.12	0	0.85	3.61
TRINITY_DN3287_c0_g1_i2	0.5	3.88	0.46	0	7.56	0	0.47	4.89	0
TRINITY_DN40675_c2_g1_i1	18.08	0	0	0	13.51	0	0	0	0
TRINITY_DN6667_c0_g1_i3	1.43	1.11	1.64	2.46	1.2	2.76	1.73	0.68	1.59
TRINITY_DN8858_c1_g1_i3	0	0	0	0	0	0	0	0	0
TRINITY_DN134610_c0_g1_i1	0	0	0	0	0	0	0	19.84	0
TRINITY_DN39783_c0_g3_i1	0	0	51.16	0	0	0	0	22.46	0
TRINITY_DN81735_c0_g1_i1	0	0	4.92	0	0	0	0	0	0
TRINITY_DN133271_c0_g1_i1	0	0	16.7	0	0	0	0	0	0
TRINITY_DN69657_c0_g1_i1	0	0	6.77	0	3.89	0	0	0	0
TRINITY_DN4165_c0_g1_i15	4.12	0	1.37	1.4	0	0.39	3.36	0	0
TRINITY_DN76691_c0_g1_i1	0	0	0	0	0	0	0	0	0
TRINITY_DN39375_c0_g1_i4	0	1.87	0	0	3.68	0	0	3.63	0
TRINITY_DN23242_c0_g1_i8	0.55	0	0	0	0	0	1.64	0	0
TRINITY_DN94003_c0_g1_i1	0	0	0	0	0	0	2.12	4.4	0
TRINITY_DN5058_c0_g4_i3	4.28	0	11.39	0	8.2	0	9.06	0	0
TRINITY_DN86684_c0_g1_i1	0	0	0	0	0	0	9.55	0	0
TRINITY_DN21923_c0_g1_i7	1.01	0	6.78	0	0	10.6	0	0.85	5.01
TRINITY_DN75374_c0_g1_i1	0	7.97	0	0	2.23	0	0	0	0
TRINITY_DN104257_c0_g1_i1	0	0	0	0	0	0	0	13.17	0
TRINITY_DN30583_c0_g2_i1	0	0	0	0	0	0	0	0	4.39
TRINITY_DN10646_c1_g1_i1	0	0	14.05	0	0	16.13	0	0	0
TRINITY_DN33322_c0_g1_i1	7.57	0	0	0	0	0	0	0	0
TRINITY_DN125363_c0_g1_i1	0	0	0	0	0	1.82	0	0	0
TRINITY_DN590_c1_g1_i15	6.2	0	0	12.95	2.56	11.45	7.48	0	0
TRINITY_DN10201_c0_g1_i3	0	0	3.13	1.2	2.14	0.29	1.18	0	0
TRINITY_DN29362_c0_g1_i1	0	0	0	0	0	0	14.94	0	0
TRINITY_DN25638_c2_g1_i1	0	0	0	0	0	0	0	0	0
TRINITY_DN19429_c0_g1_i1	0	0	3.96	0	0	0	0	0	0
TRINITY_DN933_c0_g1_i12	10.81	27.45	14.36	12.85	51.06	30.47	12.18	28.54	19.13
TRINITY_DN63928_c0_g1_i1	0	0	6.31	0	1.76	0	0	0	2.57
TRINITY_DN19025_c1_g1_i3	0	0	0	0	0	7.62	0	0	0
TRINITY_DN69959_c0_g1_i1	0	0	0	0	0	0	0	0	17
TRINITY_DN13458_c0_g1_i1	0	5.77	0	0	1.05	1.06	0.86	1.79	0
TRINITY_DN35751_c1_g1_i1	5.39	0	0	0	0	0	0	0	0
TRINITY_DN46587_c3_g1_i2	0	7.07	0	0	7.87	0	5.63	3.5	0
TRINITY_DN129587_c0_g1_i1	0	0	20.33	0	0	0	0	0	0
TRINITY_DN1645_c0_g1_i23	7.32	13.75	0	0.38	9.35	0.63	5.93	5.65	0
TRINITY_DN10156_c0_g1_i1	1.5	1.53	1.48	0.6	1.85	0	1.38	1.25	1.22
TRINITY_DN36808_c0_g1_i1	0	0	9.33	0	0	0	0	5.91	0
TRINITY_DN21871_c0_g1_i1	0	0	0	0	2.56	0	0.7	0.97	0
TRINITY_DN1157_c1_g1_i3	0	0	0	3.98	0	5.7	1.16	0	0
TRINITY_DN50658_c0_g1_i1	0	0	0	0	0	0	2.62	0	0
TRINITY_DN130687_c0_g1_i1	0	0	0	0	0	3.1	0	3.5	0
TRINITY_DN54263_c0_g1_i2	0	0	0	0	3.33	0	0	0	0
TRINITY_DN28526_c0_g1_i1	0	0	0	0	8.69	0	0	0	0
TRINITY_DN55312_c2_g1_i1	0	0	0	0	0	0	0	13.78	0
TRINITY_DN45843_c0_g1_i1	11.07	0	0	0	0	0	0	0	0
TRINITY_DN5977_c0_g1_i5	0	0	0	0	1.49	0	0	1.99	0
TRINITY_DN16387_c1_g3_i1	0	0	0	0	3.41	0	0	0	0
TRINITY_DN5851_c0_g1_i10	0	0	0	0	0	0	0	0	2.51
TRINITY_DN4082_c5_g1_i1	0	0	0	0	0	0	0	8.24	0
TRINITY_DN95550_c0_g1_i1	0	0	0	0	6.78	0	0	0	0
TRINITY_DN5951_c0_g5_i1	3.95	0	0	1.38	0	0	3.58	0	0
TRINITY_DN102405_c0_g1_i1	0	0	0	0	0	0	0	0	0
TRINITY_DN4342_c0_g1_i14	12.11	0	0	4.24	0	0	10.98	0	0
TRINITY_DN42004_c0_g1_i1	0	0	31.95	0	0	0	0	0	0
TRINITY_DN3547_c1_g1_i6	0	0	0	0	0	7.11	0	0	15.37
TRINITY_DN44252_c0_g1_i2	11.03	0	0	7.61	0	0	0	0	0
TRINITY_DN17793_c5_g1_i1	0	0	1.57	0	2.6	0	0	1.96	1.29
TRINITY_DN51912_c0_g1_i1	0	0	0	0	0	0	5.95	0	0
TRINITY_DN24664_c2_g4_i1	0	3.53	1.76	0	0.97	0	0	0	0
TRINITY_DN2683_c0_g1_i3	0	0	0	0	0	0	0	0	0
TRINITY_DN30908_c1_g1_i1	0	0	0	0	30.63	0	0	0	0
TRINITY_DN13188_c0_g1_i7	2.28	0	1.02	0	0.56	0	1.84	0	0
TRINITY_DN25745_c0_g1_i1	6.22	0	0	1.09	1.15	0	2.82	0	0
TRINITY_DN113_c1_g2_i2	0	0	0	0	2.45	0	0	2.23	0
TRINITY_DN115074_c0_g1_i1	0	0	0	0	0	0	2.32	0	0
TRINITY_DN10050_c0_g1_i8	2.62	0	0	0	0	0	4.24	6.84	0
TRINITY_DN23210_c2_g1_i1	0	0	0	0	0	0	0	0	0
TRINITY_DN2186_c0_g1_i6	0.85	0	1.59	0.8	0.29	0.46	1.27	0	2.07
TRINITY_DN40893_c0_g2_i1	10.44	0	6.77	0	0	0	0	0	0
TRINITY_DN136867_c0_g1_i1	0	0	0	0	0	23.64	0	0	0
TRINITY_DN9186_c0_g4_i1	0	0	0	0	0	0	2.3	0	0
TRINITY_DN114001_c0_g1_i1	0	0	0	0	0	0	0	0	0
TRINITY_DN36747_c0_g1_i1	0	0	0	3.06	0	0	0	0	0
TRINITY_DN101368_c0_g1_i1	0	0	0	0	0	0	0	0	0
TRINITY_DN18571_c1_g2_i2	5.91	0	0	0	0	0	3.55	0	0
TRINITY_DN105417_c0_g1_i1	0	0	0	0	2.74	0	0	0	0
TRINITY_DN57_c0_g1_i10	519.67	0	37.49	846.53	2.99	84.48	450.18	0.49	16.48
TRINITY_DN15696_c1_g2_i1	0	0	0	0	0	0	0	0	0
TRINITY_DN29295_c0_g1_i1	0.83	1.13	0.56	0.29	2.75	0	0	0	0
TRINITY_DN6490_c0_g1_i10	1.14	0	0	0.4	0.44	0	2	0	0
TRINITY_DN105649_c0_g1_i1	0	0	0	0	0	0	0	0	0
TRINITY_DN9656_c1_g2_i1	0	0	16.04	0	0	0	0	0	0
TRINITY_DN2598_c0_g1_i7	1.52	1.95	3.2	2.71	2.63	2.31	3.34	3.58	3.63
TRINITY_DN119202_c0_g1_i1	0	0	0	0	0	0	1.57	0	0
TRINITY_DN26356_c0_g2_i3	0	0	0	0	0	0	0	0	0
TRINITY_DN78633_c0_g1_i1	0	0	6.7	0	0	0	0	0	5.44
TRINITY_DN7967_c0_g1_i6	1.52	1.73	4.02	0.53	1.23	8.01	0.45	1.82	2.07
TRINITY_DN2679_c0_g1_i2	3.41	0	0	4	6.72	0	50.12	31.41	0
TRINITY_DN87966_c0_g2_i1	0	0	0	0	0	0	4.02	0	0
TRINITY_DN6752_c1_g3_i1	0	0	22.66	0	2.56	0	0	0	0
TRINITY_DN23190_c0_g1_i5	0	0	0	0	0	0	14.94	0	0
TRINITY_DN2274_c0_g1_i4	6.54	0	3.56	8.12	5.31	8.26	10.6	3.64	9.39
TRINITY_DN7189_c0_g1_i13	4.34	1.61	1.45	1.18	4.2	1.48	5.31	4.79	1.42
TRINITY_DN18876_c0_g2_i1	1.13	0	0	0	0	0	0	1.9	0
TRINITY_DN114618_c0_g1_i1	0	0	0	0	0	10.17	0	7.67	14.67
TRINITY_DN40899_c0_g1_i1	0	0	7.8	0	0	0	0	0	6.32
TRINITY_DN7955_c0_g1_i5	0	2.37	4.09	0	0	4.58	0	0	5.32
TRINITY_DN4050_c0_g1_i19	2.12	3.34	1.51	2.54	3.04	2.2	1.95	5.83	2.4
TRINITY_DN15564_c0_g1_i5	2.41	0	14.08	1.06	0	6.31	1.27	0	1
TRINITY_DN82775_c0_g1_i1	0	0	0	0	0	11.43	0	0	0
TRINITY_DN41776_c2_g2_i2	0	0	0	0	2.24	0	0	0	0
TRINITY_DN34569_c0_g1_i1	0	0	0	0	0.92	2.8	0.76	0	0
TRINITY_DN1565_c0_g1_i2	22.2	0	1.19	317.96	36.02	113.88	0	0	0
TRINITY_DN117866_c0_g1_i1	0	0	0	0	0	0	3.11	0	0
TRINITY_DN25092_c0_g5_i1	0	0	0	0	0	0	0	0	0
TRINITY_DN3936_c1_g1_i2	1.54	0	2.06	0.54	1.7	0	2.79	3.22	0.85
TRINITY_DN44391_c0_g2_i6	0	0	0	0	2.2	0	0.47	0.79	0
TRINITY_DN59297_c0_g1_i1	0	0	0	0	10.82	0	0	0	0
TRINITY_DN103579_c0_g1_i1	0	0	0	0	1.11	1.12	1.81	0	4.92
TRINITY_DN3183_c0_g1_i2	18.42	50	13.81	14	108.6	22.6	17.05	47.44	15.48
TRINITY_DN33995_c0_g1_i3	0	0	4.58	0.69	0	5.5	0.89	1.23	2.17
TRINITY_DN42080_c0_g1_i1	2.39	0	9.59	1.68	3.53	9.81	3.61	6	1.31
TRINITY_DN100694_c0_g1_i1	0	0	0	0	2.83	0	0	3.17	0
TRINITY_DN51876_c0_g2_i1	0	0	0	0	5.05	14.76	0	0	0
TRINITY_DN99238_c0_g1_i1	0	0	0	0	0	0	0	0	0
TRINITY_DN87350_c0_g1_i1	5.11	0	0	0	0	0	0	4.23	0
TRINITY_DN18048_c0_g1_i4	3	9.44	0	4.11	0	3.48	1.63	0	0
TRINITY_DN15645_c0_g1_i3	4.43	2.46	3.1	3.34	6.66	1.74	4.99	5.23	2.46
TRINITY_DN29451_c1_g1_i1	0	0	0	0	0	0	0	10.49	0
TRINITY_DN17683_c0_g1_i2	0	0	5.92	3.14	3.38	0	0	0	0
TRINITY_DN32832_c0_g1_i1	0	0	0	0	7.94	0	0	0	0
TRINITY_DN7781_c1_g1_i11	0	2.59	0	0	1.47	0	0.52	0.56	2.22
TRINITY_DN17071_c0_g4_i1	0	0	4.06	0	0	0	0	2.57	0
TRINITY_DN76853_c0_g1_i1	1.06	2.87	4.27	0	0.78	0	0	0.89	0
TRINITY_DN26938_c0_g3_i1	0	0	0	0	0	0	7.45	0	0
TRINITY_DN86600_c0_g1_i1	0	0	0	0	0	0	0	0	0
TRINITY_DN122339_c0_g1_i1	0	0	0	0	9.29	0	0	0	0
TRINITY_DN26220_c0_g1_i1	0	0	0	3.34	0	0	0	0	0
TRINITY_DN15870_c0_g1_i2	0	0	0	0	0	0	0.84	0	0
TRINITY_DN9044_c6_g1_i1	0	0	0	0	5.12	0	0	5.66	0
TRINITY_DN22906_c0_g1_i2	3.87	0	0	0	0	0	0	0	0.85
TRINITY_DN3432_c0_g1_i5	0	0	1.33	0	0	10.42	0	0	4.6
TRINITY_DN886_c0_g2_i4	0	0	125.74	0	0	807.71	0	0	95.82
TRINITY_DN5746_c0_g2_i4	8.67	0	0	0	0	0	0	0	0
TRINITY_DN108459_c0_g1_i1	0	0	0	0	0	0	20.82	0	0
TRINITY_DN40140_c0_g1_i1	0	0	0	0	0	0	0	0	0
TRINITY_DN88597_c0_g1_i1	0	0	0	26.54	0	0	0	0	0
TRINITY_DN53955_c0_g1_i1	0	5.02	0	0	3.43	0.7	0	0	1.02
TRINITY_DN10177_c2_g1_i1	0	0	0	5.51	8.85	2.92	0	0	0
TRINITY_DN24396_c2_g3_i2	0	0	0	0	6.46	0	0	0	0
TRINITY_DN73368_c0_g1_i1	0	0	0	0	0	0	0	0	0
TRINITY_DN1417_c0_g1_i20	1.66	0	0	1.81	0.81	6.6	2.65	3.58	1.74
TRINITY_DN73125_c0_g1_i1	4.04	0	0	0	0	0	2.43	0	0
TRINITY_DN95413_c0_g1_i1	0	0	0	0	0	0	0	0	0
TRINITY_DN27557_c0_g1_i2	0	0	0	0	0	0	6.49	0	0
TRINITY_DN96919_c0_g1_i1	16.55	0	0	0	0	0	4.97	0	0
TRINITY_DN4307_c0_g3_i1	0	0	0	1.22	1.29	0	0	2.91	3.8
TRINITY_DN27130_c1_g2_i2	0	0	3.8	1	1.05	0	0.86	0	0
TRINITY_DN120459_c0_g1_i1	0	0	0	0	0	8.07	0	9.18	0
TRINITY_DN21437_c1_g1_i1	0.52	0	1.4	0	0	2.36	0.32	0	2.9
TRINITY_DN2876_c4_g1_i1	0	0	2.01	0	0	1.68	0.45	0.63	0.83
TRINITY_DN975_c2_g1_i1	2.23	0	0	0	0	0	0	0	0
TRINITY_DN84033_c0_g1_i1	0	0	0	0	14.03	0	0	0	0
TRINITY_DN10704_c0_g2_i2	0	0	4.37	2.97	0.86	6.65	0.28	1.56	4.77
TRINITY_DN64527_c0_g1_i1	9.1	0	0	0	0	0	0	7.45	0
TRINITY_DN101735_c0_g1_i1	0	0	0	8.32	0	0	0	0	0
TRINITY_DN28389_c2_g1_i4	8.8	0	0	0	0	0	0	0	0
TRINITY_DN10695_c0_g2_i3	0	0	0	0	4.42	0	0	0	0
TRINITY_DN128038_c0_g1_i1	0	0	0	0	2.95	0	0	6.6	4.22
TRINITY_DN5643_c1_g1_i1	0	0	0	0	0	0	0	4.19	0
TRINITY_DN7576_c3_g2_i1	0	0	0	0	0	0	0	0	10.98
TRINITY_DN111644_c0_g1_i1	0	0	0	0	0	0	0	7.97	0
TRINITY_DN102877_c0_g1_i1	4.06	0	0	0	0	0	0	3.39	0
TRINITY_DN74612_c0_g1_i1	0	0	0	6.9	0	0	6.05	0	0
TRINITY_DN14257_c0_g1_i2	0	0	0.96	0.51	1.59	0	0	1.2	0
TRINITY_DN91705_c0_g1_i1	0	0	1.56	0	1.72	0	0	0	2.56
TRINITY_DN30589_c0_g1_i1	0	0	0	0	1.15	0	0	2.6	0
TRINITY_DN26822_c0_g2_i1	0	0	0	0	0	0	4.95	2.28	2.95
TRINITY_DN75734_c0_g1_i1	0	8.13	0	0	4.54	0	0	2.55	0
TRINITY_DN125237_c0_g1_i1	0	0	0	0	3.45	3.45	0	0	0
TRINITY_DN51164_c1_g1_i1	0	0	0	0	0	0	0	0	0
TRINITY_DN62671_c0_g1_i1	1.5	0	2	0	1.11	0	0	1.25	0
TRINITY_DN40443_c1_g2_i1	0	0	2.16	0	0	0	2.93	0	0
TRINITY_DN103351_c0_g1_i1	2.62	6.99	0	0	1.95	0	0	0	0
TRINITY_DN80721_c0_g1_i1	0	19.23	0	0	2.7	0	0	0	0
TRINITY_DN1549_c0_g1_i21	0	0	4.14	0	0	0.76	5.11	0	0
TRINITY_DN5735_c0_g2_i5	7.59	7.87	5.06	8.16	9.62	3.78	3.95	0	3.52
TRINITY_DN609_c0_g1_i2	113.44	138.47	50.59	146.6	87.11	86.62	89.08	55.39	15.64
TRINITY_DN6626_c0_g1_i21	4.85	1.03	2.27	1.74	1.67	6.14	6.19	1.11	4.61
TRINITY_DN51385_c0_g1_i1	8.27	0	0	0	0	0	9.93	0	0
TRINITY_DN36391_c0_g1_i1	0	0	5.81	0	0	0	0	3.7	0
TRINITY_DN98579_c0_g1_i1	3.81	0	0	0	0	0	0	0	0
TRINITY_DN63943_c0_g1_i1	0	0	0	0	0	0	0	0	30.75
TRINITY_DN29836_c2_g1_i1	0	0	0	0	4.62	0	0	10.23	0
TRINITY_DN86153_c0_g1_i1	0	0	0	3.23	0	0	0	0	4.93
TRINITY_DN11578_c5_g3_i3	0	0	0	2.19	0	0	1.9	0	0
TRINITY_DN25983_c0_g1_i2	0	0	0	0	2.7	1.36	0	0	0
TRINITY_DN22515_c0_g1_i2	0	0	0	1.47	0	0	1.26	0	0
TRINITY_DN118769_c0_g1_i1	0	0	0	0	8.4	0	0	4.66	0
TRINITY_DN18079_c1_g1_i1	0	0	0	0	0	0	0	0	12.49
TRINITY_DN11565_c1_g1_i1	1.03	0	0	0	2.27	0	0	0	0
TRINITY_DN104844_c0_g1_i1	3.04	0	0	0	0	0	0	0	0
TRINITY_DN16805_c0_g2_i1	5.58	0	0	0	4.22	0	0	9.22	0
TRINITY_DN18385_c0_g1_i1	0	0	0	0	0	4.82	0	0	0
TRINITY_DN91065_c0_g1_i1	0	0	0	0	1.9	0	0	2.14	0
TRINITY_DN120533_c0_g1_i1	0	0	0	0	0	0	0	0	0
TRINITY_DN20346_c0_g1_i1	0	0	0	0	4.11	0	0	4.56	0
TRINITY_DN4184_c0_g1_i11	1.24	0	2.63	0.74	0	4.19	0	2.64	0
TRINITY_DN8450_c0_g1_i17	1.4	6.39	1.48	2.52	2.04	3.16	1.23	3.96	1.01
TRINITY_DN14933_c0_g1_i1	0	0	9.59	0	0	0	0	0	0
TRINITY_DN79661_c0_g1_i1	0	0	0	0	14.75	0	0	0	0
TRINITY_DN29450_c0_g2_i1	0	0	0	0	5.89	0	0	0	0
TRINITY_DN64680_c0_g1_i1	0	0	0	0	2.35	0	1.91	0	0
TRINITY_DN8324_c0_g1_i12	0.63	0	0.16	0	0	0	1.24	0	0
TRINITY_DN32107_c2_g1_i1	0	0	0	0	1.7	0	2.77	0	0
TRINITY_DN89104_c0_g1_i2	1.26	0	2.53	0.89	0.93	0.47	0.38	0.53	0.7
TRINITY_DN37727_c0_g1_i1	28.24	0	0	0	0	0	0	0	0
TRINITY_DN99289_c0_g1_i1	0	0	0	0	8.25	0	0	18.03	0
TRINITY_DN40651_c0_g2_i1	3.27	0	0	0	0	0	1.98	0	0
TRINITY_DN29600_c1_g1_i1	0	0	0	0	0	0	0	0	0
TRINITY_DN28222_c0_g1_i2	0	0	0	0	0	0	5.73	0	0
TRINITY_DN15113_c1_g1_i2	0	0	0	0	0	0	0	0	0
TRINITY_DN63517_c0_g1_i1	0	3.16	0	0	3.46	0	1.42	0.98	0
TRINITY_DN26392_c0_g1_i1	0	0	8.31	0	0	0	1.26	0	2.26
TRINITY_DN35674_c0_g1_i1	0	0	0	1.86	0	0	1.61	0	0
TRINITY_DN2286_c0_g1_i1	29.49	24.36	18.63	22.51	36.84	20.22	16.84	45.93	44.26
TRINITY_DN167_c0_g1_i2	0	0	0	0	0	0	0	0	0
TRINITY_DN11490_c4_g1_i1	0	0	0	0	5.9	0	7.18	3.3	0
TRINITY_DN73622_c0_g1_i1	0	0	0	0	0	0	4.83	0	0
TRINITY_DN17236_c3_g2_i1	0	0	0	0	0	15.83	0	0	0
TRINITY_DN86451_c0_g1_i1	0	0	0	0	0	0	3.59	0	0
TRINITY_DN65229_c0_g1_i1	0	0	0	12.27	0	0	0	0	0
TRINITY_DN6109_c2_g1_i1	0	0	0	0	0	0	0	0	0
TRINITY_DN65480_c0_g1_i2	0	37.2	0	10.09	0	0	0	0	0
TRINITY_DN14962_c0_g1_i7	18.66	0	0	11.33	0	0	13.66	0	0
TRINITY_DN3292_c0_g1_i6	2.6	3.51	0	2.76	2.39	1.94	1.59	1.63	0.72
TRINITY_DN135709_c0_g1_i1	0	0	0	0	7.39	0	5.95	0	0
TRINITY_DN96617_c0_g1_i1	0	0	10.2	0	5.98	0	0	6.59	0
TRINITY_DN11864_c0_g1_i9	6.25	0	0	1.04	1.96	0	0	0	0
TRINITY_DN102773_c0_g1_i1	0	0	5.29	0	0	0	0	0	0
TRINITY_DN5903_c3_g1_i1	0	0	0	0	0	0	7.19	0	0
TRINITY_DN10655_c0_g3_i2	1.34	0	0	0	1.48	0	2.42	0.56	0
TRINITY_DN23440_c0_g1_i1	0	6.66	0	2.89	1.21	2.45	0.5	10.3	4.52
TRINITY_DN83860_c0_g1_i1	0	0	0	0	0	30.2	0	0	0
TRINITY_DN2134_c0_g1_i4	6.8	4.62	2.14	2.69	5.15	2.93	4.11	5.11	2.57
TRINITY_DN124393_c0_g1_i1	0	0	0	2.06	2.2	0	0	0	0
TRINITY_DN37766_c1_g1_i1	0	0	0	0	0	0	0	0	0
TRINITY_DN10837_c1_g1_i2	0	0	0	0	0	0	0	0	0
TRINITY_DN81375_c0_g1_i1	0	0	0	0	3.32	0	0	0	0
TRINITY_DN91020_c0_g1_i1	0	0	0	7.85	0	0	0	0	0
TRINITY_DN66021_c0_g1_i1	0	0	0	0	2.03	0	0	0	0
TRINITY_DN10249_c0_g1_i3	0	3.22	1.69	0.02	1.3	0	1.18	0	4.79
TRINITY_DN16688_c0_g1_i2	0	0	0	0	0	0	0	0	0
TRINITY_DN26171_c3_g2_i1	0	0	0	0	0	0	12.8	0	0
TRINITY_DN12609_c0_g4_i1	13.88	0	0	0	0	0	2.79	0	0
TRINITY_DN5192_c0_g1_i5	6.83	1.45	0	3.88	2.12	2.57	0.73	3.06	0
TRINITY_DN3368_c0_g1_i18	10.45	0	4.67	2.74	5.66	2.2	4.57	4.33	0
TRINITY_DN55431_c0_g4_i1	0	0	0	0	1.91	0	3.11	0	0
TRINITY_DN26989_c0_g3_i1	0	0	0	0	0	0	0	0	0
TRINITY_DN27933_c0_g3_i1	0	0	0	0	0	0	0	0	0
TRINITY_DN13304_c0_g1_i7	1.47	0	0.66	0	0	0	1.19	0.41	0
TRINITY_DN77858_c0_g1_i1	0	0	0	0	2.28	0	0	1.29	0
TRINITY_DN19328_c1_g1_i1	0	0	0	0	2.88	0	0.79	0	0
TRINITY_DN713_c0_g3_i1	0	0	0	0	0	3.78	3.11	0	5.44
TRINITY_DN12761_c3_g2_i1	0	0	41.63	0	0	0	0	13.83	0
TRINITY_DN15410_c0_g2_i2	1.57	0	0	0	0	0	1.9	0	3.44
TRINITY_DN39602_c0_g2_i1	0	0	0	0	0	0	0	7.83	0
TRINITY_DN30538_c0_g1_i1	0	0	0	0	0	1.98	0	0	13.1
TRINITY_DN103191_c0_g1_i1	0	0	41.63	0	0	0	0	0	0
TRINITY_DN60298_c0_g1_i1	0	0	0	0	0	0	0	0	0
TRINITY_DN118339_c0_g1_i1	0	0	16.26	0	0	0	0	0	0
TRINITY_DN137159_c0_g1_i1	0	0	0	0	0	0	3.92	0	0
TRINITY_DN95111_c0_g1_i1	0	0	0	22.72	0	0	0	0	0
TRINITY_DN55120_c0_g1_i5	7.74	13.37	11.61	10.77	17.93	12.66	15.03	16.89	13.01
TRINITY_DN128375_c0_g1_i1	0	2.53	0	0	2.07	0	2.26	0	0
TRINITY_DN119_c0_g1_i47	0.88	0	0	0	2.69	2.13	2.27	2.22	0.47
TRINITY_DN134594_c0_g1_i1	0	0	0	0	0	0	0	0	0
TRINITY_DN52785_c0_g1_i1	0	0	0	0	0	0	38.4	0	0
TRINITY_DN48543_c0_g1_i1	0	0	0	0	0	1.33	0	0	0
TRINITY_DN19384_c0_g1_i1	0	3.54	0	0	1.26	0	1.59	0	0
TRINITY_DN29643_c0_g1_i1	0	13.45	0	0	1.24	0	0	13.96	0
TRINITY_DN60660_c0_g1_i1	4.59	0	0	11.23	0	0	22.16	0	0
TRINITY_DN5587_c1_g1_i3	0	5.83	0	3.31	8.11	1.28	3.27	6.95	0.79
TRINITY_DN92469_c0_g1_i1	0	0	0	0	5.26	0	0	0	0
TRINITY_DN48619_c0_g1_i1	0	0	0	0	3.33	3.34	0	0	0
TRINITY_DN5689_c7_g1_i1	0	0	14.21	0	0	0	0	0	0
TRINITY_DN37490_c0_g1_i1	0	0	0	0	2.9	0	0	0	0
TRINITY_DN67769_c0_g1_i1	0	0	1.75	0	0	0.98	0	0	2.87
TRINITY_DN12687_c0_g1_i3	0	1.65	0.81	0	0.9	1.22	0.37	0	0
TRINITY_DN29990_c0_g1_i3	0	0	0	0	1.91	0	0	2.89	0
TRINITY_DN112951_c0_g1_i2	0	0	0	0	0	0	0	0	0
TRINITY_DN39452_c1_g1_i1	0	0	0	0	0	0	5.73	0	0
TRINITY_DN136635_c0_g1_i1	0	0	0	0	4.11	0	0	0	0
TRINITY_DN2489_c0_g1_i10	0	0	0	0	6.26	0	0	0	8.63
TRINITY_DN34985_c0_g1_i1	0	0	0	0	6.36	0	0	0	0
TRINITY_DN16253_c0_g1_i1	0	0	0.74	0	2.05	0.83	0	1.86	0.61
TRINITY_DN5294_c0_g1_i7	0	0	0	0	0	0	1.93	0	0
TRINITY_DN73160_c0_g1_i1	0	0	0	5.51	0	0	4.82	0	0
TRINITY_DN2142_c0_g1_i10	3.43	0	0	4.31	0	0	7.14	0	0
TRINITY_DN16183_c0_g1_i6	0.56	1.52	0	0	2.89	0	0.4	3.29	0.62
TRINITY_DN471_c0_g1_i9	19.21	0	0	0	0	0	1.98	0.98	0
TRINITY_DN50309_c0_g2_i1	0	0	0	0	0	0	0	0	0
TRINITY_DN40348_c0_g1_i1	0	0	0	4.85	0	0	0	0	7.31
TRINITY_DN38333_c0_g1_i1	0	0	0	0	0	0	8.96	6.13	0
TRINITY_DN118363_c0_g1_i1	0	0	0	0	0	0	1.96	2.71	0
TRINITY_DN111562_c0_g1_i1	0	0	0	0	6.46	0	0	0	0
TRINITY_DN136363_c0_g1_i1	0	0	0	0	1.85	0	3.01	0	0
TRINITY_DN103570_c0_g1_i1	0	0	0	0	0	4.98	0	0	0
TRINITY_DN10192_c0_g2_i3	0	1.26	1.87	0	4.11	0.35	0.28	3.5	1.03
TRINITY_DN51416_c0_g1_i1	0	0	0	0	0	0	0	0	0
TRINITY_DN19399_c0_g1_i8	23.06	35.04	18.41	8.52	106.45	10.35	14.46	59.23	21.16
TRINITY_DN23403_c1_g1_i1	0	0	0	0	0	0	0	0	0
TRINITY_DN67009_c0_g1_i1	23.45	0	0	0	0	0	0	0	0
TRINITY_DN122266_c0_g1_i1	2.95	0	0	1.04	0	1.1	0.89	0	0
TRINITY_DN92305_c0_g1_i1	0	0	0	0	0	0	14.35	0	0
TRINITY_DN118457_c0_g1_i1	0	0	0	0	0	0	0	0	19.74
TRINITY_DN44071_c0_g1_i1	5.17	0	0	0	0	0	0	0	5.44
TRINITY_DN29171_c0_g1_i1	2.7	0	0	1.9	0	0	0	0	0
TRINITY_DN15385_c0_g1_i1	1.54	1.4	0	0.88	2.65	0.39	0	0	0
TRINITY_DN11464_c0_g1_i6	0.18	0	0	0.53	2.1	0.42	0.89	2.29	0.22
TRINITY_DN57778_c0_g1_i1	0	0	6.38	3.39	0	0	0	0	0
TRINITY_DN2407_c1_g1_i4	0.67	3.63	5.38	11.34	6.42	9.03	5.67	11.78	3.7
TRINITY_DN11677_c0_g1_i7	2.69	0	0	4.27	0	0	0	7.74	0
TRINITY_DN133726_c0_g1_i1	0	0	0	1.9	0	0	0	0	0
TRINITY_DN32236_c0_g1_i2	0	0	0	0	6.64	0	0	0	0
TRINITY_DN39362_c1_g3_i1	0	0	0	0	0	0	0	3.51	0
TRINITY_DN5017_c0_g1_i12	0	0	35.99	0	0	13.88	0	0.66	7.8
TRINITY_DN8006_c1_g1_i15	0	0	0	0	5.64	0	0	0	0
TRINITY_DN117019_c0_g1_i1	0	0	0	0	0	0	0	0	0
TRINITY_DN8705_c0_g1_i3	0	0	0	0	7.12	1.03	0	1.15	0
TRINITY_DN4042_c1_g1_i1	0	0	0	2.65	0	0	0	0	0
TRINITY_DN77311_c0_g1_i1	0	0	6.64	0	0	0	0	0	0
TRINITY_DN4984_c0_g1_i1	0	0	0	0	0.54	0	0	0.52	0
TRINITY_DN47189_c1_g1_i1	0	0	21.32	0	0	0	0	0	0
TRINITY_DN2005_c0_g1_i4	3.81	15	0	1.45	0	0	4.97	0	0
TRINITY_DN46835_c6_g1_i1	3.65	0	0	0	0	0	2.2	0	0
TRINITY_DN35438_c1_g2_i1	0	0	0	0	0	8.42	0	0	0
TRINITY_DN57424_c0_g1_i1	0	0	0	0	0	0	0	0	0
TRINITY_DN9299_c0_g1_i1	3.74	7.02	2.38	4.1	11.07	6.88	5.97	5.43	1
TRINITY_DN1426_c0_g1_i12	80.59	0	0	302.32	0	37.25	0	0	0
TRINITY_DN19643_c1_g1_i4	0	0	1.82	0.43	0	0	0	3.41	3.01
TRINITY_DN29813_c0_g2_i1	0	0	6.51	0	3.73	0	6.03	0	0
TRINITY_DN22037_c2_g1_i1	5.2	0	0	0	0	1.29	4.19	0	0
TRINITY_DN3548_c0_g1_i8	0	0	2.97	0	0	8.29	0	0	1.99
TRINITY_DN1586_c1_g1_i5	5.99	0	0	5.17	0	0.89	5.29	0	0.75
TRINITY_DN72960_c0_g1_i1	0	0	28.62	0	0	0	0	0	0
TRINITY_DN63830_c0_g1_i1	0	0	0	0	0	0	0	9.01	0
TRINITY_DN48828_c0_g1_i1	0	2.05	0	0	5.58	0	0	0.63	0
TRINITY_DN4227_c0_g3_i1	0	0	3.57	0	2	0	0	0	0
TRINITY_DN9272_c0_g1_i3	1.57	0	0	0.6	1.43	0	1.89	2.73	1.72
TRINITY_DN127816_c0_g1_i1	0	0	0	0	0	0	11.69	0	9.92
TRINITY_DN78734_c0_g1_i1	2.44	0	0	0	0	0	1.48	0	0
TRINITY_DN110919_c0_g1_i1	0	0	0	0	0	0	8.9	0	0
TRINITY_DN76272_c0_g1_i1	0	0	0	0	0	0	0	0	0
TRINITY_DN33347_c1_g2_i6	0	0	0	0	7.14	0	0	0	0
TRINITY_DN40215_c0_g1_i1	0	0	0	7.02	0	0	6.16	0	0
TRINITY_DN48190_c0_g2_i1	0	14.57	0	0	0	0	10.06	0	0
TRINITY_DN36029_c0_g1_i2	0	0	0	7.02	0	0	6.16	0	0
TRINITY_DN105754_c0_g1_i1	2.4	0	0	0	0	0	1.45	0	0
TRINITY_DN6148_c1_g1_i3	2.39	0	0	0	5.16	2.25	1.31	1.83	0.7
TRINITY_DN133274_c0_g1_i1	0	0	0	1.57	0	0	0	0	0
TRINITY_DN47404_c0_g1_i1	0	0	0	0	0	0	0	36.26	0
TRINITY_DN32398_c5_g1_i1	0	0	0	0	0	8.71	0	0	0
TRINITY_DN117186_c0_g1_i1	0	0	0	0	0	0	0	34.21	0
TRINITY_DN106702_c0_g1_i1	0	0	0	0	0	0	10.93	0	0
TRINITY_DN11474_c2_g1_i2	0	0	0	0	6.46	0	0	0	0
TRINITY_DN7247_c1_g1_i4	3.1	0.7	1.04	3.47	2.85	3.49	2.35	1.08	1.02
TRINITY_DN69970_c0_g1_i1	12.43	0	0	0	0	3.04	0	0	0
TRINITY_DN96256_c0_g1_i1	0	10.23	0	0	0	0	0	0	0
TRINITY_DN58747_c0_g1_i1	0	0	2.32	0	2.58	0	0	1.45	0
TRINITY_DN85597_c0_g1_i1	0	0	29.16	0	0	0	0	0	0
TRINITY_DN17758_c0_g1_i6	0	0	0	0	2.06	0	1.69	0	0
TRINITY_DN51870_c0_g1_i2	1.96	0	0	0	1.45	2.91	1.18	0	0
TRINITY_DN21989_c0_g1_i4	4.76	12.51	0	9.89	7.09	0	0	0	0
TRINITY_DN129962_c0_g1_i1	0	0	6.91	0	0	0	0	0	0
TRINITY_DN810_c0_g1_i9	6.61	1.56	2.68	2.93	4.9	1.27	4.54	1.4	2.06
TRINITY_DN10149_c2_g3_i2	0	0	8.8	0	1.62	0.82	0.66	2.75	0
TRINITY_DN127384_c0_g1_i1	0	0	0	2.33	0	0	0	5.57	0
TRINITY_DN53128_c0_g1_i2	0	0	0	0	0	0	0	26.07	0
TRINITY_DN9672_c1_g1_i2	0	0	8.11	0	2.23	5.59	2.54	0	3.88
TRINITY_DN53541_c5_g1_i1	0	0	0	0	0	8.91	0	0	0
TRINITY_DN18531_c6_g1_i1	0	0	0	0	8.59	0	0	0	0
TRINITY_DN41770_c2_g1_i1	0	0	5.54	0	0	0	0	0	0
TRINITY_DN86783_c0_g1_i1	0	0	0	0	0	0	1.92	2.65	0
TRINITY_DN122198_c0_g1_i1	0	0	0	0	4.79	0	0	5.31	0
TRINITY_DN87739_c0_g1_i1	0.54	0	0	0	1.6	0	0.33	1.36	0
TRINITY_DN12030_c0_g1_i28	128.1	11.28	0	89.16	1.03	1.04	159.42	1.17	0
TRINITY_DN118001_c0_g1_i1	0	0	0	17.33	0	0	0	0	0
TRINITY_DN80630_c0_g1_i1	0	0	4.53	0	0	0	0	0	0
TRINITY_DN20908_c0_g3_i1	3.89	0	0	0.91	1.92	0	0	0	0
TRINITY_DN7033_c0_g2_i1	0	0	0	0	8.74	0	0	12.96	0
TRINITY_DN54310_c0_g1_i2	0	0	2.07	0	3.44	0	0.94	0	0
TRINITY_DN25025_c2_g2_i1	0	0	0	0	0	0	4.61	0	0
TRINITY_DN52652_c0_g1_i1	0	23.35	11.49	0	0	0	0	0	0
TRINITY_DN136797_c0_g1_i1	0	0	0	0	0	0	0	0	0
TRINITY_DN103916_c0_g1_i1	0	0	0	0	0	0	0	0	12.03
TRINITY_DN97741_c0_g1_i1	14.11	0	0	0	5.26	0	0	0	0
TRINITY_DN17700_c0_g1_i2	0	0	0	0	0	0	1.77	0	0
TRINITY_DN62441_c0_g1_i1	0	11.21	11.12	0	0	0	0	0	0
TRINITY_DN12873_c0_g1_i12	0	10.91	0	0	7.9	0	0	10.94	0
TRINITY_DN14264_c0_g1_i21	1.08	0	4.06	3.93	1.49	3.63	1.95	1.8	4.17
TRINITY_DN124512_c0_g1_i1	0	0	16.04	0	0	0	0	10.54	0
TRINITY_DN10436_c0_g1_i3	0	4.41	0	1.1	2.28	0	0	0	0
TRINITY_DN23797_c4_g1_i1	7.5	0	0	0	0	0	4.52	0	0
TRINITY_DN40406_c0_g1_i2	3.1	0	0	0	0	0	0	2.58	0
TRINITY_DN103688_c0_g1_i2	0	0	9.26	0	0	0	4.36	5.97	0
TRINITY_DN31452_c0_g1_i5	1.17	2.09	0	0.54	1.71	0	0	2.45	0.85
TRINITY_DN9426_c0_g2_i12	2.89	5.95	5.59	2.23	4.05	10.38	3.09	4.02	5.45
TRINITY_DN1332_c1_g1_i3	0	0	24.82	0	0	0	0	0	0
TRINITY_DN17694_c5_g1_i1	0	0	0	0	0	0	0	0	0
TRINITY_DN464_c10_g1_i3	0	0	0	0	7.57	0	0	11.3	0
TRINITY_DN15197_c0_g3_i1	0	0	7.89	0	0	0	0	0	0
TRINITY_DN66482_c0_g1_i1	0	0	13.56	0	0	0	0	0	0
TRINITY_DN126885_c0_g1_i1	0	0	0	0	5.72	0	0	0	0
TRINITY_DN11985_c2_g1_i1	0	0	269.72	0	0	0	0	0	0
TRINITY_DN30615_c0_g1_i9	0	1.77	0.74	0	0.99	0.94	0	3.99	0
TRINITY_DN43934_c1_g3_i1	1.79	0	0	0	0	0	1.08	1.49	0
TRINITY_DN7121_c0_g1_i10	1.88	1.91	2.39	4.37	8.22	2.02	3.36	5.88	2.5
TRINITY_DN121422_c0_g1_i1	0	0	10.81	0	0	6.16	0	0	0
TRINITY_DN8602_c0_g1_i1	3.84	13.03	0.7	0	4	0.54	4.45	2.43	2.45
TRINITY_DN43280_c0_g1_i1	0	0	0	0	0	0	0	0	0
TRINITY_DN134098_c0_g1_i1	0	0	0	2.05	0	0	3.55	0	0
TRINITY_DN11165_c0_g1_i5	8.8	0	1.07	1.13	1.77	0	2.9	2.68	0.88
TRINITY_DN94664_c0_g1_i1	4.07	0	0	0	0	0	1.23	1.7	0
TRINITY_DN60083_c0_g1_i1	0	0	0	0	0	0	6.51	0	0
TRINITY_DN129739_c0_g1_i1	0	0	0	2.63	5.62	0	0	0	0
TRINITY_DN27002_c0_g1_i2	0	0	0	0	0	0	12.44	0	0
TRINITY_DN6536_c0_g1_i4	0	0.56	0	1.16	2.74	0	0.52	3.57	0
TRINITY_DN21690_c0_g2_i1	0	0	0	0	3.89	0	0.8	2.2	0
TRINITY_DN37203_c0_g3_i1	0	0	0	1.03	1.08	0	0.88	1.22	0
TRINITY_DN129734_c0_g1_i1	0	0	8.69	0	0	0	0	0	0
TRINITY_DN5902_c0_g1_i4	2.25	0.24	2.41	0.76	1.92	1.76	1.47	2.11	2.3
TRINITY_DN84299_c0_g1_i1	0	0	0	0	3.14	0	0	0	4.48
TRINITY_DN2_c0_g1_i10	23.22	4.17	143.24	18.94	18	206.15	33.87	34.12	289.61
TRINITY_DN37906_c0_g3_i5	2.62	0	0	3.66	0	0	6.33	0	0
TRINITY_DN104583_c0_g1_i1	0	0	0	0	0	0	0	0	0
TRINITY_DN10013_c0_g1_i14	0	0	0	1.38	2.15	3.62	2.35	0	1.07
TRINITY_DN31105_c0_g1_i15	0	0	1.21	0.99	0	0	0	4.33	0
TRINITY_DN79735_c0_g1_i1	0	0	0	0	0	0	3.25	8.93	0
TRINITY_DN3177_c0_g1_i11	6.44	9.68	10.18	0.85	5.66	13.82	5.55	9.46	10.35
TRINITY_DN7534_c1_g1_i6	0	0	0	0	0	0	0	0	0
TRINITY_DN6099_c0_g1_i3	0.98	4.79	2.04	0	3.53	4.75	0.33	3.65	4.52
TRINITY_DN12962_c0_g2_i1	2.19	0	0	0.23	0	0	0	0	0
TRINITY_DN130376_c0_g1_i1	0	0	0	0	4.51	0	0	5	0
TRINITY_DN2762_c0_g1_i5	1.04	1.71	0	0	0	0	5.09	2.76	0
TRINITY_DN490_c0_g1_i8	0	7.75	13.62	0	6.12	9.34	4.02	9.18	11.89
TRINITY_DN114486_c0_g1_i2	15.93	0	0	0	0	0	0	0	0
TRINITY_DN57241_c0_g1_i2	0	0	0	0	1.11	0	0	0	3.28
TRINITY_DN95850_c0_g1_i1	3.92	0	0	0	1.45	0	0	1.64	0
TRINITY_DN3411_c0_g1_i6	0	10.55	3.75	0	15.02	5.95	0	8.09	9.02
TRINITY_DN45619_c0_g1_i1	0	0	0	0	0	0	0	0	0
TRINITY_DN135464_c0_g1_i1	0	0	0	0	3.13	0	0	3.53	0
TRINITY_DN11120_c0_g1_i5	0	0	0	0	2.97	0.97	0	3.06	0
TRINITY_DN61068_c1_g1_i1	0	0	0	0	1.69	0	0	0	0
TRINITY_DN595_c3_g1_i3	0.71	0	1.45	0	3.25	1.5	0.43	5.34	1.26
TRINITY_DN27762_c0_g1_i2	8.03	0	0	0	17.94	0	0	6.59	0
TRINITY_DN8267_c0_g1_i1	2.22	1.65	1.08	1.85	4.9	6.21	4.15	3.38	4.26
TRINITY_DN1437_c0_g1_i10	7.12	0	2.8	0	1.17	2.33	0	3.11	0
TRINITY_DN35444_c0_g1_i1	4.5	0	0	2.11	0	0	0	0	0
TRINITY_DN30602_c0_g1_i6	0.57	0	0	0	1.57	0	0	4.26	0.95
TRINITY_DN13330_c0_g1_i3	1.59	0	0	0.9	3.98	0	0	0.53	0
TRINITY_DN76410_c0_g1_i1	36.16	0	0	0	0	0	0	0	0
TRINITY_DN38267_c0_g1_i1	0	0	0	0	0	0	0	0	9.3
TRINITY_DN130838_c0_g1_i1	0	0	0	0	2.8	0	1.14	1.58	0
TRINITY_DN21571_c0_g1_i1	0	0	0	0	0	0	0	0	0
TRINITY_DN129655_c0_g1_i1	0	0	3.28	0	0	0	0	1.03	1.35
TRINITY_DN14616_c0_g1_i2	7.03	0	0	0.99	0	0	0	0	0
TRINITY_DN40937_c0_g1_i3	0.37	0	9.77	0	0	10.14	0.55	0	5.74
TRINITY_DN98111_c0_g1_i1	0	0	0	0	0	0	0	0	0
TRINITY_DN28826_c0_g1_i1	1.3	0	0.87	0	1.43	1.46	0	0	0
TRINITY_DN39380_c3_g4_i1	0	0	0	0	0	0	0	0	0
TRINITY_DN3846_c0_g1_i2	6.35	9.29	3.61	2.72	12.44	4.6	5.47	8.82	4.4
TRINITY_DN87788_c0_g1_i1	0	0	0	0	5.64	0	4.54	0	0
TRINITY_DN84402_c0_g1_i1	2.34	0	0	0	3.47	0	0	3.91	0
TRINITY_DN15011_c0_g1_i5	0	3.57	0.8	0	3.29	0.65	1.17	3.85	0
TRINITY_DN137736_c0_g1_i1	3.5	0	0	0	5.2	0	0	2.91	0
TRINITY_DN2156_c0_g1_i6	7.59	7.52	7.66	2.92	11.53	7.31	7.28	9.46	8.23
TRINITY_DN40593_c0_g2_i1	0	0	0	0	7.38	0	0	12.32	0
TRINITY_DN3108_c0_g1_i10	2.43	0	0	8.54	1.8	0.9	1.61	0	0
TRINITY_DN30355_c0_g1_i2	1.12	3.01	0	0	1.65	0	0	2.8	0
TRINITY_DN33416_c9_g1_i1	0	0	0	0	0	0	5.37	0	0
TRINITY_DN64063_c0_g1_i1	1.4	0	0.93	0.98	1.54	0	1.69	4.09	0
TRINITY_DN94277_c0_g1_i1	0	0	0	0	7.02	0	0	0	0
TRINITY_DN10998_c3_g1_i1	0	0	0	0	0	0	0	5.97	0
TRINITY_DN71208_c0_g1_i1	0	0	0	0	11.61	0	0	0	0
TRINITY_DN93792_c0_g1_i1	0	0	0	0	0	0	0	0	0
TRINITY_DN90684_c0_g1_i1	0	0	0	2.41	1.27	0	0	1.44	0
TRINITY_DN7486_c0_g1_i12	4.11	4.71	0	6.75	4.36	4.97	6.18	3.81	0
TRINITY_DN48714_c0_g2_i1	0	0	0	0	0	0	0.35	0	1.94
TRINITY_DN114_c0_g1_i10	0	24.17	8.96	0.42	32.92	18.88	2.17	13.85	7.54
TRINITY_DN122090_c0_g1_i1	0	0	0	0	15.52	0	0	0	0
TRINITY_DN31692_c1_g1_i1	0	0	0	4.94	0	2.62	0	0	0
TRINITY_DN29456_c0_g1_i2	0	0	0	0	0	0	0	5.66	0
TRINITY_DN94936_c0_g1_i1	0	0	6.14	0	0	0	0	0	0
TRINITY_DN12728_c0_g1_i5	0.76	9.76	0	0.8	0	0.28	1.7	0	3.15
TRINITY_DN25222_c0_g1_i2	0	0	0	2.63	0	0	11.39	0	0
TRINITY_DN2938_c0_g1_i9	5.18	7.13	1.65	4.17	11.87	0	2.93	16.44	10.41
TRINITY_DN12554_c0_g1_i1	0	0	0	0	0	0.99	0	0	4.36
TRINITY_DN6364_c3_g1_i1	12.72	0	0	0	0	0	7.63	0	0
TRINITY_DN10013_c0_g2_i1	0	0	0	0	0	4.21	0	14.31	0
TRINITY_DN131294_c0_g1_i1	0.91	0	0	0	2.02	0.68	0.55	0.76	0
TRINITY_DN18559_c0_g1_i2	1.27	0	0	0	0	0	0.39	0	0.76
TRINITY_DN16219_c0_g1_i5	0	0	0	0	0	0	0	0	0.93
TRINITY_DN33321_c1_g3_i1	0	0	0	0	0	0	0	0	0
TRINITY_DN48398_c0_g2_i1	0.6	0	0	0	0	0.9	1.82	0	0.67
TRINITY_DN68229_c0_g1_i1	0	0	0	0	0	0	0	0	29.44
TRINITY_DN3615_c0_g1_i4	0	10.76	0	1.43	2.55	0	0	12.37	0
TRINITY_DN29473_c0_g1_i1	4.14	0	1.01	0.27	1.66	0.85	1.36	1.26	0
TRINITY_DN27840_c0_g3_i1	0	33.46	0	0	0	0	0	10.76	0
TRINITY_DN19451_c0_g1_i4	3.14	0	0	0	0	0	1.9	0	0
TRINITY_DN12347_c0_g1_i1	0	0	0	0	0	0	0	0	0
TRINITY_DN9160_c0_g1_i1	0	0	0	2.93	0.53	0	0	1.8	0
TRINITY_DN64703_c0_g1_i1	0	0	0	0	0	0	0.89	4.92	0
TRINITY_DN125451_c0_g1_i1	0	0	9.32	0	0	0.43	0	0	0
TRINITY_DN72925_c0_g1_i1	0	0	13.09	0	0	0	0	8.53	0
TRINITY_DN57996_c0_g1_i2	2.82	0	0	0	0	0	0	0	0
TRINITY_DN24858_c0_g1_i1	0	0	0	0	2.38	0	0	5.34	0
TRINITY_DN3153_c0_g1_i2	7.39	20.81	10.27	9.6	43.67	23.03	14.02	26.8	18.12
TRINITY_DN931_c0_g1_i11	0	0	0	0	0	2.29	0	0	1.68
TRINITY_DN8647_c0_g1_i8	0	0	0	0	0	0	11.98	6.48	9.77
TRINITY_DN2843_c0_g1_i6	359.31	464.93	172.38	443.78	438.38	450.22	357.11	339.07	229.38
TRINITY_DN51437_c0_g2_i2	0	0	0	0	0	5.99	0	0	0
TRINITY_DN31688_c0_g1_i2	0	0	0	0	0	0	2.45	3.38	0
TRINITY_DN125246_c0_g1_i1	0	0	0	19.72	0	0	0	0	0
TRINITY_DN6025_c0_g1_i10	0	5.04	0	0	4.15	0	0	2.26	1.19
TRINITY_DN76437_c0_g1_i1	0	0	2	0	0	0	0	0	13.12
TRINITY_DN101722_c0_g1_i1	0	0	0	3.77	0	0	6.56	0	0
TRINITY_DN22157_c0_g1_i1	0	0	7.45	0	0	4.21	0	0	24.16
TRINITY_DN14466_c0_g1_i10	0.85	0	2.16	0.21	2.57	0	1.08	0	0.45
TRINITY_DN42342_c0_g1_i1	0	0	37.14	0	0	0	0	0	0
TRINITY_DN80919_c0_g1_i1	0	0	0	0	0	0	0	0	0
TRINITY_DN14938_c4_g1_i1	0	0	0	0	0	0	3.32	0	0
TRINITY_DN28352_c0_g1_i3	2.3	0	0	0	0	0.86	0	0	6.31
TRINITY_DN137659_c0_g1_i1	5.84	0	0	0	0	0	0	0	0
TRINITY_DN29744_c0_g1_i1	1.72	0	0	0	0	0	0	0	0
TRINITY_DN37611_c0_g1_i1	0	0	0	0	0	13.77	0	0	0
TRINITY_DN420_c0_g1_i160	6.72	0	0	0	0.36	0.47	5	1.04	0
TRINITY_DN39826_c0_g1_i7	2.2	0	0	0	0	0	0	0	2.39
TRINITY_DN604_c0_g1_i1	15.61	7.74	21.46	1.56	12.79	10.94	15.37	4.44	9.79
TRINITY_DN46381_c0_g1_i1	0	0	5.24	0	0	8.83	0	0	0
TRINITY_DN13091_c0_g1_i6	0	0	2.05	0.18	0	0	0.31	0	0
TRINITY_DN3071_c0_g1_i8	0	0	0	0	0	0	0	0	0
TRINITY_DN35818_c0_g1_i3	0	0	0	0	0	0	0	0	0
TRINITY_DN4134_c0_g1_i2	3.28	12.97	0	2.32	14.5	0.67	5.42	15.5	1.32
TRINITY_DN127_c0_g1_i6	34.31	30.16	100.92	28.36	48.56	97.21	88.92	54.52	88.61
TRINITY_DN61720_c0_g1_i1	0	0	0	0	0	0	2.21	0	0
TRINITY_DN44106_c0_g6_i1	0	0	0	0	8.49	0	0	9.5	0
TRINITY_DN28565_c0_g2_i2	0	1.43	0.02	0	0	0.79	2.21	1.22	0
TRINITY_DN1480_c0_g1_i8	6.12	2.96	5.08	2.15	10.6	3.3	5.54	8.97	5.91
TRINITY_DN40915_c5_g1_i1	1.07	2.88	0	0	3.15	0	0	0.89	0
TRINITY_DN106289_c0_g1_i1	0	0	0	0	0	0	1.13	0	0
TRINITY_DN16199_c2_g1_i1	0	0	0	11.08	0	11.54	29.36	0	0
TRINITY_DN10903_c2_g1_i1	0	0	0	0	0	0	0	0	0
TRINITY_DN60886_c1_g1_i1	0	0	0	0	0	0	3.18	0	0
TRINITY_DN62292_c0_g1_i1	0	0	0	0	0	0	0	3.33	4.26
TRINITY_DN1965_c4_g1_i1	0	0	0	0	10.58	0	0	22.96	0
TRINITY_DN90153_c0_g1_i1	0	30.12	0	0	0	0	0	0	6.04
TRINITY_DN115852_c0_g1_i1	0	10.31	5.12	0	0	0	0	0	0
TRINITY_DN14412_c2_g2_i1	0	0	0	0	13.8	0	0	0	0
TRINITY_DN117751_c0_g1_i1	0	0	0	0	0	0	0	0	0
TRINITY_DN11410_c0_g1_i4	0.85	1.84	1.67	0.24	4.11	0.13	1.54	1.84	0.19
TRINITY_DN76553_c0_g1_i1	0	0	4.11	1.08	0	0	0	0	0
TRINITY_DN23458_c1_g1_i4	0	0	0	0	0	0	0	0	0
TRINITY_DN45528_c0_g1_i1	0	0	0	0	0	6.16	0	0	0
TRINITY_DN119358_c0_g1_i1	0	0	0	0	7.61	0	0	0	0
TRINITY_DN64827_c0_g1_i1	0	0	0	0	0	0	2.61	0	0
TRINITY_DN27115_c0_g1_i1	0	0	0	0	2.32	0	0	0	6.7
TRINITY_DN97174_c0_g1_i1	0	0	43.73	0	0	0	0	0	0
TRINITY_DN18439_c2_g1_i1	0	0	13.8	0	0	7.92	0	0	0
TRINITY_DN79375_c0_g1_i1	0	0	0	0	0	0	0	0	0
TRINITY_DN30889_c0_g1_i1	1.74	0	4.64	0	0	0	0	8.73	0
TRINITY_DN26522_c0_g2_i1	0	0	10.84	0	0	0	0	0	0
TRINITY_DN20244_c0_g2_i1	0	3.46	5.16	0.9	0	0.96	2.33	0	1.41
TRINITY_DN6311_c0_g1_i9	0	0	5.36	0	0	22.91	0	0	11.72
TRINITY_DN75259_c0_g1_i2	1.9	0	0.51	0	0.94	0.28	0.92	0.95	0
TRINITY_DN133335_c0_g1_i1	0	0	0	0	13.87	0	0	0	0
TRINITY_DN15062_c4_g1_i1	0	0	0	0	0	0	0	8.1	0
TRINITY_DN16230_c1_g2_i3	0	0	0	1.32	2.78	0	4.54	1.57	0
TRINITY_DN57389_c0_g1_i1	1.28	3.44	0	0	1.88	1.9	1.54	2.13	0
TRINITY_DN8776_c0_g1_i18	4.39	2.75	0	4.53	4.7	1.65	2.41	4.44	0
TRINITY_DN97069_c0_g1_i1	12.71	0	0	0	0	0	0	0	0
TRINITY_DN1005_c0_g1_i19	0	0	0	0.82	10.52	0	0	5.49	0
TRINITY_DN12026_c1_g1_i10	14.51	0	67.89	11.22	15.01	15.3	12.9	19.41	20.65
TRINITY_DN40902_c0_g1_i2	0	0	0	0	0	12.08	0	0	0
TRINITY_DN62128_c0_g1_i1	0	0	0	0	10.51	0	0	0	0
TRINITY_DN20550_c0_g1_i9	0	0	0	0	15.52	14.54	0	16.63	0
TRINITY_DN32090_c0_g1_i1	16.05	0	0	0	0	0	0	0	0
TRINITY_DN62365_c0_g1_i1	3.3	0	0	0	1.22	0	0	2.76	0
TRINITY_DN28658_c5_g1_i1	4.24	0	0	0	3.14	0	0	1.18	0
TRINITY_DN31253_c0_g1_i1	0	0	0	0	0	21.04	0	0	0
TRINITY_DN73054_c0_g1_i1	0	0	0	0	0	0	3.35	9.22	0
TRINITY_DN128175_c0_g1_i1	2.35	0	0	0	0	0	2.37	0	0
TRINITY_DN66986_c0_g1_i1	0	0	0	2.67	0	0	4.63	0	0
TRINITY_DN25050_c0_g1_i4	0	0	0	0	0	0	5.1	0	0
TRINITY_DN55508_c0_g1_i1	0	0	0	0	0	0	2.66	0	4.67
TRINITY_DN114173_c0_g1_i1	0	0	11.86	0	0	0	0	0	0
TRINITY_DN129377_c0_g1_i1	0	0	0	0	0	0	12.09	0	0
TRINITY_DN13058_c2_g1_i3	0	0	0	0	2.25	0.57	1.84	0.64	1.68
TRINITY_DN78197_c0_g1_i1	0	0	14.05	0	0	0	0	0	0
TRINITY_DN129947_c0_g1_i1	4.54	0	11.83	3.14	0	0	0	0	0
TRINITY_DN7659_c1_g1_i14	0	1.33	0	0.24	0	0	0	1.29	0
TRINITY_DN40236_c1_g1_i1	0	41.7	0	0	0	0	10.03	0	0
TRINITY_DN1265_c5_g1_i6	1.36	7.04	0	1.09	14.72	0.58	1.67	9.4	0.76
TRINITY_DN83525_c0_g1_i1	0	0	0	0	0	12.13	0	0	8.63
TRINITY_DN2564_c0_g1_i1	2.65	0	0	1.96	5.24	0.89	1.26	2.02	0
TRINITY_DN3629_c0_g1_i13	3.11	4.65	3.97	1.74	10.44	1.87	4.8	2.68	6.68
TRINITY_DN28689_c2_g1_i1	3.46	0	0	0	0	0	0	0	1.91
TRINITY_DN1178_c0_g1_i4	3.92	5.72	1.05	9.18	2.89	14.62	9.23	3.22	10.56
TRINITY_DN108451_c0_g1_i1	0	0	0	0	4.56	0	0	0	0
TRINITY_DN12791_c0_g1_i1	0	0	0	0	2.49	0	0	0	0
TRINITY_DN61497_c0_g1_i1	0	0	0	0	2.42	0	0	0	0
TRINITY_DN62409_c0_g1_i1	15.67	0	0	0	0	0	0	0	0
TRINITY_DN90600_c0_g1_i1	0	0	14.91	0	0	0	0	0	0
TRINITY_DN98879_c0_g1_i1	0	0	11.49	0	0	6.55	0	0	0
TRINITY_DN56444_c0_g1_i1	0	0	0	0	0	0	0	5.04	0
TRINITY_DN63817_c0_g1_i1	0	0	18.99	0	0	0	0	0	0
TRINITY_DN9941_c0_g1_i1	1.13	1.16	1.14	0	2.14	0.64	1.49	2.29	0.47
TRINITY_DN107826_c0_g1_i1	0	0	25.74	0	0	0	0	0	0
TRINITY_DN24974_c1_g1_i1	0	0	0	0	0	0	0	6.31	0
TRINITY_DN11343_c0_g1_i5	0	3.14	5.4	0	9.88	10.73	0	9.51	10.23
TRINITY_DN2256_c0_g1_i1	1.27	4.81	1.76	2.27	3.17	4.36	2.92	2.43	1.69
TRINITY_DN106750_c0_g1_i1	0	0	20.33	0	0	0	10.03	0	0
TRINITY_DN19259_c3_g1_i1	0	0	0	0	0.55	0	0.45	1.89	0
TRINITY_DN12947_c0_g1_i11	2.24	0	0	33.78	0	0	0	0	0
TRINITY_DN119456_c0_g1_i1	0	0	2.69	0	0	1.5	0	0	2.19
TRINITY_DN87379_c0_g1_i1	8.54	0	0	0	0	0	0	0	0
TRINITY_DN62320_c0_g1_i1	0	0	0	0	4.56	0	0	5.06	0
TRINITY_DN14141_c0_g2_i5	3.06	0	0	0	0.42	0.43	0.87	0	0
TRINITY_DN128562_c0_g1_i1	0	0	7.06	0	3.96	0	0	2.23	0
TRINITY_DN9171_c0_g1_i17	0	0	0	0	1.53	1.27	0	2.65	0
TRINITY_DN75633_c0_g1_i1	0	0	18.57	0	0	0	0	0	0
TRINITY_DN8455_c2_g1_i1	0	0	0	0	0	0	0	0	0
TRINITY_DN17772_c0_g1_i10	1.02	0	1.36	2.15	0	0	0	0	7.82
TRINITY_DN110274_c0_g1_i1	0	0	0	0	0	13.77	0	0	0
TRINITY_DN69216_c0_g1_i1	0	0	0	0	4.06	0	0	0	0
TRINITY_DN50891_c4_g1_i1	0	0	0	0	4.21	0	0	0	0
TRINITY_DN5768_c0_g1_i12	0	0	2.27	0	1.02	0	0	1.16	0
TRINITY_DN2465_c0_g2_i1	15.44	4.19	11.88	2.73	5.2	1.74	7	9.75	3.97
TRINITY_DN4623_c0_g1_i17	4.91	4.12	6.02	3.1	8.07	8.83	5.06	6.51	5.25
TRINITY_DN15912_c0_g1_i1	1.39	0	0	0	0	0	0	0	0
TRINITY_DN77558_c0_g1_i1	0	0	0	0	2.9	0	0	0	0
TRINITY_DN84515_c0_g1_i1	0	0	0	0	0	0	0	0	36.29
TRINITY_DN2511_c1_g2_i3	0.53	2.88	1.42	1.88	2.35	1.19	0.96	3.12	0.59
TRINITY_DN115909_c0_g1_i1	0	0	0	0	2.32	0	3.77	2.6	0
TRINITY_DN101384_c0_g1_i1	0	0	3.04	0	0	0.85	0	0	3.74
TRINITY_DN21647_c0_g1_i3	0	0	0	0	3.82	0	0	2.89	0
TRINITY_DN129490_c0_g1_i1	4.26	0	0	0	0	0	5.15	0	2.32
TRINITY_DN2080_c0_g1_i3	14.2	6.99	0	15.76	14.41	0	11.48	12.05	0
TRINITY_DN13178_c1_g1_i1	6.52	0	0	0	0	0	0	0	0
TRINITY_DN83560_c0_g1_i1	0	0	24.49	0	0	0	0	0	0
TRINITY_DN4819_c0_g1_i16	0.89	0	7.4	0.33	1.03	4.41	6.64	0.38	10.75
TRINITY_DN105097_c0_g1_i1	0	0	0	0	0	0	8.69	0	0
TRINITY_DN98550_c0_g1_i1	0	0	4.96	0	2.81	0	0	0	0
TRINITY_DN4617_c0_g1_i9	4.89	0	4.67	3.7	3	5.73	5.96	1.38	1.86
TRINITY_DN1283_c1_g1_i3	6.34	2.14	0	3.23	0.58	0.59	8.34	0	0
TRINITY_DN29819_c0_g1_i1	3.87	0	5.08	0	0	0	2.33	0	0
TRINITY_DN6322_c0_g1_i3	3.84	0	0	3.42	2.45	3.57	4.44	0.92	0
TRINITY_DN58391_c0_g1_i1	0	0	4.53	0	0	0	0	0	0
TRINITY_DN635_c1_g1_i2	6.17	0	0	1.44	0	0	0	0	0
TRINITY_DN2459_c0_g1_i10	2.19	1.94	0	1.32	0.4	0.32	1.76	0	0
TRINITY_DN33903_c0_g1_i2	9.76	0	0	0	2.42	0	3.92	0	0
TRINITY_DN14653_c0_g1_i8	0	0	2.1	0.72	0	0.28	0	0	0.38
TRINITY_DN11391_c0_g1_i1	2.8	0	0	1.31	1.37	1.39	3.94	0	2.05
TRINITY_DN14727_c1_g1_i1	0	0	0	0	16.96	0	0	0	0
TRINITY_DN1596_c0_g1_i30	4.69	13.23	5.45	2.78	11.55	13.73	7.13	16.86	8.02
TRINITY_DN43204_c0_g1_i1	0	0	0	0	0	0	0	14.67	0
TRINITY_DN124300_c0_g1_i1	0	0	0	0	8.57	0	6.9	0	0
TRINITY_DN97397_c0_g1_i1	0	0	0	0	2.3	0	0	1.3	0
TRINITY_DN8163_c0_g1_i1	6.12	0	0	0	2.27	0	5.54	2.55	0
TRINITY_DN13146_c0_g1_i6	0.73	0	2.92	0	2.98	1.09	2.64	0	0.8
TRINITY_DN48843_c0_g1_i1	0	0	1.24	0.65	0	0	2.24	1.55	1.02
TRINITY_DN57338_c0_g1_i1	1.73	0	0	0	2.56	0	0	2.89	0
TRINITY_DN14006_c0_g1_i1	2.2	0	0	0	0	0	3.99	0	0
TRINITY_DN120460_c0_g1_i1	0	0	0	0	0	42.7	0	0	0
TRINITY_DN111265_c0_g1_i1	0	0	0	5.67	0	0	4.97	0	0
TRINITY_DN61005_c0_g1_i1	2.67	0	0	0	0	3.95	0	0	0
TRINITY_DN12477_c0_g1_i4	7.53	0	1.85	0	0	5.91	0.96	0	0
TRINITY_DN46391_c1_g4_i1	0	0	0	0	3.51	3.46	0	0	0
TRINITY_DN30103_c0_g4_i1	0	2.04	0	1.06	2.22	0	1.82	0.16	0
TRINITY_DN27612_c0_g1_i1	0	0	0	0	0	3.42	0	0	0
TRINITY_DN8989_c0_g1_i13	0	0	0.92	2.6	0	6.74	3.57	0	0
TRINITY_DN15246_c2_g1_i1	0	14.3	0	0	0	0	0	4.48	0
TRINITY_DN1691_c0_g1_i46	0	0	0	0	3.14	0	2.54	0	0
TRINITY_DN121818_c0_g1_i1	0	0	44.78	0	0	0	0	0	0
TRINITY_DN102395_c0_g1_i1	1.36	0	0.61	0.64	4.69	0.34	0.55	1.14	0
TRINITY_DN7097_c1_g1_i2	0	0	0	0	0	0	0	0	0
TRINITY_DN10798_c1_g3_i1	0	0	0	0	0	0	0	0	13.08
TRINITY_DN8819_c0_g1_i9	0	2.2	0	0	0	0	0	0	2.34
TRINITY_DN84906_c0_g1_i1	0	0	0	0	0	2.72	2.22	0	0
TRINITY_DN53224_c0_g1_i1	0	0	0	0	0	0	0	0	0
TRINITY_DN61765_c0_g1_i1	0	0	0	0	0	0	10.29	0	0
TRINITY_DN14766_c0_g1_i1	0	0	0	0	0	9.67	0	0	7.02
TRINITY_DN118342_c0_g1_i1	0	0	0	0	0	1.98	1.61	0	0
TRINITY_DN80617_c0_g1_i1	0	0	0	0	0	0	0	0	0
TRINITY_DN78374_c0_g1_i1	0	5.38	0	0	8.93	0	0	0	0
TRINITY_DN20920_c1_g3_i1	10.67	0	0	0	0	0	3.21	0	0
TRINITY_DN28520_c0_g2_i2	1.92	1.16	0.57	0.3	1.41	0.32	1.29	2.14	0.95
TRINITY_DN21334_c0_g1_i12	6.82	0	0	0	0	0	1.08	0	0
TRINITY_DN25567_c1_g1_i1	0	0	6.21	0	0	0	0	5.86	0
TRINITY_DN90453_c0_g1_i1	0.59	0	0	0.84	0	0	1.8	0	0.66
TRINITY_DN3122_c0_g1_i12	0	0	2.27	1.64	1.55	0.76	0	1.14	1.6
TRINITY_DN78720_c0_g1_i1	0.86	0	0	0	0	0	0.52	0.72	0
TRINITY_DN13739_c0_g1_i1	2.01	8.15	1.72	0	9.26	0	1.3	10.3	0
TRINITY_DN46171_c0_g1_i3	8.71	0	0	0	0	0	7.01	0	0
TRINITY_DN2817_c0_g1_i1	2.61	9.11	0	2.02	11.87	9.88	4.06	8.01	0
TRINITY_DN56223_c0_g1_i2	4.33	0	0	1.51	0	0	5.22	0	0
TRINITY_DN6553_c0_g1_i35	0.58	0	2.12	0	0	0	0	1.78	0
TRINITY_DN39798_c0_g1_i2	1.48	0	0	0	0	0	0.9	0	0
TRINITY_DN7566_c0_g1_i1	3.94	0	2.64	0.2	0	0.84	5.11	0	1.25
TRINITY_DN63824_c0_g1_i1	0	0	0	0	4.4	0	0	0	0
TRINITY_DN14915_c0_g1_i2	0	0	0	0.7	0	0.43	0	1.02	0
TRINITY_DN27932_c1_g1_i1	0	0	0	0	2.74	0	0	3.07	3.94
TRINITY_DN74057_c0_g1_i1	0	0	0	0	0	0	8.31	0	0
TRINITY_DN33024_c0_g2_i1	0	0	0	0	1.87	0	3.04	2.1	0
TRINITY_DN11393_c0_g1_i1	0	11.83	0	0	10.03	3.3	0	0	0
TRINITY_DN4380_c0_g1_i3	0	0	1.9	0	1.55	5.58	0	3.03	0.63
TRINITY_DN21464_c0_g2_i2	0	0	0	0	0	0	0	0	0
TRINITY_DN102544_c0_g1_i1	2.52	0	0	2.65	0	0	3.04	0	0
TRINITY_DN17289_c0_g1_i3	3.43	5.49	0	5.59	1.76	0	0	7.46	2.35
TRINITY_DN95268_c0_g1_i1	0	0	0	0	0	0	0	0	12.74
TRINITY_DN46203_c0_g1_i2	1.85	0	0	0	2.74	0	0	3.1	0
TRINITY_DN474_c0_g1_i20	14.76	0	6.57	54.1	0	12.27	53.29	0	12.54
TRINITY_DN76137_c0_g1_i1	2.12	0	0	1.49	0	0	2.56	0	0
TRINITY_DN736_c0_g1_i1	21.66	4.89	4.02	27.17	1.33	4.05	197.2	19.65	301.99
TRINITY_DN7829_c0_g1_i2	0	0	0	0	0	0	0.7	0	0
TRINITY_DN22457_c0_g1_i1	0	0	0	0	0	15	0	0	0
TRINITY_DN123655_c0_g1_i1	0	0	0	0	0	0	0	0	0
TRINITY_DN20868_c0_g1_i7	1.24	1.22	1.45	0	4.07	1.98	2.15	4.26	0
TRINITY_DN10340_c0_g1_i6	1.5	0	0	1.94	2.17	0	2.72	2.6	0
TRINITY_DN46696_c2_g1_i1	0	0	19.42	0	0	0	0	0	0
TRINITY_DN132348_c0_g1_i1	0	0	0	0	4.31	0	0	0	0
TRINITY_DN57430_c0_g1_i1	0	0	0	0	0	2.9	0	0	0
TRINITY_DN36904_c0_g1_i1	0	0	0	6.93	7.25	0	3.01	0	0
TRINITY_DN95690_c0_g1_i1	0	0	0	0	0	0	6.51	0	0
TRINITY_DN19464_c0_g1_i9	0	0	0	0	0	0	0	0	0
TRINITY_DN130054_c0_g1_i1	0	0	0	0	5.8	16.91	0	0	0
TRINITY_DN28795_c0_g1_i5	6.14	5.48	0	0	1.52	0	0	0	0
TRINITY_DN2722_c1_g1_i1	0	6.76	0	0	0	0	1.53	0	0
TRINITY_DN68104_c0_g1_i2	3.45	0	0	0	1.28	1.29	0	0	5.65
TRINITY_DN75631_c0_g1_i1	4.36	2.36	0	6.76	1.29	0	7.39	1.46	0
TRINITY_DN55980_c0_g1_i1	0	15.58	0	0	4.45	0	0	0	0
TRINITY_DN79004_c0_g1_i1	0	0	0	14.83	0	7.77	0	0	21.96
TRINITY_DN36024_c0_g1_i14	0	0	0	0	0.69	0.39	0.35	0	1.07
TRINITY_DN48848_c7_g1_i1	0	0	0	0	0	0	0	0	0
TRINITY_DN18713_c3_g1_i1	0	0	0	0	7.94	0	0	0	0
TRINITY_DN61197_c0_g1_i1	0	0	0	0	4.08	0	0	0	0
TRINITY_DN11874_c0_g1_i3	0	0	2	0	1.11	0	0	0	0
TRINITY_DN45509_c0_g1_i1	8.29	0	0	0	0	0	0	0	0
TRINITY_DN125861_c0_g1_i1	0	0	7.15	2.51	0	2.66	0	0	5.85
TRINITY_DN81663_c0_g1_i1	0	0	0	0	0	0	0	0	5.23
TRINITY_DN72626_c0_g1_i1	2.39	0	0	0	3.54	0	2.89	1.99	0
TRINITY_DN111437_c0_g1_i1	0	0	30.27	0	0	0	0	0	0
TRINITY_DN18953_c3_g1_i4	0	0	0	0	0	6.48	0	0	0
TRINITY_DN1305_c0_g1_i3	9.08	0	4.92	15.46	0	24.33	13.85	4.63	2
TRINITY_DN10915_c0_g1_i12	0	0	3.53	0	1.98	7.9	3.14	11.13	28.79
TRINITY_DN78497_c0_g1_i1	12.1	0	0	0	4.51	0	0	0	0
TRINITY_DN123809_c0_g1_i1	0	0	0	0	0	0	5.27	0	0
TRINITY_DN5999_c2_g1_i1	0	41.7	0	0	25	0	0	0	0
TRINITY_DN79764_c0_g1_i1	0	0	0	0	11.78	0	0	0	0
TRINITY_DN12958_c0_g1_i1	6.07	0	0	0.85	0.9	0	1.47	3.05	0
TRINITY_DN14398_c1_g1_i1	0	0	0	0	0	2.13	0	1.73	4.19
TRINITY_DN5851_c0_g2_i1	0	9.26	0	2.43	23.39	2.58	0	0	3.74
TRINITY_DN97728_c0_g1_i1	0	0	0	0	0	0	2.26	0	4
TRINITY_DN21252_c0_g1_i1	0	0	0	0	2.74	0	0	15.35	0
TRINITY_DN127593_c0_g1_i1	0	0	0	0	19.8	0	0	0	0
TRINITY_DN102766_c0_g1_i1	0	0	0	0	0	0	0	0	0
TRINITY_DN25772_c0_g1_i1	0	0	1.65	0.29	1.51	1.85	0	0	2.73
TRINITY_DN40014_c3_g1_i1	0	0	0	0	0	0	8.84	0	0
TRINITY_DN2982_c0_g1_i10	4.53	13.09	4.23	6.26	8.74	5.17	5.36	2.61	2.41
TRINITY_DN29073_c5_g1_i1	0	0	0	0	4.25	0	0	0	0
TRINITY_DN26511_c3_g1_i1	0.99	0	1.32	0	0.73	0.74	1.2	0.83	1.09
TRINITY_DN104018_c0_g1_i1	10.12	0	0	0	0	0	0	8.38	0
TRINITY_DN94635_c0_g1_i1	0	0	0	0	0	0	0	0	0
TRINITY_DN288_c0_g1_i2	5	9.75	0	6.33	13.15	0	4.24	14.07	2.37
TRINITY_DN62774_c0_g1_i1	0	0	0	2.04	0	0	0	0	0
TRINITY_DN125742_c0_g1_i1	3.9	0	0	0	0	0	0	0	0
TRINITY_DN20204_c0_g1_i1	0	0	8.68	0	0	4.04	0	0	7.13
TRINITY_DN80624_c0_g1_i1	0	0	0	0	0	0	0	0	0
TRINITY_DN17833_c0_g1_i25	0	5.45	2.71	2.85	0	1.51	2.46	3.4	0
TRINITY_DN97474_c0_g1_i1	0	0	0	0	0	0	0	0	0
TRINITY_DN12718_c0_g1_i4	1.27	0	0	0	0	0	0.92	0	0
TRINITY_DN53217_c0_g1_i1	0	0	0	0	0	0	0	0	0
TRINITY_DN76076_c0_g1_i1	0	41.99	0	0	0	0	0	0	0
TRINITY_DN85970_c0_g1_i1	0	0	0	0	0	0	0	17.07	0
TRINITY_DN41702_c0_g2_i1	0	0	22.39	0	41.62	0	11.13	0	0
TRINITY_DN59476_c0_g2_i1	0	0	0	0	5.18	0	0	5.73	0
TRINITY_DN9217_c1_g2_i5	2.12	1.92	6.63	0	3.65	0.53	3.42	3.56	7.03
TRINITY_DN4163_c0_g1_i6	3.16	4.14	2.86	3.15	9.38	2.05	5.09	7.07	4.57
TRINITY_DN56331_c0_g1_i1	0	0	0	0	0	0	0	0	0
TRINITY_DN8698_c0_g2_i1	0	0	0	0	7.68	0	0	14.34	0
[truncated: 197,212 more rows]
