# Supplementary material for: The venom and telopodal defence systems of the centipede Lithobius forficatus are functionally convergent serial homologues
Source: BMC Biol. 2024 Jun 13;22:135. doi: 10.1186/s12915-024-01925-x (PMC11170834; doi:10.1186/s12915-024-01925-x)
Supplement: Supplementary file 6 — Additional file 6. Compressed archive with matrices of counts, transcripts per million (TPM), and trimmed means of M-value (TMM) normalised expression values. [file 12915_2024_1925_MOESM6_ESM.zip › Lf95.isoform.counts.matrix]

	Front_Legs_rep1	Front_Legs_rep2	Front_Legs_rep3	Ultimate_Legs_rep1	Ultimate_Legs_rep2	Ultimate_Legs_rep3	Venom_Gland_rep1	Venom_Gland_rep2	Venom_Gland_rep3
TRINITY_DN21624_c1_g1_i4	0.00	0.00	0.00	0.00	0.00	1.00	0.00	0.00	1.00
TRINITY_DN67561_c0_g1_i1	0.00	0.00	0.00	0.00	1.00	0.00	0.00	1.00	0.00
TRINITY_DN29711_c0_g1_i1	0.00	1.00	0.00	0.00	5.00	0.00	0.00	0.00	0.00
TRINITY_DN90934_c0_g1_i1	0.00	0.00	0.00	0.00	0.00	0.00	0.00	0.00	0.00
TRINITY_DN41905_c0_g2_i3	0.00	0.00	0.00	2.00	0.00	0.00	0.00	1.00	0.00
TRINITY_DN12085_c0_g1_i4	0.00	0.00	1.00	0.00	0.00	1.10	0.00	1.33	0.00
TRINITY_DN13833_c0_g1_i1	2.00	0.00	0.00	0.00	0.00	0.00	0.00	0.00	0.00
TRINITY_DN47419_c0_g1_i1	4.00	1.00	1.00	2.00	10.00	0.00	8.00	3.00	0.00
TRINITY_DN82240_c0_g1_i1	0.00	0.00	0.00	0.00	0.00	0.00	0.00	0.00	4.00
TRINITY_DN38690_c0_g1_i1	0.00	0.00	0.00	0.00	0.00	0.00	0.00	1.00	0.00
TRINITY_DN81456_c0_g1_i1	0.00	0.00	0.00	0.00	0.00	0.00	0.00	0.00	0.00
TRINITY_DN18181_c0_g1_i2	0.00	1.00	0.00	0.00	2.00	0.00	0.00	1.00	0.00
TRINITY_DN24002_c0_g1_i1	1.00	0.00	0.00	0.00	0.00	0.00	0.00	1.00	0.00
TRINITY_DN5181_c0_g1_i5	0.00	0.00	27.14	0.00	9.90	0.00	0.00	0.00	0.00
TRINITY_DN6969_c0_g1_i10	22.00	5.00	11.00	10.00	37.00	36.00	15.00	24.00	33.00
TRINITY_DN94686_c0_g1_i1	0.00	1.00	0.00	0.00	0.00	0.00	0.00	2.00	0.00
TRINITY_DN36911_c0_g2_i1	0.00	0.00	3.00	0.00	0.00	0.00	0.00	0.00	0.00
TRINITY_DN111900_c0_g1_i1	0.00	0.00	0.00	0.00	0.00	0.00	1.00	0.00	0.00
TRINITY_DN36195_c0_g1_i2	1.58	0.00	1.00	0.00	0.00	0.00	0.00	0.00	0.00
TRINITY_DN38268_c0_g1_i1	0.00	0.00	0.00	0.00	0.00	0.00	0.00	0.00	2.00
TRINITY_DN19973_c0_g1_i1	0.00	0.00	0.00	0.00	0.00	0.00	0.00	2.00	0.00
TRINITY_DN1881_c0_g1_i5	10.62	2.00	0.00	42.18	13.00	6.27	0.00	0.00	0.00
TRINITY_DN129710_c0_g1_i1	0.00	0.00	1.00	0.00	0.00	0.00	0.00	0.00	1.00
TRINITY_DN6810_c0_g1_i2	6.45	1.00	1.54	0.00	5.45	2.00	4.47	2.70	0.00
TRINITY_DN39301_c0_g2_i2	0.00	0.00	1.00	0.00	1.00	0.00	0.00	0.00	0.00
TRINITY_DN4702_c0_g2_i12	0.00	3.85	2.17	0.00	8.10	0.00	0.00	4.39	0.00
TRINITY_DN64843_c0_g1_i1	0.00	0.00	2.00	0.00	0.00	0.00	0.00	0.00	0.00
TRINITY_DN40897_c4_g2_i1	0.00	2.00	0.00	0.00	0.00	0.00	0.00	0.00	0.00
TRINITY_DN120906_c0_g1_i1	0.00	0.00	0.00	0.00	0.00	0.00	2.00	0.00	0.00
TRINITY_DN42036_c2_g1_i1	0.00	0.00	4.00	0.00	0.00	0.00	0.00	1.00	0.00
TRINITY_DN61026_c0_g1_i1	0.00	0.00	0.00	0.00	0.00	0.00	1.00	1.00	3.00
TRINITY_DN14025_c0_g1_i1	22.00	4.65	10.92	17.00	23.59	19.00	36.00	29.40	6.00
TRINITY_DN25505_c0_g1_i1	0.00	0.00	1.00	0.00	0.00	1.00	0.00	1.00	4.00
TRINITY_DN100628_c0_g1_i1	0.00	0.00	0.00	3.00	0.00	0.00	0.00	0.00	0.00
TRINITY_DN56870_c1_g1_i1	0.00	0.00	0.00	0.00	1.00	0.00	0.00	0.00	0.00
TRINITY_DN134613_c0_g1_i1	0.00	0.00	2.00	0.00	0.00	0.00	0.00	0.00	0.00
TRINITY_DN117484_c0_g1_i1	0.00	0.00	2.00	0.00	0.00	0.00	0.00	0.00	0.00
TRINITY_DN100714_c0_g1_i1	0.00	0.00	0.00	0.00	0.00	0.00	0.00	2.00	0.00
TRINITY_DN31826_c0_g2_i1	2.00	1.00	0.00	0.00	1.00	0.00	0.00	0.00	1.00
TRINITY_DN72402_c0_g1_i1	0.00	0.00	0.00	0.00	0.00	0.00	0.00	0.00	3.00
TRINITY_DN12191_c0_g1_i8	8.47	1.00	2.00	0.00	2.74	1.00	3.00	4.00	0.00
TRINITY_DN6234_c0_g4_i1	0.00	0.00	0.00	0.00	1.00	0.00	0.00	0.00	0.00
TRINITY_DN2542_c0_g1_i5	0.00	0.00	1.63	0.00	0.00	0.00	6.70	3.14	0.00
TRINITY_DN16747_c1_g1_i2	1.55	0.00	0.00	0.59	0.00	0.00	0.00	0.00	0.00
TRINITY_DN56209_c2_g1_i1	0.00	0.00	0.00	0.00	1.00	1.00	0.00	1.00	0.00
TRINITY_DN118251_c0_g1_i1	0.00	0.00	0.00	0.00	1.00	0.00	1.00	0.00	0.00
TRINITY_DN2324_c0_g1_i1	31.00	40.00	12.00	33.00	550.00	95.00	50.00	162.00	21.00
TRINITY_DN128101_c0_g1_i1	0.00	0.00	0.00	0.00	0.00	3.00	0.00	1.00	2.00
TRINITY_DN118047_c0_g1_i1	0.00	0.00	0.00	0.00	2.00	1.00	0.00	0.00	0.00
TRINITY_DN9223_c0_g1_i8	0.00	0.00	0.00	0.00	0.00	0.00	0.50	0.00	0.00
TRINITY_DN40644_c0_g1_i5	5.00	5.00	3.00	5.00	33.00	4.00	12.00	15.00	6.00
TRINITY_DN58271_c0_g1_i2	6.00	0.00	0.00	0.00	2.04	1.00	0.00	0.00	2.00
TRINITY_DN54855_c0_g1_i1	0.00	0.00	0.00	0.00	0.00	0.00	0.00	0.00	0.00
TRINITY_DN2428_c0_g1_i27	3.43	0.00	0.00	1.44	4.62	0.00	2.99	5.73	0.45
TRINITY_DN50970_c0_g1_i1	0.00	0.00	0.00	0.00	0.00	0.00	0.00	0.00	0.00
TRINITY_DN106717_c0_g1_i1	0.00	0.00	0.00	0.00	0.00	0.00	0.00	0.00	1.00
TRINITY_DN23618_c1_g1_i3	0.00	0.00	0.00	0.00	0.00	0.00	0.00	1.52	0.00
TRINITY_DN128185_c0_g1_i1	0.00	0.00	0.00	0.00	0.00	0.00	3.00	0.00	0.00
TRINITY_DN15751_c0_g1_i2	0.00	0.00	0.00	0.00	0.00	1.45	0.00	0.00	0.00
TRINITY_DN39429_c1_g1_i2	0.00	0.00	0.00	0.00	1.00	2.00	0.00	2.40	0.00
TRINITY_DN128240_c0_g1_i1	0.00	1.00	0.00	0.00	9.00	0.00	0.00	0.00	0.00
TRINITY_DN84788_c0_g1_i2	0.00	0.00	2.00	0.00	0.00	0.00	1.00	0.00	0.00
TRINITY_DN27092_c3_g1_i1	0.00	0.00	0.00	0.00	0.00	0.00	1.00	0.00	0.00
TRINITY_DN7786_c0_g1_i11	0.00	0.00	0.00	0.00	0.00	2.00	1.00	0.00	0.00
TRINITY_DN110923_c0_g1_i1	0.00	0.00	1.00	0.00	1.00	0.00	0.00	0.00	0.00
TRINITY_DN29880_c0_g1_i1	1.00	0.00	0.00	0.00	2.00	0.00	2.00	3.00	0.00
TRINITY_DN125823_c0_g1_i1	0.00	0.00	1.00	0.00	0.00	0.00	0.00	0.00	0.00
TRINITY_DN90666_c0_g1_i1	1.00	0.00	0.00	1.00	0.00	0.00	0.00	0.00	0.00
TRINITY_DN47550_c0_g2_i1	0.00	0.00	0.00	0.00	2.00	0.00	1.00	1.00	0.00
TRINITY_DN11271_c0_g1_i2	7.88	1.00	0.00	2.00	2.00	1.00	1.00	3.00	1.00
TRINITY_DN115057_c0_g1_i1	0.00	0.00	0.00	0.00	0.00	0.00	1.00	0.00	0.00
TRINITY_DN53414_c0_g1_i2	0.00	0.00	0.00	0.00	0.00	0.00	0.00	0.00	0.00
TRINITY_DN10614_c0_g1_i2	0.00	0.00	1.00	0.00	0.39	1.00	1.00	0.00	0.00
TRINITY_DN119846_c0_g1_i1	0.00	0.00	0.00	0.00	5.00	0.00	0.00	0.00	0.00
TRINITY_DN87787_c0_g1_i1	0.00	0.00	2.00	0.00	0.00	0.00	1.00	0.00	0.00
TRINITY_DN13076_c0_g1_i3	1.00	0.00	0.00	0.00	0.00	10.00	5.00	0.00	3.00
TRINITY_DN20472_c1_g1_i1	0.00	0.00	1.00	0.00	0.00	1.00	0.00	0.00	0.00
TRINITY_DN5137_c2_g1_i1	0.00	0.00	0.00	0.00	0.00	0.00	0.00	0.00	0.00
TRINITY_DN121656_c0_g1_i1	0.00	0.00	1.00	0.00	0.00	0.00	0.00	1.00	0.00
TRINITY_DN21674_c0_g2_i1	0.00	1.00	1.00	0.00	6.00	1.00	0.00	4.00	0.00
TRINITY_DN3931_c0_g1_i2	0.00	0.00	3.99	13.54	1.56	11.39	0.86	2.10	1.18
TRINITY_DN61848_c1_g1_i1	0.00	0.00	1.00	0.00	0.00	1.00	0.00	0.00	1.00
TRINITY_DN68995_c0_g1_i1	0.00	0.00	0.00	0.00	0.00	0.00	2.00	0.00	0.00
TRINITY_DN99_c0_g1_i1	1.00	1.00	4.00	1.00	2.00	1.00	3.00	6.00	11.98
TRINITY_DN136612_c0_g1_i1	0.00	0.00	0.00	0.00	0.00	0.00	0.00	3.00	0.00
TRINITY_DN108899_c0_g1_i1	0.00	1.00	1.00	2.00	1.00	4.00	1.00	2.00	9.00
TRINITY_DN31264_c3_g1_i1	0.00	0.00	0.00	0.00	0.00	3.00	0.00	1.00	0.00
TRINITY_DN6630_c0_g1_i5	0.91	0.00	0.00	0.00	0.00	3.00	0.00	0.00	0.00
TRINITY_DN94278_c0_g1_i1	0.00	1.00	0.00	0.00	1.00	0.00	0.00	0.00	0.00
TRINITY_DN20782_c0_g1_i1	0.00	0.00	1.00	0.00	0.00	4.00	0.00	0.00	1.00
TRINITY_DN137951_c0_g1_i1	0.00	0.00	0.00	0.00	0.00	0.00	0.00	0.00	0.00
TRINITY_DN76324_c0_g1_i1	0.00	0.00	0.00	1.00	0.00	0.00	0.00	0.00	0.00
TRINITY_DN6315_c1_g1_i1	0.00	0.00	0.00	2.00	9.00	0.00	1.00	3.32	0.00
TRINITY_DN25916_c0_g1_i1	0.00	0.00	0.00	1.00	0.00	0.00	0.00	0.00	0.00
TRINITY_DN137965_c0_g1_i1	0.00	0.00	0.00	0.00	2.00	0.00	0.00	0.00	0.00
TRINITY_DN137969_c0_g1_i1	0.00	0.00	1.00	0.00	0.00	0.00	0.00	0.00	0.00
TRINITY_DN101638_c0_g1_i1	2.00	0.00	0.00	0.00	0.00	1.00	0.00	0.00	0.00
TRINITY_DN53732_c0_g1_i1	0.00	0.00	0.00	0.00	0.00	0.00	1.00	0.00	0.00
TRINITY_DN24618_c0_g4_i1	0.00	0.00	0.00	0.00	0.00	0.00	0.00	0.00	0.00
TRINITY_DN131633_c0_g1_i1	1.00	0.00	0.00	0.00	0.00	0.00	0.00	0.00	0.00
TRINITY_DN20812_c1_g2_i1	0.00	0.00	0.00	0.00	0.00	0.00	0.00	0.00	0.00
TRINITY_DN32461_c0_g2_i1	2.00	0.00	0.00	1.00	0.00	0.00	0.00	1.00	1.00
TRINITY_DN31460_c0_g1_i3	0.00	0.00	0.00	0.00	0.00	0.00	1.00	0.00	0.00
TRINITY_DN13434_c1_g4_i1	0.00	0.00	0.00	0.00	0.00	0.00	0.00	3.00	0.00
TRINITY_DN12140_c0_g1_i1	0.00	0.00	0.00	0.00	1.00	0.00	0.00	0.00	0.00
TRINITY_DN7198_c0_g1_i11	14.00	0.00	1.05	12.01	0.00	1.00	12.00	3.00	8.00
TRINITY_DN11486_c0_g1_i6	0.00	0.00	0.00	0.00	0.00	0.00	0.00	2.00	0.00
TRINITY_DN23524_c0_g2_i4	31.00	14.00	13.00	35.00	49.00	53.00	45.00	66.00	41.00
TRINITY_DN12400_c0_g2_i1	1.00	0.00	0.00	0.00	0.00	0.00	0.00	0.00	0.00
TRINITY_DN24684_c0_g1_i3	0.00	0.00	0.00	0.00	0.00	0.00	0.00	0.00	1.63
TRINITY_DN7551_c0_g1_i4	8.00	4.00	7.00	9.00	31.00	23.00	25.00	37.00	8.00
TRINITY_DN1822_c0_g1_i16	0.00	27.08	16.61	0.00	39.10	67.45	0.00	55.83	58.00
TRINITY_DN56113_c0_g1_i1	1.00	0.00	0.00	0.00	0.00	0.00	0.00	0.00	0.00
TRINITY_DN10666_c0_g1_i11	0.00	0.00	0.00	0.00	0.00	5.07	0.00	0.00	7.87
TRINITY_DN49031_c0_g1_i1	0.00	0.00	0.00	0.00	0.00	0.00	0.00	2.00	0.00
TRINITY_DN83506_c0_g1_i1	2.00	0.00	0.00	0.00	1.00	0.00	0.00	0.00	0.00
TRINITY_DN9394_c0_g1_i14	28.86	0.00	0.00	14.02	0.00	1.00	27.39	1.27	0.00
TRINITY_DN33885_c0_g1_i1	0.00	0.00	0.00	0.00	0.00	0.00	0.00	0.00	0.00
TRINITY_DN32033_c0_g1_i4	7.00	1.34	2.00	4.00	1.00	0.00	8.00	4.00	2.75
TRINITY_DN3197_c0_g1_i5	14.00	29.00	14.00	37.00	192.00	50.00	13.00	41.00	27.00
TRINITY_DN124415_c0_g1_i1	0.00	0.00	0.00	1.00	1.00	0.00	0.00	0.00	0.00
TRINITY_DN27335_c0_g1_i1	0.00	0.00	0.00	0.00	7.00	0.00	0.00	2.00	1.00
TRINITY_DN131455_c0_g1_i1	0.00	0.00	2.00	0.00	0.00	0.00	0.00	0.00	1.00
TRINITY_DN45604_c0_g1_i1	1.00	0.00	0.00	0.00	0.00	1.00	2.00	0.00	4.00
TRINITY_DN12650_c1_g1_i1	3.00	0.00	1.00	2.00	0.00	6.00	5.00	0.00	4.00
TRINITY_DN8435_c1_g3_i2	0.00	0.00	0.00	0.00	0.00	0.00	0.00	0.00	0.00
TRINITY_DN113460_c0_g1_i1	0.00	0.00	0.00	1.00	0.00	0.00	1.00	0.00	0.00
TRINITY_DN137060_c0_g1_i1	0.00	0.00	0.00	0.00	0.00	0.00	0.00	2.00	0.00
TRINITY_DN334_c0_g1_i5	0.00	37.51	44.49	0.00	194.60	46.12	0.00	375.50	22.65
TRINITY_DN11073_c0_g3_i1	3.00	0.00	0.00	0.00	0.00	0.00	1.00	0.00	0.00
TRINITY_DN13646_c2_g1_i1	0.00	0.00	2.00	0.00	3.00	0.00	0.00	0.00	0.00
TRINITY_DN34503_c0_g1_i2	1.00	3.00	0.00	0.00	0.00	3.00	6.00	0.00	8.00
TRINITY_DN28522_c1_g1_i4	0.00	0.00	0.00	1.00	0.00	0.00	3.00	1.00	0.00
TRINITY_DN11489_c0_g1_i4	0.00	0.00	2.00	0.00	0.00	10.03	4.05	0.00	0.00
TRINITY_DN122170_c0_g1_i1	0.00	0.00	0.00	0.00	0.00	0.00	1.00	0.00	0.00
TRINITY_DN125983_c0_g1_i1	0.00	0.00	0.00	0.00	0.00	0.00	1.00	0.00	0.00
TRINITY_DN39300_c1_g1_i2	0.00	0.00	0.00	0.00	0.00	0.00	0.00	0.00	0.00
TRINITY_DN103441_c0_g1_i1	1.00	0.00	0.00	0.00	1.00	0.00	0.00	0.00	0.00
TRINITY_DN2642_c0_g1_i1	0.00	0.00	0.00	0.03	0.00	0.00	2.50	0.00	0.00
TRINITY_DN2436_c0_g1_i2	1.00	1.00	0.00	7.06	5.00	0.00	3.02	6.00	0.00
TRINITY_DN6434_c5_g1_i1	0.00	0.00	0.00	0.00	0.00	0.00	1.00	0.00	0.00
TRINITY_DN98771_c0_g1_i1	0.00	0.00	1.00	0.00	0.00	3.00	0.00	0.00	0.00
TRINITY_DN11807_c0_g1_i1	0.00	1.00	0.00	0.00	7.00	0.00	0.00	6.00	0.00
TRINITY_DN23285_c1_g1_i1	0.00	0.00	0.00	0.00	0.00	0.00	0.00	0.00	0.00
TRINITY_DN16567_c1_g2_i1	0.00	0.00	0.00	0.00	0.00	0.00	0.00	2.00	0.00
TRINITY_DN44404_c0_g1_i2	0.00	0.00	1.00	0.00	1.00	0.00	0.00	0.00	1.00
TRINITY_DN5293_c0_g1_i1	0.00	0.00	0.00	1.00	0.00	3.17	1.00	0.00	0.00
TRINITY_DN17840_c0_g1_i2	0.00	0.00	0.00	0.00	0.00	0.00	0.00	0.00	0.00
TRINITY_DN50468_c1_g1_i2	0.00	0.00	0.00	0.00	0.00	0.00	0.00	0.00	0.00
TRINITY_DN31034_c0_g1_i1	1.00	0.00	0.00	0.00	0.00	0.00	0.00	0.00	2.00
TRINITY_DN118395_c0_g1_i1	0.00	0.00	0.00	0.00	0.00	1.00	0.00	3.00	0.00
TRINITY_DN73233_c0_g1_i1	0.00	0.00	0.00	0.00	0.00	1.00	1.00	0.00	0.00
TRINITY_DN130143_c0_g1_i1	0.00	0.00	1.00	0.00	0.00	0.00	0.00	1.00	0.00
TRINITY_DN83915_c0_g1_i1	1.00	0.00	0.00	0.00	2.00	0.00	0.00	0.00	0.00
TRINITY_DN47017_c6_g1_i1	0.00	0.00	2.00	0.00	0.00	0.00	0.00	0.00	0.00
TRINITY_DN43595_c0_g1_i1	1.00	0.00	0.00	0.00	0.00	0.00	0.00	0.00	1.00
TRINITY_DN5277_c2_g1_i1	0.00	0.00	2.00	0.00	0.00	0.00	0.00	1.00	0.00
TRINITY_DN69994_c0_g1_i1	0.00	0.00	2.00	0.00	0.00	0.00	0.00	0.00	0.00
TRINITY_DN14700_c0_g1_i1	2.00	0.00	1.00	0.00	0.00	0.00	0.00	0.00	0.00
TRINITY_DN11219_c2_g1_i3	1.00	0.00	0.00	0.00	4.00	1.00	2.00	5.00	1.00
TRINITY_DN30437_c0_g2_i8	7.00	0.00	8.00	6.00	0.00	0.00	13.00	0.00	22.00
TRINITY_DN7821_c0_g1_i5	1.42	0.00	0.00	0.00	3.20	1.00	0.00	0.00	2.00
TRINITY_DN4906_c0_g1_i1	0.00	7.00	0.00	0.00	16.17	0.00	0.00	3.80	0.00
TRINITY_DN23638_c0_g1_i8	3.00	1.00	0.00	4.79	2.00	0.00	4.00	4.00	0.00
TRINITY_DN34761_c0_g1_i1	0.00	0.00	0.00	0.00	1.00	0.00	0.00	0.00	0.00
TRINITY_DN11729_c0_g2_i1	0.00	0.00	0.00	2.86	3.99	0.00	7.24	0.00	5.00
TRINITY_DN23574_c1_g1_i1	0.00	0.00	0.00	0.00	0.00	0.00	0.00	0.00	0.00
TRINITY_DN137605_c0_g1_i1	0.00	0.00	0.00	0.00	0.00	0.00	1.00	0.00	0.00
TRINITY_DN85598_c0_g1_i1	0.00	0.00	0.00	0.00	0.00	0.00	1.00	0.00	0.00
TRINITY_DN131807_c0_g1_i1	0.00	0.00	0.00	0.00	0.00	0.00	0.00	1.00	0.00
TRINITY_DN45918_c0_g1_i1	0.00	0.00	0.00	0.00	0.00	0.00	0.00	0.00	2.00
TRINITY_DN13015_c0_g1_i1	0.00	0.00	0.00	0.00	0.00	0.00	0.00	1.00	0.00
TRINITY_DN9800_c0_g1_i6	0.00	0.00	0.00	0.00	2.47	0.00	0.00	1.88	0.00
TRINITY_DN39343_c0_g1_i2	0.00	0.00	0.00	0.00	0.00	2.00	0.00	0.00	3.00
TRINITY_DN52961_c0_g1_i1	0.00	1.00	0.00	0.00	1.00	0.00	0.00	0.00	0.00
TRINITY_DN48848_c2_g1_i2	0.00	0.00	0.00	0.00	1.00	0.00	0.00	2.00	0.00
TRINITY_DN6530_c0_g1_i1	0.00	0.00	1.66	2.69	0.00	8.43	0.00	0.00	1.00
TRINITY_DN96829_c0_g1_i1	0.00	0.00	0.00	0.00	0.00	0.00	2.00	0.00	0.00
TRINITY_DN19639_c0_g1_i5	0.00	0.00	0.00	0.00	0.00	0.00	1.00	0.00	0.00
TRINITY_DN4970_c0_g1_i1	18.46	0.00	0.00	10.25	0.00	0.00	26.60	0.00	0.00
TRINITY_DN39712_c0_g1_i1	0.00	1.00	0.00	0.00	1.00	0.00	6.00	3.00	0.00
TRINITY_DN8594_c1_g1_i5	6.91	0.00	8.00	6.67	4.73	2.38	12.00	0.00	5.59
TRINITY_DN31396_c0_g1_i1	1.87	0.00	0.00	0.00	0.00	0.00	1.00	0.00	0.00
TRINITY_DN127552_c0_g1_i1	0.00	0.00	0.00	0.00	0.00	0.00	0.00	0.00	0.00
TRINITY_DN41057_c0_g1_i1	1.00	1.00	5.00	0.00	0.00	0.00	3.00	2.00	1.00
TRINITY_DN59083_c0_g1_i1	0.00	0.00	0.00	0.00	0.00	0.00	1.00	1.00	0.00
TRINITY_DN14060_c0_g1_i1	6.00	0.00	0.00	4.00	0.00	0.00	1.00	0.00	0.00
TRINITY_DN72906_c0_g1_i1	0.00	0.00	1.00	0.00	1.00	1.00	1.00	0.00	0.00
TRINITY_DN11723_c0_g1_i1	3.33	1.60	1.00	5.00	7.72	1.16	17.35	10.68	0.00
TRINITY_DN8198_c0_g1_i1	15.00	3.00	9.00	13.00	9.00	11.00	22.00	15.00	19.00
TRINITY_DN10004_c0_g1_i1	4.00	0.00	5.00	3.00	0.00	5.00	1.00	0.00	1.00
TRINITY_DN11197_c1_g2_i1	0.00	0.00	2.00	0.00	1.00	0.00	2.00	2.00	0.00
TRINITY_DN77557_c0_g1_i1	0.00	0.00	0.00	0.00	0.00	0.00	0.00	1.00	0.00
TRINITY_DN54209_c0_g1_i1	1.00	1.00	0.00	0.00	1.00	0.00	1.00	0.00	0.00
TRINITY_DN7300_c0_g1_i19	0.00	0.00	0.00	1.70	6.38	12.13	0.00	3.16	0.00
TRINITY_DN23125_c0_g1_i2	3.94	9.41	0.00	3.15	20.83	6.18	9.43	12.35	0.00
TRINITY_DN17288_c0_g1_i8	3.00	0.00	2.00	1.00	1.00	22.57	1.00	3.00	15.00
TRINITY_DN47856_c0_g1_i2	2.00	0.00	0.00	0.00	0.00	0.00	2.00	0.00	0.00
TRINITY_DN11052_c0_g1_i1	0.00	0.03	2.00	0.00	1.00	7.00	0.00	0.00	0.00
TRINITY_DN10180_c5_g1_i1	0.00	0.00	0.00	0.00	0.00	0.00	0.00	0.00	0.00
TRINITY_DN77344_c0_g1_i1	0.00	0.00	0.00	0.00	0.00	0.00	0.00	1.00	0.00
TRINITY_DN4969_c2_g1_i1	0.00	0.00	0.00	0.00	3.00	0.00	0.00	0.00	0.00
TRINITY_DN2859_c2_g1_i1	1.00	0.00	1.00	0.00	0.00	1.00	1.00	1.00	0.00
TRINITY_DN78390_c0_g1_i1	0.00	0.00	0.00	0.00	0.00	0.00	1.00	0.00	0.00
TRINITY_DN18220_c0_g2_i1	0.00	0.00	0.00	3.00	0.00	0.00	2.00	0.00	0.00
TRINITY_DN58723_c0_g1_i1	0.00	0.00	0.00	0.00	0.00	0.00	0.00	3.00	2.00
TRINITY_DN99145_c0_g1_i1	0.00	0.00	0.00	0.00	0.00	0.00	0.00	1.00	0.00
TRINITY_DN5729_c0_g1_i5	22.00	5.00	9.00	24.00	18.00	16.00	41.00	24.00	11.00
TRINITY_DN4930_c0_g1_i6	78.00	29.00	25.00	54.00	104.12	71.14	110.16	63.00	42.00
TRINITY_DN2297_c1_g1_i5	0.00	0.00	0.00	0.00	1.00	0.00	0.00	1.00	0.00
TRINITY_DN63818_c0_g1_i1	0.00	0.00	0.00	0.00	0.00	0.00	0.00	2.00	5.00
TRINITY_DN77433_c0_g1_i1	0.00	0.00	0.00	0.00	0.00	0.00	6.00	0.00	0.00
TRINITY_DN10185_c0_g1_i3	0.00	2.00	0.00	0.00	21.00	0.00	0.00	0.00	0.00
TRINITY_DN76489_c0_g1_i1	0.00	0.00	0.00	0.00	0.00	0.00	0.00	3.00	0.00
TRINITY_DN42201_c0_g1_i3	0.12	0.00	0.00	0.00	1.59	0.00	0.00	0.00	1.00
TRINITY_DN11437_c0_g1_i11	5.40	20.04	1.74	7.00	134.90	0.00	7.87	90.54	0.00
TRINITY_DN13102_c0_g1_i2	1.00	0.00	7.00	1.00	0.00	3.00	4.00	0.00	13.00
TRINITY_DN1108_c0_g1_i1	24.00	9.00	16.00	84.00	29.00	86.00	66.00	26.00	35.00
TRINITY_DN42156_c0_g1_i1	1.00	0.00	0.00	0.00	0.00	0.00	3.00	0.00	0.00
TRINITY_DN6161_c1_g1_i1	2.37	0.00	0.00	0.00	0.00	0.00	2.03	0.00	0.00
TRINITY_DN7504_c1_g1_i4	0.00	2.00	0.00	0.00	37.00	2.00	0.00	24.00	0.00
TRINITY_DN32051_c0_g1_i14	5.00	3.00	5.00	2.72	11.82	9.00	3.53	12.34	4.00
TRINITY_DN13905_c2_g2_i1	0.00	0.00	0.00	0.00	0.35	0.00	0.00	0.00	0.00
TRINITY_DN26876_c0_g1_i1	5.00	0.00	2.00	1.00	1.00	0.00	12.00	1.00	1.00
TRINITY_DN7613_c0_g1_i32	0.00	0.00	0.00	11.31	12.89	0.00	4.27	6.21	0.00
TRINITY_DN45680_c0_g1_i1	1.00	0.00	0.00	0.00	0.00	0.00	0.00	1.00	0.00
TRINITY_DN102917_c0_g1_i1	0.00	0.00	0.00	0.00	0.00	0.00	0.00	0.00	0.00
TRINITY_DN48703_c0_g1_i1	0.00	0.00	0.00	0.00	0.00	0.00	0.00	1.00	0.00
TRINITY_DN5121_c0_g1_i4	18.48	10.00	22.55	15.35	20.25	29.00	36.59	26.66	25.15
TRINITY_DN107877_c0_g1_i1	2.00	0.00	0.00	2.00	0.00	0.00	5.00	0.00	0.00
TRINITY_DN65556_c0_g1_i1	0.00	0.00	0.00	0.00	4.00	0.00	0.00	3.00	0.00
TRINITY_DN112264_c0_g1_i1	1.00	0.00	0.00	0.00	0.00	0.00	0.00	0.00	0.00
TRINITY_DN14622_c5_g1_i1	0.00	0.00	0.00	0.00	0.00	0.00	1.00	0.00	0.00
TRINITY_DN81952_c0_g1_i1	0.00	0.00	2.00	0.00	0.00	0.00	0.00	0.00	0.00
TRINITY_DN35113_c0_g1_i1	3.00	0.00	3.00	0.00	2.00	1.00	1.00	0.00	0.00
TRINITY_DN27775_c0_g1_i1	0.00	0.00	0.00	1.00	0.00	0.00	1.00	0.00	0.00
TRINITY_DN7509_c0_g1_i3	0.00	0.00	0.00	0.00	0.00	13.05	0.00	0.00	13.00
TRINITY_DN5282_c0_g1_i2	0.00	0.00	0.00	0.00	0.00	0.00	0.00	26.21	0.00
TRINITY_DN28805_c0_g1_i1	2.00	0.00	0.00	0.00	3.00	0.00	0.00	0.00	0.00
TRINITY_DN62414_c0_g1_i1	1.00	1.00	1.00	0.00	0.00	0.00	1.00	0.00	3.00
TRINITY_DN1583_c1_g2_i11	184.93	0.00	5.00	43.79	0.00	0.00	137.52	0.00	0.00
TRINITY_DN3437_c0_g1_i1	0.00	0.00	0.00	6.00	29.00	21.00	3.00	2.00	6.00
TRINITY_DN30431_c0_g1_i3	0.00	0.00	0.00	0.00	0.00	0.00	2.00	0.00	0.00
TRINITY_DN119572_c0_g1_i1	0.00	0.00	0.00	0.00	0.00	2.00	0.00	0.00	0.00
TRINITY_DN65071_c0_g1_i1	0.00	0.00	0.00	0.00	0.00	1.00	0.00	0.00	0.00
TRINITY_DN25412_c0_g1_i1	0.00	2.00	0.00	0.00	1.00	0.00	0.00	2.00	0.00
TRINITY_DN8610_c1_g1_i5	0.00	0.00	0.00	0.00	5.88	2.60	10.71	3.00	9.41
TRINITY_DN80618_c0_g1_i1	0.00	0.00	2.00	0.00	0.00	0.00	0.00	0.00	1.00
TRINITY_DN26834_c0_g1_i10	0.00	0.00	0.00	0.00	0.00	0.00	0.00	0.00	0.00
TRINITY_DN41802_c0_g1_i1	0.00	0.00	0.00	0.00	0.00	2.00	0.00	0.00	3.00
TRINITY_DN123184_c0_g1_i1	0.00	0.00	0.00	0.00	0.00	0.00	1.00	0.00	0.00
TRINITY_DN102188_c0_g1_i1	0.00	0.00	0.00	0.00	0.00	0.00	0.00	0.00	0.00
TRINITY_DN4509_c0_g1_i5	0.00	0.00	0.00	0.00	0.00	0.00	3.96	2.40	0.00
TRINITY_DN8335_c0_g1_i1	3.51	5.38	0.01	7.36	28.52	15.00	19.76	25.45	5.65
TRINITY_DN72515_c0_g1_i1	0.00	0.00	0.00	0.00	1.00	0.00	1.00	1.00	0.00
TRINITY_DN3035_c1_g1_i1	0.00	0.00	0.00	0.00	1.00	0.00	0.00	0.00	0.00
TRINITY_DN27089_c0_g1_i3	0.00	1.00	0.00	0.00	1.00	0.00	0.00	1.00	0.00
TRINITY_DN75983_c0_g1_i1	0.00	0.00	0.00	1.00	0.00	0.00	0.00	0.00	0.00
TRINITY_DN26033_c0_g1_i3	0.00	1.00	0.00	0.00	0.00	0.00	1.00	2.00	0.00
TRINITY_DN98331_c0_g1_i1	0.00	0.00	0.00	1.00	1.00	0.00	0.00	0.00	0.00
TRINITY_DN66279_c0_g1_i1	1.00	0.00	0.00	1.00	0.00	0.00	1.00	0.00	0.00
TRINITY_DN109231_c0_g1_i1	0.00	0.00	0.00	0.00	0.00	0.00	0.00	0.00	0.00
TRINITY_DN83382_c0_g1_i1	0.00	0.00	0.00	0.00	0.00	0.00	1.00	0.00	0.00
TRINITY_DN24901_c0_g1_i5	0.00	0.00	0.00	0.00	0.00	0.00	0.00	1.00	0.00
TRINITY_DN3957_c0_g1_i18	16.88	0.00	5.89	8.54	0.00	20.77	41.68	9.07	11.74
TRINITY_DN101557_c0_g1_i1	0.00	0.00	0.00	0.00	0.00	0.00	0.00	0.00	0.00
TRINITY_DN36624_c0_g1_i1	0.00	0.00	0.00	1.00	0.00	2.00	0.00	1.00	0.00
TRINITY_DN88349_c0_g1_i1	0.00	0.00	0.00	0.00	4.00	0.00	0.00	1.00	0.00
TRINITY_DN13110_c0_g1_i3	0.00	0.00	0.00	0.00	0.00	0.00	0.00	1.00	0.00
TRINITY_DN18822_c0_g1_i1	0.00	0.00	0.00	0.00	4.00	0.00	0.00	1.00	0.00
TRINITY_DN97398_c0_g1_i1	0.00	0.00	0.00	2.00	0.00	0.00	1.00	0.00	0.00
TRINITY_DN5148_c0_g1_i7	3.84	0.00	2.53	0.00	2.72	0.00	0.00	8.42	0.00
TRINITY_DN30837_c0_g1_i1	5.00	0.00	0.00	0.00	7.61	0.00	0.00	0.00	0.00
TRINITY_DN17766_c0_g1_i2	0.00	0.00	1.00	0.00	0.00	0.00	0.00	0.00	2.00
TRINITY_DN5689_c0_g2_i2	0.00	0.00	0.00	0.00	0.00	0.00	0.00	0.00	0.00
TRINITY_DN19264_c0_g2_i1	0.00	0.00	1.00	0.00	2.00	0.00	0.00	0.00	0.00
TRINITY_DN3972_c0_g1_i5	17.69	8.15	8.34	23.49	18.19	27.32	24.91	34.67	9.31
TRINITY_DN43807_c2_g1_i3	0.00	0.00	0.00	0.00	2.00	0.00	0.00	0.00	0.00
TRINITY_DN573_c1_g1_i21	0.00	0.00	1.00	0.00	1.00	2.00	0.00	0.00	0.00
TRINITY_DN13794_c0_g1_i3	0.00	1.24	0.00	0.00	12.34	0.00	1.41	8.32	2.00
TRINITY_DN13394_c1_g1_i1	0.00	0.00	1.00	0.00	0.00	0.00	1.00	1.00	0.00
TRINITY_DN88898_c0_g1_i1	0.00	1.00	0.00	0.00	1.00	0.00	0.00	1.00	0.00
TRINITY_DN34257_c1_g1_i1	0.00	0.00	0.00	0.00	0.00	0.00	0.00	3.00	0.00
TRINITY_DN9798_c4_g1_i1	0.00	0.00	3.00	0.00	0.00	9.00	0.00	0.00	11.00
TRINITY_DN21993_c0_g1_i13	3.62	2.14	0.00	0.00	2.74	0.00	2.45	3.44	0.00
TRINITY_DN942_c2_g1_i2	0.00	0.00	0.00	0.00	0.00	0.00	0.00	2.00	0.00
TRINITY_DN7011_c0_g2_i1	0.00	1.00	1.47	0.00	0.00	2.64	0.00	4.00	0.00
TRINITY_DN54130_c0_g1_i2	0.00	0.00	0.00	0.00	0.00	0.00	0.00	2.00	0.00
TRINITY_DN41417_c1_g2_i2	0.00	0.00	1.00	0.00	0.00	1.00	0.00	0.00	0.00
TRINITY_DN24246_c0_g2_i1	2.00	0.00	0.00	0.00	0.00	0.00	3.00	0.00	0.00
TRINITY_DN119677_c0_g1_i1	0.00	0.00	0.00	0.00	0.00	0.00	0.00	0.00	0.00
TRINITY_DN20314_c1_g1_i2	2.00	0.00	2.00	0.00	1.00	4.00	2.00	0.00	0.00
TRINITY_DN87831_c0_g1_i1	0.00	0.00	0.00	0.00	2.00	0.00	0.00	0.00	0.00
TRINITY_DN9893_c0_g2_i6	6.78	0.00	0.00	8.83	0.00	0.00	16.04	0.00	0.00
TRINITY_DN43366_c0_g1_i2	0.00	0.00	0.00	6.00	0.00	0.00	0.00	0.00	0.00
TRINITY_DN97849_c0_g1_i1	0.00	0.00	1.00	0.00	0.00	0.00	2.00	0.00	0.00
TRINITY_DN13676_c0_g1_i17	0.00	0.00	0.00	0.00	2.00	0.00	3.37	3.00	0.00
TRINITY_DN14485_c1_g3_i1	0.00	0.00	1.00	0.00	0.00	0.00	0.00	0.00	0.00
TRINITY_DN7716_c0_g1_i1	2.00	0.00	0.00	4.00	0.00	0.00	6.00	0.00	0.00
TRINITY_DN31565_c0_g1_i2	2.00	0.00	0.00	2.00	0.00	0.00	2.00	0.00	0.00
TRINITY_DN7738_c0_g1_i8	30.02	3.57	26.34	72.60	93.81	63.77	90.39	55.40	32.92
TRINITY_DN18392_c0_g2_i1	0.00	0.00	1.00	0.00	3.00	2.00	0.00	1.00	0.00
TRINITY_DN126977_c0_g1_i1	0.00	0.00	0.00	0.00	0.00	0.00	0.00	0.00	2.00
TRINITY_DN9897_c0_g2_i1	1.00	0.00	0.00	0.00	0.00	0.00	0.00	0.00	0.00
TRINITY_DN24857_c0_g1_i1	0.00	0.00	1.00	1.00	0.00	1.00	0.00	0.00	1.00
TRINITY_DN98144_c0_g1_i1	0.00	0.00	0.00	0.00	0.00	0.00	0.00	0.00	1.00
TRINITY_DN35645_c2_g1_i5	0.00	0.00	0.00	1.00	0.00	0.00	0.00	0.00	0.00
TRINITY_DN136901_c0_g1_i1	0.00	0.00	0.00	0.00	0.00	0.00	0.00	0.00	2.00
TRINITY_DN14120_c0_g1_i3	0.00	1.00	0.00	0.00	1.00	0.00	1.00	6.00	0.00
TRINITY_DN91545_c0_g1_i1	0.00	0.00	0.00	0.00	0.00	0.00	0.00	2.00	0.00
TRINITY_DN46878_c0_g1_i1	1.00	0.00	0.00	0.00	0.00	0.00	0.00	0.00	0.00
TRINITY_DN35411_c0_g1_i1	0.00	0.00	0.00	0.00	4.05	0.00	1.00	0.00	0.00
TRINITY_DN115805_c0_g1_i1	0.00	0.00	0.00	0.00	0.00	1.00	0.00	2.00	0.00
TRINITY_DN76438_c0_g1_i1	0.00	0.00	0.00	0.00	0.00	0.00	2.00	0.00	0.00
TRINITY_DN8147_c0_g1_i7	1.00	0.00	0.00	0.00	0.00	1.00	1.00	0.00	2.00
TRINITY_DN13318_c0_g1_i3	0.00	0.00	0.00	0.00	0.00	0.00	0.00	0.00	0.00
TRINITY_DN22158_c0_g1_i1	0.00	0.00	0.00	0.00	1.00	0.00	0.00	2.00	0.00
TRINITY_DN1491_c4_g1_i1	8.00	2.00	0.00	0.00	14.00	1.00	6.00	1.00	2.00
TRINITY_DN4567_c0_g2_i5	0.00	0.00	0.00	7.78	0.00	2.00	6.00	3.00	2.00
TRINITY_DN11174_c7_g1_i1	0.00	0.00	0.00	0.00	0.00	0.00	1.00	0.00	0.00
TRINITY_DN36260_c0_g4_i1	0.00	0.00	0.00	0.00	0.00	0.00	0.00	0.00	0.00
TRINITY_DN32074_c0_g1_i1	0.00	0.00	0.00	0.00	0.00	0.00	0.00	1.00	0.00
TRINITY_DN57214_c0_g1_i2	0.00	1.00	0.00	0.00	1.00	0.00	0.00	0.00	0.00
TRINITY_DN93536_c0_g1_i1	0.00	0.00	0.00	0.00	0.00	0.00	1.00	0.00	0.00
TRINITY_DN111888_c0_g1_i1	0.00	0.00	0.00	0.00	1.00	0.00	0.00	1.00	0.00
TRINITY_DN10625_c0_g7_i2	0.00	0.00	0.00	0.00	0.00	0.00	0.00	0.00	0.00
TRINITY_DN14898_c0_g2_i3	0.00	0.00	5.00	0.00	2.00	0.00	0.00	1.37	0.00
TRINITY_DN13036_c1_g1_i1	0.00	0.00	4.00	0.00	0.00	0.00	0.00	0.00	0.00
TRINITY_DN16034_c0_g1_i11	10.48	3.26	10.29	0.00	10.67	8.51	4.82	23.73	0.00
TRINITY_DN4671_c0_g1_i9	5.85	5.95	1.38	8.13	23.11	6.95	4.22	3.56	2.78
TRINITY_DN113722_c0_g1_i1	1.00	0.00	3.00	0.00	0.00	1.00	2.00	0.00	1.00
TRINITY_DN5473_c0_g1_i5	0.00	0.00	0.00	5.35	0.00	26.22	0.48	20.40	0.00
TRINITY_DN27593_c0_g1_i9	0.00	0.00	1.00	0.00	3.00	0.00	0.00	0.00	0.00
TRINITY_DN8803_c0_g1_i6	0.00	0.00	0.00	0.00	0.00	0.00	0.00	0.00	0.00
TRINITY_DN54389_c0_g1_i2	0.00	0.00	0.00	0.00	0.00	0.00	0.00	0.00	0.00
TRINITY_DN78198_c0_g1_i1	0.00	0.00	0.00	0.00	1.00	0.00	0.00	0.00	0.00
TRINITY_DN136764_c0_g1_i1	0.00	0.00	0.00	0.00	0.00	1.00	0.00	0.00	0.00
TRINITY_DN17132_c1_g1_i1	0.00	0.00	1.00	0.00	0.00	2.00	0.00	0.00	0.00
TRINITY_DN21750_c0_g1_i1	2.00	0.00	0.00	0.00	0.00	0.00	1.00	0.00	0.00
TRINITY_DN8487_c0_g1_i35	1.00	0.00	0.00	1.00	2.00	0.00	2.00	6.00	0.00
TRINITY_DN77131_c0_g1_i1	0.00	0.00	0.00	4.00	0.00	0.00	0.00	0.00	0.00
TRINITY_DN16820_c0_g1_i2	0.00	0.00	0.00	1.00	0.00	0.00	0.00	0.00	0.00
TRINITY_DN25270_c0_g1_i1	1.00	0.00	1.00	0.00	0.00	3.00	0.00	0.00	0.00
TRINITY_DN28253_c0_g2_i1	0.00	0.00	0.00	0.00	0.00	0.00	0.00	0.00	0.00
TRINITY_DN26781_c5_g1_i1	0.00	0.00	0.00	0.00	0.00	0.00	1.00	0.00	0.00
TRINITY_DN112181_c0_g1_i1	0.00	0.00	0.00	0.00	0.00	0.00	0.00	0.00	0.00
TRINITY_DN1897_c0_g1_i1	0.00	0.00	23.00	0.00	0.03	52.00	0.00	0.00	46.00
TRINITY_DN2744_c0_g1_i1	31.42	22.77	16.84	96.05	24.79	76.82	67.23	45.36	39.89
TRINITY_DN8786_c0_g1_i1	3.00	0.00	4.00	9.00	0.00	5.00	5.00	0.00	2.00
TRINITY_DN45527_c0_g1_i1	1.00	0.00	0.00	0.00	0.00	0.00	0.00	0.00	0.00
TRINITY_DN64828_c0_g1_i1	0.00	0.00	1.00	0.00	0.00	0.00	0.00	0.00	0.00
TRINITY_DN23009_c3_g1_i1	0.00	0.00	1.00	0.00	0.00	0.00	0.00	1.00	0.00
TRINITY_DN31073_c0_g1_i4	0.00	0.00	2.00	2.00	1.00	0.00	1.00	2.00	0.00
TRINITY_DN43219_c0_g1_i1	0.00	0.00	0.00	6.00	0.00	0.00	4.00	0.00	0.00
TRINITY_DN71696_c0_g1_i1	0.00	0.00	0.00	0.00	0.00	0.00	1.00	0.00	0.00
TRINITY_DN1651_c0_g1_i1	30.02	4.69	8.40	26.78	16.54	15.16	42.81	13.57	16.87
TRINITY_DN62127_c0_g1_i1	0.00	0.00	0.00	0.00	0.00	0.00	0.00	0.00	0.00
TRINITY_DN17337_c0_g1_i16	0.00	3.23	4.82	0.00	7.36	14.54	2.65	7.22	13.33
TRINITY_DN8807_c0_g1_i1	0.00	0.00	0.00	0.00	0.00	0.00	0.00	1.00	0.00
TRINITY_DN15087_c0_g1_i3	3.00	0.00	0.00	7.76	2.67	2.27	6.00	0.00	2.00
TRINITY_DN6418_c1_g1_i5	0.00	0.00	0.00	1.00	0.00	0.00	0.00	0.00	0.00
TRINITY_DN29804_c0_g1_i1	0.00	0.00	0.00	0.00	2.00	0.00	1.00	2.00	0.00
TRINITY_DN132200_c0_g1_i1	0.00	0.00	0.00	0.00	0.00	0.00	0.00	0.00	0.00
TRINITY_DN120740_c0_g1_i1	0.00	0.00	0.00	0.00	0.00	0.00	0.00	0.00	0.00
TRINITY_DN34118_c0_g1_i6	60.96	0.00	0.00	39.20	2.64	0.00	63.95	0.00	0.00
TRINITY_DN18780_c3_g2_i1	0.00	0.00	1.00	0.00	0.00	2.00	0.00	0.00	0.00
TRINITY_DN39309_c0_g1_i2	0.00	0.00	1.00	0.00	0.00	2.00	0.00	0.00	4.00
TRINITY_DN7861_c1_g1_i1	0.00	0.00	2.00	0.00	0.00	0.00	0.00	0.00	0.00
TRINITY_DN2871_c0_g1_i1	96.00	37.00	54.00	170.00	172.00	110.00	156.00	142.00	56.00
TRINITY_DN15026_c0_g3_i1	2.00	2.00	2.00	0.00	9.00	1.00	13.00	4.00	3.00
TRINITY_DN36919_c0_g1_i1	2.00	2.00	0.00	3.00	1.00	0.00	0.00	0.00	0.00
TRINITY_DN30653_c0_g1_i12	12.00	0.00	0.00	24.67	0.00	19.22	15.00	17.00	0.00
TRINITY_DN9568_c6_g1_i1	0.00	0.00	0.00	0.00	0.00	0.00	1.00	0.00	0.00
TRINITY_DN36003_c2_g1_i1	0.00	0.00	0.00	0.00	0.00	0.00	0.00	0.00	0.00
TRINITY_DN5518_c0_g1_i12	0.00	0.00	0.00	0.00	0.00	0.00	24.81	0.00	0.00
TRINITY_DN30738_c0_g2_i1	0.00	0.00	0.00	0.00	0.00	1.00	2.00	0.00	0.00
TRINITY_DN8454_c0_g1_i1	2.00	2.00	6.00	3.00	6.00	15.00	4.00	4.00	5.00
TRINITY_DN17237_c0_g1_i3	0.00	0.00	0.00	0.00	3.00	0.00	5.00	3.00	0.00
TRINITY_DN4178_c2_g1_i1	0.00	0.00	0.00	0.00	1.00	0.00	0.00	0.00	0.00
TRINITY_DN101525_c0_g1_i1	6.00	0.00	1.00	1.00	0.00	0.00	1.00	0.00	0.00
TRINITY_DN41240_c0_g1_i1	0.00	0.00	0.00	0.00	1.00	0.00	0.00	0.00	0.00
TRINITY_DN102704_c0_g1_i1	0.00	1.00	0.00	0.00	0.00	0.00	0.00	1.00	0.00
TRINITY_DN42456_c0_g1_i1	0.00	0.00	0.00	0.00	0.00	0.00	0.00	1.00	0.00
TRINITY_DN12031_c0_g3_i1	0.00	0.00	0.00	2.00	1.00	0.00	0.00	0.00	0.00
TRINITY_DN60816_c0_g1_i1	0.00	0.00	2.00	0.00	0.00	0.00	0.00	0.00	2.00
TRINITY_DN120961_c0_g1_i1	0.00	0.00	0.00	0.00	2.00	0.00	0.00	0.00	0.00
TRINITY_DN13871_c1_g1_i3	0.00	0.00	0.00	0.00	0.00	0.00	0.00	0.00	0.00
TRINITY_DN77133_c0_g1_i1	3.00	1.00	1.00	0.00	1.00	0.00	1.00	3.00	0.00
TRINITY_DN76189_c0_g1_i1	2.00	0.00	4.00	2.00	0.00	6.00	6.00	5.00	5.00
TRINITY_DN12139_c0_g1_i15	0.00	0.00	2.00	0.00	0.00	0.00	0.00	0.00	0.00
TRINITY_DN43432_c0_g1_i3	2.00	1.00	0.00	0.00	4.00	0.00	0.00	4.00	0.00
TRINITY_DN11277_c2_g1_i1	0.00	0.00	0.00	0.00	2.00	0.00	0.00	0.00	0.00
TRINITY_DN90589_c0_g1_i1	0.00	0.00	0.00	0.00	1.00	0.00	0.00	1.00	0.00
TRINITY_DN28446_c0_g1_i3	0.00	0.00	0.00	0.00	0.00	1.00	0.00	0.00	4.00
TRINITY_DN28251_c0_g2_i1	1.00	0.00	0.00	1.00	0.00	0.00	0.00	0.00	0.00
TRINITY_DN47411_c0_g2_i1	0.00	0.00	1.00	0.00	0.00	0.00	0.00	0.00	0.00
TRINITY_DN130528_c0_g1_i1	0.00	0.00	1.00	0.00	1.00	0.00	0.00	0.00	0.00
TRINITY_DN108628_c0_g1_i1	0.00	0.00	0.00	0.00	1.00	0.00	0.00	0.00	0.00
TRINITY_DN1676_c4_g1_i18	0.00	0.00	0.00	0.00	0.00	0.00	2.00	0.00	0.00
TRINITY_DN56550_c0_g1_i1	0.00	0.00	0.00	0.00	1.00	0.00	0.00	1.00	0.00
TRINITY_DN93718_c0_g1_i2	0.00	0.00	3.00	0.00	0.00	0.00	0.00	0.00	0.00
TRINITY_DN12659_c0_g1_i1	0.00	0.00	1.00	0.00	0.00	0.00	0.00	1.00	0.00
TRINITY_DN90920_c0_g1_i1	0.00	0.00	0.00	0.00	4.00	1.00	0.00	1.00	0.00
TRINITY_DN96391_c0_g1_i1	0.00	0.00	0.00	0.00	0.00	0.00	0.00	2.00	0.00
TRINITY_DN38579_c0_g1_i1	1.00	0.00	0.00	0.00	0.00	0.00	0.00	0.00	0.00
TRINITY_DN124349_c0_g1_i1	2.00	0.00	0.00	0.00	0.00	0.00	1.00	0.00	0.00
TRINITY_DN106208_c0_g1_i1	3.00	1.00	1.00	0.00	3.00	2.00	2.00	1.00	0.00
TRINITY_DN2920_c0_g1_i3	3.85	7.94	0.00	19.66	25.04	7.55	19.76	10.15	3.56
TRINITY_DN61390_c0_g1_i1	0.00	0.00	0.00	0.00	1.00	0.00	1.00	1.00	0.00
TRINITY_DN51654_c0_g1_i2	0.00	0.00	1.00	0.00	0.00	0.00	3.00	0.00	0.00
TRINITY_DN31821_c0_g7_i1	1.00	0.00	0.00	0.00	0.00	0.00	1.00	0.00	0.00
TRINITY_DN44208_c0_g1_i1	0.00	0.00	0.00	0.00	1.00	0.00	1.00	0.00	0.00
TRINITY_DN20366_c0_g1_i2	1.00	0.00	0.00	2.00	2.00	0.00	1.00	2.00	3.00
TRINITY_DN15094_c0_g1_i1	0.00	0.00	1.00	0.00	0.00	1.00	0.00	0.00	3.00
TRINITY_DN128973_c0_g1_i1	0.00	0.00	0.00	0.00	0.00	0.00	1.00	0.00	1.00
TRINITY_DN50264_c1_g1_i1	0.00	0.00	0.00	0.00	0.00	0.00	2.00	0.00	0.00
TRINITY_DN20219_c0_g1_i1	4.00	0.00	1.00	1.00	3.00	0.00	2.00	9.00	0.00
TRINITY_DN34549_c0_g1_i2	0.00	0.00	1.00	0.00	0.00	0.00	0.00	1.00	0.00
TRINITY_DN127824_c0_g1_i1	0.00	0.00	0.00	0.00	1.00	0.00	0.00	1.00	0.00
TRINITY_DN18975_c0_g1_i10	0.00	1.00	4.08	0.00	1.56	4.52	0.00	2.59	14.47
TRINITY_DN94569_c0_g1_i1	0.00	0.00	0.00	1.00	0.00	0.00	0.00	0.00	0.00
TRINITY_DN107377_c0_g1_i1	0.00	0.00	1.00	0.00	0.00	0.00	0.00	0.00	0.00
TRINITY_DN106914_c0_g1_i1	0.00	1.00	1.00	0.00	0.00	0.00	0.00	0.00	0.00
TRINITY_DN6315_c4_g1_i1	0.00	0.00	0.00	0.00	1.00	0.00	0.00	1.00	0.00
TRINITY_DN24075_c0_g2_i10	42.00	9.00	7.88	16.00	32.00	30.78	56.00	27.38	9.00
TRINITY_DN115981_c0_g1_i1	0.00	0.00	2.00	0.00	0.00	0.00	1.00	0.00	0.00
TRINITY_DN13299_c0_g1_i2	6.00	1.00	2.00	1.00	4.00	2.00	9.00	2.00	0.00
TRINITY_DN76330_c0_g1_i1	0.00	0.00	1.00	0.00	0.00	0.00	0.00	0.00	0.00
TRINITY_DN8663_c0_g2_i1	0.00	1.00	15.00	2.00	7.00	11.00	2.00	4.00	10.00
TRINITY_DN13410_c0_g1_i3	0.00	1.00	0.00	0.00	3.00	0.00	0.00	1.00	0.00
TRINITY_DN14174_c1_g1_i1	0.00	0.00	1.00	0.00	0.00	1.00	0.00	0.00	0.00
TRINITY_DN1085_c0_g1_i5	25.16	0.00	0.00	22.12	0.00	1.67	0.00	0.00	6.21
TRINITY_DN18967_c0_g1_i5	0.00	0.00	0.00	0.00	2.00	2.00	1.00	1.00	2.00
TRINITY_DN34613_c0_g1_i2	3.00	0.00	0.00	1.00	0.00	1.00	0.00	0.00	0.00
TRINITY_DN92832_c0_g1_i1	0.00	0.00	2.00	0.00	0.00	0.00	0.00	0.00	0.00
TRINITY_DN53049_c0_g1_i7	3.00	0.00	0.00	1.00	0.00	0.00	1.00	0.00	0.00
TRINITY_DN2730_c2_g1_i5	0.00	0.00	0.00	0.00	4.40	0.00	10.98	5.21	0.00
TRINITY_DN113087_c0_g1_i1	7.00	1.00	1.00	2.00	3.00	2.00	0.00	0.00	0.00
TRINITY_DN12242_c0_g1_i8	16.04	6.04	0.00	9.91	10.78	14.70	28.30	2.98	1.00
TRINITY_DN24386_c0_g1_i2	0.00	0.00	0.00	0.00	0.00	0.00	0.00	1.00	0.00
TRINITY_DN12321_c0_g1_i1	1.00	1.00	0.00	0.00	1.00	0.00	0.00	1.64	0.00
TRINITY_DN11720_c1_g2_i1	0.00	0.00	0.00	1.00	0.00	0.00	2.00	0.00	0.00
TRINITY_DN16393_c1_g1_i2	0.00	0.00	2.12	0.00	7.61	0.00	0.00	2.33	3.00
TRINITY_DN114076_c0_g1_i1	1.00	0.00	0.00	0.00	0.00	0.00	1.00	0.00	0.00
TRINITY_DN4755_c0_g1_i8	3.06	0.00	0.00	0.44	2.09	1.32	3.00	0.91	3.00
TRINITY_DN43143_c2_g2_i1	0.00	0.00	0.00	0.00	0.00	0.00	0.00	0.00	0.00
TRINITY_DN25112_c0_g1_i1	0.00	0.00	1.00	0.00	0.00	0.00	0.00	0.00	2.00
TRINITY_DN79019_c0_g1_i1	0.00	0.00	0.00	0.00	0.00	0.00	0.00	0.00	0.00
TRINITY_DN14003_c0_g3_i4	2.00	2.00	2.00	0.00	9.00	0.00	4.00	9.00	0.00
TRINITY_DN103322_c0_g1_i1	0.00	0.00	0.00	0.00	3.00	0.00	0.00	1.00	0.00
TRINITY_DN54192_c0_g1_i1	0.00	0.00	1.00	2.00	0.00	1.00	0.00	0.00	0.00
TRINITY_DN35413_c0_g1_i1	0.00	0.00	1.00	0.00	1.00	0.00	0.00	0.00	0.00
TRINITY_DN135980_c0_g1_i1	0.00	0.00	0.00	0.00	0.00	0.00	0.00	2.00	0.00
TRINITY_DN107474_c0_g1_i1	2.00	2.00	0.00	0.00	1.00	0.00	2.00	4.00	1.00
TRINITY_DN65073_c0_g1_i1	0.00	0.00	0.00	3.00	1.00	5.00	2.00	0.00	3.00
TRINITY_DN95267_c0_g1_i1	0.00	0.00	0.00	2.00	0.00	2.00	0.00	1.00	0.00
TRINITY_DN121909_c0_g1_i1	0.00	0.00	2.00	0.00	0.00	0.00	0.00	0.00	0.00
TRINITY_DN31235_c3_g1_i1	1.00	0.00	0.00	0.00	0.00	0.00	0.00	0.00	0.00
TRINITY_DN10316_c0_g1_i3	1.00	0.00	1.00	0.00	0.00	0.00	2.00	0.00	0.00
TRINITY_DN4025_c0_g1_i3	10.00	1.00	1.00	27.00	6.00	7.00	20.00	10.00	9.00
TRINITY_DN8907_c1_g1_i2	0.00	0.00	0.00	0.00	0.00	0.00	0.00	0.00	1.00
TRINITY_DN24402_c5_g1_i1	0.00	0.00	0.00	1.00	1.00	0.00	0.00	1.00	0.00
TRINITY_DN35247_c0_g1_i2	0.00	0.00	1.00	0.00	2.00	1.00	0.00	2.37	0.00
TRINITY_DN61222_c0_g1_i1	0.00	0.00	0.00	0.00	0.00	0.00	0.00	0.00	0.00
TRINITY_DN3688_c2_g1_i9	0.00	3.00	2.36	0.00	28.65	0.00	8.26	0.00	7.00
TRINITY_DN76138_c0_g1_i1	0.00	0.00	0.00	1.00	0.00	1.00	0.00	0.00	0.00
TRINITY_DN15412_c0_g1_i12	4.00	1.00	1.76	2.61	3.80	0.00	12.67	0.00	0.00
TRINITY_DN8705_c2_g1_i1	0.00	0.00	0.00	0.00	0.00	0.00	0.00	0.00	0.00
TRINITY_DN22458_c0_g1_i1	0.00	0.00	0.00	0.00	7.00	0.00	0.00	2.00	0.00
TRINITY_DN12711_c0_g4_i1	0.00	0.00	0.00	0.00	1.00	0.00	0.00	3.00	0.00
TRINITY_DN97490_c0_g1_i1	0.00	0.00	1.00	0.00	0.00	0.00	0.00	0.00	0.00
TRINITY_DN7132_c0_g1_i25	0.00	0.00	1.00	0.00	4.92	2.15	0.00	7.19	0.00
TRINITY_DN4803_c0_g1_i1	0.00	0.00	1.37	1.95	3.49	6.23	0.00	3.62	1.41
TRINITY_DN25493_c2_g1_i1	0.00	0.00	0.00	0.00	0.00	0.00	0.00	0.00	0.00
TRINITY_DN38464_c0_g1_i2	0.00	0.00	0.00	0.00	2.00	1.00	0.00	0.00	0.00
TRINITY_DN62790_c0_g1_i1	0.00	0.00	0.00	0.00	0.00	0.00	0.00	1.00	0.00
TRINITY_DN38850_c0_g1_i1	0.00	0.00	0.00	0.00	0.00	0.00	2.00	0.00	0.00
TRINITY_DN32469_c0_g1_i1	2.00	0.00	0.00	0.00	0.00	0.00	0.00	1.00	0.00
TRINITY_DN7025_c0_g1_i5	0.00	0.00	0.00	23.65	22.07	21.65	13.65	0.00	0.00
TRINITY_DN117853_c0_g1_i1	2.00	0.00	0.00	2.00	0.00	0.00	1.00	0.00	0.00
TRINITY_DN15045_c0_g1_i6	0.00	0.00	0.00	0.00	1.00	0.00	0.00	0.00	0.00
TRINITY_DN18626_c0_g2_i3	0.00	0.00	0.00	0.00	0.00	2.00	1.00	0.00	1.00
TRINITY_DN56879_c0_g1_i1	0.00	0.00	2.00	0.00	0.00	0.00	0.00	0.00	0.00
TRINITY_DN98444_c0_g1_i1	0.00	0.00	0.00	0.00	0.00	0.00	0.00	1.00	0.00
TRINITY_DN22578_c0_g1_i5	0.00	0.00	0.00	0.00	0.00	0.00	0.00	0.00	0.00
TRINITY_DN4807_c0_g1_i6	0.00	0.00	24.03	17.38	13.04	44.45	36.45	6.62	0.00
TRINITY_DN8004_c1_g1_i10	0.00	0.59	1.00	0.00	4.45	0.00	1.00	0.00	0.00
TRINITY_DN24206_c0_g1_i1	0.00	0.00	0.00	1.00	1.00	0.00	0.00	0.00	0.00
TRINITY_DN11890_c0_g1_i3	0.00	0.00	0.00	0.00	0.00	0.00	1.00	0.00	3.00
TRINITY_DN94985_c0_g1_i1	0.00	0.00	0.00	0.00	0.00	0.00	0.00	0.00	0.00
TRINITY_DN40125_c0_g1_i2	0.00	0.00	0.00	0.00	2.00	0.00	0.00	1.00	0.00
TRINITY_DN30557_c0_g1_i3	0.00	0.00	0.00	0.00	0.00	0.00	0.00	0.00	0.00
TRINITY_DN65056_c0_g1_i2	1.00	0.00	0.00	0.00	0.00	0.00	0.00	2.00	0.00
TRINITY_DN39797_c0_g1_i2	0.00	0.00	2.00	0.00	0.00	0.00	3.00	0.00	0.00
TRINITY_DN12592_c0_g1_i20	17.24	0.00	6.17	17.12	38.46	19.73	33.59	20.56	14.64
TRINITY_DN15591_c1_g5_i1	0.00	0.00	0.00	2.00	0.00	0.00	0.00	0.00	1.00
TRINITY_DN7041_c0_g2_i1	1.00	0.00	1.00	2.00	0.00	4.00	2.00	1.00	0.00
TRINITY_DN54430_c0_g1_i2	1.00	0.00	0.00	0.00	0.00	0.00	0.00	0.00	0.00
TRINITY_DN30344_c0_g1_i3	1.00	0.00	0.00	4.92	0.00	0.00	0.00	0.00	0.00
TRINITY_DN30744_c1_g1_i1	6.00	0.00	0.00	0.00	0.00	0.00	4.00	0.00	0.00
TRINITY_DN105023_c0_g1_i1	0.00	0.00	0.00	0.00	2.00	0.00	1.00	1.00	0.00
TRINITY_DN4238_c2_g1_i1	0.00	0.00	0.00	0.00	0.00	0.00	0.00	1.00	0.00
TRINITY_DN9331_c0_g1_i5	0.00	0.00	2.00	0.00	7.00	0.00	0.00	0.00	12.00
TRINITY_DN87015_c0_g1_i1	0.00	0.00	0.00	0.00	0.00	0.00	0.00	0.00	0.00
TRINITY_DN74058_c0_g1_i1	0.00	0.00	0.00	0.00	0.00	1.00	0.00	0.00	0.00
TRINITY_DN23163_c1_g2_i2	0.00	0.00	2.00	0.00	0.00	3.00	0.00	0.00	3.00
TRINITY_DN591_c1_g1_i18	128.02	5.00	120.00	58.45	32.00	201.00	296.28	42.00	165.00
TRINITY_DN32305_c0_g1_i1	2.00	0.00	0.00	1.00	0.00	2.00	4.00	0.00	0.00
TRINITY_DN126138_c0_g1_i1	0.00	0.00	0.00	0.00	0.00	0.00	0.00	0.00	0.00
TRINITY_DN9977_c0_g1_i1	0.00	0.00	0.00	0.00	0.00	0.00	0.00	0.00	1.00
TRINITY_DN2544_c0_g2_i9	0.00	0.00	0.00	1.42	0.00	0.00	3.07	1.00	0.00
TRINITY_DN126853_c0_g1_i1	0.00	0.00	0.00	0.00	0.00	0.00	0.00	0.00	0.00
TRINITY_DN47477_c0_g1_i3	2.00	0.00	1.00	0.00	0.00	1.00	2.00	2.00	2.00
TRINITY_DN34930_c0_g2_i2	8.00	1.00	4.00	4.00	18.00	5.00	18.00	9.00	4.00
TRINITY_DN12957_c0_g1_i1	0.00	0.00	2.00	0.00	2.00	0.00	8.00	0.00	0.00
TRINITY_DN11721_c0_g1_i1	0.00	11.00	0.00	0.00	2.00	0.00	0.00	3.00	0.00
TRINITY_DN8517_c0_g1_i12	7.00	3.00	13.00	9.00	15.00	27.00	15.00	8.00	11.00
TRINITY_DN62427_c0_g1_i1	2.00	0.00	0.00	0.00	4.00	0.00	1.00	3.00	1.00
TRINITY_DN39289_c0_g1_i1	1.00	0.00	2.00	0.00	1.00	0.00	4.00	0.00	1.68
TRINITY_DN134037_c0_g1_i1	0.00	0.00	0.00	0.00	1.00	0.00	0.00	0.00	0.00
TRINITY_DN86838_c0_g1_i1	0.00	0.00	0.00	1.00	0.00	1.00	0.00	0.00	0.00
TRINITY_DN134815_c0_g1_i1	0.00	0.00	0.00	1.00	0.00	0.00	1.00	0.00	0.00
TRINITY_DN129764_c0_g1_i1	0.00	0.00	1.00	0.00	0.00	0.00	0.00	0.00	0.00
TRINITY_DN95674_c0_g1_i1	0.00	0.00	0.00	1.00	0.00	0.00	1.00	0.00	0.00
TRINITY_DN6622_c1_g1_i3	2.00	0.00	2.00	0.00	0.00	0.00	2.69	1.00	1.18
TRINITY_DN515_c0_g1_i1	1.00	0.00	0.00	4.79	0.00	0.00	1.00	0.00	0.00
TRINITY_DN25615_c0_g1_i1	0.00	0.00	1.00	0.00	0.00	2.00	1.00	0.00	0.00
TRINITY_DN26851_c0_g1_i2	0.00	0.00	0.00	0.00	0.00	1.00	0.00	0.00	1.00
TRINITY_DN6437_c0_g1_i4	0.00	0.00	1.33	0.00	0.00	4.96	0.00	0.00	11.00
TRINITY_DN47387_c0_g1_i1	0.00	0.00	0.00	0.00	9.00	1.00	0.00	1.00	0.00
TRINITY_DN48061_c0_g1_i1	0.00	0.00	0.00	0.00	0.00	4.00	0.00	0.00	0.00
TRINITY_DN53218_c0_g1_i1	0.00	0.00	0.00	0.00	1.00	0.00	0.00	1.00	0.00
TRINITY_DN116366_c0_g1_i1	1.00	0.00	0.00	0.00	0.00	0.00	4.00	1.00	0.00
TRINITY_DN117851_c0_g1_i1	0.00	0.00	0.00	0.00	0.00	0.00	0.00	0.00	0.00
TRINITY_DN54695_c0_g1_i1	0.00	0.00	0.00	0.00	0.00	0.00	0.00	0.00	0.00
TRINITY_DN102710_c0_g1_i1	0.00	0.00	0.00	0.00	0.00	0.00	0.00	2.00	0.00
TRINITY_DN36617_c0_g1_i1	0.00	0.00	0.00	0.00	0.00	0.00	0.00	0.00	0.00
TRINITY_DN8555_c0_g2_i1	0.00	0.00	0.00	5.00	1.88	2.00	5.00	0.00	0.00
TRINITY_DN82057_c0_g1_i1	0.00	1.00	0.00	0.00	1.00	0.00	0.00	1.00	0.00
TRINITY_DN52969_c0_g2_i1	0.00	0.00	0.00	0.00	6.00	0.00	0.00	2.20	0.00
TRINITY_DN77431_c0_g1_i1	0.00	0.00	2.00	0.00	0.00	0.00	0.00	0.00	0.00
TRINITY_DN31020_c0_g1_i1	1.00	0.00	0.00	0.00	0.00	0.00	0.00	1.00	0.00
TRINITY_DN110319_c0_g1_i1	0.00	0.00	1.00	0.00	0.00	0.00	1.00	0.00	0.00
TRINITY_DN90965_c0_g1_i1	0.00	0.00	1.00	0.00	0.00	0.00	0.00	0.00	0.00
TRINITY_DN3423_c0_g1_i19	7.60	5.61	4.53	0.00	31.79	0.00	4.99	15.71	0.00
TRINITY_DN57001_c0_g1_i6	0.00	1.00	2.00	0.00	2.54	0.00	0.00	0.00	0.00
TRINITY_DN134464_c0_g1_i1	0.00	0.00	2.00	0.00	0.00	0.00	0.00	0.00	0.00
TRINITY_DN48701_c0_g1_i1	0.00	0.00	0.00	0.00	3.00	0.00	0.00	0.00	0.00
TRINITY_DN111_c2_g3_i1	0.00	0.00	0.00	0.00	0.00	1.00	0.00	1.00	0.00
TRINITY_DN31454_c2_g1_i1	0.00	0.00	0.00	0.00	0.00	0.00	2.00	0.00	0.00
TRINITY_DN124792_c0_g1_i1	0.00	0.00	1.00	0.00	0.00	0.00	0.00	0.00	0.00
TRINITY_DN114738_c0_g1_i2	0.00	0.00	0.00	1.00	0.00	0.00	1.00	0.00	0.00
TRINITY_DN117869_c0_g1_i1	0.00	0.00	0.00	0.00	2.00	0.00	0.00	1.00	0.00
TRINITY_DN16856_c0_g1_i4	0.00	0.00	0.00	0.00	0.00	0.00	0.00	0.00	0.00
TRINITY_DN114083_c0_g1_i1	1.00	0.00	0.00	1.00	0.00	0.00	0.00	0.00	0.00
TRINITY_DN78498_c0_g1_i1	0.00	0.00	0.00	0.00	0.00	0.00	0.00	0.00	0.00
TRINITY_DN120176_c0_g1_i1	0.00	0.00	1.00	0.00	0.00	0.00	0.00	0.00	0.00
TRINITY_DN1235_c0_g1_i12	0.00	0.00	0.00	1.58	12.68	0.00	15.66	21.05	7.41
TRINITY_DN9632_c0_g2_i3	0.00	2.00	0.00	0.42	0.00	0.00	1.00	2.43	0.00
TRINITY_DN48685_c2_g1_i1	0.00	0.00	0.00	0.00	3.00	0.00	0.00	2.00	0.00
TRINITY_DN16026_c0_g2_i2	0.00	0.00	0.00	0.00	0.00	5.00	0.00	0.00	0.00
TRINITY_DN13363_c0_g1_i17	0.00	1.00	0.00	5.00	8.71	0.00	1.78	3.41	2.00
TRINITY_DN23792_c1_g3_i1	2.00	0.00	12.00	0.00	1.00	3.00	4.00	6.00	0.00
TRINITY_DN10929_c0_g1_i2	12.25	7.00	5.98	8.07	46.05	11.78	13.64	38.79	4.71
TRINITY_DN78026_c0_g1_i1	0.00	0.00	2.00	0.00	0.00	0.00	0.00	0.00	0.00
TRINITY_DN73231_c0_g1_i1	0.00	0.00	0.00	0.00	0.00	0.00	1.00	0.00	1.00
TRINITY_DN6473_c0_g1_i4	1.00	2.00	1.00	0.00	1.00	1.00	13.00	7.00	2.00
TRINITY_DN48814_c0_g1_i1	0.00	0.00	0.00	0.00	1.00	0.00	0.00	3.00	0.00
TRINITY_DN94312_c0_g1_i1	0.00	0.00	0.00	2.00	1.00	0.00	0.00	0.00	0.00
TRINITY_DN978_c0_g1_i4	0.00	0.00	18.00	0.00	0.00	106.00	0.00	0.00	15.00
TRINITY_DN3831_c1_g1_i1	2.00	0.00	0.00	0.00	0.00	0.00	1.00	0.00	0.00
TRINITY_DN27698_c0_g1_i2	2.00	1.00	0.00	1.00	1.00	0.00	1.00	0.00	0.00
TRINITY_DN79609_c0_g1_i2	5.00	0.00	0.00	0.00	0.00	0.00	0.00	0.00	0.00
TRINITY_DN120406_c0_g1_i1	1.00	1.00	0.00	1.00	0.00	3.00	0.00	0.00	0.00
TRINITY_DN34763_c0_g1_i1	0.00	0.00	0.00	0.00	0.00	0.00	0.00	0.00	2.00
TRINITY_DN39283_c0_g2_i1	3.00	1.00	2.00	3.00	4.00	4.00	6.00	2.00	0.00
TRINITY_DN4195_c0_g1_i2	0.00	0.00	0.00	0.00	0.00	1.00	0.00	0.00	4.00
TRINITY_DN1318_c0_g1_i29	2.43	0.00	1.86	0.00	0.00	6.47	4.12	4.27	3.38
TRINITY_DN88658_c0_g1_i1	2.00	0.00	0.00	0.00	0.00	0.00	1.00	2.00	1.00
TRINITY_DN9659_c1_g1_i11	16.00	1.54	0.00	3.49	4.89	16.53	13.96	0.00	0.00
TRINITY_DN91872_c0_g1_i1	0.00	0.00	0.00	0.00	0.00	0.00	0.00	1.00	0.00
TRINITY_DN57755_c0_g2_i2	0.00	0.00	0.00	1.00	0.00	1.00	6.00	0.00	1.00
TRINITY_DN121055_c0_g1_i1	1.00	0.00	0.00	0.00	0.00	0.00	0.00	0.00	1.00
TRINITY_DN66935_c0_g1_i1	0.00	0.00	0.00	1.00	0.00	0.00	1.00	0.00	0.00
TRINITY_DN42952_c0_g1_i1	0.00	3.00	0.00	0.00	0.00	0.00	0.00	0.00	0.00
TRINITY_DN36495_c0_g1_i2	0.00	0.00	0.00	0.00	0.00	0.00	0.00	0.00	0.00
TRINITY_DN17801_c1_g1_i2	0.00	0.00	2.00	0.00	3.68	2.00	0.00	0.00	1.00
TRINITY_DN99361_c0_g1_i1	0.00	0.00	0.00	0.00	1.00	0.00	0.00	0.00	0.00
TRINITY_DN51234_c0_g2_i1	0.00	3.00	0.00	0.00	6.00	0.00	0.00	16.00	0.00
TRINITY_DN103721_c0_g1_i1	0.00	0.00	0.00	0.00	0.00	0.00	0.00	0.00	0.00
TRINITY_DN10400_c0_g1_i11	1.00	0.00	0.00	0.00	1.00	1.00	2.00	1.00	1.00
TRINITY_DN81156_c0_g1_i1	0.00	0.00	0.00	0.00	0.00	0.00	0.00	1.00	0.00
TRINITY_DN4692_c2_g1_i4	0.00	0.00	1.00	0.00	1.00	0.00	0.00	0.00	0.00
TRINITY_DN47119_c0_g1_i1	0.00	0.00	0.00	0.00	0.00	0.00	0.00	1.00	0.00
TRINITY_DN34919_c2_g1_i1	0.00	1.00	0.00	0.00	0.00	3.00	0.00	2.00	0.00
TRINITY_DN16772_c0_g2_i1	0.00	0.00	0.00	0.00	4.00	0.00	0.00	3.00	0.00
TRINITY_DN22620_c0_g2_i1	0.00	0.00	0.00	0.00	0.00	1.00	0.00	0.00	0.00
TRINITY_DN10580_c0_g1_i2	0.00	0.00	91.00	0.00	1.00	332.00	0.00	0.00	161.00
TRINITY_DN24697_c0_g1_i1	0.00	0.00	0.00	0.00	1.00	0.00	0.00	2.00	0.00
TRINITY_DN52963_c0_g1_i1	0.00	0.00	0.00	0.00	1.00	0.00	0.00	0.00	0.00
TRINITY_DN30783_c0_g1_i1	2.00	0.00	1.00	0.00	0.00	1.08	0.00	0.00	0.00
TRINITY_DN26537_c2_g1_i3	0.00	0.00	6.00	0.00	0.00	0.00	0.00	3.00	4.00
TRINITY_DN50012_c0_g1_i1	0.00	0.00	0.00	0.00	0.00	0.00	1.00	0.00	0.00
TRINITY_DN127337_c0_g1_i1	0.00	1.00	0.00	1.00	0.00	0.00	0.00	0.00	0.00
TRINITY_DN22162_c0_g2_i1	0.00	1.00	0.00	0.00	1.00	0.00	1.00	1.00	0.00
TRINITY_DN36630_c0_g1_i1	0.00	0.00	0.00	0.00	5.00	1.00	0.00	4.00	0.00
TRINITY_DN14741_c1_g1_i1	0.00	0.00	0.00	0.00	0.00	0.00	0.00	0.00	0.00
TRINITY_DN112710_c0_g1_i1	1.00	0.00	0.00	0.00	0.00	0.00	1.00	0.00	0.00
TRINITY_DN82802_c0_g1_i1	0.00	0.00	0.00	0.00	0.00	0.00	0.00	1.00	0.00
TRINITY_DN30685_c1_g1_i9	0.00	0.00	0.00	0.00	0.00	0.00	0.00	3.00	0.00
TRINITY_DN26738_c5_g2_i1	0.00	0.00	0.00	1.00	0.00	0.00	0.00	0.00	0.00
TRINITY_DN20172_c1_g1_i1	0.00	0.00	1.00	0.00	1.00	0.00	2.00	0.00	0.00
TRINITY_DN31534_c0_g1_i2	1.00	0.00	0.00	2.00	0.00	0.00	1.00	0.00	0.00
TRINITY_DN56111_c0_g1_i1	0.00	0.00	0.00	0.00	0.00	0.00	0.00	0.00	0.00
TRINITY_DN45732_c5_g1_i1	0.00	0.00	0.00	0.00	0.00	0.00	1.00	0.00	0.00
TRINITY_DN9372_c0_g1_i2	0.00	1.00	0.00	6.15	6.41	6.16	17.32	0.00	0.00
TRINITY_DN5933_c5_g2_i2	0.00	0.00	0.00	0.00	0.00	0.00	2.00	0.00	0.00
TRINITY_DN66568_c0_g1_i1	0.00	0.00	0.00	0.00	0.00	0.00	0.00	0.00	0.00
TRINITY_DN43210_c1_g1_i1	0.00	0.00	0.00	0.00	0.00	0.00	0.00	0.00	2.00
TRINITY_DN49033_c0_g1_i1	0.00	0.00	0.00	0.00	0.00	1.00	0.00	0.00	0.00
TRINITY_DN340_c0_g1_i4	2.78	24.08	19.43	17.68	0.00	52.82	5.68	44.68	30.78
TRINITY_DN68207_c0_g1_i1	2.00	0.00	0.00	0.00	0.00	0.00	1.00	0.00	0.00
TRINITY_DN3905_c0_g3_i1	0.00	0.00	4.00	0.00	0.00	4.00	4.00	0.00	4.00
TRINITY_DN28452_c1_g1_i8	0.00	0.00	23.53	0.00	1.00	121.62	1.00	1.00	3.00
TRINITY_DN34501_c0_g1_i2	1.00	0.00	0.00	1.00	0.00	0.00	3.00	0.00	0.00
TRINITY_DN109399_c0_g2_i1	0.00	0.00	0.00	0.00	0.00	2.00	0.00	0.00	0.00
TRINITY_DN23242_c0_g1_i7	0.11	0.00	1.00	0.00	0.00	0.00	0.00	0.11	0.00
TRINITY_DN102064_c0_g1_i1	2.00	0.00	0.00	0.00	0.00	0.00	0.00	0.00	0.00
TRINITY_DN17765_c2_g2_i1	0.00	0.00	0.00	2.00	1.00	0.00	7.00	0.00	0.00
TRINITY_DN752_c0_g1_i1	13.13	0.00	0.00	50.82	1.15	0.52	106.78	1.04	0.00
TRINITY_DN100087_c0_g2_i1	0.00	0.00	0.00	0.00	2.00	0.00	0.00	0.00	0.00
TRINITY_DN9933_c0_g1_i1	4.28	1.19	1.54	3.08	10.68	1.00	6.13	11.39	0.00
TRINITY_DN4915_c3_g1_i4	0.40	0.00	0.00	0.00	0.00	1.00	0.00	0.00	0.00
TRINITY_DN100984_c0_g1_i1	0.00	0.00	0.00	0.00	0.00	0.00	0.00	1.00	0.00
TRINITY_DN98773_c0_g1_i1	3.00	0.00	0.00	0.00	0.00	0.00	0.00	0.00	0.00
TRINITY_DN93290_c0_g1_i1	0.00	0.00	0.00	0.00	0.00	0.00	0.00	1.00	0.00
TRINITY_DN13515_c0_g1_i2	0.00	0.00	0.00	0.00	3.00	0.00	0.00	2.18	0.00
TRINITY_DN5385_c0_g1_i13	11.68	0.00	0.00	0.00	10.17	6.68	17.41	10.74	11.00
TRINITY_DN97803_c0_g1_i1	0.00	0.00	0.00	0.00	1.00	0.00	0.00	5.00	0.00
TRINITY_DN21709_c2_g3_i1	0.00	0.00	0.00	0.00	1.00	0.00	0.00	0.00	0.00
TRINITY_DN10188_c0_g1_i10	0.00	0.00	0.00	2.00	4.07	0.00	6.06	9.49	1.00
TRINITY_DN1057_c0_g1_i33	15.96	3.36	9.91	13.86	33.54	5.30	25.40	24.57	0.00
TRINITY_DN8631_c0_g1_i9	0.00	0.00	0.00	5.00	0.00	0.00	1.00	0.00	0.00
TRINITY_DN118064_c0_g1_i2	0.00	0.00	0.00	0.00	1.00	0.00	0.00	0.00	0.00
TRINITY_DN134658_c0_g1_i1	0.00	0.00	2.00	0.00	0.00	0.00	0.00	0.00	0.00
TRINITY_DN89556_c0_g1_i1	1.00	1.00	0.00	1.00	1.00	0.00	0.00	0.00	0.00
TRINITY_DN88303_c0_g1_i1	0.00	0.00	0.00	0.00	0.00	0.00	1.00	0.00	0.00
TRINITY_DN128797_c0_g1_i1	0.00	0.00	0.00	0.00	0.00	0.00	0.00	0.00	0.00
TRINITY_DN6421_c2_g1_i1	0.00	0.00	0.00	0.00	0.00	1.00	0.00	1.00	1.00
TRINITY_DN125735_c0_g1_i1	0.00	0.00	0.00	0.00	0.00	2.00	0.00	0.00	0.00
TRINITY_DN7950_c0_g1_i2	0.00	0.00	1.00	0.00	0.00	0.00	0.00	0.00	1.00
TRINITY_DN25636_c1_g1_i1	0.00	0.00	0.00	0.00	1.00	0.00	0.00	1.00	0.00
TRINITY_DN14591_c0_g1_i7	0.00	0.00	0.00	0.00	1.00	0.00	0.00	0.00	0.00
TRINITY_DN76770_c0_g1_i1	0.00	0.00	1.00	0.00	0.00	1.00	0.00	0.00	2.00
TRINITY_DN31165_c5_g1_i1	0.00	0.00	0.00	1.00	0.00	0.00	0.00	0.00	0.00
TRINITY_DN13433_c0_g1_i15	0.00	0.68	2.27	0.73	0.00	0.00	1.70	1.20	0.00
TRINITY_DN11189_c0_g1_i4	0.00	0.00	0.00	0.00	0.00	0.00	2.00	0.00	0.00
TRINITY_DN8471_c3_g3_i1	0.00	0.00	1.00	0.00	1.00	0.00	1.00	0.00	0.00
TRINITY_DN115165_c0_g1_i1	0.00	0.00	0.00	0.00	0.00	2.00	0.00	0.00	0.00
TRINITY_DN132297_c0_g1_i1	0.00	0.00	0.00	0.00	0.00	0.00	0.00	0.00	0.00
TRINITY_DN969_c0_g1_i9	0.00	0.00	0.00	142.98	58.64	47.83	0.00	0.00	0.00
TRINITY_DN9179_c0_g1_i3	0.00	1.00	0.00	0.00	5.49	0.00	0.00	4.83	0.00
TRINITY_DN21862_c0_g1_i19	4.00	0.00	0.00	0.00	1.66	0.00	4.94	2.00	1.09
TRINITY_DN42297_c1_g2_i1	0.00	0.00	0.00	0.00	1.00	0.00	0.00	2.00	0.00
TRINITY_DN21923_c0_g1_i8	2.46	0.00	0.00	0.00	2.00	0.00	0.00	3.00	3.51
TRINITY_DN10648_c2_g1_i1	0.00	0.00	0.00	0.00	2.00	0.00	0.00	0.00	0.00
TRINITY_DN1996_c0_g1_i6	10.28	0.00	2.95	0.00	28.48	0.00	12.14	13.97	0.00
TRINITY_DN53448_c2_g1_i1	0.00	0.00	0.00	0.00	0.00	1.00	0.00	0.00	0.00
TRINITY_DN96747_c0_g1_i1	1.00	0.00	0.00	1.00	1.00	0.00	1.00	0.00	1.00
TRINITY_DN80508_c0_g1_i1	0.00	0.00	1.00	0.00	0.00	1.00	0.00	0.00	3.00
TRINITY_DN7085_c0_g1_i4	2.00	0.00	0.00	4.00	0.00	1.00	2.00	0.00	5.00
TRINITY_DN21965_c0_g1_i5	1.24	0.00	1.00	4.00	2.00	1.00	4.00	4.00	3.00
TRINITY_DN15776_c0_g1_i1	0.00	0.00	8.00	0.00	0.00	46.00	0.00	0.00	12.00
TRINITY_DN104237_c0_g1_i1	1.00	0.00	0.00	0.00	0.00	0.00	0.00	0.00	0.00
TRINITY_DN11020_c0_g3_i4	0.00	0.00	0.00	0.00	0.00	0.00	0.00	0.00	3.00
TRINITY_DN72605_c0_g1_i1	0.00	0.00	0.00	1.00	0.00	0.00	0.00	0.00	0.00
TRINITY_DN56413_c0_g1_i1	0.00	0.00	0.00	1.00	1.00	0.00	1.00	1.00	0.00
TRINITY_DN40402_c0_g2_i6	1.00	0.00	3.00	0.00	0.00	1.00	0.00	1.00	0.00
TRINITY_DN124570_c0_g1_i1	0.00	0.00	0.00	0.00	0.00	0.00	0.00	2.00	0.00
TRINITY_DN31930_c3_g1_i3	0.00	0.00	0.00	0.00	0.00	1.00	0.00	0.00	0.00
TRINITY_DN24436_c1_g1_i2	0.00	0.00	0.00	0.00	0.00	0.00	0.00	0.00	0.00
TRINITY_DN6039_c0_g1_i1	0.00	0.00	7.00	0.00	38.60	26.35	0.00	20.82	19.51
TRINITY_DN100616_c0_g1_i1	0.00	0.00	0.00	0.00	0.00	0.00	1.00	0.00	0.00
TRINITY_DN12024_c0_g1_i16	0.00	0.00	0.00	0.00	7.00	0.00	1.00	2.71	0.00
TRINITY_DN43888_c0_g1_i14	0.00	0.00	0.00	0.00	1.00	0.00	0.00	1.00	0.00
TRINITY_DN136012_c0_g1_i1	0.00	0.00	0.00	0.00	0.00	0.00	0.00	0.00	2.00
TRINITY_DN33_c0_g1_i4	0.00	0.00	1.00	0.00	0.00	1.20	0.00	0.00	0.00
TRINITY_DN54200_c1_g1_i1	0.00	0.00	0.00	0.00	1.00	0.00	0.00	0.00	0.00
TRINITY_DN12440_c0_g1_i1	2.00	3.00	4.00	0.00	27.00	2.00	10.00	19.00	1.00
TRINITY_DN119786_c0_g1_i1	0.00	0.00	0.00	0.00	0.00	1.00	0.00	0.00	0.00
TRINITY_DN64255_c0_g1_i1	0.00	0.00	0.00	0.00	0.00	0.00	0.00	0.00	0.00
TRINITY_DN11256_c0_g1_i1	0.00	0.00	0.28	0.00	0.00	0.00	0.00	4.61	1.22
TRINITY_DN130792_c0_g1_i1	0.00	0.00	0.00	0.00	0.00	0.00	0.00	0.00	2.00
TRINITY_DN24770_c4_g1_i1	1.00	0.00	0.00	0.00	0.00	0.00	0.00	1.00	0.00
TRINITY_DN135371_c0_g1_i1	0.00	0.00	0.00	3.00	0.00	0.00	0.00	0.00	0.00
TRINITY_DN5769_c1_g1_i1	1.00	1.00	0.00	0.00	0.00	0.00	0.00	0.00	0.00
TRINITY_DN2790_c0_g1_i5	0.00	0.00	2.94	13.23	0.00	0.00	3.51	1.71	0.00
TRINITY_DN133231_c0_g1_i1	0.00	1.00	1.00	0.00	0.00	0.00	0.00	1.00	0.00
TRINITY_DN17277_c1_g1_i1	0.00	0.00	0.00	0.00	0.00	3.00	0.00	0.00	0.00
TRINITY_DN29713_c0_g1_i1	0.00	0.00	1.00	0.00	5.00	0.00	0.00	1.00	0.00
TRINITY_DN67563_c0_g1_i1	0.00	1.00	0.00	0.00	1.00	0.00	1.00	0.00	0.00
TRINITY_DN93322_c0_g1_i1	0.00	0.00	2.00	0.00	0.00	0.00	0.00	0.00	0.00
TRINITY_DN27225_c0_g1_i2	0.00	0.00	0.00	0.00	0.00	0.00	0.00	0.00	4.00
TRINITY_DN333_c0_g1_i12	0.00	337.93	113.29	0.00	473.13	180.22	1.67	220.34	104.61
TRINITY_DN55919_c0_g1_i1	0.00	0.00	0.00	0.00	1.00	0.00	0.00	0.00	0.00
TRINITY_DN10565_c0_g1_i15	0.00	0.00	0.00	5.77	0.00	0.00	6.30	0.00	0.00
TRINITY_DN289_c3_g1_i3	2.00	0.00	2.00	5.00	2.00	6.00	9.00	7.00	6.00
TRINITY_DN64841_c0_g1_i1	0.00	0.00	0.00	0.00	1.00	0.00	0.00	1.00	0.00
TRINITY_DN11330_c0_g1_i4	15.80	1.00	3.00	0.00	6.97	0.00	9.64	2.73	0.00
TRINITY_DN654_c2_g1_i6	7.77	0.00	15.22	6.24	12.72	8.92	3.99	8.89	3.36
TRINITY_DN12676_c0_g2_i2	0.00	1.00	3.00	0.00	2.00	0.00	0.00	0.00	2.00
TRINITY_DN113374_c0_g1_i2	0.00	0.00	2.00	0.99	1.00	1.00	0.00	3.00	0.00
TRINITY_DN10735_c0_g1_i1	0.00	0.00	1.01	0.00	0.00	1.00	0.00	1.00	1.86
TRINITY_DN19971_c0_g1_i1	0.00	0.00	0.00	0.00	2.00	0.00	0.00	1.00	0.00
TRINITY_DN6150_c1_g1_i1	1.00	0.00	0.00	0.00	0.00	0.00	0.00	0.00	0.00
TRINITY_DN43782_c0_g1_i1	0.00	0.00	1.00	0.00	0.00	0.00	0.00	0.00	1.00
TRINITY_DN106879_c0_g1_i1	0.00	0.00	0.00	0.00	0.00	0.00	0.00	1.00	0.00
TRINITY_DN54243_c0_g1_i1	0.00	0.00	0.00	0.00	0.00	1.00	0.00	0.00	3.00
TRINITY_DN4375_c0_g1_i1	0.00	0.00	1.00	1.00	0.00	9.00	1.46	0.00	1.00
TRINITY_DN13098_c0_g1_i12	0.00	0.00	0.00	0.00	0.00	0.00	3.60	0.00	0.00
TRINITY_DN133392_c0_g1_i1	0.00	0.00	0.00	0.00	0.00	0.00	0.00	0.00	0.00
TRINITY_DN40274_c1_g3_i1	0.00	0.00	0.00	0.00	1.00	1.00	0.00	0.00	0.00
TRINITY_DN89071_c0_g1_i1	1.00	0.00	1.00	0.00	0.00	1.00	0.00	0.00	0.00
TRINITY_DN12714_c0_g1_i5	28.00	6.00	12.00	13.00	84.00	22.00	54.00	45.00	22.00
TRINITY_DN16156_c2_g5_i1	5.00	0.00	1.00	3.00	0.00	0.00	3.00	0.00	0.00
TRINITY_DN133197_c0_g1_i1	1.00	0.00	0.00	0.00	0.00	0.00	0.00	0.00	0.00
TRINITY_DN13437_c0_g1_i3	0.00	1.00	4.00	0.00	13.00	10.00	0.00	6.00	5.00
TRINITY_DN76317_c0_g1_i1	0.00	0.00	0.00	0.00	0.00	0.00	0.00	1.00	1.00
TRINITY_DN125426_c0_g1_i1	0.00	0.00	0.00	1.00	0.00	0.00	1.00	0.00	0.00
TRINITY_DN2715_c0_g1_i3	0.00	0.00	1.00	0.00	0.00	0.00	0.00	0.00	1.00
TRINITY_DN11147_c0_g1_i7	0.00	0.00	0.00	0.00	0.00	0.00	0.00	1.00	0.00
TRINITY_DN5495_c0_g1_i13	0.00	12.00	0.00	4.00	37.62	1.00	0.00	9.00	0.00
TRINITY_DN4345_c1_g2_i3	2.41	0.00	0.00	0.00	4.51	0.00	1.00	0.00	0.00
TRINITY_DN48541_c0_g1_i1	0.00	0.00	1.00	0.00	0.00	0.00	0.00	0.00	1.00
TRINITY_DN45766_c1_g2_i1	0.00	0.00	0.00	0.00	0.00	0.00	2.00	0.00	0.00
TRINITY_DN12362_c0_g4_i1	0.00	0.00	0.00	0.00	0.00	0.00	0.00	0.00	2.00
TRINITY_DN49925_c0_g1_i1	0.00	0.00	0.00	0.00	0.00	0.00	0.00	0.00	0.00
TRINITY_DN37714_c0_g1_i1	0.00	0.00	0.00	0.00	2.00	5.00	0.00	1.00	1.00
TRINITY_DN95113_c0_g1_i1	2.00	0.00	0.00	0.00	0.00	0.00	1.00	0.00	0.00
TRINITY_DN73425_c0_g1_i1	1.00	0.00	0.00	0.00	0.00	0.00	1.00	0.00	0.00
TRINITY_DN11285_c0_g1_i3	3.09	0.00	0.00	5.93	5.67	4.10	16.25	10.32	0.34
TRINITY_DN40440_c0_g1_i1	0.00	0.00	0.00	0.00	0.00	0.00	0.00	0.00	0.00
TRINITY_DN120757_c0_g1_i1	0.00	2.00	0.00	0.00	0.00	0.00	0.00	0.00	0.00
TRINITY_DN1688_c0_g1_i15	0.00	0.00	7.59	0.00	0.00	1.11	0.00	4.40	1.09
TRINITY_DN135000_c0_g1_i1	0.00	0.00	0.00	0.00	2.00	0.00	0.00	0.00	0.00
TRINITY_DN32095_c2_g1_i1	0.00	0.00	0.00	0.00	0.00	0.00	0.00	1.00	0.00
TRINITY_DN19590_c4_g1_i1	2.00	0.00	0.00	0.00	0.00	0.00	0.00	0.00	0.00
TRINITY_DN23341_c7_g1_i1	0.00	0.00	1.00	0.00	1.00	0.00	0.00	0.00	0.00
TRINITY_DN3575_c0_g1_i8	20.35	0.00	14.00	1.00	0.00	9.00	31.75	0.00	10.00
TRINITY_DN6591_c0_g2_i12	4.57	3.06	2.12	3.45	2.75	0.00	8.36	4.56	4.30
TRINITY_DN122044_c0_g1_i1	0.00	0.00	0.00	0.00	2.00	0.00	0.00	1.00	0.00
TRINITY_DN136260_c0_g1_i1	0.00	0.00	0.00	0.00	0.00	0.00	0.00	0.00	0.00
TRINITY_DN63524_c0_g1_i1	0.00	0.00	1.00	0.00	0.00	0.00	0.00	0.00	0.00
TRINITY_DN126378_c0_g1_i1	1.00	0.00	0.00	0.00	0.00	0.00	1.00	0.00	0.00
TRINITY_DN57758_c1_g1_i1	0.00	0.00	1.00	0.00	0.00	0.00	0.00	0.00	0.00
TRINITY_DN4584_c1_g1_i2	7.00	2.00	5.00	2.00	5.00	6.00	8.00	11.00	4.00
TRINITY_DN9181_c0_g1_i1	0.00	0.00	2.00	0.00	0.00	11.00	0.00	0.00	10.00
TRINITY_DN16093_c0_g2_i3	0.00	0.00	0.00	0.00	2.00	0.00	0.00	1.00	0.00
TRINITY_DN82364_c0_g1_i1	0.00	0.00	0.00	0.00	1.00	0.00	1.00	1.00	0.00
TRINITY_DN38331_c0_g1_i1	0.00	1.00	0.00	0.00	0.00	0.00	0.00	0.00	0.00
TRINITY_DN137585_c0_g1_i1	0.00	0.00	0.00	0.00	1.00	0.00	0.00	0.00	0.00
TRINITY_DN85959_c0_g1_i1	0.00	0.00	4.00	0.00	0.00	0.00	0.00	0.00	0.00
TRINITY_DN131055_c0_g1_i1	0.00	0.00	0.00	0.00	0.00	0.00	0.00	0.00	0.00
TRINITY_DN10297_c1_g2_i1	1.00	0.00	0.00	0.00	0.00	0.00	1.00	0.00	0.00
TRINITY_DN45193_c1_g1_i1	0.00	0.00	0.00	0.00	0.00	0.00	1.00	0.00	0.00
TRINITY_DN67992_c0_g1_i1	0.00	0.00	0.00	0.00	0.00	1.00	2.00	0.00	0.00
TRINITY_DN19834_c0_g1_i5	0.00	0.00	12.97	7.00	0.00	0.00	17.00	0.00	5.22
TRINITY_DN17746_c0_g1_i1	0.00	0.00	0.00	0.00	0.00	0.00	1.00	0.00	0.00
TRINITY_DN44073_c0_g1_i1	5.00	3.00	0.00	3.00	3.00	0.00	5.00	4.00	2.00
TRINITY_DN19244_c0_g2_i2	0.00	0.00	0.00	0.00	7.00	0.00	0.00	1.00	0.00
TRINITY_DN23141_c1_g2_i1	0.00	0.00	0.00	0.00	1.00	2.00	1.00	0.00	0.00
TRINITY_DN91520_c0_g1_i2	0.00	0.00	0.00	1.00	0.00	0.00	4.00	0.00	0.00
TRINITY_DN90837_c0_g1_i1	0.00	1.00	0.00	0.00	0.00	0.00	0.00	0.00	0.00
TRINITY_DN9934_c0_g1_i7	1.10	0.00	8.25	0.00	0.00	6.39	5.35	2.20	5.05
TRINITY_DN16845_c0_g1_i1	1.00	0.00	0.00	1.00	0.00	2.00	0.00	1.00	0.00
TRINITY_DN7565_c0_g1_i9	0.00	0.00	0.00	3.78	0.00	0.00	15.54	0.00	0.00
TRINITY_DN23348_c0_g1_i1	0.00	0.00	0.00	0.00	0.00	0.00	1.00	0.00	0.00
TRINITY_DN5860_c0_g1_i10	9.32	7.10	8.05	12.53	20.43	6.75	17.65	28.93	4.46
TRINITY_DN38494_c0_g1_i5	13.00	0.00	3.00	7.00	4.73	3.00	16.00	3.00	2.00
TRINITY_DN121406_c0_g1_i1	0.00	0.00	0.00	0.00	0.00	0.00	0.00	1.00	0.00
TRINITY_DN30504_c1_g1_i1	0.00	0.00	1.00	0.00	0.00	0.00	0.00	0.00	0.00
TRINITY_DN28393_c1_g2_i2	0.00	0.00	2.00	0.00	0.00	0.00	0.00	0.00	0.00
TRINITY_DN17289_c0_g1_i11	1.00	3.00	4.00	7.47	12.00	6.78	8.65	9.00	0.00
TRINITY_DN113123_c0_g1_i1	0.00	0.00	0.00	0.00	3.00	0.00	0.00	0.00	0.00
TRINITY_DN13623_c1_g1_i1	0.00	1.00	0.00	1.00	3.00	4.00	2.00	2.00	2.00
TRINITY_DN131725_c0_g1_i1	0.00	0.00	0.00	0.00	2.00	0.00	0.00	0.00	0.00
TRINITY_DN125241_c0_g1_i1	0.00	0.00	0.00	1.00	0.00	0.00	0.00	0.00	0.00
TRINITY_DN6678_c0_g1_i1	43.00	11.30	11.90	48.00	55.04	38.29	86.77	68.01	11.07
TRINITY_DN19610_c8_g1_i1	0.00	0.00	0.00	0.00	1.00	0.00	0.00	0.00	0.00
TRINITY_DN14653_c0_g1_i16	0.00	2.00	0.00	0.00	13.02	0.00	3.01	7.06	4.31
TRINITY_DN93359_c0_g1_i2	0.00	0.00	0.00	0.00	1.47	1.00	0.00	1.00	0.00
TRINITY_DN9960_c1_g3_i3	0.00	0.00	1.00	0.00	0.00	0.00	1.00	0.00	0.00
TRINITY_DN88216_c0_g1_i1	1.00	0.00	0.00	1.00	0.00	0.00	2.00	0.00	0.00
TRINITY_DN74386_c0_g1_i1	1.00	0.00	0.00	0.00	0.00	0.00	0.00	0.00	0.00
TRINITY_DN105223_c0_g1_i1	3.00	0.00	0.00	0.00	1.00	0.00	2.00	0.00	0.00
TRINITY_DN5919_c0_g1_i2	5.00	4.00	1.00	17.00	20.89	5.00	0.00	3.00	0.00
TRINITY_DN8265_c0_g1_i15	5.69	1.00	0.00	5.84	9.00	0.48	7.55	4.82	1.00
TRINITY_DN693_c2_g1_i1	1.00	0.00	0.00	0.00	2.00	0.00	0.00	0.00	0.00
TRINITY_DN720_c0_g1_i8	0.00	0.00	0.00	0.00	1.11	0.00	2.05	5.79	0.00
TRINITY_DN10744_c0_g1_i2	0.00	0.00	0.00	0.00	0.00	0.00	0.00	0.00	0.00
TRINITY_DN130424_c0_g1_i1	0.00	0.00	2.00	0.00	0.00	0.00	0.00	0.00	0.00
TRINITY_DN12295_c0_g4_i1	1.00	0.00	0.00	0.00	5.00	0.00	0.00	0.00	0.00
TRINITY_DN4537_c0_g1_i4	8.30	0.00	15.28	6.25	9.66	15.44	5.42	9.65	15.27
TRINITY_DN124333_c0_g1_i1	0.00	1.00	0.00	0.00	0.00	0.00	3.00	0.00	0.00
TRINITY_DN6977_c0_g1_i4	6.00	1.00	2.00	26.00	6.00	13.00	19.00	14.00	6.00
TRINITY_DN132315_c0_g1_i1	0.00	0.00	1.00	0.00	0.00	0.00	0.00	0.00	0.00
TRINITY_DN23006_c1_g1_i5	0.00	1.00	0.00	0.00	3.00	0.00	0.00	1.00	0.00
TRINITY_DN7971_c0_g1_i7	9.97	0.00	2.00	2.00	0.00	0.00	7.00	0.00	3.00
TRINITY_DN3836_c0_g1_i1	0.00	12.61	0.00	0.00	119.67	0.00	0.00	38.80	0.00
TRINITY_DN134555_c0_g1_i1	0.00	0.00	0.00	0.00	1.00	0.00	0.00	0.00	0.00
TRINITY_DN53264_c2_g1_i1	3.00	0.00	0.00	0.00	0.00	0.00	2.00	0.00	3.00
TRINITY_DN496_c0_g1_i2	0.00	1.11	0.00	3.13	35.88	0.00	995.23	94.15	118.79
TRINITY_DN66752_c0_g1_i1	0.00	0.00	2.00	0.00	0.00	0.00	0.00	0.00	0.00
TRINITY_DN285_c0_g1_i2	62.26	9.31	2.30	27.50	38.19	2.37	112.25	17.91	1.00
TRINITY_DN18699_c0_g1_i2	0.00	0.00	0.00	0.00	0.00	6.00	0.00	0.00	1.00
TRINITY_DN14062_c0_g1_i6	0.00	4.00	0.00	5.09	6.20	0.00	0.00	2.00	0.00
TRINITY_DN2440_c0_g1_i4	0.00	343.75	109.87	0.00	1056.45	160.50	0.00	405.82	85.91
TRINITY_DN50891_c7_g1_i1	0.00	0.00	2.00	0.00	0.00	0.00	0.00	0.00	0.00
TRINITY_DN129521_c0_g1_i1	0.00	0.00	0.00	1.00	0.00	0.00	1.00	0.00	0.00
TRINITY_DN6247_c0_g1_i36	0.00	10.28	1.19	0.00	33.25	39.72	32.52	0.00	18.60
TRINITY_DN21137_c1_g1_i1	0.00	0.00	0.00	0.00	1.00	0.00	0.00	0.00	0.00
TRINITY_DN19797_c1_g1_i1	2.00	0.00	0.00	0.00	0.00	1.00	0.00	0.00	0.00
TRINITY_DN5881_c0_g2_i1	8.24	0.00	0.00	3.99	16.00	0.00	7.72	0.00	0.00
TRINITY_DN86537_c0_g1_i1	0.00	0.00	0.00	0.00	0.00	1.00	0.00	0.00	0.00
TRINITY_DN45490_c0_g2_i1	0.00	0.00	0.00	0.00	0.00	0.00	1.00	1.00	0.00
TRINITY_DN39369_c0_g2_i1	0.00	1.00	0.00	0.00	1.00	0.00	1.00	1.00	0.00
TRINITY_DN59516_c0_g1_i1	0.00	1.00	0.00	0.00	1.00	0.00	0.00	0.00	0.00
TRINITY_DN22076_c0_g1_i3	0.00	0.00	1.00	0.00	0.00	0.00	0.00	0.00	0.00
TRINITY_DN15591_c1_g6_i2	0.00	0.00	0.00	0.00	2.00	0.00	0.00	0.00	0.00
TRINITY_DN81764_c0_g1_i1	0.00	0.00	0.00	0.00	1.00	1.00	0.00	1.00	0.00
TRINITY_DN19421_c0_g2_i1	0.00	0.00	0.00	0.00	1.00	0.00	1.00	0.00	0.00
TRINITY_DN33299_c1_g1_i1	2.00	0.00	0.00	0.00	0.00	0.00	0.00	0.00	0.00
TRINITY_DN11904_c0_g1_i1	0.00	0.00	0.00	0.00	2.70	0.00	0.00	1.00	0.00
TRINITY_DN8008_c0_g1_i1	0.00	0.00	1.00	0.00	0.00	0.00	0.00	1.00	0.00
TRINITY_DN9496_c0_g2_i1	0.00	4.00	0.00	0.00	9.84	11.00	0.00	11.00	2.00
TRINITY_DN120397_c0_g1_i1	0.00	0.00	0.00	0.00	1.00	0.00	0.00	2.00	0.00
TRINITY_DN24058_c0_g1_i2	0.00	0.00	0.00	0.00	0.00	0.00	0.00	2.00	0.00
TRINITY_DN12860_c2_g1_i3	2.00	0.00	0.00	0.00	1.00	0.00	0.00	1.00	0.00
TRINITY_DN100395_c0_g1_i1	0.00	0.00	0.00	0.00	0.00	0.00	0.00	2.00	0.00
TRINITY_DN18997_c0_g1_i2	14.00	5.00	15.00	11.00	7.02	20.00	19.12	19.00	6.00
TRINITY_DN56753_c1_g1_i1	0.00	0.00	0.00	0.00	0.00	2.11	0.00	0.00	0.00
TRINITY_DN15986_c0_g1_i4	92.03	0.00	12.50	58.32	144.16	25.47	175.32	120.87	0.00
TRINITY_DN65208_c0_g1_i1	0.00	0.00	0.00	0.00	0.00	0.00	0.00	2.00	0.00
TRINITY_DN76245_c0_g1_i1	0.00	0.00	1.00	0.00	0.00	0.00	1.00	0.00	0.00
TRINITY_DN94049_c0_g1_i1	0.00	0.00	0.00	0.00	0.00	0.00	0.00	0.00	0.00
TRINITY_DN23400_c0_g2_i1	0.00	0.00	10.00	0.00	0.00	47.00	0.00	0.00	3.00
TRINITY_DN10952_c0_g1_i1	0.00	0.00	0.00	0.00	0.00	0.00	0.00	1.00	0.00
TRINITY_DN31233_c0_g1_i3	0.00	1.00	2.00	0.00	2.00	1.00	0.00	1.00	4.00
TRINITY_DN348_c3_g1_i5	0.00	0.00	0.00	0.00	0.00	0.00	0.50	0.00	0.00
TRINITY_DN14531_c0_g1_i11	2.00	7.00	1.00	2.00	26.74	3.00	6.90	0.00	0.00
TRINITY_DN23140_c0_g1_i1	0.00	1.00	2.00	2.00	9.00	7.00	2.00	11.00	1.00
TRINITY_DN121861_c0_g1_i1	0.00	0.00	0.00	0.00	0.00	0.00	0.00	0.00	2.00
TRINITY_DN56022_c1_g1_i1	0.00	0.00	0.00	0.00	0.00	1.00	0.00	0.00	0.00
TRINITY_DN136524_c0_g1_i1	0.00	0.00	1.00	0.00	0.00	0.00	0.00	0.00	0.00
TRINITY_DN14161_c3_g1_i1	0.00	0.00	0.00	0.00	0.00	0.00	0.00	0.00	0.00
TRINITY_DN216_c1_g1_i1	0.00	0.00	187.00	0.00	0.00	0.00	0.00	0.00	0.00
TRINITY_DN102092_c0_g1_i1	0.00	0.00	0.00	0.00	0.00	0.00	0.00	1.00	0.00
TRINITY_DN13038_c2_g1_i1	0.00	0.00	1.00	0.00	0.00	0.00	0.00	0.00	0.00
TRINITY_DN80723_c0_g1_i1	0.00	0.00	0.00	0.00	0.00	2.00	0.00	0.00	1.00
TRINITY_DN6890_c0_g1_i3	4.00	0.00	2.00	2.00	4.00	0.00	6.00	0.00	0.00
TRINITY_DN27057_c0_g1_i1	0.00	1.00	0.00	3.00	14.00	0.00	2.00	1.00	0.00
TRINITY_DN81004_c0_g1_i1	0.00	0.00	0.00	0.00	0.00	0.00	0.00	1.00	0.00
TRINITY_DN21551_c1_g1_i1	0.00	0.00	0.00	0.00	0.00	0.00	0.00	0.00	0.00
TRINITY_DN55399_c0_g2_i1	0.00	0.00	0.00	1.00	0.00	0.00	1.00	0.00	0.00
TRINITY_DN10091_c0_g1_i11	3.00	0.00	0.00	5.00	2.16	3.00	0.00	2.00	0.00
TRINITY_DN31499_c2_g1_i1	0.00	0.00	1.00	0.00	0.00	0.00	1.00	1.00	0.00
TRINITY_DN33679_c0_g3_i1	1.00	0.00	2.00	1.00	0.00	3.00	1.00	1.00	1.00
TRINITY_DN14931_c0_g1_i1	2.00	3.00	1.00	3.00	19.00	2.00	8.00	7.00	0.00
TRINITY_DN79663_c0_g1_i1	0.00	0.00	0.00	0.00	0.00	0.00	1.00	0.00	0.00
TRINITY_DN14528_c1_g2_i1	0.00	0.00	0.00	0.00	4.00	0.00	0.00	0.00	0.00
TRINITY_DN48924_c0_g1_i1	0.00	0.00	1.00	0.00	0.00	2.00	0.00	0.00	0.00
TRINITY_DN14584_c0_g2_i1	0.00	0.00	0.00	3.00	0.00	0.00	0.00	0.00	0.00
TRINITY_DN10819_c0_g1_i2	5.05	0.00	3.00	14.39	0.00	24.00	14.60	0.00	33.00
TRINITY_DN80052_c0_g1_i1	0.00	0.00	0.00	0.00	0.00	0.00	2.00	0.00	0.00
TRINITY_DN2587_c0_g1_i11	40.27	0.00	29.44	18.93	27.82	65.98	64.94	14.96	50.74
TRINITY_DN2205_c2_g1_i1	0.00	0.00	0.00	0.00	2.00	0.00	2.00	0.00	0.00
TRINITY_DN74415_c0_g1_i1	1.00	0.00	0.00	0.00	0.00	0.00	1.00	0.00	0.00
TRINITY_DN87458_c0_g1_i1	0.00	0.00	0.00	0.00	0.00	0.00	1.00	0.00	0.00
TRINITY_DN11523_c0_g2_i1	0.00	0.00	3.00	0.00	0.00	0.00	0.00	0.00	4.00
TRINITY_DN85657_c0_g1_i1	0.00	0.00	0.00	1.00	0.00	0.00	0.00	0.00	1.00
TRINITY_DN3651_c0_g2_i1	0.00	1.00	0.00	0.00	2.00	0.00	0.00	1.00	0.00
TRINITY_DN21810_c0_g1_i5	1.00	2.00	3.41	3.00	0.00	16.00	6.00	4.42	3.00
TRINITY_DN51116_c0_g1_i1	1.00	0.00	0.00	0.00	0.00	0.00	0.00	0.00	0.00
TRINITY_DN17326_c3_g2_i2	63.36	33.11	0.00	57.80	81.35	0.00	126.95	27.00	0.00
TRINITY_DN32890_c0_g1_i2	0.00	0.00	0.00	0.00	1.00	0.00	0.00	0.00	0.00
TRINITY_DN136796_c0_g1_i1	0.00	0.00	0.00	0.00	0.00	0.00	0.00	0.00	0.00
TRINITY_DN49739_c0_g1_i2	0.00	0.00	1.00	1.00	0.00	1.00	0.00	0.00	1.00
TRINITY_DN42073_c0_g1_i19	2.05	3.00	0.00	9.00	11.26	0.00	5.74	0.00	0.00
TRINITY_DN18116_c0_g1_i1	0.00	0.00	0.00	0.00	2.00	0.00	0.00	0.00	0.00
TRINITY_DN125718_c0_g1_i1	0.00	0.00	0.00	0.00	0.00	0.00	0.00	0.00	0.00
TRINITY_DN33652_c0_g2_i1	0.00	0.00	1.00	0.00	0.00	0.00	2.00	0.00	0.00
TRINITY_DN21076_c1_g1_i1	2.00	0.00	0.00	1.00	0.00	0.00	0.00	0.00	2.00
TRINITY_DN28332_c0_g1_i1	0.00	0.00	1.00	3.00	4.00	0.00	0.00	3.00	3.00
TRINITY_DN27431_c0_g1_i2	0.00	0.00	2.61	0.00	0.00	1.00	0.00	0.00	0.00
TRINITY_DN73460_c0_g1_i1	0.00	0.00	1.00	0.00	0.00	0.00	0.00	0.00	0.00
TRINITY_DN4225_c0_g1_i4	90.43	36.45	30.10	109.23	170.67	119.81	153.84	130.35	49.90
TRINITY_DN43346_c0_g1_i1	0.00	0.00	0.00	1.00	0.00	0.00	0.00	0.00	0.00
TRINITY_DN49960_c0_g1_i1	0.00	0.00	1.00	0.00	0.00	0.00	0.00	0.00	0.00
TRINITY_DN64514_c0_g1_i1	0.00	0.00	0.00	0.00	0.00	0.00	0.00	0.00	3.00
TRINITY_DN37849_c0_g1_i1	0.00	0.00	0.00	0.00	0.00	0.00	0.00	0.00	0.00
TRINITY_DN8368_c0_g1_i7	4.72	0.00	0.00	0.00	0.00	1.26	3.00	0.00	1.00
TRINITY_DN75615_c0_g1_i2	0.00	1.00	0.00	0.00	0.00	0.00	0.00	1.00	0.00
TRINITY_DN38144_c0_g1_i1	0.00	1.00	0.00	0.00	3.00	0.00	0.00	2.00	0.00
TRINITY_DN3897_c0_g2_i1	13.06	0.00	0.00	10.68	0.00	0.00	6.14	0.00	0.00
TRINITY_DN2559_c0_g1_i3	2.86	0.00	1.31	1.82	0.00	8.76	16.77	3.24	4.48
TRINITY_DN58618_c0_g1_i1	0.00	0.00	0.00	0.00	3.00	0.00	0.00	0.00	0.00
TRINITY_DN4189_c0_g1_i15	1.36	0.00	0.00	0.00	0.00	0.00	0.00	0.00	0.00
TRINITY_DN32149_c0_g1_i2	3.00	1.00	0.00	0.00	3.00	1.00	0.00	2.00	0.00
TRINITY_DN76851_c0_g1_i1	0.00	0.00	0.00	0.00	4.00	0.00	0.00	0.00	0.00
TRINITY_DN31545_c0_g1_i1	7.37	11.47	0.00	6.30	5.66	29.85	19.65	11.28	3.45
TRINITY_DN5451_c0_g1_i3	0.00	0.00	0.00	2.27	1.17	4.13	0.00	8.10	0.00
TRINITY_DN69897_c0_g1_i1	0.00	0.00	0.00	0.00	1.00	0.00	0.00	0.00	1.00
TRINITY_DN92169_c0_g1_i1	0.00	0.00	0.00	0.00	0.00	0.00	0.00	0.00	0.00
TRINITY_DN9349_c0_g1_i1	0.00	0.00	0.00	0.00	0.00	0.00	0.00	0.00	0.00
TRINITY_DN67028_c0_g1_i1	0.00	0.00	3.00	1.00	1.00	0.00	0.00	0.00	0.00
TRINITY_DN5159_c0_g1_i2	3.13	0.00	0.00	0.00	12.02	0.00	3.94	4.28	0.00
TRINITY_DN131424_c0_g1_i1	0.00	0.00	0.00	0.00	1.00	0.00	0.00	1.00	0.00
TRINITY_DN37190_c0_g1_i1	0.00	0.00	0.00	0.00	0.00	0.00	1.00	0.00	0.00
TRINITY_DN7284_c0_g1_i1	0.00	3.00	0.00	0.00	6.00	2.00	0.00	8.00	1.00
TRINITY_DN14938_c7_g1_i1	0.00	0.00	2.00	0.00	0.00	0.00	0.00	0.00	0.00
TRINITY_DN1859_c0_g1_i2	0.00	0.00	0.00	0.00	4.72	6.70	16.38	8.81	4.27
TRINITY_DN133932_c0_g1_i1	0.00	0.00	0.00	0.00	0.00	0.00	0.00	1.00	0.00
TRINITY_DN42205_c3_g1_i1	0.00	0.00	0.00	0.00	0.00	0.00	1.00	3.00	0.00
TRINITY_DN10181_c3_g1_i1	0.00	0.00	0.00	0.00	0.00	0.00	1.00	0.00	0.00
TRINITY_DN1381_c1_g1_i1	0.00	0.00	0.00	0.00	0.00	2.00	0.00	0.00	0.00
TRINITY_DN4648_c1_g1_i1	2.00	0.00	0.00	0.00	2.00	0.00	1.00	0.00	0.00
TRINITY_DN50813_c0_g1_i4	0.00	0.00	0.73	2.00	0.00	4.43	23.57	0.00	0.00
TRINITY_DN50384_c1_g2_i1	6.00	0.00	1.00	4.00	2.00	0.00	4.00	4.00	0.00
TRINITY_DN8470_c0_g1_i1	1.00	2.00	0.00	0.00	2.00	0.00	3.00	1.00	2.00
TRINITY_DN39642_c0_g1_i1	0.00	0.00	0.00	0.00	0.00	0.00	0.00	1.00	0.00
TRINITY_DN7445_c2_g1_i1	0.00	0.00	0.00	0.00	0.00	0.00	0.00	1.00	0.00
TRINITY_DN22015_c0_g1_i1	0.00	0.00	0.00	0.00	1.00	0.00	0.00	0.00	0.00
TRINITY_DN15547_c1_g3_i1	0.00	0.00	0.00	0.00	0.00	0.00	0.00	0.00	0.00
TRINITY_DN31202_c2_g1_i1	0.00	0.00	0.00	0.00	0.00	0.00	0.00	0.00	0.00
TRINITY_DN11618_c0_g1_i1	0.00	3.00	1.00	8.00	7.00	8.00	2.00	1.00	2.00
TRINITY_DN33477_c0_g1_i2	0.00	0.00	0.00	0.00	41.00	0.00	0.00	19.00	0.00
TRINITY_DN63296_c0_g1_i1	0.00	0.00	0.00	0.00	0.00	0.00	3.00	0.00	0.00
TRINITY_DN81080_c0_g1_i1	0.00	1.00	1.00	0.00	0.00	0.00	0.00	0.00	0.00
TRINITY_DN26234_c0_g1_i1	1.00	0.00	0.00	0.00	0.00	0.00	0.00	1.00	0.00
TRINITY_DN28372_c1_g1_i3	0.00	0.00	0.00	0.00	2.34	0.00	1.00	2.00	1.00
TRINITY_DN58529_c0_g1_i1	0.00	0.00	0.00	0.00	0.00	0.00	0.00	1.00	0.00
TRINITY_DN122422_c0_g1_i1	0.00	0.00	0.00	3.00	0.00	0.00	2.00	0.00	1.00
TRINITY_DN27802_c0_g1_i1	1.00	0.00	0.00	0.00	2.00	0.00	1.00	0.00	0.00
TRINITY_DN103133_c0_g1_i1	0.00	0.00	0.00	0.00	0.00	0.00	0.00	1.00	0.00
TRINITY_DN107261_c0_g1_i1	0.00	0.00	0.00	2.00	0.00	0.00	3.00	0.00	0.00
TRINITY_DN17075_c0_g1_i6	0.00	2.00	0.00	0.00	0.00	0.00	1.00	1.00	3.00
TRINITY_DN1676_c1_g1_i17	0.00	0.00	0.00	1.00	0.00	0.00	0.00	0.00	0.00
TRINITY_DN121451_c0_g1_i1	0.00	0.00	0.00	0.00	0.00	0.00	0.00	1.00	0.00
TRINITY_DN35299_c0_g1_i15	0.00	0.00	0.00	0.00	0.00	1.00	0.00	0.00	1.00
TRINITY_DN8693_c4_g1_i7	0.00	0.00	0.00	0.00	3.00	0.00	0.00	0.00	0.00
TRINITY_DN80807_c0_g1_i1	1.00	0.00	0.00	0.00	0.00	0.00	0.00	0.00	0.00
TRINITY_DN129247_c0_g1_i1	0.00	0.00	0.00	0.00	0.00	0.00	0.00	1.00	0.00
TRINITY_DN67043_c0_g1_i1	0.00	0.00	0.00	0.00	0.00	0.00	1.00	1.00	0.00
TRINITY_DN12125_c0_g1_i2	0.00	0.00	0.00	1.00	0.00	2.00	0.00	0.00	0.00
TRINITY_DN52017_c0_g1_i1	0.00	0.00	0.00	0.00	0.00	0.00	0.00	1.00	0.00
TRINITY_DN67496_c0_g1_i1	0.00	0.00	0.00	0.00	0.00	0.00	0.00	1.00	0.00
TRINITY_DN104266_c0_g1_i1	3.00	1.00	0.00	0.00	1.00	0.00	0.00	1.00	0.00
TRINITY_DN593_c0_g1_i11	7.83	270.36	17.46	8.80	1528.40	61.10	11.43	840.68	32.65
TRINITY_DN20167_c0_g2_i1	1.00	3.00	1.00	0.00	2.71	0.00	0.00	1.00	0.00
TRINITY_DN102177_c0_g1_i1	1.00	0.00	0.00	0.00	0.00	0.00	1.00	0.00	0.00
TRINITY_DN92796_c0_g1_i1	0.00	0.00	0.00	0.00	1.00	0.00	0.00	0.00	0.00
TRINITY_DN30666_c0_g1_i1	0.00	0.00	0.00	0.00	0.00	0.00	0.00	0.00	0.00
TRINITY_DN48509_c0_g1_i1	0.00	0.00	0.00	0.00	0.00	0.00	2.00	0.00	0.00
TRINITY_DN89229_c0_g1_i1	1.00	0.00	2.00	2.00	3.00	1.00	1.00	2.00	4.00
TRINITY_DN77698_c0_g1_i1	0.00	0.00	0.00	1.00	1.00	0.00	0.00	2.00	0.00
TRINITY_DN114725_c0_g1_i1	0.00	0.00	0.00	0.00	0.00	0.00	0.00	3.00	0.00
TRINITY_DN125671_c0_g1_i1	0.00	0.00	1.00	0.00	4.00	0.00	0.00	0.00	0.00
TRINITY_DN29609_c0_g1_i1	0.00	0.00	0.00	0.00	1.00	0.00	0.00	3.00	1.00
TRINITY_DN9808_c0_g1_i5	1.00	0.00	2.00	1.00	2.00	0.00	4.23	7.00	0.00
TRINITY_DN8376_c3_g1_i2	0.00	1.00	0.00	0.00	1.98	0.00	0.00	1.00	0.00
TRINITY_DN12191_c0_g1_i7	2.74	0.00	11.31	0.00	0.00	0.00	2.55	0.00	7.00
TRINITY_DN9931_c0_g1_i2	0.00	0.00	0.00	0.00	0.00	0.00	0.00	0.00	0.00
TRINITY_DN75497_c0_g1_i1	0.00	0.00	0.00	1.00	0.00	3.00	0.00	1.00	0.00
TRINITY_DN17825_c0_g1_i1	1.00	2.00	0.00	1.00	2.00	0.00	0.00	1.00	0.00
TRINITY_DN2501_c0_g1_i4	0.00	0.00	0.00	1.90	0.00	2.00	5.48	0.00	5.43
TRINITY_DN115664_c0_g1_i1	0.00	0.00	0.00	0.00	0.00	1.00	1.00	0.00	0.00
TRINITY_DN3822_c0_g1_i7	1.27	0.00	0.00	1.28	1.20	0.00	2.00	0.00	0.00
TRINITY_DN34278_c0_g1_i1	9.76	0.00	0.00	20.90	3.07	0.00	0.00	0.00	0.00
TRINITY_DN65104_c0_g1_i2	0.00	0.00	0.00	0.00	0.00	0.00	0.00	0.00	0.00
TRINITY_DN58980_c0_g1_i1	0.00	0.00	0.00	0.00	0.00	0.00	0.00	0.00	0.00
TRINITY_DN78631_c0_g1_i1	0.00	0.00	0.00	0.00	0.00	0.00	0.00	0.00	0.00
TRINITY_DN121911_c0_g1_i1	0.00	0.00	1.00	0.00	0.00	0.00	0.00	0.00	0.00
TRINITY_DN77260_c0_g1_i1	0.00	0.00	2.00	0.00	1.00	0.00	0.00	2.00	0.00
TRINITY_DN1225_c0_g1_i3	14.00	0.00	4.00	29.00	7.00	0.00	24.65	5.00	3.00
TRINITY_DN5836_c0_g1_i5	114.00	103.00	79.00	212.00	452.00	330.00	210.00	380.00	129.00
TRINITY_DN35637_c0_g4_i1	1.00	0.00	0.00	0.00	0.00	0.00	2.00	0.00	0.00
TRINITY_DN90_c0_g1_i3	37.97	0.00	0.00	56.97	0.00	0.00	34.12	1.67	0.00
TRINITY_DN12153_c1_g4_i1	0.00	0.00	0.00	0.00	0.00	0.00	1.00	1.00	0.00
TRINITY_DN14543_c1_g2_i1	0.00	0.00	0.00	0.00	3.67	0.00	0.00	1.00	0.00
TRINITY_DN105135_c0_g1_i1	0.00	0.00	0.00	0.00	0.00	0.00	2.00	1.00	0.00
TRINITY_DN57055_c0_g1_i1	0.00	0.00	0.00	0.00	0.00	0.00	0.00	1.00	0.00
TRINITY_DN34686_c0_g1_i1	0.00	0.00	0.00	0.00	0.00	1.00	0.00	0.00	0.00
TRINITY_DN60494_c0_g1_i2	2.00	0.00	0.00	2.00	0.00	0.00	2.00	0.00	0.00
TRINITY_DN98690_c0_g1_i1	0.00	0.00	0.00	0.00	0.00	0.00	0.00	0.00	2.00
TRINITY_DN111553_c0_g1_i1	0.00	0.00	0.00	0.00	0.00	0.00	0.00	0.00	2.00
TRINITY_DN70107_c0_g1_i1	0.00	0.00	0.00	0.00	0.00	0.00	0.00	1.00	2.00
TRINITY_DN8954_c0_g1_i6	20.60	6.00	0.00	0.00	29.28	6.49	18.63	11.13	5.21
TRINITY_DN98268_c0_g1_i1	0.00	0.00	0.00	0.00	0.00	0.00	2.00	0.00	0.00
TRINITY_DN8453_c0_g1_i7	0.00	1.00	0.00	0.00	7.00	0.00	1.00	5.00	0.00
TRINITY_DN20176_c0_g1_i4	0.00	1.00	0.00	0.00	2.16	2.02	0.00	0.00	2.00
TRINITY_DN80748_c0_g1_i1	0.00	0.00	0.00	0.00	1.00	0.00	0.00	0.00	0.00
TRINITY_DN96507_c0_g1_i1	0.00	0.00	0.00	0.00	1.00	0.00	0.00	2.00	0.00
TRINITY_DN133614_c0_g1_i1	1.00	0.00	0.00	0.00	1.00	0.00	0.00	1.00	0.00
TRINITY_DN110183_c0_g1_i1	0.00	0.00	0.00	0.00	0.00	0.00	1.00	0.00	0.00
TRINITY_DN59968_c1_g1_i1	0.00	0.00	1.00	0.00	1.00	0.00	0.00	0.00	0.00
TRINITY_DN30785_c3_g1_i3	0.00	0.00	0.00	0.00	0.00	0.00	0.00	0.00	4.00
TRINITY_DN16726_c0_g1_i1	1.00	0.00	0.00	0.00	4.00	0.00	3.00	1.00	0.00
TRINITY_DN128384_c0_g1_i1	0.00	0.00	1.00	0.00	0.00	0.00	0.00	0.00	0.00
TRINITY_DN48610_c1_g1_i1	0.00	0.00	1.00	0.00	0.00	0.00	0.00	1.00	0.00
TRINITY_DN45841_c0_g1_i1	2.00	0.00	0.00	1.00	0.00	0.00	0.00	0.00	0.00
TRINITY_DN122406_c0_g1_i1	0.00	0.00	0.00	2.00	0.00	0.00	0.00	0.00	0.00
TRINITY_DN6798_c1_g1_i4	6.00	7.00	2.00	6.38	30.21	7.00	14.24	11.79	5.00
TRINITY_DN63607_c0_g1_i1	1.00	0.00	0.00	2.00	0.00	0.00	1.00	0.00	0.00
TRINITY_DN11851_c0_g1_i4	3.56	5.00	7.07	11.12	24.80	18.00	8.07	10.79	12.00
TRINITY_DN122064_c0_g1_i1	0.00	0.00	0.00	0.00	0.00	0.00	1.00	0.00	0.00
TRINITY_DN40717_c0_g1_i4	27.81	0.00	0.00	0.00	0.00	0.00	18.55	26.10	0.00
TRINITY_DN21873_c0_g1_i1	0.00	0.00	0.00	0.00	0.00	1.00	0.00	1.00	0.00
TRINITY_DN13350_c0_g1_i1	9.84	0.00	0.00	5.00	1.78	4.00	12.98	1.65	0.00
TRINITY_DN119651_c0_g1_i1	3.00	0.00	0.00	0.00	0.00	0.00	0.00	0.00	0.00
TRINITY_DN35776_c1_g1_i2	0.00	0.00	0.00	0.00	0.00	0.00	0.00	0.00	4.00
TRINITY_DN12030_c0_g1_i13	267.17	0.00	1.06	297.33	0.00	0.00	466.56	0.00	0.00
TRINITY_DN10171_c0_g1_i2	1.00	0.00	0.00	0.00	0.57	0.00	2.00	0.00	0.00
TRINITY_DN131726_c0_g1_i1	1.00	0.00	0.00	0.00	0.00	1.00	0.00	0.00	0.00
TRINITY_DN133039_c0_g1_i1	1.00	0.00	0.00	2.00	0.00	0.00	2.00	0.00	0.00
TRINITY_DN24313_c0_g1_i1	0.00	0.00	0.00	0.00	0.00	0.00	0.00	0.00	0.00
TRINITY_DN32224_c0_g2_i1	2.00	0.00	0.00	0.00	0.00	0.00	8.00	0.00	0.00
TRINITY_DN1276_c0_g1_i5	4.48	3.15	4.70	21.53	23.95	25.39	13.67	12.95	3.87
TRINITY_DN22525_c0_g2_i9	0.00	0.00	9.10	0.00	23.04	0.00	0.00	15.48	0.00
TRINITY_DN8129_c4_g1_i1	1.00	0.00	0.00	0.00	0.00	0.00	1.00	0.00	0.00
TRINITY_DN106218_c0_g1_i1	2.00	0.00	0.00	1.00	0.00	0.00	0.00	0.00	1.00
TRINITY_DN131926_c0_g1_i1	0.00	0.00	3.00	0.00	1.00	0.00	0.00	0.00	0.00
TRINITY_DN91034_c0_g1_i1	1.00	0.00	0.00	0.00	1.00	0.00	0.00	0.00	0.00
TRINITY_DN63909_c0_g1_i1	3.00	0.00	0.00	0.00	0.00	0.00	0.00	0.00	0.00
TRINITY_DN42050_c0_g1_i10	0.00	0.00	0.00	0.00	0.00	0.00	0.00	0.00	0.00
TRINITY_DN75005_c0_g1_i1	1.00	0.00	0.00	0.00	0.00	2.00	0.00	0.00	0.00
TRINITY_DN66048_c0_g1_i1	0.00	0.00	0.00	0.00	0.00	0.00	3.00	0.00	0.00
TRINITY_DN6304_c0_g1_i23	0.00	0.00	0.65	4.00	0.00	0.00	1.49	5.00	2.00
TRINITY_DN792_c0_g1_i10	19.00	5.00	4.00	368.00	385.00	154.00	4.00	7.00	1.00
TRINITY_DN124674_c0_g1_i1	0.00	0.00	0.00	1.00	0.00	0.00	0.00	0.00	0.00
TRINITY_DN6234_c1_g1_i1	0.00	0.00	0.00	0.00	0.00	0.00	0.00	0.00	0.00
TRINITY_DN4144_c0_g1_i1	0.00	4.00	1.00	0.00	11.00	4.00	1.10	7.00	3.00
TRINITY_DN1589_c0_g1_i2	11.19	0.00	0.69	12.30	0.00	0.00	94.79	0.00	0.00
TRINITY_DN128037_c0_g1_i1	0.00	0.00	0.00	0.00	0.00	0.00	0.00	2.00	0.00
TRINITY_DN30_c0_g2_i4	21.84	27.00	0.00	0.00	86.33	0.00	52.21	65.21	44.65
TRINITY_DN51135_c1_g1_i1	0.00	0.00	0.00	0.00	0.00	0.00	0.00	0.00	1.00
TRINITY_DN40659_c0_g1_i1	0.00	0.00	2.00	0.00	0.00	1.00	0.00	1.00	1.00
TRINITY_DN94761_c0_g1_i1	0.00	0.00	0.00	0.00	0.00	0.00	2.00	0.00	0.00
TRINITY_DN11008_c0_g1_i2	2.23	0.00	0.00	0.00	6.71	5.65	12.50	7.78	0.00
TRINITY_DN7080_c0_g1_i9	0.00	0.00	5.00	5.00	0.00	2.77	11.30	0.00	0.00
TRINITY_DN47750_c0_g1_i1	0.00	0.00	0.00	0.00	0.00	1.00	1.00	0.00	1.00
TRINITY_DN32903_c0_g3_i1	2.00	0.00	0.00	0.00	0.00	0.00	1.00	0.00	0.00
TRINITY_DN7685_c1_g1_i2	3.72	1.00	0.00	5.67	1.42	7.54	1.40	0.00	0.00
TRINITY_DN53656_c0_g1_i1	0.00	0.00	0.00	0.00	0.00	0.00	0.00	0.00	2.00
TRINITY_DN126030_c0_g1_i1	3.00	0.00	0.00	0.00	0.00	0.00	1.00	2.00	0.00
TRINITY_DN24954_c0_g1_i1	3.00	0.00	0.00	2.00	0.00	0.00	0.00	7.00	2.00
TRINITY_DN90810_c0_g1_i1	0.00	0.00	0.00	0.00	0.00	0.00	0.00	0.00	0.00
TRINITY_DN7184_c0_g1_i6	0.00	0.00	0.00	0.00	45.59	0.00	0.00	11.94	0.00
TRINITY_DN107401_c0_g1_i1	1.00	0.00	2.00	0.00	0.00	0.00	0.00	0.00	0.00
TRINITY_DN22036_c1_g1_i1	0.00	0.00	1.00	0.00	0.00	0.00	0.00	1.00	1.00
TRINITY_DN14231_c5_g1_i1	0.00	0.00	1.00	0.00	0.00	0.00	0.00	0.00	0.00
TRINITY_DN75765_c0_g1_i1	2.00	0.00	0.00	0.00	1.00	0.00	0.00	2.00	0.00
TRINITY_DN10636_c0_g1_i18	0.00	0.00	0.00	0.00	1.05	3.00	0.00	0.00	0.00
TRINITY_DN74502_c0_g1_i1	0.00	0.00	0.00	1.00	0.00	0.00	0.00	0.00	0.00
TRINITY_DN1200_c0_g1_i5	420.55	230.17	0.00	613.74	705.10	0.00	647.79	597.19	0.00
TRINITY_DN19129_c0_g1_i1	0.00	0.00	1.00	0.00	8.00	0.00	1.00	4.00	1.00
TRINITY_DN13158_c0_g1_i1	4.00	0.00	0.00	1.00	3.00	0.00	6.00	1.00	0.00
TRINITY_DN40371_c1_g2_i4	0.00	0.00	0.00	0.00	0.00	0.00	6.00	0.00	0.00
TRINITY_DN14501_c1_g1_i1	0.00	0.00	1.00	0.00	0.00	0.00	0.00	0.00	0.00
TRINITY_DN76693_c0_g1_i1	0.00	0.00	0.00	0.00	0.00	0.00	0.00	0.00	3.00
TRINITY_DN13648_c1_g1_i1	0.00	2.00	0.00	0.00	0.00	0.00	0.00	0.00	0.00
TRINITY_DN36829_c0_g1_i1	0.00	0.00	1.00	0.00	0.00	0.00	0.00	0.00	0.00
TRINITY_DN11768_c0_g1_i2	0.00	0.00	1.00	2.00	1.00	6.00	0.00	1.00	1.00
TRINITY_DN8215_c0_g1_i3	0.00	0.00	4.13	0.00	0.00	8.62	0.00	0.00	9.68
TRINITY_DN94001_c0_g1_i1	0.00	0.00	0.00	0.00	1.00	0.00	0.00	0.00	0.00
TRINITY_DN42375_c0_g1_i1	2.00	0.00	0.00	2.00	0.00	0.00	1.00	0.00	0.00
TRINITY_DN136283_c0_g1_i1	0.00	0.00	0.00	0.00	0.00	0.00	0.00	0.00	0.00
TRINITY_DN29030_c2_g2_i1	0.00	0.00	1.00	0.00	1.00	0.00	1.00	0.00	0.00
TRINITY_DN22075_c0_g1_i8	0.00	0.00	1.00	0.00	0.00	1.82	0.00	0.00	0.00
TRINITY_DN14590_c0_g1_i5	0.00	0.00	0.00	0.00	0.00	0.00	2.78	0.00	0.00
TRINITY_DN91396_c0_g1_i1	0.00	0.00	2.00	0.00	0.00	0.00	0.00	1.00	0.00
TRINITY_DN122301_c0_g1_i1	0.00	1.00	0.00	0.00	0.00	1.00	0.00	0.00	0.00
TRINITY_DN4573_c0_g1_i4	0.00	1.25	1.11	0.00	5.00	0.00	0.00	9.29	3.37
TRINITY_DN99712_c0_g1_i1	0.00	0.00	0.00	0.00	0.00	2.00	0.00	0.00	0.00
TRINITY_DN6933_c0_g1_i4	14.26	0.00	1.25	7.83	0.00	18.76	7.82	0.00	0.00
TRINITY_DN11229_c0_g3_i1	1.00	0.00	0.00	0.00	0.00	1.00	0.00	0.00	2.00
TRINITY_DN101985_c0_g1_i1	0.00	0.00	0.00	0.00	0.00	0.00	1.00	0.00	0.00
TRINITY_DN51070_c0_g1_i1	0.00	1.00	0.00	0.00	0.00	0.00	0.00	0.00	0.00
TRINITY_DN37407_c0_g1_i3	0.00	0.00	2.00	0.00	0.00	0.00	0.00	0.00	0.00
TRINITY_DN108937_c0_g1_i1	0.00	0.00	0.00	0.00	0.00	0.00	1.00	1.00	0.00
TRINITY_DN90781_c0_g1_i1	0.00	0.00	0.00	0.00	0.00	2.00	0.00	0.00	0.00
TRINITY_DN35972_c3_g1_i1	0.00	0.00	0.00	0.00	1.00	0.00	0.00	0.00	3.00
TRINITY_DN93885_c0_g1_i1	0.00	0.00	0.00	0.00	0.00	0.00	0.00	0.00	0.00
TRINITY_DN6803_c0_g2_i3	3.41	0.00	0.00	2.11	4.52	7.45	0.00	0.00	3.00
TRINITY_DN12769_c3_g1_i1	0.00	0.00	0.00	0.00	0.00	0.00	0.00	0.00	0.00
TRINITY_DN46519_c0_g1_i3	5.56	3.01	7.48	0.00	10.40	23.17	17.52	1.63	1.60
TRINITY_DN15291_c0_g1_i3	0.00	2.00	0.00	0.00	2.00	0.00	1.00	5.00	0.00
TRINITY_DN13351_c1_g2_i1	4.00	0.00	1.00	3.00	1.00	0.00	3.00	0.00	0.00
TRINITY_DN6394_c1_g1_i2	1.00	0.00	0.00	0.00	1.00	0.00	2.00	0.00	0.00
TRINITY_DN46990_c0_g1_i1	0.00	0.00	0.00	0.00	0.00	0.00	0.00	0.00	0.00
TRINITY_DN103070_c0_g1_i1	0.00	1.00	0.00	0.00	1.00	0.00	0.00	0.00	0.00
TRINITY_DN86510_c0_g1_i1	0.00	0.00	1.00	0.00	0.00	0.00	1.00	0.00	0.00
TRINITY_DN1938_c17_g1_i1	1.00	1.00	0.00	1.00	8.00	0.00	1.00	2.00	0.00
TRINITY_DN13676_c0_g1_i6	0.00	0.00	0.00	0.00	1.00	0.00	0.00	1.00	0.00
TRINITY_DN8615_c1_g1_i2	0.00	0.00	3.00	0.00	0.00	6.00	0.00	0.00	1.00
TRINITY_DN18070_c0_g1_i1	6.32	3.45	0.00	4.28	0.00	0.00	0.00	4.93	0.00
TRINITY_DN40321_c0_g1_i1	0.00	1.00	1.00	1.00	0.00	3.00	2.00	1.00	0.00
TRINITY_DN20955_c7_g2_i1	1.00	0.00	0.00	0.00	0.00	2.00	0.00	0.00	0.00
TRINITY_DN17395_c0_g2_i1	0.00	1.00	0.00	0.00	0.00	0.00	0.00	2.00	0.00
TRINITY_DN77225_c0_g1_i1	1.00	0.00	0.00	2.00	1.00	0.00	0.00	0.00	1.00
TRINITY_DN32239_c1_g2_i1	0.00	0.00	0.00	0.00	1.00	0.00	1.00	3.00	0.00
TRINITY_DN17940_c0_g2_i9	2.00	0.00	0.00	0.00	1.00	0.00	0.00	2.00	0.00
TRINITY_DN122432_c0_g1_i1	0.00	0.00	0.00	0.00	0.00	0.00	0.00	1.00	0.00
TRINITY_DN11990_c1_g4_i1	1.00	0.00	4.00	0.00	1.00	0.00	0.00	2.00	0.00
TRINITY_DN79342_c0_g1_i1	0.00	0.00	0.00	0.00	1.00	0.00	1.00	0.00	0.00
TRINITY_DN12835_c2_g2_i4	0.00	0.00	0.00	0.00	4.64	3.00	0.00	1.00	0.00
TRINITY_DN108180_c0_g1_i1	0.00	0.00	0.00	0.00	0.00	0.00	0.00	1.00	0.00
TRINITY_DN24676_c0_g1_i9	0.00	0.00	1.00	0.00	0.00	0.00	0.00	0.00	0.00
TRINITY_DN6041_c0_g1_i5	15.00	3.00	9.00	26.00	10.32	15.00	20.00	10.02	8.00
TRINITY_DN66867_c0_g1_i1	0.00	0.00	0.00	0.00	0.00	0.00	0.00	1.00	0.00
TRINITY_DN67924_c0_g1_i2	0.00	0.00	3.00	1.00	0.00	0.00	0.00	0.00	0.00
TRINITY_DN113219_c0_g1_i1	0.00	0.00	0.00	0.00	0.00	0.00	0.00	3.00	0.00
TRINITY_DN17454_c0_g1_i2	0.00	0.00	0.00	0.00	0.00	1.00	0.00	0.00	1.00
TRINITY_DN88970_c0_g1_i1	0.00	0.00	0.00	0.00	0.00	0.00	0.00	1.00	0.00
TRINITY_DN49265_c0_g1_i3	1.00	0.00	0.00	0.00	0.00	0.00	0.00	0.00	0.00
TRINITY_DN17860_c0_g1_i1	0.00	0.00	1.00	0.00	1.00	6.00	0.00	0.00	1.00
TRINITY_DN37801_c0_g1_i1	0.00	0.00	0.00	0.00	0.00	0.00	0.00	0.00	0.00
TRINITY_DN50301_c0_g1_i1	0.00	0.00	1.00	0.00	2.00	1.00	1.00	0.00	0.00
TRINITY_DN24693_c4_g1_i1	0.00	1.00	0.00	0.00	0.00	0.00	0.00	2.00	0.00
TRINITY_DN137433_c0_g1_i1	0.00	1.00	0.00	0.00	0.00	0.00	0.00	0.00	0.00
TRINITY_DN4954_c0_g1_i1	0.00	0.00	2.00	0.00	0.00	19.00	0.00	3.30	7.00
TRINITY_DN96630_c0_g1_i1	0.00	0.00	0.00	0.00	0.00	0.00	0.00	0.00	0.00
TRINITY_DN1341_c1_g1_i11	2.00	0.00	0.00	0.00	0.00	0.00	10.39	0.00	0.00
TRINITY_DN9798_c0_g4_i1	0.00	0.00	0.00	0.00	0.00	0.00	0.00	0.00	0.00
TRINITY_DN90783_c0_g1_i1	3.00	0.00	0.00	0.00	1.00	0.00	0.00	1.00	0.00
TRINITY_DN6751_c0_g1_i2	19.00	0.00	5.15	7.00	22.48	24.55	22.85	8.77	7.66
TRINITY_DN22402_c0_g1_i2	19.07	1.98	25.70	15.49	29.52	37.52	67.75	41.68	27.77
TRINITY_DN2976_c0_g1_i2	0.00	0.00	5.00	0.00	0.00	17.99	0.00	0.00	6.00
TRINITY_DN36421_c0_g1_i8	0.00	1.00	0.00	0.00	3.79	0.00	0.83	2.79	1.00
TRINITY_DN95879_c0_g1_i1	0.00	0.00	1.00	0.00	0.00	0.00	0.00	0.00	0.00
TRINITY_DN6050_c0_g1_i13	12.00	18.08	19.00	18.00	38.81	12.00	10.00	22.64	29.81
TRINITY_DN11508_c0_g1_i1	3.00	0.00	1.00	1.00	10.00	5.00	6.00	4.00	0.00
TRINITY_DN54563_c0_g3_i2	2.00	0.00	0.00	2.00	0.00	0.00	2.00	0.00	0.00
TRINITY_DN7497_c1_g1_i8	0.00	0.00	6.86	0.00	0.00	5.28	2.00	0.00	0.00
TRINITY_DN122491_c0_g1_i1	0.00	0.00	1.00	0.00	0.00	3.00	0.00	0.00	1.00
TRINITY_DN18702_c4_g1_i1	3.00	0.00	0.00	0.00	1.00	2.00	2.00	2.00	0.00
TRINITY_DN58508_c0_g1_i1	1.00	0.00	0.00	0.00	0.00	0.00	0.00	0.00	0.00
TRINITY_DN40323_c0_g1_i1	3.00	0.00	0.00	0.00	0.00	0.00	4.00	0.00	0.00
TRINITY_DN62896_c0_g1_i2	0.00	0.00	0.00	0.00	0.00	0.00	1.00	0.00	1.00
TRINITY_DN9389_c0_g1_i11	0.00	2.00	0.00	0.00	0.00	0.00	0.00	4.00	0.00
TRINITY_DN61631_c0_g1_i1	0.00	0.00	0.00	0.00	1.00	0.00	0.00	0.00	0.00
TRINITY_DN21217_c0_g1_i14	1.84	0.00	0.00	0.00	0.00	0.00	3.49	0.00	0.00
TRINITY_DN15293_c0_g1_i3	0.00	0.00	0.00	0.00	1.00	0.00	0.00	0.00	0.00
TRINITY_DN103116_c0_g1_i1	0.00	0.00	1.00	0.00	0.00	0.00	0.00	0.00	0.00
TRINITY_DN67196_c0_g1_i1	0.00	0.00	1.00	0.00	0.00	0.00	0.00	0.00	0.00
TRINITY_DN20082_c0_g2_i2	0.00	0.00	2.00	0.00	7.00	4.00	1.00	4.00	1.00
TRINITY_DN3933_c0_g1_i1	31.50	16.42	14.91	25.85	128.15	19.71	57.46	39.83	7.85
TRINITY_DN26558_c2_g1_i1	0.00	0.00	0.00	0.00	0.00	0.00	0.00	2.00	0.00
TRINITY_DN14540_c0_g1_i1	1.00	0.00	0.00	0.00	0.00	0.00	0.00	0.00	0.00
TRINITY_DN15685_c0_g1_i4	14.00	7.00	9.00	10.00	38.00	21.00	25.00	21.00	8.00
TRINITY_DN110178_c0_g1_i1	0.00	0.00	1.00	0.00	0.00	0.00	0.00	0.00	0.00
TRINITY_DN22787_c0_g1_i1	0.00	0.00	0.00	1.00	5.00	0.00	0.00	9.00	0.00
TRINITY_DN64604_c0_g1_i1	1.00	0.00	0.00	2.00	0.00	3.00	0.00	0.00	0.00
TRINITY_DN12847_c8_g1_i1	0.00	0.00	0.00	0.00	0.00	0.00	1.00	0.00	0.00
TRINITY_DN23149_c1_g1_i1	0.00	0.00	0.00	0.00	0.00	0.00	1.00	0.00	0.00
TRINITY_DN9002_c0_g1_i1	0.00	0.00	0.00	0.00	0.00	3.00	0.00	0.00	4.00
TRINITY_DN32271_c0_g1_i3	0.00	0.00	0.00	1.00	0.00	0.00	2.34	1.00	0.00
TRINITY_DN34060_c1_g1_i2	1.00	1.00	0.00	1.00	1.00	0.00	0.00	0.00	0.00
TRINITY_DN12425_c0_g1_i2	0.00	0.00	0.00	0.00	0.00	1.00	0.00	0.00	0.00
TRINITY_DN124545_c0_g1_i1	0.00	0.00	0.00	4.00	0.00	0.00	0.00	0.00	2.00
TRINITY_DN29628_c0_g1_i1	26.00	20.00	33.00	95.00	91.00	78.00	89.00	62.00	56.00
TRINITY_DN23659_c0_g1_i1	0.00	0.00	1.00	0.00	2.00	0.00	0.00	1.00	0.00
TRINITY_DN89208_c0_g1_i1	0.00	2.00	3.00	0.00	0.00	1.00	6.00	3.00	2.00
TRINITY_DN37803_c0_g1_i1	0.00	0.00	1.00	0.00	0.00	0.00	0.00	1.00	0.00
TRINITY_DN114037_c0_g1_i1	3.00	2.00	0.00	4.00	2.00	0.00	1.00	1.00	0.00
TRINITY_DN38773_c0_g1_i1	0.00	0.00	0.00	0.00	1.00	0.00	0.00	0.00	0.00
TRINITY_DN135562_c0_g1_i1	0.00	0.00	2.00	0.00	0.00	0.00	0.00	0.00	0.00
TRINITY_DN50303_c0_g1_i1	0.00	0.00	0.00	0.00	0.00	0.00	1.00	0.00	0.00
TRINITY_DN135751_c0_g1_i1	0.00	0.00	0.00	0.00	0.00	0.00	0.00	0.00	0.00
TRINITY_DN36569_c2_g1_i1	0.00	0.00	1.00	0.00	0.00	1.00	0.00	0.00	0.00
TRINITY_DN108876_c0_g1_i1	0.00	0.00	0.00	0.00	0.00	0.00	0.00	0.00	0.00
TRINITY_DN34484_c3_g1_i1	0.00	0.00	0.00	2.00	0.00	0.00	0.00	0.00	0.00
TRINITY_DN116653_c0_g1_i1	0.00	0.00	0.00	0.00	0.00	0.00	1.00	2.00	0.00
TRINITY_DN19743_c0_g1_i3	0.00	0.00	0.00	0.00	1.00	3.00	0.00	1.00	5.00
TRINITY_DN72254_c0_g1_i1	0.00	0.00	0.00	0.00	0.00	0.00	0.00	1.00	0.00
TRINITY_DN16678_c3_g1_i1	0.00	3.00	0.00	0.00	0.00	0.00	0.00	2.00	0.00
TRINITY_DN4462_c0_g1_i3	16.00	9.00	6.00	47.00	41.00	18.00	43.00	44.00	10.00
TRINITY_DN27240_c0_g1_i1	3.00	0.00	1.00	0.00	3.00	0.00	6.00	4.00	2.00
TRINITY_DN4430_c0_g1_i1	82.00	49.00	54.00	65.00	214.00	119.00	154.00	161.00	85.00
TRINITY_DN9889_c0_g1_i20	13.22	0.00	5.37	5.00	0.00	7.54	13.44	0.00	0.00
TRINITY_DN7087_c10_g1_i1	3.00	0.00	0.00	3.00	0.00	0.00	8.00	0.00	0.00
TRINITY_DN10471_c0_g1_i2	2.00	0.00	0.00	1.00	0.00	0.00	5.00	0.00	0.00
TRINITY_DN22299_c0_g1_i2	0.00	0.00	0.00	0.00	2.00	1.00	0.00	0.00	2.00
TRINITY_DN32650_c0_g1_i2	0.00	4.00	0.00	4.00	22.78	0.00	2.00	9.00	0.00
TRINITY_DN17989_c2_g1_i1	0.00	0.00	0.00	0.00	2.79	2.00	0.00	1.32	0.00
TRINITY_DN1115_c0_g1_i4	9.44	9.94	2.00	87.75	3.46	60.59	17.35	0.00	25.33
TRINITY_DN16933_c2_g1_i1	6.00	0.00	1.00	0.00	2.00	1.00	0.00	3.00	3.00
TRINITY_DN90170_c0_g2_i1	0.00	0.00	0.00	0.00	0.00	1.00	0.00	0.00	0.00
TRINITY_DN119501_c0_g1_i1	0.00	0.00	0.00	0.00	0.00	0.00	0.00	0.00	1.00
TRINITY_DN25062_c2_g3_i1	1.00	0.00	0.00	0.00	0.00	0.00	0.00	0.00	0.00
TRINITY_DN102119_c0_g1_i1	0.00	0.00	0.00	0.00	0.00	0.00	1.00	0.00	0.00
TRINITY_DN63092_c0_g1_i1	0.00	0.00	0.00	0.00	2.00	0.00	0.00	1.00	0.00
TRINITY_DN31219_c0_g1_i5	0.00	2.00	0.00	0.00	6.00	0.00	0.00	2.00	0.00
TRINITY_DN6166_c0_g1_i1	15.87	0.00	0.00	10.00	0.00	0.00	17.74	0.00	0.00
TRINITY_DN94763_c0_g1_i1	0.00	0.00	0.00	1.00	1.00	0.00	1.00	1.00	0.00
TRINITY_DN18734_c0_g3_i1	0.00	0.00	0.00	0.00	0.00	0.00	0.00	3.00	0.00
TRINITY_DN64918_c0_g1_i1	0.00	0.00	2.00	0.00	0.00	0.00	0.00	0.00	0.00
TRINITY_DN85897_c0_g1_i1	1.00	0.00	0.00	0.00	0.00	0.00	0.00	0.00	0.00
TRINITY_DN31872_c0_g1_i1	0.00	0.00	0.00	0.00	0.00	0.00	0.00	0.00	0.00
TRINITY_DN20305_c2_g1_i2	0.00	0.00	0.00	0.00	0.00	0.00	0.00	0.00	0.00
TRINITY_DN83746_c0_g1_i1	0.00	0.00	1.00	0.00	0.00	0.00	0.00	0.00	0.00
TRINITY_DN11105_c3_g1_i1	1.00	0.00	0.00	0.00	0.00	0.00	0.00	0.00	0.00
TRINITY_DN18864_c0_g1_i5	0.00	0.00	0.00	0.00	0.00	0.00	0.00	0.00	0.00
TRINITY_DN113904_c0_g1_i1	0.00	0.00	0.00	0.00	0.00	0.00	0.00	3.00	0.00
TRINITY_DN136523_c0_g1_i1	0.00	0.00	0.00	1.00	1.00	0.00	0.00	0.00	0.00
TRINITY_DN70407_c0_g1_i1	0.00	0.00	0.00	0.00	0.00	1.00	0.00	0.00	1.00
TRINITY_DN89339_c0_g1_i2	0.00	0.00	0.00	0.00	0.00	0.00	0.00	2.00	0.00
TRINITY_DN37128_c0_g1_i8	0.00	3.00	6.00	0.00	7.44	20.07	0.00	3.00	9.57
TRINITY_DN3287_c0_g1_i2	2.44	6.99	1.66	0.00	50.29	0.00	3.78	28.57	0.00
TRINITY_DN40675_c2_g1_i1	1.00	0.00	0.00	0.00	1.00	0.00	0.00	0.00	0.00
TRINITY_DN6667_c0_g1_i3	7.00	2.00	6.00	17.00	8.00	18.00	14.00	4.00	7.00
TRINITY_DN8858_c1_g1_i3	0.00	0.00	0.00	0.00	0.00	0.00	0.00	0.00	0.00
TRINITY_DN134610_c0_g1_i1	0.00	0.00	0.00	0.00	0.00	0.00	0.00	2.00	0.00
TRINITY_DN39783_c0_g3_i1	0.00	0.00	3.00	0.00	0.00	0.00	0.00	2.00	0.00
TRINITY_DN81735_c0_g1_i1	0.00	0.00	1.00	0.00	0.00	0.00	0.00	0.00	0.00
TRINITY_DN133271_c0_g1_i1	0.00	0.00	1.00	0.00	0.00	0.00	0.00	0.00	0.00
TRINITY_DN69657_c0_g1_i1	0.00	0.00	1.00	0.00	1.00	0.00	0.00	0.00	0.00
TRINITY_DN4165_c0_g1_i15	18.65	0.00	4.65	9.00	0.00	2.34	25.14	0.00	0.00
TRINITY_DN76691_c0_g1_i1	0.00	0.00	0.00	0.00	0.00	0.00	0.00	0.00	0.00
TRINITY_DN39375_c0_g1_i4	0.00	1.22	0.00	0.00	8.81	0.00	0.00	7.66	0.00
TRINITY_DN23242_c0_g1_i8	0.60	0.00	0.00	0.00	0.00	0.00	3.00	0.00	0.00
TRINITY_DN94003_c0_g1_i1	0.00	0.00	0.00	0.00	0.00	0.00	2.00	3.00	0.00
TRINITY_DN5058_c0_g4_i3	2.00	0.00	4.00	0.00	5.17	0.00	7.00	0.00	0.00
TRINITY_DN86684_c0_g1_i1	0.00	0.00	0.00	0.00	0.00	0.00	1.00	0.00	0.00
TRINITY_DN21923_c0_g1_i7	1.00	0.00	5.00	0.00	0.00	14.00	0.00	1.00	4.49
TRINITY_DN75374_c0_g1_i1	0.00	1.00	0.00	0.00	1.00	0.00	0.00	0.00	0.00
TRINITY_DN104257_c0_g1_i1	0.00	0.00	0.00	0.00	0.00	0.00	0.00	1.00	0.00
TRINITY_DN30583_c0_g2_i1	0.00	0.00	0.00	0.00	0.00	0.00	0.00	0.00	2.00
TRINITY_DN10646_c1_g1_i1	0.00	0.00	1.00	0.00	0.00	2.00	0.00	0.00	0.00
TRINITY_DN33322_c0_g1_i1	1.00	0.00	0.00	0.00	0.00	0.00	0.00	0.00	0.00
TRINITY_DN125363_c0_g1_i1	0.00	0.00	0.00	0.00	0.00	1.00	0.00	0.00	0.00
TRINITY_DN590_c1_g1_i15	2.00	0.00	0.00	5.99	1.11	5.00	4.00	0.00	0.00
TRINITY_DN10201_c0_g1_i3	0.00	0.00	1.38	1.00	1.69	0.23	1.14	0.00	0.00
TRINITY_DN29362_c0_g1_i1	0.00	0.00	0.00	0.00	0.00	0.00	2.00	0.00	0.00
TRINITY_DN25638_c2_g1_i1	0.00	0.00	0.00	0.00	0.00	0.00	0.00	0.00	0.00
TRINITY_DN19429_c0_g1_i1	0.00	0.00	1.00	0.00	0.00	0.00	0.00	0.00	0.00
TRINITY_DN933_c0_g1_i12	68.51	64.00	68.00	115.21	440.00	257.24	127.61	215.87	109.09
TRINITY_DN63928_c0_g1_i1	0.00	0.00	2.00	0.00	1.00	0.00	0.00	0.00	1.00
TRINITY_DN19025_c1_g1_i3	0.00	0.00	0.00	0.00	0.00	3.00	0.00	0.00	0.00
TRINITY_DN69959_c0_g1_i1	0.00	0.00	0.00	0.00	0.00	0.00	0.00	0.00	2.00
TRINITY_DN13458_c0_g1_i1	0.00	3.00	0.00	0.00	2.00	2.00	2.00	3.00	0.00
TRINITY_DN35751_c1_g1_i1	1.00	0.00	0.00	0.00	0.00	0.00	0.00	0.00	0.00
TRINITY_DN46587_c3_g1_i2	0.00	1.00	0.00	0.00	4.00	0.00	3.51	1.58	0.00
TRINITY_DN129587_c0_g1_i1	0.00	0.00	1.00	0.00	0.00	0.00	0.00	0.00	0.00
TRINITY_DN1645_c0_g1_i23	15.88	11.00	0.00	1.18	27.55	1.84	21.29	14.64	0.00
TRINITY_DN10156_c0_g1_i1	10.58	3.97	7.82	6.00	17.76	0.00	16.12	10.56	7.74
TRINITY_DN36808_c0_g1_i1	0.00	0.00	2.00	0.00	0.00	0.00	0.00	2.00	0.00
TRINITY_DN21871_c0_g1_i1	0.00	0.00	0.00	0.00	3.00	0.00	1.00	1.00	0.00
TRINITY_DN1157_c1_g1_i3	0.00	0.00	0.00	2.96	0.00	4.00	1.00	0.00	0.00
TRINITY_DN50658_c0_g1_i1	0.00	0.00	0.00	0.00	0.00	0.00	3.00	0.00	0.00
TRINITY_DN130687_c0_g1_i1	0.00	0.00	0.00	0.00	0.00	1.00	0.00	1.00	0.00
TRINITY_DN54263_c0_g1_i2	0.00	0.00	0.00	0.00	2.00	0.00	0.00	0.00	0.00
TRINITY_DN28526_c0_g1_i1	0.00	0.00	0.00	0.00	2.00	0.00	0.00	0.00	0.00
TRINITY_DN55312_c2_g1_i1	0.00	0.00	0.00	0.00	0.00	0.00	0.00	2.00	0.00
TRINITY_DN45843_c0_g1_i1	3.00	0.00	0.00	0.00	0.00	0.00	0.00	0.00	0.00
TRINITY_DN5977_c0_g1_i5	0.00	0.00	0.00	0.00	2.52	0.00	0.00	2.97	0.00
TRINITY_DN16387_c1_g3_i1	0.00	0.00	0.00	0.00	1.00	0.00	0.00	0.00	0.00
TRINITY_DN5851_c0_g1_i10	0.00	0.00	0.00	0.00	0.00	0.00	0.00	0.00	1.00
TRINITY_DN4082_c5_g1_i1	0.00	0.00	0.00	0.00	0.00	0.00	0.00	1.00	0.00
TRINITY_DN95550_c0_g1_i1	0.00	0.00	0.00	0.00	1.00	0.00	0.00	0.00	0.00
TRINITY_DN5951_c0_g5_i1	2.00	0.00	0.00	1.00	0.00	0.00	3.00	0.00	0.00
TRINITY_DN102405_c0_g1_i1	0.00	0.00	0.00	0.00	0.00	0.00	0.00	0.00	0.00
TRINITY_DN4342_c0_g1_i14	6.00	0.00	0.00	3.00	0.00	0.00	9.00	0.00	0.00
TRINITY_DN42004_c0_g1_i1	0.00	0.00	3.00	0.00	0.00	0.00	0.00	0.00	0.00
TRINITY_DN3547_c1_g1_i6	0.00	0.00	0.00	0.00	0.00	2.00	0.00	0.00	3.00
TRINITY_DN44252_c0_g1_i2	2.00	0.00	0.00	2.00	0.00	0.00	0.00	0.00	0.00
TRINITY_DN17793_c5_g1_i1	0.00	0.00	1.00	0.00	3.00	0.00	0.00	2.00	1.00
TRINITY_DN51912_c0_g1_i1	0.00	0.00	0.00	0.00	0.00	0.00	1.00	0.00	0.00
TRINITY_DN24664_c2_g4_i1	0.00	1.00	1.00	0.00	1.00	0.00	0.00	0.00	0.00
TRINITY_DN2683_c0_g1_i3	0.00	0.00	0.00	0.00	0.00	0.00	0.00	0.00	0.00
TRINITY_DN30908_c1_g1_i1	0.00	0.00	0.00	0.00	4.00	0.00	0.00	0.00	0.00
TRINITY_DN13188_c0_g1_i7	3.00	0.00	1.00	0.00	1.00	0.00	4.00	0.00	0.00
TRINITY_DN25745_c0_g1_i1	4.00	0.00	0.00	1.00	1.00	0.00	3.00	0.00	0.00
TRINITY_DN113_c1_g2_i2	0.00	0.00	0.00	0.00	5.00	0.00	0.00	4.00	0.00
TRINITY_DN115074_c0_g1_i1	0.00	0.00	0.00	0.00	0.00	0.00	2.00	0.00	0.00
TRINITY_DN10050_c0_g1_i8	1.00	0.00	0.00	0.00	0.00	0.00	2.68	3.13	0.00
TRINITY_DN23210_c2_g1_i1	0.00	0.00	0.00	0.00	0.00	0.00	0.00	0.00	0.00
TRINITY_DN2186_c0_g1_i6	5.84	0.00	8.19	7.82	2.70	4.23	14.54	0.00	12.86
TRINITY_DN40893_c0_g2_i1	2.00	0.00	1.00	0.00	0.00	0.00	0.00	0.00	0.00
TRINITY_DN136867_c0_g1_i1	0.00	0.00	0.00	0.00	0.00	2.00	0.00	0.00	0.00
TRINITY_DN9186_c0_g4_i1	0.00	0.00	0.00	0.00	0.00	0.00	1.00	0.00	0.00
TRINITY_DN114001_c0_g1_i1	0.00	0.00	0.00	0.00	0.00	0.00	0.00	0.00	0.00
TRINITY_DN36747_c0_g1_i1	0.00	0.00	0.00	1.00	0.00	0.00	0.00	0.00	0.00
TRINITY_DN101368_c0_g1_i1	0.00	0.00	0.00	0.00	0.00	0.00	0.00	0.00	0.00
TRINITY_DN18571_c1_g2_i2	1.00	0.00	0.00	0.00	0.00	0.00	1.00	0.00	0.00
TRINITY_DN105417_c0_g1_i1	0.00	0.00	0.00	0.00	1.00	0.00	0.00	0.00	0.00
TRINITY_DN57_c0_g1_i10	895.85	0.00	48.31	2068.31	7.01	194.47	1283.28	1.00	25.69
TRINITY_DN15696_c1_g2_i1	0.00	0.00	0.00	0.00	0.00	0.00	0.00	0.00	0.00
TRINITY_DN29295_c0_g1_i1	2.00	1.00	1.00	1.00	9.00	0.00	0.00	0.00	0.00
TRINITY_DN6490_c0_g1_i10	2.89	0.00	0.00	1.44	1.50	0.00	8.39	0.00	0.00
TRINITY_DN105649_c0_g1_i1	0.00	0.00	0.00	0.00	0.00	0.00	0.00	0.00	0.00
TRINITY_DN9656_c1_g2_i1	0.00	0.00	1.00	0.00	0.00	0.00	0.00	0.00	0.00
TRINITY_DN2598_c0_g1_i7	6.36	3.00	10.00	16.06	14.95	12.88	23.07	17.85	13.69
TRINITY_DN119202_c0_g1_i1	0.00	0.00	0.00	0.00	0.00	0.00	1.00	0.00	0.00
TRINITY_DN26356_c0_g2_i3	0.00	0.00	0.00	0.00	0.00	0.00	0.00	0.00	0.00
TRINITY_DN78633_c0_g1_i1	0.00	0.00	1.00	0.00	0.00	0.00	0.00	0.00	1.00
TRINITY_DN7967_c0_g1_i6	7.19	3.00	14.19	3.51	7.88	50.36	3.51	10.25	8.81
TRINITY_DN2679_c0_g1_i2	3.00	0.00	0.00	5.00	8.00	0.00	72.87	33.00	0.00
TRINITY_DN87966_c0_g2_i1	0.00	0.00	0.00	0.00	0.00	0.00	1.00	0.00	0.00
TRINITY_DN6752_c1_g3_i1	0.00	0.00	5.00	0.00	1.00	0.00	0.00	0.00	0.00
TRINITY_DN23190_c0_g1_i5	0.00	0.00	0.00	0.00	0.00	0.00	2.00	0.00	0.00
TRINITY_DN2274_c0_g1_i4	10.57	0.00	4.30	18.59	11.65	17.83	28.33	7.02	13.73
TRINITY_DN7189_c0_g1_i13	44.00	6.00	11.00	17.00	58.00	20.00	89.00	58.00	13.00
TRINITY_DN18876_c0_g2_i1	1.00	0.00	0.00	0.00	0.00	0.00	0.00	2.00	0.00
TRINITY_DN114618_c0_g1_i1	0.00	0.00	0.00	0.00	0.00	3.00	0.00	2.00	3.00
TRINITY_DN40899_c0_g1_i1	0.00	0.00	1.00	0.00	0.00	0.00	0.00	0.00	1.00
TRINITY_DN7955_c0_g1_i5	0.00	2.00	7.00	0.00	0.00	14.00	0.00	0.00	11.00
TRINITY_DN4050_c0_g1_i19	5.65	3.27	2.99	9.58	10.98	7.78	8.58	18.51	5.75
TRINITY_DN15564_c0_g1_i5	8.00	0.00	35.00	5.00	0.00	28.00	7.00	0.00	3.00
TRINITY_DN82775_c0_g1_i1	0.00	0.00	0.00	0.00	0.00	2.00	0.00	0.00	0.00
TRINITY_DN41776_c2_g2_i2	0.00	0.00	0.00	0.00	3.00	0.00	0.00	0.00	0.00
TRINITY_DN34569_c0_g1_i1	0.00	0.00	0.00	0.00	1.00	3.00	1.00	0.00	0.00
TRINITY_DN1565_c0_g1_i2	25.00	0.00	1.00	508.13	55.00	171.52	0.00	0.00	0.00
TRINITY_DN117866_c0_g1_i1	0.00	0.00	0.00	0.00	0.00	0.00	2.00	0.00	0.00
TRINITY_DN25092_c0_g5_i1	0.00	0.00	0.00	0.00	0.00	0.00	0.00	0.00	0.00
TRINITY_DN3936_c1_g1_i2	2.00	0.00	2.00	1.00	3.00	0.00	6.00	5.00	1.00
TRINITY_DN44391_c0_g2_i6	0.00	0.00	0.00	0.00	6.17	0.00	1.61	1.94	0.00
TRINITY_DN59297_c0_g1_i1	0.00	0.00	0.00	0.00	1.00	0.00	0.00	0.00	0.00
TRINITY_DN103579_c0_g1_i1	0.00	0.00	0.00	0.00	1.00	1.00	2.00	0.00	3.00
TRINITY_DN3183_c0_g1_i2	66.00	66.00	37.00	71.00	529.00	108.00	101.00	203.00	50.00
TRINITY_DN33995_c0_g1_i3	0.00	0.00	7.00	2.00	0.00	15.00	3.00	3.00	4.00
TRINITY_DN42080_c0_g1_i1	2.00	0.00	6.00	2.00	4.00	11.00	5.00	6.00	1.00
TRINITY_DN100694_c0_g1_i1	0.00	0.00	0.00	0.00	1.00	0.00	0.00	1.00	0.00
TRINITY_DN51876_c0_g2_i1	0.00	0.00	0.00	0.00	1.00	3.00	0.00	0.00	0.00
TRINITY_DN99238_c0_g1_i1	0.00	0.00	0.00	0.00	0.00	0.00	0.00	0.00	0.00
TRINITY_DN87350_c0_g1_i1	1.00	0.00	0.00	0.00	0.00	0.00	0.00	1.00	0.00
TRINITY_DN18048_c0_g1_i4	2.57	3.00	0.00	5.00	0.00	4.00	2.31	0.00	0.00
TRINITY_DN15645_c0_g1_i3	44.00	9.00	23.00	47.00	90.00	23.00	82.00	62.00	22.00
TRINITY_DN29451_c1_g1_i1	0.00	0.00	0.00	0.00	0.00	0.00	0.00	2.00	0.00
TRINITY_DN17683_c0_g1_i2	0.00	0.00	1.00	1.00	1.00	0.00	0.00	0.00	0.00
TRINITY_DN32832_c0_g1_i1	0.00	0.00	0.00	0.00	1.00	0.00	0.00	0.00	0.00
TRINITY_DN7781_c1_g1_i11	0.00	1.43	0.00	0.00	2.99	0.00	1.29	1.00	3.00
TRINITY_DN17071_c0_g4_i1	0.00	0.00	1.00	0.00	0.00	0.00	0.00	1.00	0.00
TRINITY_DN76853_c0_g1_i1	1.00	1.00	3.00	0.00	1.00	0.00	0.00	1.00	0.00
TRINITY_DN26938_c0_g3_i1	0.00	0.00	0.00	0.00	0.00	0.00	2.00	0.00	0.00
TRINITY_DN86600_c0_g1_i1	0.00	0.00	0.00	0.00	0.00	0.00	0.00	0.00	0.00
TRINITY_DN122339_c0_g1_i1	0.00	0.00	0.00	0.00	1.00	0.00	0.00	0.00	0.00
TRINITY_DN26220_c0_g1_i1	0.00	0.00	0.00	2.00	0.00	0.00	0.00	0.00	0.00
TRINITY_DN15870_c0_g1_i2	0.00	0.00	0.00	0.00	0.00	0.00	2.00	0.00	0.00
TRINITY_DN9044_c6_g1_i1	0.00	0.00	0.00	0.00	1.00	0.00	0.00	1.00	0.00
TRINITY_DN22906_c0_g1_i2	5.00	0.00	0.00	0.00	0.00	0.00	0.00	0.00	1.00
TRINITY_DN3432_c0_g1_i5	0.00	0.00	4.05	0.00	0.00	56.49	0.00	0.00	16.87
TRINITY_DN886_c0_g2_i4	0.00	0.00	71.00	0.00	0.00	818.00	0.00	0.00	66.00
TRINITY_DN5746_c0_g2_i4	1.00	0.00	0.00	0.00	0.00	0.00	0.00	0.00	0.00
TRINITY_DN108459_c0_g1_i1	0.00	0.00	0.00	0.00	0.00	0.00	4.00	0.00	0.00
TRINITY_DN40140_c0_g1_i1	0.00	0.00	0.00	0.00	0.00	0.00	0.00	0.00	0.00
TRINITY_DN88597_c0_g1_i1	0.00	0.00	0.00	2.00	0.00	0.00	0.00	0.00	0.00
TRINITY_DN53955_c0_g1_i1	0.00	2.00	0.00	0.00	5.00	1.00	0.00	0.00	1.00
TRINITY_DN10177_c2_g1_i1	0.00	0.00	0.00	2.00	3.00	1.00	0.00	0.00	0.00
TRINITY_DN24396_c2_g3_i2	0.00	0.00	0.00	0.00	1.00	0.00	0.00	0.00	0.00
TRINITY_DN73368_c0_g1_i1	0.00	0.00	0.00	0.00	0.00	0.00	0.00	0.00	0.00
TRINITY_DN1417_c0_g1_i20	4.73	0.00	0.00	7.28	3.13	25.02	12.43	12.16	4.46
TRINITY_DN73125_c0_g1_i1	1.00	0.00	0.00	0.00	0.00	0.00	1.00	0.00	0.00
TRINITY_DN95413_c0_g1_i1	0.00	0.00	0.00	0.00	0.00	0.00	0.00	0.00	0.00
TRINITY_DN27557_c0_g1_i2	0.00	0.00	0.00	0.00	0.00	0.00	2.00	0.00	0.00
TRINITY_DN96919_c0_g1_i1	2.00	0.00	0.00	0.00	0.00	0.00	1.00	0.00	0.00
TRINITY_DN4307_c0_g3_i1	0.00	0.00	0.00	1.00	1.00	0.00	0.00	2.00	2.00
TRINITY_DN27130_c1_g2_i2	0.00	0.00	2.00	1.00	1.00	0.00	1.00	0.00	0.00
TRINITY_DN120459_c0_g1_i1	0.00	0.00	0.00	0.00	0.00	1.00	0.00	1.00	0.00
TRINITY_DN21437_c1_g1_i1	1.00	0.00	2.00	0.00	0.00	6.00	1.00	0.00	5.00
TRINITY_DN2876_c4_g1_i1	0.00	0.00	2.00	0.00	0.00	3.00	1.00	1.00	1.00
TRINITY_DN975_c2_g1_i1	1.18	0.00	0.00	0.00	0.00	0.00	0.00	0.00	0.00
TRINITY_DN84033_c0_g1_i1	0.00	0.00	0.00	0.00	2.00	0.00	0.00	0.00	0.00
TRINITY_DN10704_c0_g2_i2	0.00	0.00	7.00	9.00	2.49	19.00	1.00	4.00	9.22
TRINITY_DN64527_c0_g1_i1	1.00	0.00	0.00	0.00	0.00	0.00	0.00	1.00	0.00
TRINITY_DN101735_c0_g1_i1	0.00	0.00	0.00	1.00	0.00	0.00	0.00	0.00	0.00
TRINITY_DN28389_c2_g1_i4	1.00	0.00	0.00	0.00	0.00	0.00	0.00	0.00	0.00
TRINITY_DN10695_c0_g2_i3	0.00	0.00	0.00	0.00	14.38	0.00	0.00	0.00	0.00
TRINITY_DN128038_c0_g1_i1	0.00	0.00	0.00	0.00	1.00	0.00	0.00	2.00	1.00
TRINITY_DN5643_c1_g1_i1	0.00	0.00	0.00	0.00	0.00	0.00	0.00	1.00	0.00
TRINITY_DN7576_c3_g2_i1	0.00	0.00	0.00	0.00	0.00	0.00	0.00	0.00	1.00
TRINITY_DN111644_c0_g1_i1	0.00	0.00	0.00	0.00	0.00	0.00	0.00	2.00	0.00
TRINITY_DN102877_c0_g1_i1	2.00	0.00	0.00	0.00	0.00	0.00	0.00	2.00	0.00
TRINITY_DN74612_c0_g1_i1	0.00	0.00	0.00	1.00	0.00	0.00	1.00	0.00	0.00
TRINITY_DN14257_c0_g1_i2	0.00	0.00	1.00	1.00	3.00	0.00	0.00	2.00	0.00
TRINITY_DN91705_c0_g1_i1	0.00	0.00	1.00	0.00	2.00	0.00	0.00	0.00	2.00
TRINITY_DN30589_c0_g1_i1	0.00	0.00	0.00	0.00	1.00	0.00	0.00	2.00	0.00
TRINITY_DN26822_c0_g2_i1	0.00	0.00	0.00	0.00	0.00	0.00	3.00	1.00	1.00
TRINITY_DN75734_c0_g1_i1	0.00	1.00	0.00	0.00	2.00	0.00	0.00	1.00	0.00
TRINITY_DN125237_c0_g1_i1	0.00	0.00	0.00	0.00	2.00	2.00	0.00	0.00	0.00
TRINITY_DN51164_c1_g1_i1	0.00	0.00	0.00	0.00	0.00	0.00	0.00	0.00	0.00
TRINITY_DN62671_c0_g1_i1	1.00	0.00	1.00	0.00	1.00	0.00	0.00	1.00	0.00
TRINITY_DN40443_c1_g2_i1	0.00	0.00	1.00	0.00	0.00	0.00	3.00	0.00	0.00
TRINITY_DN103351_c0_g1_i1	1.00	1.00	0.00	0.00	1.00	0.00	0.00	0.00	0.00
TRINITY_DN80721_c0_g1_i1	0.00	2.00	0.00	0.00	1.00	0.00	0.00	0.00	0.00
TRINITY_DN1549_c0_g1_i21	0.00	0.00	8.04	0.00	0.00	2.64	21.96	0.00	0.00
TRINITY_DN5735_c0_g2_i5	24.12	9.21	12.00	36.67	41.54	16.00	20.76	0.00	10.09
TRINITY_DN609_c0_g1_i2	144.00	65.00	48.00	264.00	150.00	147.00	187.00	84.00	18.00
TRINITY_DN6626_c0_g1_i21	25.70	2.00	9.00	13.00	12.00	43.36	54.21	7.00	22.00
TRINITY_DN51385_c0_g1_i1	1.00	0.00	0.00	0.00	0.00	0.00	2.00	0.00	0.00
TRINITY_DN36391_c0_g1_i1	0.00	0.00	1.00	0.00	0.00	0.00	0.00	1.00	0.00
TRINITY_DN98579_c0_g1_i1	1.00	0.00	0.00	0.00	0.00	0.00	0.00	0.00	0.00
TRINITY_DN63943_c0_g1_i1	0.00	0.00	0.00	0.00	0.00	0.00	0.00	0.00	3.00
TRINITY_DN29836_c2_g1_i1	0.00	0.00	0.00	0.00	1.00	0.00	0.00	2.00	0.00
TRINITY_DN86153_c0_g1_i1	0.00	0.00	0.00	1.00	0.00	0.00	0.00	0.00	1.00
TRINITY_DN11578_c5_g3_i3	0.00	0.00	0.00	1.00	0.00	0.00	1.00	0.00	0.00
TRINITY_DN25983_c0_g1_i2	0.00	0.00	0.00	0.00	2.00	1.00	0.00	0.00	0.00
TRINITY_DN22515_c0_g1_i2	0.00	0.00	0.00	1.00	0.00	0.00	1.00	0.00	0.00
TRINITY_DN118769_c0_g1_i1	0.00	0.00	0.00	0.00	2.00	0.00	0.00	1.00	0.00
TRINITY_DN18079_c1_g1_i1	0.00	0.00	0.00	0.00	0.00	0.00	0.00	0.00	2.00
TRINITY_DN11565_c1_g1_i1	1.00	0.00	0.00	0.00	3.00	0.00	0.00	0.00	0.00
TRINITY_DN104844_c0_g1_i1	1.00	0.00	0.00	0.00	0.00	0.00	0.00	0.00	0.00
TRINITY_DN16805_c0_g2_i1	1.00	0.00	0.00	0.00	1.02	0.00	0.00	2.00	0.00
TRINITY_DN18385_c0_g1_i1	0.00	0.00	0.00	0.00	0.00	3.00	0.00	0.00	0.00
TRINITY_DN91065_c0_g1_i1	0.00	0.00	0.00	0.00	1.00	0.00	0.00	1.00	0.00
TRINITY_DN120533_c0_g1_i1	0.00	0.00	0.00	0.00	0.00	0.00	0.00	0.00	0.00
TRINITY_DN20346_c0_g1_i1	0.00	0.00	0.00	0.00	1.00	0.00	0.00	1.00	0.00
TRINITY_DN4184_c0_g1_i11	1.70	0.00	2.69	1.43	0.00	7.66	0.00	4.32	0.00
TRINITY_DN8450_c0_g1_i17	3.79	6.40	3.00	9.71	7.54	11.45	5.54	12.85	2.48
TRINITY_DN14933_c0_g1_i1	0.00	0.00	1.81	0.00	0.00	0.00	0.00	0.00	0.00
TRINITY_DN79661_c0_g1_i1	0.00	0.00	0.00	0.00	4.00	0.00	0.00	0.00	0.00
TRINITY_DN29450_c0_g2_i1	0.00	0.00	0.00	0.00	1.00	0.00	0.00	0.00	0.00
TRINITY_DN64680_c0_g1_i1	0.00	0.00	0.00	0.00	1.00	0.00	1.00	0.00	0.00
TRINITY_DN8324_c0_g1_i12	1.85	0.00	0.34	0.00	0.00	0.00	6.03	0.00	0.00
TRINITY_DN32107_c2_g1_i1	0.00	0.00	0.00	0.00	1.00	0.00	2.00	0.00	0.00
TRINITY_DN89104_c0_g1_i2	2.00	0.00	3.00	2.00	2.00	1.00	1.00	1.00	1.00
TRINITY_DN37727_c0_g1_i1	3.00	0.00	0.00	0.00	0.00	0.00	0.00	0.00	0.00
TRINITY_DN99289_c0_g1_i1	0.00	0.00	0.00	0.00	1.00	0.00	0.00	2.00	0.00
TRINITY_DN40651_c0_g2_i1	1.00	0.00	0.00	0.00	0.00	0.00	1.00	0.00	0.00
TRINITY_DN29600_c1_g1_i1	0.00	0.00	0.00	0.00	0.00	0.00	0.00	0.00	0.00
TRINITY_DN28222_c0_g1_i2	0.00	0.00	0.00	0.00	0.00	0.00	2.00	0.00	0.00
TRINITY_DN15113_c1_g1_i2	0.00	0.00	0.00	0.00	0.00	0.00	0.00	0.00	0.00
TRINITY_DN63517_c0_g1_i1	0.00	1.00	0.00	0.00	4.00	0.00	2.00	1.00	0.00
TRINITY_DN26392_c0_g1_i1	0.00	0.00	3.00	0.00	0.00	0.00	1.00	0.00	1.00
TRINITY_DN35674_c0_g1_i1	0.00	0.00	0.00	1.00	0.00	0.00	1.00	0.00	0.00
TRINITY_DN2286_c0_g1_i1	36.00	11.00	17.00	39.00	61.00	33.00	34.00	67.00	49.00
TRINITY_DN167_c0_g1_i2	0.00	0.00	0.00	0.00	0.00	0.00	0.00	0.00	0.00
TRINITY_DN11490_c4_g1_i1	0.00	0.00	0.00	0.00	2.00	0.00	3.00	1.00	0.00
TRINITY_DN73622_c0_g1_i1	0.00	0.00	0.00	0.00	0.00	0.00	2.00	0.00	0.00
TRINITY_DN17236_c3_g2_i1	0.00	0.00	0.00	0.00	0.00	2.00	0.00	0.00	0.00
TRINITY_DN86451_c0_g1_i1	0.00	0.00	0.00	0.00	0.00	0.00	1.00	0.00	0.00
TRINITY_DN65229_c0_g1_i1	0.00	0.00	0.00	2.00	0.00	0.00	0.00	0.00	0.00
TRINITY_DN6109_c2_g1_i1	0.00	0.00	0.00	0.00	0.00	0.00	0.00	0.00	0.00
TRINITY_DN65480_c0_g1_i2	0.00	1.00	0.00	1.00	0.00	0.00	0.00	0.00	0.00
TRINITY_DN14962_c0_g1_i7	82.66	0.00	0.00	71.00	0.00	0.00	99.99	0.00	0.00
TRINITY_DN3292_c0_g1_i6	4.00	2.00	0.00	6.04	5.00	4.00	4.05	3.00	1.00
TRINITY_DN135709_c0_g1_i1	0.00	0.00	0.00	0.00	1.00	0.00	1.00	0.00	0.00
TRINITY_DN96617_c0_g1_i1	0.00	0.00	1.00	0.00	1.00	0.00	0.00	1.00	0.00
TRINITY_DN11864_c0_g1_i9	8.00	0.00	0.00	1.88	3.41	0.00	0.00	0.00	0.00
TRINITY_DN102773_c0_g1_i1	0.00	0.00	1.00	0.00	0.00	0.00	0.00	0.00	0.00
TRINITY_DN5903_c3_g1_i1	0.00	0.00	0.00	0.00	0.00	0.00	2.00	0.00	0.00
TRINITY_DN10655_c0_g3_i2	2.00	0.00	0.00	0.00	3.00	0.00	6.00	1.00	0.00
TRINITY_DN23440_c0_g1_i1	0.00	3.00	0.00	5.00	2.00	4.00	1.00	15.00	5.00
TRINITY_DN83860_c0_g1_i1	0.00	0.00	0.00	0.00	0.00	3.00	0.00	0.00	0.00
TRINITY_DN2134_c0_g1_i4	68.00	17.00	16.00	38.00	70.00	39.00	68.00	61.00	23.07
TRINITY_DN124393_c0_g1_i1	0.00	0.00	0.00	1.00	1.00	0.00	0.00	0.00	0.00
TRINITY_DN37766_c1_g1_i1	0.00	0.00	0.00	0.00	0.00	0.00	0.00	0.00	0.00
TRINITY_DN10837_c1_g1_i2	0.00	0.00	0.00	0.00	0.00	0.00	0.00	0.00	0.00
TRINITY_DN81375_c0_g1_i1	0.00	0.00	0.00	0.00	3.00	0.00	0.00	0.00	0.00
TRINITY_DN91020_c0_g1_i1	0.00	0.00	0.00	1.00	0.00	0.00	0.00	0.00	0.00
TRINITY_DN66021_c0_g1_i1	0.00	0.00	0.00	0.00	1.00	0.00	0.00	0.00	0.00
TRINITY_DN10249_c0_g1_i3	0.00	2.03	2.16	0.05	3.00	0.00	3.33	0.00	7.39
TRINITY_DN16688_c0_g1_i2	0.00	0.00	0.00	0.00	0.00	0.00	0.00	0.00	0.00
TRINITY_DN26171_c3_g2_i1	0.00	0.00	0.00	0.00	0.00	0.00	1.00	0.00	0.00
TRINITY_DN12609_c0_g4_i1	3.00	0.00	0.00	0.00	0.00	0.00	1.00	0.00	0.00
TRINITY_DN5192_c0_g1_i5	24.39	1.91	0.00	19.62	10.30	12.25	4.34	13.07	0.00
TRINITY_DN3368_c0_g1_i18	21.40	0.00	7.16	7.94	15.74	6.02	15.48	10.58	0.00
TRINITY_DN55431_c0_g4_i1	0.00	0.00	0.00	0.00	1.00	0.00	2.00	0.00	0.00
TRINITY_DN26989_c0_g3_i1	0.00	0.00	0.00	0.00	0.00	0.00	0.00	0.00	0.00
TRINITY_DN27933_c0_g3_i1	0.00	0.00	0.00	0.00	0.00	0.00	0.00	0.00	0.00
TRINITY_DN13304_c0_g1_i7	3.00	0.00	1.00	0.00	0.00	0.00	4.00	1.00	0.00
TRINITY_DN77858_c0_g1_i1	0.00	0.00	0.00	0.00	2.00	0.00	0.00	1.00	0.00
TRINITY_DN19328_c1_g1_i1	0.00	0.00	0.00	0.00	3.00	0.00	1.00	0.00	0.00
TRINITY_DN713_c0_g3_i1	0.00	0.00	0.00	0.00	0.00	1.00	1.00	0.00	1.00
TRINITY_DN12761_c3_g2_i1	0.00	0.00	2.00	0.00	0.00	0.00	0.00	1.00	0.00
TRINITY_DN15410_c0_g2_i2	1.00	0.00	0.00	0.00	0.00	0.00	2.00	0.00	2.00
TRINITY_DN39602_c0_g2_i1	0.00	0.00	0.00	0.00	0.00	0.00	0.00	1.00	0.00
TRINITY_DN30538_c0_g1_i1	0.00	0.00	0.00	0.00	0.00	2.00	0.00	0.00	9.00
TRINITY_DN103191_c0_g1_i1	0.00	0.00	2.00	0.00	0.00	0.00	0.00	0.00	0.00
TRINITY_DN60298_c0_g1_i1	0.00	0.00	0.00	0.00	0.00	0.00	0.00	0.00	0.00
TRINITY_DN118339_c0_g1_i1	0.00	0.00	3.00	0.00	0.00	0.00	0.00	0.00	0.00
TRINITY_DN137159_c0_g1_i1	0.00	0.00	0.00	0.00	0.00	0.00	1.00	0.00	0.00
TRINITY_DN95111_c0_g1_i1	0.00	0.00	0.00	2.00	0.00	0.00	0.00	0.00	0.00
TRINITY_DN55120_c0_g1_i5	33.00	21.00	37.00	65.00	104.00	72.00	106.00	86.00	50.00
TRINITY_DN128375_c0_g1_i1	0.00	1.00	0.00	0.00	3.00	0.00	4.00	0.00	0.00
TRINITY_DN119_c0_g1_i47	3.32	0.00	0.00	0.00	13.72	10.67	14.05	9.96	1.59
TRINITY_DN134594_c0_g1_i1	0.00	0.00	0.00	0.00	0.00	0.00	0.00	0.00	0.00
TRINITY_DN52785_c0_g1_i1	0.00	0.00	0.00	0.00	0.00	0.00	3.00	0.00	0.00
TRINITY_DN48543_c0_g1_i1	0.00	0.00	0.00	0.00	0.00	1.00	0.00	0.00	0.00
TRINITY_DN19384_c0_g1_i1	0.00	1.00	0.00	0.00	1.30	0.00	2.00	0.00	0.00
TRINITY_DN29643_c0_g1_i1	0.00	3.00	0.00	0.00	1.00	0.00	0.00	10.00	0.00
TRINITY_DN60660_c0_g1_i1	2.00	0.00	0.00	7.00	0.00	0.00	16.00	0.00	0.00
TRINITY_DN5587_c1_g1_i3	0.00	5.96	0.00	13.00	30.55	4.75	15.00	23.00	1.97
TRINITY_DN92469_c0_g1_i1	0.00	0.00	0.00	0.00	1.00	0.00	0.00	0.00	0.00
TRINITY_DN48619_c0_g1_i1	0.00	0.00	0.00	0.00	2.00	2.00	0.00	0.00	0.00
TRINITY_DN5689_c7_g1_i1	0.00	0.00	3.00	0.00	0.00	0.00	0.00	0.00	0.00
TRINITY_DN37490_c0_g1_i1	0.00	0.00	0.00	0.00	1.00	0.00	0.00	0.00	0.00
TRINITY_DN67769_c0_g1_i1	0.00	0.00	1.00	0.00	0.00	1.00	0.00	0.00	2.00
TRINITY_DN12687_c0_g1_i3	0.00	1.00	1.00	0.00	2.00	2.68	1.00	0.00	0.00
TRINITY_DN29990_c0_g1_i3	0.00	0.00	0.00	0.00	3.00	0.00	0.00	4.00	0.00
TRINITY_DN112951_c0_g1_i2	0.00	0.00	0.00	0.00	0.00	0.00	0.00	0.00	0.00
TRINITY_DN39452_c1_g1_i1	0.00	0.00	0.00	0.00	0.00	0.00	2.00	0.00	0.00
TRINITY_DN136635_c0_g1_i1	0.00	0.00	0.00	0.00	1.00	0.00	0.00	0.00	0.00
TRINITY_DN2489_c0_g1_i10	0.00	0.00	0.00	0.00	1.00	0.00	0.00	0.00	1.00
TRINITY_DN34985_c0_g1_i1	0.00	0.00	0.00	0.00	1.00	0.00	0.00	0.00	0.00
TRINITY_DN16253_c0_g1_i1	0.00	0.00	1.00	0.00	5.00	2.00	0.00	4.00	1.00
TRINITY_DN5294_c0_g1_i7	0.00	0.00	0.00	0.00	0.00	0.00	6.05	0.00	0.00
TRINITY_DN73160_c0_g1_i1	0.00	0.00	0.00	1.00	0.00	0.00	1.00	0.00	0.00
TRINITY_DN2142_c0_g1_i10	9.00	0.00	0.00	16.00	0.00	0.00	30.97	0.00	0.00
TRINITY_DN16183_c0_g1_i6	1.00	1.00	0.00	0.00	7.00	0.00	1.17	7.00	1.00
TRINITY_DN471_c0_g1_i9	3.56	0.00	0.00	0.00	0.00	0.00	0.61	0.22	0.00
TRINITY_DN50309_c0_g2_i1	0.00	0.00	0.00	0.00	0.00	0.00	0.00	0.00	0.00
TRINITY_DN40348_c0_g1_i1	0.00	0.00	0.00	1.00	0.00	0.00	0.00	0.00	1.00
TRINITY_DN38333_c0_g1_i1	0.00	0.00	0.00	0.00	0.00	0.00	2.00	1.00	0.00
TRINITY_DN118363_c0_g1_i1	0.00	0.00	0.00	0.00	0.00	0.00	1.00	1.00	0.00
TRINITY_DN111562_c0_g1_i1	0.00	0.00	0.00	0.00	1.00	0.00	0.00	0.00	0.00
TRINITY_DN136363_c0_g1_i1	0.00	0.00	0.00	0.00	1.00	0.00	2.00	0.00	0.00
TRINITY_DN103570_c0_g1_i1	0.00	0.00	0.00	0.00	0.00	1.00	0.00	0.00	0.00
TRINITY_DN10192_c0_g2_i3	0.00	1.00	3.00	0.00	12.00	1.00	1.00	9.00	2.00
TRINITY_DN51416_c0_g1_i1	0.00	0.00	0.00	0.00	0.00	0.00	0.00	0.00	0.00
TRINITY_DN19399_c0_g1_i8	89.93	50.32	53.66	47.04	564.22	53.78	93.23	275.76	74.34
TRINITY_DN23403_c1_g1_i1	0.00	0.00	0.00	0.00	0.00	0.00	0.00	0.00	0.00
TRINITY_DN67009_c0_g1_i1	2.00	0.00	0.00	0.00	0.00	0.00	0.00	0.00	0.00
TRINITY_DN122266_c0_g1_i1	2.00	0.00	0.00	1.00	0.00	1.00	1.00	0.00	0.00
TRINITY_DN92305_c0_g1_i1	0.00	0.00	0.00	0.00	0.00	0.00	2.00	0.00	0.00
TRINITY_DN118457_c0_g1_i1	0.00	0.00	0.00	0.00	0.00	0.00	0.00	0.00	4.00
TRINITY_DN44071_c0_g1_i1	1.00	0.00	0.00	0.00	0.00	0.00	0.00	0.00	1.00
TRINITY_DN29171_c0_g1_i1	3.00	0.00	0.00	3.00	0.00	0.00	0.00	0.00	0.00
TRINITY_DN15385_c0_g1_i1	3.00	1.00	0.00	2.42	7.00	1.00	0.00	0.00	0.00
TRINITY_DN11464_c0_g1_i6	1.65	0.00	0.00	7.00	26.48	5.16	13.57	25.34	1.84
TRINITY_DN57778_c0_g1_i1	0.00	0.00	1.00	1.00	0.00	0.00	0.00	0.00	0.00
TRINITY_DN2407_c1_g1_i4	1.00	2.00	6.00	24.00	13.00	18.00	14.00	21.00	5.00
TRINITY_DN11677_c0_g1_i7	1.00	0.00	0.00	2.28	0.00	0.00	0.00	3.46	0.00
TRINITY_DN133726_c0_g1_i1	0.00	0.00	0.00	1.00	0.00	0.00	0.00	0.00	0.00
TRINITY_DN32236_c0_g1_i2	0.00	0.00	0.00	0.00	5.00	0.00	0.00	0.00	0.00
TRINITY_DN39362_c1_g3_i1	0.00	0.00	0.00	0.00	0.00	0.00	0.00	2.00	0.00
TRINITY_DN5017_c0_g1_i12	0.00	0.00	34.26	0.00	0.00	23.64	0.00	1.00	9.00
TRINITY_DN8006_c1_g1_i15	0.00	0.00	0.00	0.00	3.00	0.00	0.00	0.00	0.00
TRINITY_DN117019_c0_g1_i1	0.00	0.00	0.00	0.00	0.00	0.00	0.00	0.00	0.00
TRINITY_DN8705_c0_g1_i3	0.00	0.00	0.00	0.00	7.00	1.00	0.00	1.00	0.00
TRINITY_DN4042_c1_g1_i1	0.00	0.00	0.00	1.00	0.00	0.00	0.00	0.00	0.00
TRINITY_DN77311_c0_g1_i1	0.00	0.00	1.00	0.00	0.00	0.00	0.00	0.00	0.00
TRINITY_DN4984_c0_g1_i1	0.00	0.00	0.00	0.00	9.07	0.00	0.00	7.64	0.00
TRINITY_DN47189_c1_g1_i1	0.00	0.00	1.00	0.00	0.00	0.00	0.00	0.00	0.00
TRINITY_DN2005_c0_g1_i4	38.00	55.00	0.00	20.42	0.00	0.00	81.96	0.00	0.00
TRINITY_DN46835_c6_g1_i1	2.00	0.00	0.00	0.00	0.00	0.00	2.00	0.00	0.00
TRINITY_DN35438_c1_g2_i1	0.00	0.00	0.00	0.00	0.00	2.00	0.00	0.00	0.00
TRINITY_DN57424_c0_g1_i1	0.00	0.00	0.00	0.00	0.00	0.00	0.00	0.00	0.00
TRINITY_DN9299_c0_g1_i1	15.92	11.00	7.57	24.71	64.00	39.00	42.00	27.59	3.84
TRINITY_DN1426_c0_g1_i12	61.41	0.00	0.00	327.58	0.00	38.05	0.00	0.00	0.00
TRINITY_DN19643_c1_g1_i4	0.00	0.00	3.00	1.33	0.00	0.00	0.00	9.00	6.00
TRINITY_DN29813_c0_g2_i1	0.00	0.00	1.00	0.00	1.00	0.00	2.00	0.00	0.00
TRINITY_DN22037_c2_g1_i1	3.00	0.00	0.00	0.00	0.00	1.00	4.00	0.00	0.00
TRINITY_DN3548_c0_g1_i8	0.00	0.00	2.00	0.00	0.00	10.00	0.00	0.00	1.63
TRINITY_DN1586_c1_g1_i5	5.04	0.00	0.00	6.18	0.00	1.00	7.36	0.00	0.58
TRINITY_DN72960_c0_g1_i1	0.00	0.00	2.00	0.00	0.00	0.00	0.00	0.00	0.00
TRINITY_DN63830_c0_g1_i1	0.00	0.00	0.00	0.00	0.00	0.00	0.00	1.00	0.00
TRINITY_DN48828_c0_g1_i1	0.00	1.00	0.00	0.00	10.00	0.00	0.00	1.00	0.00
TRINITY_DN4227_c0_g3_i1	0.00	0.00	1.00	0.00	1.00	0.00	0.00	0.00	0.00
TRINITY_DN9272_c0_g1_i3	16.31	0.00	0.00	8.75	20.18	0.00	32.42	33.81	16.00
TRINITY_DN127816_c0_g1_i1	0.00	0.00	0.00	0.00	0.00	0.00	2.00	0.00	1.00
TRINITY_DN78734_c0_g1_i1	2.00	0.00	0.00	0.00	0.00	0.00	2.00	0.00	0.00
TRINITY_DN110919_c0_g1_i1	0.00	0.00	0.00	0.00	0.00	0.00	1.00	0.00	0.00
TRINITY_DN76272_c0_g1_i1	0.00	0.00	0.00	0.00	0.00	0.00	0.00	0.00	0.00
TRINITY_DN33347_c1_g2_i6	0.00	0.00	0.00	0.00	1.00	0.00	0.00	0.00	0.00
TRINITY_DN40215_c0_g1_i1	0.00	0.00	0.00	1.00	0.00	0.00	1.00	0.00	0.00
TRINITY_DN48190_c0_g2_i1	0.00	1.00	0.00	0.00	0.00	0.00	3.00	0.00	0.00
TRINITY_DN36029_c0_g1_i2	0.00	0.00	0.00	1.00	0.00	0.00	1.00	0.00	0.00
TRINITY_DN105754_c0_g1_i1	1.00	0.00	0.00	0.00	0.00	0.00	1.00	0.00	0.00
TRINITY_DN6148_c1_g1_i3	9.91	0.00	0.00	0.00	29.13	12.44	9.02	9.09	2.61
TRINITY_DN133274_c0_g1_i1	0.00	0.00	0.00	1.00	0.00	0.00	0.00	0.00	0.00
TRINITY_DN47404_c0_g1_i1	0.00	0.00	0.00	0.00	0.00	0.00	0.00	2.00	0.00
TRINITY_DN32398_c5_g1_i1	0.00	0.00	0.00	0.00	0.00	1.00	0.00	0.00	0.00
TRINITY_DN117186_c0_g1_i1	0.00	0.00	0.00	0.00	0.00	0.00	0.00	2.00	0.00
TRINITY_DN106702_c0_g1_i1	0.00	0.00	0.00	0.00	0.00	0.00	2.00	0.00	0.00
TRINITY_DN11474_c2_g1_i2	0.00	0.00	0.00	0.00	1.00	0.00	0.00	0.00	0.00
TRINITY_DN7247_c1_g1_i4	12.00	1.00	3.00	19.00	15.00	18.00	15.00	5.00	3.56
TRINITY_DN69970_c0_g1_i1	3.00	0.00	0.00	0.00	0.00	1.00	0.00	0.00	0.00
TRINITY_DN96256_c0_g1_i1	0.00	1.00	0.00	0.00	0.00	0.00	0.00	0.00	0.00
TRINITY_DN58747_c0_g1_i1	0.00	0.00	1.00	0.00	2.00	0.00	0.00	1.00	0.00
TRINITY_DN85597_c0_g1_i1	0.00	0.00	4.00	0.00	0.00	0.00	0.00	0.00	0.00
TRINITY_DN17758_c0_g1_i6	0.00	0.00	0.00	0.00	3.00	0.00	3.00	0.00	0.00
TRINITY_DN51870_c0_g1_i2	1.00	0.00	0.00	0.00	1.00	2.00	1.00	0.00	0.00
TRINITY_DN21989_c0_g1_i4	1.00	1.00	0.00	3.00	2.00	0.00	0.00	0.00	0.00
TRINITY_DN129962_c0_g1_i1	0.00	0.00	1.00	0.00	0.00	0.00	0.00	0.00	0.00
TRINITY_DN810_c0_g1_i9	61.83	5.38	18.77	38.78	62.31	15.79	70.25	15.59	17.30
TRINITY_DN10149_c2_g3_i2	0.00	0.00	6.00	0.00	2.00	1.00	1.00	3.00	0.00
TRINITY_DN127384_c0_g1_i1	0.00	0.00	0.00	1.00	0.00	0.00	0.00	2.00	0.00
TRINITY_DN53128_c0_g1_i2	0.00	0.00	0.00	0.00	0.00	0.00	0.00	3.00	0.00
TRINITY_DN9672_c1_g1_i2	0.00	0.00	26.00	0.00	13.00	31.99	18.00	0.00	15.00
TRINITY_DN53541_c5_g1_i1	0.00	0.00	0.00	0.00	0.00	3.00	0.00	0.00	0.00
TRINITY_DN18531_c6_g1_i1	0.00	0.00	0.00	0.00	2.00	0.00	0.00	0.00	0.00
TRINITY_DN41770_c2_g1_i1	0.00	0.00	2.00	0.00	0.00	0.00	0.00	0.00	0.00
TRINITY_DN86783_c0_g1_i1	0.00	0.00	0.00	0.00	0.00	0.00	1.00	1.00	0.00
TRINITY_DN122198_c0_g1_i1	0.00	0.00	0.00	0.00	1.00	0.00	0.00	1.00	0.00
TRINITY_DN87739_c0_g1_i1	1.00	0.00	0.00	0.00	4.00	0.00	1.00	3.00	0.00
TRINITY_DN12030_c0_g1_i28	91.67	3.00	0.00	90.77	1.00	1.00	188.76	1.00	0.00
TRINITY_DN118001_c0_g1_i1	0.00	0.00	0.00	2.00	0.00	0.00	0.00	0.00	0.00
TRINITY_DN80630_c0_g1_i1	0.00	0.00	1.00	0.00	0.00	0.00	0.00	0.00	0.00
TRINITY_DN20908_c0_g3_i1	3.00	0.00	0.00	1.00	2.00	0.00	0.00	0.00	0.00
TRINITY_DN7033_c0_g2_i1	0.00	0.00	0.00	0.00	8.65	0.00	0.00	11.33	0.00
TRINITY_DN54310_c0_g1_i2	0.00	0.00	1.00	0.00	3.00	0.00	1.00	0.00	0.00
TRINITY_DN25025_c2_g2_i1	0.00	0.00	0.00	0.00	0.00	0.00	1.00	0.00	0.00
TRINITY_DN52652_c0_g1_i1	0.00	1.00	1.00	0.00	0.00	0.00	0.00	0.00	0.00
TRINITY_DN136797_c0_g1_i1	0.00	0.00	0.00	0.00	0.00	0.00	0.00	0.00	0.00
TRINITY_DN103916_c0_g1_i1	0.00	0.00	0.00	0.00	0.00	0.00	0.00	0.00	1.00
TRINITY_DN97741_c0_g1_i1	2.00	0.00	0.00	0.00	1.00	0.00	0.00	0.00	0.00
TRINITY_DN17700_c0_g1_i2	0.00	0.00	0.00	0.00	0.00	0.00	1.00	0.00	0.00
TRINITY_DN62441_c0_g1_i1	0.00	1.00	2.00	0.00	0.00	0.00	0.00	0.00	0.00
TRINITY_DN12873_c0_g1_i12	0.00	2.00	0.00	0.00	5.24	0.00	0.00	6.43	0.00
TRINITY_DN14264_c0_g1_i21	2.00	0.00	5.63	10.36	3.76	9.00	6.00	4.00	7.00
TRINITY_DN124512_c0_g1_i1	0.00	0.00	1.00	0.00	0.00	0.00	0.00	1.00	0.00
TRINITY_DN10436_c0_g1_i3	0.00	1.05	0.00	1.00	1.97	0.00	0.00	0.00	0.00
TRINITY_DN23797_c4_g1_i1	2.00	0.00	0.00	0.00	0.00	0.00	2.00	0.00	0.00
TRINITY_DN40406_c0_g1_i2	1.00	0.00	0.00	0.00	0.00	0.00	0.00	1.00	0.00
TRINITY_DN103688_c0_g1_i2	0.00	0.00	1.00	0.00	0.00	0.00	1.00	1.00	0.00
TRINITY_DN31452_c0_g1_i5	1.52	1.00	0.00	1.00	3.00	0.00	0.00	3.79	1.00
TRINITY_DN9426_c0_g2_i12	37.56	28.45	54.30	40.92	71.53	179.61	66.44	62.39	63.63
TRINITY_DN1332_c1_g1_i3	0.00	0.00	1.00	0.00	0.00	0.00	0.00	0.00	0.00
TRINITY_DN17694_c5_g1_i1	0.00	0.00	0.00	0.00	0.00	0.00	0.00	0.00	0.00
TRINITY_DN464_c10_g1_i3	0.00	0.00	0.00	0.00	3.00	0.00	0.00	4.00	0.00
TRINITY_DN15197_c0_g3_i1	0.00	0.00	1.00	0.00	0.00	0.00	0.00	0.00	0.00
TRINITY_DN66482_c0_g1_i1	0.00	0.00	1.00	0.00	0.00	0.00	0.00	0.00	0.00
TRINITY_DN126885_c0_g1_i1	0.00	0.00	0.00	0.00	1.00	0.00	0.00	0.00	0.00
TRINITY_DN11985_c2_g1_i1	0.00	0.00	114.00	0.00	0.00	0.00	0.00	0.00	0.00
TRINITY_DN30615_c0_g1_i9	0.00	1.00	0.85	0.00	2.05	1.93	0.00	7.29	0.00
TRINITY_DN43934_c1_g3_i1	1.00	0.00	0.00	0.00	0.00	0.00	1.00	1.00	0.00
TRINITY_DN7121_c0_g1_i10	6.86	2.57	6.52	22.53	40.75	9.83	20.26	25.61	8.20
TRINITY_DN121422_c0_g1_i1	0.00	0.00	1.00	0.00	0.00	1.00	0.00	0.00	0.00
TRINITY_DN8602_c0_g1_i1	12.00	15.00	1.65	0.00	17.00	2.27	23.00	9.08	6.90
TRINITY_DN43280_c0_g1_i1	0.00	0.00	0.00	0.00	0.00	0.00	0.00	0.00	0.00
TRINITY_DN134098_c0_g1_i1	0.00	0.00	0.00	1.00	0.00	0.00	2.00	0.00	0.00
TRINITY_DN11165_c0_g1_i5	11.00	0.00	1.00	2.00	3.00	0.00	6.00	4.00	1.00
TRINITY_DN94664_c0_g1_i1	2.00	0.00	0.00	0.00	0.00	0.00	1.00	1.00	0.00
TRINITY_DN60083_c0_g1_i1	0.00	0.00	0.00	0.00	0.00	0.00	1.00	0.00	0.00
TRINITY_DN129739_c0_g1_i1	0.00	0.00	0.00	1.00	2.00	0.00	0.00	0.00	0.00
TRINITY_DN27002_c0_g1_i2	0.00	0.00	0.00	0.00	0.00	0.00	1.00	0.00	0.00
TRINITY_DN6536_c0_g1_i4	0.00	1.05	0.00	8.34	18.97	0.00	4.34	21.71	0.00
TRINITY_DN21690_c0_g2_i1	0.00	0.00	0.00	0.00	4.00	0.00	1.00	2.00	0.00
TRINITY_DN37203_c0_g3_i1	0.00	0.00	0.00	1.00	1.00	0.00	1.00	1.00	0.00
TRINITY_DN129734_c0_g1_i1	0.00	0.00	1.00	0.00	0.00	0.00	0.00	0.00	0.00
TRINITY_DN5902_c0_g1_i4	25.00	1.00	20.00	12.00	29.00	26.00	27.00	28.00	23.00
TRINITY_DN84299_c0_g1_i1	0.00	0.00	0.00	0.00	1.00	0.00	0.00	0.00	1.00
TRINITY_DN2_c0_g1_i10	76.57	5.06	352.96	88.39	80.65	906.26	184.61	134.31	860.71
TRINITY_DN37906_c0_g3_i5	1.00	0.00	0.00	2.00	0.00	0.00	4.00	0.00	0.00
TRINITY_DN104583_c0_g1_i1	0.00	0.00	0.00	0.00	0.00	0.00	0.00	0.00	0.00
TRINITY_DN10013_c0_g1_i14	0.00	0.00	0.00	2.02	3.00	5.00	4.00	0.00	1.00
TRINITY_DN31105_c0_g1_i15	0.00	0.00	0.82	1.27	0.00	0.00	0.00	4.71	0.00
TRINITY_DN79735_c0_g1_i1	0.00	0.00	0.00	0.00	0.00	0.00	1.00	2.00	0.00
TRINITY_DN3177_c0_g1_i11	79.74	44.04	94.13	14.94	95.29	227.68	113.45	139.78	115.14
TRINITY_DN7534_c1_g1_i6	0.00	0.00	0.00	0.00	0.00	0.00	0.00	0.00	0.00
TRINITY_DN6099_c0_g1_i3	7.70	13.79	11.94	0.00	37.56	49.47	4.22	34.14	31.82
TRINITY_DN12962_c0_g2_i1	6.71	0.00	0.00	1.00	0.00	0.00	0.00	0.00	0.00
TRINITY_DN130376_c0_g1_i1	0.00	0.00	0.00	0.00	1.00	0.00	0.00	1.00	0.00
TRINITY_DN2762_c0_g1_i5	11.76	7.12	0.00	0.00	0.00	0.00	94.91	37.21	0.00
TRINITY_DN490_c0_g1_i8	0.00	3.36	11.94	0.00	9.73	14.64	7.79	12.86	12.64
TRINITY_DN114486_c0_g1_i2	1.00	0.00	0.00	0.00	0.00	0.00	0.00	0.00	0.00
TRINITY_DN57241_c0_g1_i2	0.00	0.00	0.00	0.00	1.00	0.00	0.00	0.00	2.00
TRINITY_DN95850_c0_g1_i1	2.00	0.00	0.00	0.00	1.00	0.00	0.00	1.00	0.00
TRINITY_DN3411_c0_g1_i6	0.00	5.89	4.23	0.00	30.77	12.00	0.00	14.60	12.32
TRINITY_DN45619_c0_g1_i1	0.00	0.00	0.00	0.00	0.00	0.00	0.00	0.00	0.00
TRINITY_DN135464_c0_g1_i1	0.00	0.00	0.00	0.00	2.00	0.00	0.00	2.00	0.00
TRINITY_DN11120_c0_g1_i5	0.00	0.00	0.00	0.00	2.04	0.66	0.00	1.86	0.00
TRINITY_DN61068_c1_g1_i1	0.00	0.00	0.00	0.00	1.00	0.00	0.00	0.00	0.00
TRINITY_DN595_c3_g1_i3	1.00	0.00	1.53	0.00	6.22	2.83	1.00	9.00	1.61
TRINITY_DN27762_c0_g1_i2	1.00	0.00	0.00	0.00	3.00	0.00	0.00	1.00	0.00
TRINITY_DN8267_c0_g1_i1	11.00	3.00	4.00	13.00	33.00	41.00	34.00	20.00	19.00
TRINITY_DN1437_c0_g1_i10	114.67	0.00	33.67	0.00	25.59	49.92	0.00	59.75	0.00
TRINITY_DN35444_c0_g1_i1	3.00	0.00	0.00	2.00	0.00	0.00	0.00	0.00	0.00
TRINITY_DN30602_c0_g1_i6	2.00	0.00	0.00	0.00	7.47	0.00	0.00	17.83	3.00
TRINITY_DN13330_c0_g1_i3	5.00	0.00	0.00	4.00	17.00	0.00	0.00	2.00	0.00
TRINITY_DN76410_c0_g1_i1	2.00	0.00	0.00	0.00	0.00	0.00	0.00	0.00	0.00
TRINITY_DN38267_c0_g1_i1	0.00	0.00	0.00	0.00	0.00	0.00	0.00	0.00	1.00
TRINITY_DN130838_c0_g1_i1	0.00	0.00	0.00	0.00	2.00	0.00	1.00	1.00	0.00
TRINITY_DN21571_c0_g1_i1	0.00	0.00	0.00	0.00	0.00	0.00	0.00	0.00	0.00
TRINITY_DN129655_c0_g1_i1	0.00	0.00	2.00	0.00	0.00	0.00	0.00	1.00	1.00
TRINITY_DN14616_c0_g1_i2	5.00	0.00	0.00	1.00	0.00	0.00	0.00	0.00	0.00
TRINITY_DN40937_c0_g1_i3	0.35	0.00	7.00	0.00	0.00	13.00	0.87	0.00	5.00
TRINITY_DN98111_c0_g1_i1	0.00	0.00	0.00	0.00	0.00	0.00	0.00	0.00	0.00
TRINITY_DN28826_c0_g1_i1	2.00	0.00	1.00	0.00	3.00	3.00	0.00	0.00	0.00
TRINITY_DN39380_c3_g4_i1	0.00	0.00	0.00	0.00	0.00	0.00	0.00	0.00	0.00
TRINITY_DN3846_c0_g1_i2	33.73	18.16	14.34	20.46	89.79	32.52	47.99	55.90	21.04
TRINITY_DN87788_c0_g1_i1	0.00	0.00	0.00	0.00	1.00	0.00	1.00	0.00	0.00
TRINITY_DN84402_c0_g1_i1	1.00	0.00	0.00	0.00	2.00	0.00	0.00	2.00	0.00
TRINITY_DN15011_c0_g1_i5	0.00	12.00	5.45	0.00	41.00	7.90	17.63	42.00	0.00
TRINITY_DN137736_c0_g1_i1	1.00	0.00	0.00	0.00	2.00	0.00	0.00	1.00	0.00
TRINITY_DN2156_c0_g1_i6	195.00	71.00	147.00	106.00	403.00	250.00	309.00	290.00	190.00
TRINITY_DN40593_c0_g2_i1	0.00	0.00	0.00	0.00	2.00	0.00	0.00	3.00	0.00
TRINITY_DN3108_c0_g1_i10	2.00	0.00	0.00	9.97	2.00	0.99	2.19	0.00	0.00
TRINITY_DN30355_c0_g1_i2	1.00	1.00	0.00	0.00	2.00	0.00	0.00	3.00	0.00
TRINITY_DN33416_c9_g1_i1	0.00	0.00	0.00	0.00	0.00	0.00	1.00	0.00	0.00
TRINITY_DN64063_c0_g1_i1	2.00	0.00	1.00	2.00	3.00	0.00	4.00	7.00	0.00
TRINITY_DN94277_c0_g1_i1	0.00	0.00	0.00	0.00	1.00	0.00	0.00	0.00	0.00
TRINITY_DN10998_c3_g1_i1	0.00	0.00	0.00	0.00	0.00	0.00	0.00	1.00	0.00
TRINITY_DN71208_c0_g1_i1	0.00	0.00	0.00	0.00	1.00	0.00	0.00	0.00	0.00
TRINITY_DN93792_c0_g1_i1	0.00	0.00	0.00	0.00	0.00	0.00	0.00	0.00	0.00
TRINITY_DN90684_c0_g1_i1	0.00	0.00	0.00	2.00	1.00	0.00	0.00	1.00	0.00
TRINITY_DN7486_c0_g1_i12	12.07	5.10	0.00	28.08	17.41	19.50	30.02	13.38	0.00
TRINITY_DN48714_c0_g2_i1	0.00	0.00	0.00	0.00	0.00	0.00	1.00	0.00	3.00
TRINITY_DN114_c0_g1_i10	0.00	35.37	26.60	2.37	177.86	100.00	14.28	65.71	27.00
TRINITY_DN122090_c0_g1_i1	0.00	0.00	0.00	0.00	1.00	0.00	0.00	0.00	0.00
TRINITY_DN31692_c1_g1_i1	0.00	0.00	0.00	2.00	0.00	1.00	0.00	0.00	0.00
TRINITY_DN29456_c0_g1_i2	0.00	0.00	0.00	0.00	0.00	0.00	0.00	1.00	0.00
TRINITY_DN94936_c0_g1_i1	0.00	0.00	1.00	0.00	0.00	0.00	0.00	0.00	0.00
TRINITY_DN12728_c0_g1_i5	1.07	5.07	0.00	1.60	0.00	0.52	3.95	0.00	4.00
TRINITY_DN25222_c0_g1_i2	0.00	0.00	0.00	1.00	0.00	0.00	5.00	0.00	0.00
TRINITY_DN2938_c0_g1_i9	6.79	3.46	1.62	7.75	21.11	0.00	6.36	25.76	12.37
TRINITY_DN12554_c0_g1_i1	0.00	0.00	0.00	0.00	0.00	1.00	0.00	0.00	3.00
TRINITY_DN6364_c3_g1_i1	1.00	0.00	0.00	0.00	0.00	0.00	1.00	0.00	0.00
TRINITY_DN10013_c0_g2_i1	0.00	0.00	0.00	0.00	0.00	1.00	0.00	3.00	0.00
TRINITY_DN131294_c0_g1_i1	1.00	0.00	0.00	0.00	3.00	1.00	1.00	1.00	0.00
TRINITY_DN18559_c0_g1_i2	2.52	0.00	0.00	0.00	0.00	0.00	1.29	0.00	1.38
TRINITY_DN16219_c0_g1_i5	0.00	0.00	0.00	0.00	0.00	0.00	0.00	0.00	1.00
TRINITY_DN33321_c1_g3_i1	0.00	0.00	0.00	0.00	0.00	0.00	0.00	0.00	0.00
TRINITY_DN48398_c0_g2_i1	1.00	0.00	0.00	0.00	0.00	2.00	5.00	0.00	1.00
TRINITY_DN68229_c0_g1_i1	0.00	0.00	0.00	0.00	0.00	0.00	0.00	0.00	2.00
TRINITY_DN3615_c0_g1_i4	0.00	1.21	0.00	0.61	1.03	0.00	0.00	4.44	0.00
TRINITY_DN29473_c0_g1_i1	11.00	0.00	2.00	1.00	6.00	3.00	6.00	4.00	0.00
TRINITY_DN27840_c0_g3_i1	0.00	1.00	0.00	0.00	0.00	0.00	0.00	1.00	0.00
TRINITY_DN19451_c0_g1_i4	1.00	0.00	0.00	0.00	0.00	0.00	1.00	0.00	0.00
TRINITY_DN12347_c0_g1_i1	0.00	0.00	0.00	0.00	0.00	0.00	0.00	0.00	0.00
TRINITY_DN9160_c0_g1_i1	0.00	0.00	0.00	5.81	1.00	0.00	0.00	3.00	0.00
TRINITY_DN64703_c0_g1_i1	0.00	0.00	0.00	0.00	0.00	0.00	1.00	4.00	0.00
TRINITY_DN125451_c0_g1_i1	0.00	0.00	12.00	0.00	0.00	1.00	0.00	0.00	0.00
TRINITY_DN72925_c0_g1_i1	0.00	0.00	1.00	0.00	0.00	0.00	0.00	1.00	0.00
TRINITY_DN57996_c0_g1_i2	1.00	0.00	0.00	0.00	0.00	0.00	0.00	0.00	0.00
TRINITY_DN24858_c0_g1_i1	0.00	0.00	0.00	0.00	1.00	0.00	0.00	2.00	0.00
TRINITY_DN3153_c0_g1_i2	34.41	35.69	35.77	63.26	276.56	142.97	108.00	149.06	76.00
TRINITY_DN931_c0_g1_i11	0.00	0.00	0.00	0.00	0.00	2.00	0.00	0.00	1.00
TRINITY_DN8647_c0_g1_i8	0.00	0.00	0.00	0.00	0.00	0.00	54.80	21.42	24.38
TRINITY_DN2843_c0_g1_i6	911.94	435.00	327.00	1595.00	1511.61	1524.32	1498.60	1027.60	525.32
TRINITY_DN51437_c0_g2_i2	0.00	0.00	0.00	0.00	0.00	7.00	0.00	0.00	0.00
TRINITY_DN31688_c0_g1_i2	0.00	0.00	0.00	0.00	0.00	0.00	1.00	1.00	0.00
TRINITY_DN125246_c0_g1_i1	0.00	0.00	0.00	2.00	0.00	0.00	0.00	0.00	0.00
TRINITY_DN6025_c0_g1_i10	0.00	11.66	0.00	0.00	35.52	0.00	0.00	16.95	6.74
TRINITY_DN76437_c0_g1_i1	0.00	0.00	1.00	0.00	0.00	0.00	0.00	0.00	8.00
TRINITY_DN101722_c0_g1_i1	0.00	0.00	0.00	1.00	0.00	0.00	2.00	0.00	0.00
TRINITY_DN22157_c0_g1_i1	0.00	0.00	1.00	0.00	0.00	1.00	0.00	0.00	4.00
TRINITY_DN14466_c0_g1_i10	8.46	0.00	16.02	3.00	34.68	0.00	17.69	0.00	4.00
TRINITY_DN42342_c0_g1_i1	0.00	0.00	2.00	0.00	0.00	0.00	0.00	0.00	0.00
TRINITY_DN80919_c0_g1_i1	0.00	0.00	0.00	0.00	0.00	0.00	0.00	0.00	0.00
TRINITY_DN14938_c4_g1_i1	0.00	0.00	0.00	0.00	0.00	0.00	2.00	0.00	0.00
TRINITY_DN28352_c0_g1_i3	2.00	0.00	0.00	0.00	0.00	1.00	0.00	0.00	5.00
TRINITY_DN137659_c0_g1_i1	1.00	0.00	0.00	0.00	0.00	0.00	0.00	0.00	0.00
TRINITY_DN29744_c0_g1_i1	1.00	0.00	0.00	0.00	0.00	0.00	0.00	0.00	0.00
TRINITY_DN37611_c0_g1_i1	0.00	0.00	0.00	0.00	0.00	1.00	0.00	0.00	0.00
TRINITY_DN420_c0_g1_i160	32.06	0.00	0.00	0.00	2.31	3.00	39.43	5.91	0.00
TRINITY_DN39826_c0_g1_i7	1.00	0.00	0.00	0.00	0.00	0.00	0.00	0.00	1.00
TRINITY_DN604_c0_g1_i1	29.76	5.45	30.58	4.23	33.11	27.86	48.46	10.11	16.87
TRINITY_DN46381_c0_g1_i1	0.00	0.00	1.00	0.00	0.00	3.00	0.00	0.00	0.00
TRINITY_DN13091_c0_g1_i6	0.00	0.00	6.00	1.00	0.00	0.00	2.00	0.00	0.00
TRINITY_DN3071_c0_g1_i8	0.00	0.00	0.00	0.00	0.00	0.00	0.00	0.00	0.00
TRINITY_DN35818_c0_g1_i3	0.00	0.00	0.00	0.00	0.00	0.00	0.00	0.00	0.00
TRINITY_DN4134_c0_g1_i2	11.00	16.00	0.00	11.00	66.00	3.00	30.00	62.00	4.00
TRINITY_DN127_c0_g1_i6	36.36	11.83	79.95	42.66	69.76	137.85	155.85	69.05	85.27
TRINITY_DN61720_c0_g1_i1	0.00	0.00	0.00	0.00	0.00	0.00	1.00	0.00	0.00
TRINITY_DN44106_c0_g6_i1	0.00	0.00	0.00	0.00	3.00	0.00	0.00	3.00	0.00
TRINITY_DN28565_c0_g2_i2	0.00	1.00	0.03	0.00	0.00	2.00	6.93	2.75	0.00
TRINITY_DN1480_c0_g1_i8	63.17	11.22	39.13	31.32	148.72	45.31	94.41	110.48	54.81
TRINITY_DN40915_c5_g1_i1	1.00	1.00	0.00	0.00	4.00	0.00	0.00	1.00	0.00
TRINITY_DN106289_c0_g1_i1	0.00	0.00	0.00	0.00	0.00	0.00	1.00	0.00	0.00
TRINITY_DN16199_c2_g1_i1	0.00	0.00	0.00	1.00	0.00	1.00	3.00	0.00	0.00
TRINITY_DN10903_c2_g1_i1	0.00	0.00	0.00	0.00	0.00	0.00	0.00	0.00	0.00
TRINITY_DN60886_c1_g1_i1	0.00	0.00	0.00	0.00	0.00	0.00	1.00	0.00	0.00
TRINITY_DN62292_c0_g1_i1	0.00	0.00	0.00	0.00	0.00	0.00	0.00	1.00	1.00
TRINITY_DN1965_c4_g1_i1	0.00	0.00	0.00	0.00	1.00	0.00	0.00	2.00	0.00
TRINITY_DN90153_c0_g1_i1	0.00	2.00	0.00	0.00	0.00	0.00	0.00	0.00	1.00
TRINITY_DN115852_c0_g1_i1	0.00	1.00	1.00	0.00	0.00	0.00	0.00	0.00	0.00
TRINITY_DN14412_c2_g2_i1	0.00	0.00	0.00	0.00	2.00	0.00	0.00	0.00	0.00
TRINITY_DN117751_c0_g1_i1	0.00	0.00	0.00	0.00	0.00	0.00	0.00	0.00	0.00
TRINITY_DN11410_c0_g1_i4	5.00	4.00	7.38	2.00	33.00	1.00	15.00	13.00	1.00
TRINITY_DN76553_c0_g1_i1	0.00	0.00	2.00	1.00	0.00	0.00	0.00	0.00	0.00
TRINITY_DN23458_c1_g1_i4	0.00	0.00	0.00	0.00	0.00	0.00	0.00	0.00	0.00
TRINITY_DN45528_c0_g1_i1	0.00	0.00	0.00	0.00	0.00	1.00	0.00	0.00	0.00
TRINITY_DN119358_c0_g1_i1	0.00	0.00	0.00	0.00	2.00	0.00	0.00	0.00	0.00
TRINITY_DN64827_c0_g1_i1	0.00	0.00	0.00	0.00	0.00	0.00	1.00	0.00	0.00
TRINITY_DN27115_c0_g1_i1	0.00	0.00	0.00	0.00	1.00	0.00	0.00	0.00	2.00
TRINITY_DN97174_c0_g1_i1	0.00	0.00	3.00	0.00	0.00	0.00	0.00	0.00	0.00
TRINITY_DN18439_c2_g1_i1	0.00	0.00	1.00	0.00	0.00	1.00	0.00	0.00	0.00
TRINITY_DN79375_c0_g1_i1	0.00	0.00	0.00	0.00	0.00	0.00	0.00	0.00	0.00
TRINITY_DN30889_c0_g1_i1	1.00	0.00	2.00	0.00	0.00	0.00	0.00	6.00	0.00
TRINITY_DN26522_c0_g2_i1	0.00	0.00	2.00	0.00	0.00	0.00	0.00	0.00	0.00
TRINITY_DN20244_c0_g2_i1	0.00	1.00	3.00	1.00	0.00	1.00	3.00	0.00	1.00
TRINITY_DN6311_c0_g1_i9	0.00	0.00	3.00	0.00	0.00	23.00	0.00	0.00	8.00
TRINITY_DN75259_c0_g1_i2	5.00	0.00	1.00	0.00	3.36	1.00	4.00	3.00	0.00
TRINITY_DN133335_c0_g1_i1	0.00	0.00	0.00	0.00	1.00	0.00	0.00	0.00	0.00
TRINITY_DN15062_c4_g1_i1	0.00	0.00	0.00	0.00	0.00	0.00	0.00	1.00	0.00
TRINITY_DN16230_c1_g2_i3	0.00	0.00	0.00	1.00	2.00	0.00	4.00	1.00	0.00
TRINITY_DN57389_c0_g1_i1	1.00	1.00	0.00	0.00	2.00	2.00	2.00	2.00	0.00
TRINITY_DN8776_c0_g1_i18	26.00	6.00	0.00	38.00	37.87	13.00	23.61	31.42	0.00
TRINITY_DN97069_c0_g1_i1	2.00	0.00	0.00	0.00	0.00	0.00	0.00	0.00	0.00
TRINITY_DN1005_c0_g1_i19	0.00	0.00	0.00	1.20	14.73	0.00	0.00	6.77	0.00
TRINITY_DN12026_c1_g1_i10	10.00	0.00	35.00	11.00	14.00	14.15	14.71	16.00	13.00
TRINITY_DN40902_c0_g1_i2	0.00	0.00	0.00	0.00	0.00	3.00	0.00	0.00	0.00
TRINITY_DN62128_c0_g1_i1	0.00	0.00	0.00	0.00	2.00	0.00	0.00	0.00	0.00
TRINITY_DN20550_c0_g1_i9	0.00	0.00	0.00	0.00	1.00	1.00	0.00	1.00	0.00
TRINITY_DN32090_c0_g1_i1	2.00	0.00	0.00	0.00	0.00	0.00	0.00	0.00	0.00
TRINITY_DN62365_c0_g1_i1	2.00	0.00	0.00	0.00	1.00	0.00	0.00	2.00	0.00
TRINITY_DN28658_c5_g1_i1	3.00	0.00	0.00	0.00	3.00	0.00	0.00	1.00	0.00
TRINITY_DN31253_c0_g1_i1	0.00	0.00	0.00	0.00	0.00	2.00	0.00	0.00	0.00
TRINITY_DN73054_c0_g1_i1	0.00	0.00	0.00	0.00	0.00	0.00	1.00	2.00	0.00
TRINITY_DN128175_c0_g1_i1	3.00	0.00	0.00	0.00	0.00	0.00	5.00	0.00	0.00
TRINITY_DN66986_c0_g1_i1	0.00	0.00	0.00	1.00	0.00	0.00	2.00	0.00	0.00
TRINITY_DN25050_c0_g1_i4	0.00	0.00	0.00	0.00	0.00	0.00	3.37	0.00	0.00
TRINITY_DN55508_c0_g1_i1	0.00	0.00	0.00	0.00	0.00	0.00	1.00	0.00	1.00
TRINITY_DN114173_c0_g1_i1	0.00	0.00	1.00	0.00	0.00	0.00	0.00	0.00	0.00
TRINITY_DN129377_c0_g1_i1	0.00	0.00	0.00	0.00	0.00	0.00	1.00	0.00	0.00
TRINITY_DN13058_c2_g1_i3	0.00	0.00	0.00	0.00	4.00	1.00	4.00	1.00	2.00
TRINITY_DN78197_c0_g1_i1	0.00	0.00	1.00	0.00	0.00	0.00	0.00	0.00	0.00
TRINITY_DN129947_c0_g1_i1	1.00	0.00	2.00	1.00	0.00	0.00	0.00	0.00	0.00
TRINITY_DN7659_c1_g1_i14	0.00	3.93	0.00	2.73	0.00	0.00	0.00	12.35	0.00
TRINITY_DN40236_c1_g1_i1	0.00	1.00	0.00	0.00	0.00	0.00	1.00	0.00	0.00
TRINITY_DN1265_c5_g1_i6	5.95	11.29	0.00	6.70	87.23	3.37	12.00	48.90	3.00
TRINITY_DN83525_c0_g1_i1	0.00	0.00	0.00	0.00	0.00	2.00	0.00	0.00	1.00
TRINITY_DN2564_c0_g1_i1	7.83	0.00	0.00	8.22	21.07	3.52	6.17	7.13	0.00
TRINITY_DN3629_c0_g1_i13	27.21	14.97	25.95	21.49	124.19	21.85	69.41	27.94	52.56
TRINITY_DN28689_c2_g1_i1	4.00	0.00	0.00	0.00	0.00	0.00	0.00	0.00	2.00
TRINITY_DN1178_c0_g1_i4	6.51	3.51	1.31	21.59	6.51	32.40	25.34	6.38	15.86
TRINITY_DN108451_c0_g1_i1	0.00	0.00	0.00	0.00	1.00	0.00	0.00	0.00	0.00
TRINITY_DN12791_c0_g1_i1	0.00	0.00	0.00	0.00	1.00	0.00	0.00	0.00	0.00
TRINITY_DN61497_c0_g1_i1	0.00	0.00	0.00	0.00	1.00	0.00	0.00	0.00	0.00
TRINITY_DN62409_c0_g1_i1	3.00	0.00	0.00	0.00	0.00	0.00	0.00	0.00	0.00
TRINITY_DN90600_c0_g1_i1	0.00	0.00	2.00	0.00	0.00	0.00	0.00	0.00	0.00
TRINITY_DN98879_c0_g1_i1	0.00	0.00	1.00	0.00	0.00	1.00	0.00	0.00	0.00
TRINITY_DN56444_c0_g1_i1	0.00	0.00	0.00	0.00	0.00	0.00	0.00	3.00	0.00
TRINITY_DN63817_c0_g1_i1	0.00	0.00	1.00	0.00	0.00	0.00	0.00	0.00	0.00
TRINITY_DN9941_c0_g1_i1	2.66	1.00	2.00	0.00	6.82	2.00	5.76	6.42	1.00
TRINITY_DN107826_c0_g1_i1	0.00	0.00	2.00	0.00	0.00	0.00	0.00	0.00	0.00
TRINITY_DN24974_c1_g1_i1	0.00	0.00	0.00	0.00	0.00	0.00	0.00	1.00	0.00
TRINITY_DN11343_c0_g1_i5	0.00	6.00	20.96	0.00	69.80	74.26	0.00	59.00	47.82
TRINITY_DN2256_c0_g1_i1	5.00	6.96	5.18	12.62	16.96	22.86	19.00	11.39	6.00
TRINITY_DN106750_c0_g1_i1	0.00	0.00	1.00	0.00	0.00	0.00	1.00	0.00	0.00
TRINITY_DN19259_c3_g1_i1	0.00	0.00	0.00	0.00	1.00	0.00	1.00	3.00	0.00
TRINITY_DN12947_c0_g1_i11	3.00	0.00	0.00	64.30	0.00	0.00	0.00	0.00	0.00
TRINITY_DN119456_c0_g1_i1	0.00	0.00	1.00	0.00	0.00	1.00	0.00	0.00	1.00
TRINITY_DN87379_c0_g1_i1	1.00	0.00	0.00	0.00	0.00	0.00	0.00	0.00	0.00
TRINITY_DN62320_c0_g1_i1	0.00	0.00	0.00	0.00	1.00	0.00	0.00	1.00	0.00
TRINITY_DN14141_c0_g2_i5	5.35	0.00	0.00	0.00	1.00	1.00	2.51	0.00	0.00
TRINITY_DN128562_c0_g1_i1	0.00	0.00	2.00	0.00	2.00	0.00	0.00	1.00	0.00
TRINITY_DN9171_c0_g1_i17	0.00	0.00	0.00	0.00	3.00	2.46	0.00	4.58	0.00
TRINITY_DN75633_c0_g1_i1	0.00	0.00	1.00	0.00	0.00	0.00	0.00	0.00	0.00
TRINITY_DN8455_c2_g1_i1	0.00	0.00	0.00	0.00	0.00	0.00	0.00	0.00	0.00
TRINITY_DN17772_c0_g1_i10	1.00	0.00	1.00	3.00	0.00	0.00	0.00	0.00	7.00
TRINITY_DN110274_c0_g1_i1	0.00	0.00	0.00	0.00	0.00	1.00	0.00	0.00	0.00
TRINITY_DN69216_c0_g1_i1	0.00	0.00	0.00	0.00	1.00	0.00	0.00	0.00	0.00
TRINITY_DN50891_c4_g1_i1	0.00	0.00	0.00	0.00	7.00	0.00	0.00	0.00	0.00
TRINITY_DN5768_c0_g1_i12	0.00	0.00	1.23	0.00	1.00	0.00	0.00	1.00	0.00
TRINITY_DN2465_c0_g2_i1	39.99	4.00	23.00	10.00	18.29	6.00	29.99	30.18	9.27
TRINITY_DN4623_c0_g1_i17	77.09	23.77	70.63	68.77	172.31	184.56	131.27	122.01	74.16
TRINITY_DN15912_c0_g1_i1	2.33	0.00	0.00	0.00	0.00	0.00	0.00	0.00	0.00
TRINITY_DN77558_c0_g1_i1	0.00	0.00	0.00	0.00	1.00	0.00	0.00	0.00	0.00
TRINITY_DN84515_c0_g1_i1	0.00	0.00	0.00	0.00	0.00	0.00	0.00	0.00	2.00
TRINITY_DN2511_c1_g2_i3	1.00	2.00	2.00	5.00	6.00	3.00	3.00	7.00	1.00
TRINITY_DN115909_c0_g1_i1	0.00	0.00	0.00	0.00	1.00	0.00	2.00	1.00	0.00
TRINITY_DN101384_c0_g1_i1	0.00	0.00	2.00	0.00	0.00	1.00	0.00	0.00	3.00
TRINITY_DN21647_c0_g1_i3	0.00	0.00	0.00	0.00	6.00	0.00	0.00	4.00	0.00
TRINITY_DN129490_c0_g1_i1	2.00	0.00	0.00	0.00	0.00	0.00	4.00	0.00	1.00
TRINITY_DN2080_c0_g1_i3	30.34	5.51	0.00	47.71	41.82	0.00	40.55	30.74	0.00
TRINITY_DN13178_c1_g1_i1	1.00	0.00	0.00	0.00	0.00	0.00	0.00	0.00	0.00
TRINITY_DN83560_c0_g1_i1	0.00	0.00	2.00	0.00	0.00	0.00	0.00	0.00	0.00
TRINITY_DN4819_c0_g1_i16	5.18	0.00	32.00	2.67	8.13	34.00	63.51	2.59	56.00
TRINITY_DN105097_c0_g1_i1	0.00	0.00	0.00	0.00	0.00	0.00	1.00	0.00	0.00
TRINITY_DN98550_c0_g1_i1	0.00	0.00	1.00	0.00	1.00	0.00	0.00	0.00	0.00
TRINITY_DN4617_c0_g1_i9	9.72	0.00	6.94	10.42	8.08	15.19	19.56	3.26	3.34
TRINITY_DN1283_c1_g1_i3	8.00	1.00	0.00	5.78	1.00	1.00	17.43	0.00	0.00
TRINITY_DN29819_c0_g1_i1	1.00	0.00	1.00	0.00	0.00	0.00	1.00	0.00	0.00
TRINITY_DN6322_c0_g1_i3	3.48	0.00	0.00	4.40	3.00	4.32	6.65	1.00	0.00
TRINITY_DN58391_c0_g1_i1	0.00	0.00	1.00	0.00	0.00	0.00	0.00	0.00	0.00
TRINITY_DN635_c1_g1_i2	3.00	0.00	0.00	1.00	0.00	0.00	0.00	0.00	0.00
TRINITY_DN2459_c0_g1_i10	17.59	5.73	0.00	15.01	4.40	3.39	23.36	0.00	0.00
TRINITY_DN33903_c0_g1_i2	3.00	0.00	0.00	0.00	1.00	0.00	2.00	0.00	0.00
TRINITY_DN14653_c0_g1_i8	0.00	0.00	6.20	4.00	0.00	1.46	0.00	0.00	1.36
TRINITY_DN11391_c0_g1_i1	3.00	0.00	0.00	2.00	2.00	2.00	7.00	0.00	2.00
TRINITY_DN14727_c1_g1_i1	0.00	0.00	0.00	0.00	1.00	0.00	0.00	0.00	0.00
TRINITY_DN1596_c0_g1_i30	31.86	33.06	27.70	26.70	106.70	124.25	80.04	136.76	49.00
TRINITY_DN43204_c0_g1_i1	0.00	0.00	0.00	0.00	0.00	0.00	0.00	2.00	0.00
TRINITY_DN124300_c0_g1_i1	0.00	0.00	0.00	0.00	1.00	0.00	1.00	0.00	0.00
TRINITY_DN97397_c0_g1_i1	0.00	0.00	0.00	0.00	2.00	0.00	0.00	1.00	0.00
TRINITY_DN8163_c0_g1_i1	2.00	0.00	0.00	0.00	1.00	0.00	3.00	1.00	0.00
TRINITY_DN13146_c0_g1_i6	1.00	0.00	3.00	0.00	5.54	2.00	6.00	0.00	1.00
TRINITY_DN48843_c0_g1_i1	0.00	0.00	1.00	1.00	0.00	0.00	4.00	2.00	1.00
TRINITY_DN57338_c0_g1_i1	1.00	0.00	0.00	0.00	2.00	0.00	0.00	2.00	0.00
TRINITY_DN14006_c0_g1_i1	1.00	0.00	0.00	0.00	0.00	0.00	3.00	0.00	0.00
TRINITY_DN120460_c0_g1_i1	0.00	0.00	0.00	0.00	0.00	5.00	0.00	0.00	0.00
TRINITY_DN111265_c0_g1_i1	0.00	0.00	0.00	1.00	0.00	0.00	1.00	0.00	0.00
TRINITY_DN61005_c0_g1_i1	1.00	0.00	0.00	0.00	0.00	2.00	0.00	0.00	0.00
TRINITY_DN12477_c0_g1_i4	4.74	0.00	0.87	0.00	0.00	5.00	1.00	0.00	0.00
TRINITY_DN46391_c1_g4_i1	0.00	0.00	0.00	0.00	1.00	1.00	0.00	0.00	0.00
TRINITY_DN30103_c0_g4_i1	0.00	1.00	0.00	2.00	4.00	0.00	4.00	0.25	0.00
TRINITY_DN27612_c0_g1_i1	0.00	0.00	0.00	0.00	0.00	1.00	0.00	0.00	0.00
TRINITY_DN8989_c0_g1_i13	0.00	0.00	5.41	29.00	0.00	70.81	46.55	0.00	0.00
TRINITY_DN15246_c2_g1_i1	0.00	2.00	0.00	0.00	0.00	0.00	0.00	2.00	0.00
TRINITY_DN1691_c0_g1_i46	0.00	0.00	0.00	0.00	1.00	0.00	1.00	0.00	0.00
TRINITY_DN121818_c0_g1_i1	0.00	0.00	2.00	0.00	0.00	0.00	0.00	0.00	0.00
TRINITY_DN102395_c0_g1_i1	3.00	0.00	1.00	2.00	14.00	1.00	2.00	3.00	0.00
TRINITY_DN7097_c1_g1_i2	0.00	0.00	0.00	0.00	0.00	0.00	0.00	0.00	0.00
TRINITY_DN10798_c1_g3_i1	0.00	0.00	0.00	0.00	0.00	0.00	0.00	0.00	2.00
TRINITY_DN8819_c0_g1_i9	0.00	0.71	0.00	0.00	0.00	0.00	0.00	0.00	1.84
TRINITY_DN84906_c0_g1_i1	0.00	0.00	0.00	0.00	0.00	1.00	1.00	0.00	0.00
TRINITY_DN53224_c0_g1_i1	0.00	0.00	0.00	0.00	0.00	0.00	0.00	0.00	0.00
TRINITY_DN61765_c0_g1_i1	0.00	0.00	0.00	0.00	0.00	0.00	1.00	0.00	0.00
TRINITY_DN14766_c0_g1_i1	0.00	0.00	0.00	0.00	0.00	4.00	0.00	0.00	2.00
TRINITY_DN118342_c0_g1_i1	0.00	0.00	0.00	0.00	0.00	1.00	1.00	0.00	0.00
TRINITY_DN80617_c0_g1_i1	0.00	0.00	0.00	0.00	0.00	0.00	0.00	0.00	0.00
TRINITY_DN78374_c0_g1_i1	0.00	1.00	0.00	0.00	6.00	0.00	0.00	0.00	0.00
TRINITY_DN20920_c1_g3_i1	2.00	0.00	0.00	0.00	0.00	0.00	1.00	0.00	0.00
TRINITY_DN28520_c0_g2_i2	9.00	2.00	2.00	2.00	9.00	2.00	10.00	12.00	4.00
TRINITY_DN21334_c0_g1_i12	5.00	0.00	0.00	0.00	0.00	0.00	1.31	0.00	0.00
TRINITY_DN25567_c1_g1_i1	0.00	0.00	2.00	0.00	0.00	0.00	0.00	3.00	0.00
TRINITY_DN90453_c0_g1_i1	1.00	0.00	0.00	2.00	0.00	0.00	5.00	0.00	1.00
TRINITY_DN3122_c0_g1_i12	0.00	0.00	3.78	5.19	4.69	2.28	0.00	3.03	3.23
TRINITY_DN78720_c0_g1_i1	1.00	0.00	0.00	0.00	0.00	0.00	1.00	1.00	0.00
TRINITY_DN13739_c0_g1_i1	4.68	7.00	3.00	0.00	29.30	0.00	5.00	28.64	0.00
TRINITY_DN46171_c0_g1_i3	3.00	0.00	0.00	0.00	0.00	0.00	4.00	0.00	0.00
TRINITY_DN2817_c0_g1_i1	21.00	27.00	0.00	23.00	130.00	106.00	54.00	77.00	0.00
TRINITY_DN56223_c0_g1_i2	2.00	0.00	0.00	1.00	0.00	0.00	4.00	0.00	0.00
TRINITY_DN6553_c0_g1_i35	1.90	0.00	5.18	0.00	0.00	0.00	0.00	6.96	0.00
TRINITY_DN39798_c0_g1_i2	1.00	0.00	0.00	0.00	0.00	0.00	1.00	0.00	0.00
TRINITY_DN7566_c0_g1_i1	14.00	0.00	7.00	1.00	0.00	4.00	30.00	0.00	4.00
TRINITY_DN63824_c0_g1_i1	0.00	0.00	0.00	0.00	1.00	0.00	0.00	0.00	0.00
TRINITY_DN14915_c0_g1_i2	0.00	0.00	0.00	0.28	0.00	0.16	0.00	0.34	0.00
TRINITY_DN27932_c1_g1_i1	0.00	0.00	0.00	0.00	1.00	0.00	0.00	1.00	1.00
TRINITY_DN74057_c0_g1_i1	0.00	0.00	0.00	0.00	0.00	0.00	1.00	0.00	0.00
TRINITY_DN33024_c0_g2_i1	0.00	0.00	0.00	0.00	1.00	0.00	2.00	1.00	0.00
TRINITY_DN11393_c0_g1_i1	0.00	1.00	0.00	0.00	3.00	1.00	0.00	0.00	0.00
TRINITY_DN4380_c0_g1_i3	0.00	0.00	2.48	0.00	3.68	12.99	0.00	6.32	1.00
TRINITY_DN21464_c0_g2_i2	0.00	0.00	0.00	0.00	0.00	0.00	0.00	0.00	0.00
TRINITY_DN102544_c0_g1_i1	2.00	0.00	0.00	3.00	0.00	0.00	4.00	0.00	0.00
TRINITY_DN17289_c0_g1_i3	5.00	2.96	0.00	11.57	3.48	0.00	0.00	13.00	3.11
TRINITY_DN95268_c0_g1_i1	0.00	0.00	0.00	0.00	0.00	0.00	0.00	0.00	1.00
TRINITY_DN46203_c0_g1_i2	1.00	0.00	0.00	0.00	2.00	0.00	0.00	2.00	0.00
TRINITY_DN474_c0_g1_i20	9.00	0.00	3.00	47.00	0.00	10.05	53.78	0.00	7.00
TRINITY_DN76137_c0_g1_i1	1.00	0.00	0.00	1.00	0.00	0.00	2.00	0.00	0.00
TRINITY_DN736_c0_g1_i1	36.00	3.00	5.00	64.00	3.00	9.00	542.00	39.00	454.00
TRINITY_DN7829_c0_g1_i2	0.00	0.00	0.00	0.00	0.00	0.00	1.04	0.00	0.00
TRINITY_DN22457_c0_g1_i1	0.00	0.00	0.00	0.00	0.00	2.00	0.00	0.00	0.00
TRINITY_DN123655_c0_g1_i1	0.00	0.00	0.00	0.00	0.00	0.00	0.00	0.00	0.00
TRINITY_DN20868_c0_g1_i7	2.75	1.00	2.41	0.00	12.28	5.86	7.89	11.30	0.00
TRINITY_DN10340_c0_g1_i6	6.00	0.00	0.00	11.00	11.84	0.00	18.00	12.41	0.00
TRINITY_DN46696_c2_g1_i1	0.00	0.00	1.00	0.00	0.00	0.00	0.00	0.00	0.00
TRINITY_DN132348_c0_g1_i1	0.00	0.00	0.00	0.00	2.00	0.00	0.00	0.00	0.00
TRINITY_DN57430_c0_g1_i1	0.00	0.00	0.00	0.00	0.00	1.00	0.00	0.00	0.00
TRINITY_DN36904_c0_g1_i1	0.00	0.00	0.00	2.00	1.95	0.00	1.00	0.00	0.00
TRINITY_DN95690_c0_g1_i1	0.00	0.00	0.00	0.00	0.00	0.00	1.00	0.00	0.00
TRINITY_DN19464_c0_g1_i9	0.00	0.00	0.00	0.00	0.00	0.00	0.00	0.00	0.00
TRINITY_DN130054_c0_g1_i1	0.00	0.00	0.00	0.00	1.00	3.00	0.00	0.00	0.00
TRINITY_DN28795_c0_g1_i5	3.00	1.00	0.00	0.00	1.00	0.00	0.00	0.00	0.00
TRINITY_DN2722_c1_g1_i1	0.00	1.00	0.00	0.00	0.00	0.00	1.00	0.00	0.00
TRINITY_DN68104_c0_g1_i2	2.00	0.00	0.00	0.00	1.00	1.00	0.00	0.00	3.00
TRINITY_DN75631_c0_g1_i1	5.00	1.00	0.00	11.00	2.00	0.00	14.00	2.00	0.00
TRINITY_DN55980_c0_g1_i1	0.00	1.00	0.00	0.00	1.00	0.00	0.00	0.00	0.00
TRINITY_DN79004_c0_g1_i1	0.00	0.00	0.00	2.00	0.00	1.00	0.00	0.00	2.00
TRINITY_DN36024_c0_g1_i14	0.00	0.00	0.00	0.00	3.56	2.00	2.23	0.00	3.66
TRINITY_DN48848_c7_g1_i1	0.00	0.00	0.00	0.00	0.00	0.00	0.00	0.00	0.00
TRINITY_DN18713_c3_g1_i1	0.00	0.00	0.00	0.00	1.00	0.00	0.00	0.00	0.00
TRINITY_DN61197_c0_g1_i1	0.00	0.00	0.00	0.00	2.00	0.00	0.00	0.00	0.00
TRINITY_DN11874_c0_g1_i3	0.00	0.00	1.00	0.00	1.00	0.00	0.00	0.00	0.00
TRINITY_DN45509_c0_g1_i1	2.00	0.00	0.00	0.00	0.00	0.00	0.00	0.00	0.00
TRINITY_DN125861_c0_g1_i1	0.00	0.00	3.00	2.00	0.00	2.00	0.00	0.00	3.00
TRINITY_DN81663_c0_g1_i1	0.00	0.00	0.00	0.00	0.00	0.00	0.00	0.00	2.00
TRINITY_DN72626_c0_g1_i1	1.00	0.00	0.00	0.00	2.00	0.00	2.00	1.00	0.00
TRINITY_DN111437_c0_g1_i1	0.00	0.00	2.00	0.00	0.00	0.00	0.00	0.00	0.00
TRINITY_DN18953_c3_g1_i4	0.00	0.00	0.00	0.00	0.00	2.00	0.00	0.00	0.00
TRINITY_DN1305_c0_g1_i3	15.07	0.00	6.11	36.37	0.00	53.94	38.00	9.19	3.00
TRINITY_DN10915_c0_g1_i12	0.00	0.00	1.00	0.00	1.00	4.00	1.95	5.00	10.00
TRINITY_DN78497_c0_g1_i1	2.00	0.00	0.00	0.00	1.00	0.00	0.00	0.00	0.00
TRINITY_DN123809_c0_g1_i1	0.00	0.00	0.00	0.00	0.00	0.00	2.00	0.00	0.00
TRINITY_DN5999_c2_g1_i1	0.00	1.00	0.00	0.00	2.00	0.00	0.00	0.00	0.00
TRINITY_DN79764_c0_g1_i1	0.00	0.00	0.00	0.00	2.00	0.00	0.00	0.00	0.00
TRINITY_DN12958_c0_g1_i1	5.00	0.00	0.00	1.00	1.00	0.00	2.00	3.00	0.00
TRINITY_DN14398_c1_g1_i1	0.00	0.00	0.00	0.00	0.00	3.00	0.00	2.17	4.00
TRINITY_DN5851_c0_g2_i1	0.00	1.00	0.00	1.00	9.00	1.00	0.00	0.00	1.00
TRINITY_DN97728_c0_g1_i1	0.00	0.00	0.00	0.00	0.00	0.00	1.00	0.00	1.00
TRINITY_DN21252_c0_g1_i1	0.00	0.00	0.00	0.00	1.00	0.00	0.00	5.00	0.00
TRINITY_DN127593_c0_g1_i1	0.00	0.00	0.00	0.00	2.00	0.00	0.00	0.00	0.00
TRINITY_DN102766_c0_g1_i1	0.00	0.00	0.00	0.00	0.00	0.00	0.00	0.00	0.00
TRINITY_DN25772_c0_g1_i1	0.00	0.00	3.00	1.00	5.00	6.00	0.00	0.00	6.00
TRINITY_DN40014_c3_g1_i1	0.00	0.00	0.00	0.00	0.00	0.00	2.00	0.00	0.00
TRINITY_DN2982_c0_g1_i10	4.29	4.60	3.00	8.42	11.22	6.56	8.40	2.96	2.08
TRINITY_DN29073_c5_g1_i1	0.00	0.00	0.00	0.00	1.00	0.00	0.00	0.00	0.00
TRINITY_DN26511_c3_g1_i1	1.00	0.00	1.00	0.00	1.00	1.00	2.00	1.00	1.00
TRINITY_DN104018_c0_g1_i1	2.00	0.00	0.00	0.00	0.00	0.00	0.00	2.00	0.00
TRINITY_DN94635_c0_g1_i1	0.00	0.00	0.00	0.00	0.00	0.00	0.00	0.00	0.00
TRINITY_DN288_c0_g1_i2	7.66	5.52	0.00	13.75	27.34	0.00	10.74	25.75	3.28
TRINITY_DN62774_c0_g1_i1	0.00	0.00	0.00	1.00	0.00	0.00	0.00	0.00	0.00
TRINITY_DN125742_c0_g1_i1	1.00	0.00	0.00	0.00	0.00	0.00	0.00	0.00	0.00
TRINITY_DN20204_c0_g1_i1	0.00	0.00	6.00	0.00	0.00	5.00	0.00	0.00	6.00
TRINITY_DN80624_c0_g1_i1	0.00	0.00	0.00	0.00	0.00	0.00	0.00	0.00	0.00
TRINITY_DN17833_c0_g1_i25	0.00	1.00	1.00	2.00	0.00	1.00	2.00	2.00	0.00
TRINITY_DN97474_c0_g1_i1	0.00	0.00	0.00	0.00	0.00	0.00	0.00	0.00	0.00
TRINITY_DN12718_c0_g1_i4	5.90	0.00	0.00	0.00	0.00	0.00	7.07	0.00	0.00
TRINITY_DN53217_c0_g1_i1	0.00	0.00	0.00	0.00	0.00	0.00	0.00	0.00	0.00
TRINITY_DN76076_c0_g1_i1	0.00	2.00	0.00	0.00	0.00	0.00	0.00	0.00	0.00
TRINITY_DN85970_c0_g1_i1	0.00	0.00	0.00	0.00	0.00	0.00	0.00	2.00	0.00
TRINITY_DN41702_c0_g2_i1	0.00	0.00	1.00	0.00	3.00	0.00	1.00	0.00	0.00
TRINITY_DN59476_c0_g2_i1	0.00	0.00	0.00	0.00	1.00	0.00	0.00	1.00	0.00
TRINITY_DN9217_c1_g2_i5	3.00	1.00	7.00	0.00	7.00	1.00	8.00	6.00	9.00
TRINITY_DN4163_c0_g1_i6	39.00	18.79	26.38	55.00	157.39	33.74	103.79	104.00	50.70
TRINITY_DN56331_c0_g1_i1	0.00	0.00	0.00	0.00	0.00	0.00	0.00	0.00	0.00
TRINITY_DN8698_c0_g2_i1	0.00	0.00	0.00	0.00	3.00	0.00	0.00	5.00	0.00
[truncated: 197,212 more rows]
