# Supplementary material for: The venom and telopodal defence systems of the centipede Lithobius forficatus are functionally convergent serial homologues
Source: BMC Biol. 2024 Jun 13;22:135. doi: 10.1186/s12915-024-01925-x (PMC11170834; doi:10.1186/s12915-024-01925-x)
Supplement: Supplementary file 7 — Additional file 7. Compressed archive containing matrices of median-centered fpkm values for each differentially expressed sub-cluster, as well as fasta files with transcripts belonging to each sub-cluster. [file 12915_2024_1925_MOESM7_ESM.zip]

Archive with 9 entries (9 files):
- subcluster_1_log2_medianCentered_fpkm.matrix
- __MACOSX/._subcluster_1_log2_medianCentered_fpkm.matrix
- subcluster_1.fa
- subcluster_2_log2_medianCentered_fpkm.matrix
- subcluster_2.fa
- subcluster_3_log2_medianCentered_fpkm.matrix
- subcluster_3.fa
- subcluster_4_log2_medianCentered_fpkm.matrix
- subcluster_4.fa
