# Supplementary material for: The venom and telopodal defence systems of the centipede Lithobius forficatus are functionally convergent serial homologues
Source: BMC Biol. 2024 Jun 13;22:135. doi: 10.1186/s12915-024-01925-x (PMC11170834; doi:10.1186/s12915-024-01925-x)
Supplement: Supplementary file 7 — Additional file 7. Compressed archive containing matrices of median-centered fpkm values for each differentially expressed sub-cluster, as well as fasta files with transcripts belonging to each sub-cluster. [file 12915_2024_1925_MOESM7_ESM.zip › subcluster_1_log2_medianCentered_fpkm.matrix]

Venom_Gland_rep1	Venom_Gland_rep2	Venom_Gland_rep3	Front_Legs_rep3	Front_Legs_rep1	Front_Legs_rep2	Ultimate_Legs_rep2	Ultimate_Legs_rep1	Ultimate_Legs_rep3
TRINITY_DN85_c0_g1_i2	5.67259499534564	4.53853528084104	2.58219029284053	-2.13222009483787	-2.13222009483787	-2.13222009483787	-2.13222009483787	-2.13222009483787	-2.13222009483787
TRINITY_DN41_c0_g1_i2	4.6277422839644	4.8800910530874	4.11126120393465	-2.26984909016441	-2.26984909016441	-2.26984909016441	-2.26984909016441	-2.26984909016441	-2.26984909016441
TRINITY_DN1184_c0_g1_i6	2.87136626324355	2.27437837105159	4.45668988199703	-1.78964219191702	-1.38801172533228	-1.05585402329183	-1.78964219191702	-1.78964219191702	-1.78964219191702
TRINITY_DN2138_c0_g1_i1	2.85393589759852	5.01618253174543	3.20823860905055	-1.84639283973242	-1.84639283973242	-1.84639283973242	-1.84639283973242	-1.84639283973242	-1.84639283973242
TRINITY_DN901_c0_g1_i11	4.15826002041801	5.86306133800373	3.00751989254343	-2.17147354182753	-2.17147354182753	-2.17147354182753	-2.17147354182753	-2.17147354182753	-2.17147354182753
TRINITY_DN2359_c0_g2_i5	5.46212309664208	4.75147172350441	4.0224268117118	-2.37267027197638	-2.37267027197638	-2.37267027197638	-2.37267027197638	-2.37267027197638	-2.37267027197638
TRINITY_DN5257_c0_g1_i4	4.78393979470667	3.32607382677312	2.80026930143868	-1.81838048715308	-1.81838048715308	-1.81838048715308	-1.81838048715308	-1.81838048715308	-1.81838048715308
TRINITY_DN1051_c0_g1_i24	5.37757545915343	2.82381842612815	1.91197045143767	-1.68556072278654	-1.68556072278654	-1.68556072278654	-1.68556072278654	-1.68556072278654	-1.68556072278654
TRINITY_DN605_c0_g1_i2	4.7125064276467	3.26790934169611	3.74431839538746	-1.95412236078838	-1.95412236078838	-1.95412236078838	-1.95412236078838	-1.95412236078838	-1.95412236078838
TRINITY_DN934_c0_g1_i6	4.83775855474182	2.09959729813866	5.47065306847869	-2.06800148689319	-2.06800148689319	-2.06800148689319	-2.06800148689319	-2.06800148689319	-2.06800148689319
TRINITY_DN569_c0_g1_i13	4.53744133785265	1.2534804662805	2.39339689903637	-1.36405311719492	-1.36405311719492	-1.36405311719492	-1.36405311719492	-1.36405311719492	-1.36405311719492
TRINITY_DN65_c1_g1_i2	2.88999119685163	1.36299089583858	4.51303048625829	-1.4475313052977	-0.362983914409647	-1.01425576017857	-2.33534115934052	-1.36728405184327	-2.2386163878788
TRINITY_DN2502_c0_g1_i5	2.0359163287315	3.51660917873016	3.62549754409886	-2.13809632502008	0.691299256947221	-3.10747708996168	-1.69009711398866	-1.57291740535337	-1.36073437418395
TRINITY_DN1391_c0_g1_i10	4.17487628273985	4.64756632071694	4.0152472335504	-1.58727093919705	-2.39545002296852	-2.39545002296852	-1.66861880593603	-2.39545002296852	-2.39545002296852
TRINITY_DN1577_c0_g1_i8	7.72327494018829	6.02694880186299	5.85363373182601	-3.38537757622681	-3.38537757622681	-3.38537757622681	-3.38537757622681	-3.38537757622681	-2.67696959274322
TRINITY_DN8647_c0_g1_i9	3.58486692576792	4.5509505548481	2.27355553079194	-1.73489550190133	-1.73489550190133	-1.73489550190133	-1.73489550190133	-1.73489550190133	-1.73489550190133
TRINITY_DN7241_c0_g1_i9	5.34312976321166	3.3474587667738	2.55081707132045	-1.87356760021765	-1.87356760021765	-1.87356760021765	-1.87356760021765	-1.87356760021765	-1.87356760021765
TRINITY_DN901_c1_g1_i17	5.96192403967819	6.19255675501241	4.51302308853307	-2.77791731387061	-2.77791731387061	-2.77791731387061	-2.77791731387061	-2.77791731387061	-2.77791731387061
TRINITY_DN41_c0_g2_i3	5.04790863466193	3.53280051613251	3.58439303619001	-2.02751703116407	-2.02751703116407	-2.02751703116407	-2.02751703116407	-2.02751703116407	-2.02751703116407
TRINITY_DN2577_c0_g1_i1	4.2615956306051	4.18170482619264	2.6937946285476	-1.85618251422422	-1.85618251422422	-1.85618251422422	-1.85618251422422	-1.85618251422422	-1.85618251422422
TRINITY_DN1932_c0_g1_i4	5.4140512588517	4.47780132683507	3.77266797751708	-2.27742009386731	-2.27742009386731	-2.27742009386731	-2.27742009386731	-2.27742009386731	-2.27742009386731
TRINITY_DN1970_c0_g1_i10	4.65444751747653	2.02095727831512	3.4393608560203	-1.68579427530199	-1.68579427530199	-1.68579427530199	-1.68579427530199	-1.68579427530199	-1.68579427530199
TRINITY_DN9704_c0_g1_i1	3.55327712851575	3.81775948620632	2.83663812564035	-1.70127912339374	-1.70127912339374	-1.70127912339374	-1.70127912339374	-1.70127912339374	-1.70127912339374
TRINITY_DN7653_c0_g1_i4	4.13799597237971	0.624932573724196	2.09594662164965	-1.14314586129226	-1.14314586129226	-1.14314586129226	-1.14314586129226	-1.14314586129226	-1.14314586129226
TRINITY_DN41_c3_g1_i11	4.35862763298444	3.96180380755003	3.15265815083126	-1.91218159856095	-1.91218159856095	-1.91218159856095	-1.91218159856095	-1.91218159856095	-1.91218159856095
TRINITY_DN53_c0_g1_i8	4.91094760787814	4.72832451284702	7.2827954342418	-0.790876344584984	-3.2262382420764	-3.2262382420764	-3.2262382420764	-3.2262382420764	-3.2262382420764
TRINITY_DN3005_c0_g1_i29	2.21201394288582	1.64930642441179	1.20808591608039	-0.868473179051216	-0.868473179051216	-0.868473179051216	-0.72704038812192	-0.868473179051216	-0.868473179051216
TRINITY_DN496_c0_g1_i2	5.25031046573335	1.99679904415911	2.97393088068415	-2.50991713521523	-2.50991713521523	-1.70503752696056	0.551340635687716	-1.53759209365808	-2.50991713521523
TRINITY_DN15405_c0_g1_i1	4.74783634413852	5.37761269221038	3.48965254903717	-2.26918359756435	-2.26918359756435	-2.26918359756435	-2.26918359756435	-2.26918359756435	-2.26918359756435
TRINITY_DN569_c0_g1_i6	4.79790467216938	2.40177960270319	2.03176637810807	-1.53857510883011	-1.53857510883011	-1.53857510883011	-1.53857510883011	-1.53857510883011	-1.53857510883011
TRINITY_DN901_c1_g1_i11	4.71941111052201	5.23053325892898	3.90957739449612	-2.30992029399119	-2.30992029399119	-2.30992029399119	-2.30992029399119	-2.30992029399119	-2.30992029399119
TRINITY_DN927_c0_g1_i3	2.80577071255353	5.34695479705136	0.647925074975428	-1.46677509743005	-1.46677509743005	-1.46677509743005	-1.46677509743005	-1.46677509743005	-1.46677509743005
TRINITY_DN1365_c0_g1_i7	4.39634256787316	5.2002078890756	3.46269162619789	-0.746263280284454	-2.46259576057244	-2.46259576057244	-2.46259576057244	-2.46259576057244	-2.46259576057244
TRINITY_DN24388_c0_g1_i1	3.94464862442343	2.77602968298291	3.02637117219855	-1.62450824660082	-1.62450824660082	-1.62450824660082	-1.62450824660082	-1.62450824660082	-1.62450824660082
TRINITY_DN544_c0_g1_i1	3.4972081180607	1.93710734619723	5.11963221852379	0.516469144987791	-2.71864517538857	-0.195836126215244	-2.71864517538857	-2.71864517538857	-2.71864517538857
TRINITY_DN41_c1_g1_i3	4.50551398732116	4.82419617240871	3.82776710518605	-2.19291287748599	-2.19291287748599	-2.19291287748599	-2.19291287748599	-2.19291287748599	-2.19291287748599
TRINITY_DN901_c1_g1_i10	4.40495063268047	5.10601926166218	3.24237299346409	-2.12555714796779	-2.12555714796779	-2.12555714796779	-2.12555714796779	-2.12555714796779	-2.12555714796779
TRINITY_DN901_c0_g1_i1	4.84384010723191	6.12655789090639	4.15614922190471	-2.5210912033405	-2.5210912033405	-2.5210912033405	-2.5210912033405	-2.5210912033405	-2.5210912033405
TRINITY_DN8647_c0_g1_i8	2.72551304990258	1.59463363911578	2.35322372506221	-1.11222840234676	-1.11222840234676	-1.11222840234676	-1.11222840234676	-1.11222840234676	-1.11222840234676
TRINITY_DN2592_c0_g1_i5	4.25681943071689	3.21686974249271	3.10047715596109	-1.88838927621833	-1.88838927621833	-1.88838927621833	-1.13221994807903	-1.88838927621833	-1.88838927621833
TRINITY_DN439_c0_g1_i6	4.81276163115185	2.32738685573062	4.2951776126794	-1.90588768326031	-1.90588768326031	-1.90588768326031	-1.90588768326031	-1.90588768326031	-1.90588768326031
TRINITY_DN6852_c0_g1_i1	3.53839544627402	4.33429036237591	5.6429054424016	-2.44992568098235	-2.44992568098235	-1.26596284613976	-2.44992568098235	-2.44992568098235	-2.44992568098235
TRINITY_DN596_c0_g2_i4	4.8297418538883	5.28643591731456	4.56176657887308	-3.25159777356364	-2.40119837679339	-1.85215320897418	-2.65896134495706	-2.43684229075377	-2.07719135503389
TRINITY_DN41_c1_g1_i1	5.34012398345615	4.71187334936367	4.96343504184929	-2.50257206244485	-2.50257206244485	-2.50257206244485	-2.50257206244485	-2.50257206244485	-2.50257206244485
TRINITY_DN27538_c0_g1_i2	4.40421433157015	4.32307787183827	2.6373921670098	-1.89411406173637	-1.89411406173637	-1.89411406173637	-1.89411406173637	-1.89411406173637	-1.89411406173637
TRINITY_DN1536_c0_g1_i15	2.7366122340452	3.18355987358099	1.56069894462975	-1.40776050024677	-0.44206855102207	-1.40776050024677	-1.40776050024677	-1.40776050024677	-1.40776050024677
TRINITY_DN245_c0_g1_i2	2.20558051781492	2.9568652232511	3.79635299238309	-2.04925629240895	-2.1514234449207	-0.96107192324115	-1.46325170048918	0.810672828973075	-3.14446820136221
TRINITY_DN981_c0_g1_i11	4.99679675395961	3.07265970545947	1.14637641521776	-1.53597214577281	-1.53597214577281	-1.53597214577281	-1.53597214577281	-1.53597214577281	-1.53597214577281
TRINITY_DN927_c0_g1_i7	4.306578157868	2.55432684656306	1.46990979229448	-1.38846913278759	-1.38846913278759	-1.38846913278759	-1.38846913278759	-1.38846913278759	-1.38846913278759
TRINITY_DN1751_c0_g1_i8	2.79210850825562	2.78191152998922	2.14498792039966	-1.28650132644075	-1.28650132644075	-1.28650132644075	-1.28650132644075	-1.28650132644075	-1.28650132644075
TRINITY_DN1577_c0_g1_i4	7.64352937840416	4.54209157415605	6.62818972902404	-3.13563511359738	-3.13563511359738	-3.13563511359738	-3.13563511359738	-3.13563511359738	-3.13563511359738
TRINITY_DN41_c0_g2_i4	5.81766140875185	4.65441718520947	3.90142415738397	-2.39558379189088	-2.39558379189088	-2.39558379189088	-2.39558379189088	-2.39558379189088	-2.39558379189088
TRINITY_DN357_c0_g1_i7	5.25234044692098	4.7729092714148	4.80578023292593	-2.56018344891447	-2.56018344891447	-2.56018344891447	-2.56018344891447	-2.56018344891447	-2.03011270668938
TRINITY_DN5748_c0_g1_i1	3.0312252052079	1.80774350188615	1.15622626905559	-0.999199162691608	-0.999199162691608	-0.999199162691608	-0.999199162691608	-0.999199162691608	-0.999199162691608
TRINITY_DN2200_c0_g1_i1	2.12201786715125	4.81824952842712	2.24228569577643	-2.00594551097233	-0.939684068703606	-2.00594551097233	-1.24977618283303	-0.975256306901187	-2.00594551097233
TRINITY_DN4230_c0_g1_i5	5.2310314132453	3.58210126622516	3.5120933077299	-2.05420433120006	-2.05420433120006	-2.05420433120006	-2.05420433120006	-2.05420433120006	-2.05420433120006
TRINITY_DN2185_c0_g1_i2	5.27006398961339	6.07659753825694	4.6161013257299	-2.66046047560004	-2.66046047560004	-2.66046047560004	-2.66046047560004	-2.66046047560004	-2.66046047560004
TRINITY_DN668_c0_g1_i9	4.33947722682859	3.50656227209322	4.22695007781335	-3.99847910974585	-1.32288897011342	-1.47767973534066	-0.946237128564707	-0.329225523224681	-3.99847910974585
TRINITY_DN1182_c0_g1_i15	6.01958773138912	1.76240944567859	4.17287116184154	-1.99247805648488	-1.99247805648488	-1.99247805648488	-1.99247805648488	-1.99247805648488	-1.99247805648488
TRINITY_DN7653_c1_g1_i8	2.64228346020346	0.814812814476448	2.49815637080703	-0.992542107581156	-0.992542107581156	-0.992542107581156	-0.992542107581156	-0.992542107581156	-0.992542107581156
TRINITY_DN23068_c0_g1_i1	4.2698451805526	4.22883569131337	2.68535513224001	-1.86400600068433	-1.86400600068433	-1.86400600068433	-1.86400600068433	-1.86400600068433	-1.86400600068433
TRINITY_DN9772_c0_g1_i15	4.34077839732639	3.74965008596466	3.53437115589181	-1.93746660653048	-1.93746660653048	-1.93746660653048	-1.93746660653048	-1.93746660653048	-1.93746660653048
TRINITY_DN2138_c0_g1_i13	3.50027665024697	2.97092003344252	2.17265410162093	-1.44064179755174	-1.44064179755174	-1.44064179755174	-1.44064179755174	-1.44064179755174	-1.44064179755174
TRINITY_DN1182_c0_g1_i10	5.55658143872598	4.72376002946508	3.68532681771974	-2.46340396145345	-2.46340396145345	-2.46340396145345	-2.46340396145345	-1.64864847864357	-2.46340396145345
TRINITY_DN2359_c0_g1_i5	5.45479452877831	4.00972809669396	4.53009029410007	-2.33243548659539	-2.33243548659539	-2.33243548659539	-2.33243548659539	-2.33243548659539	-2.33243548659539
TRINITY_DN1043_c0_g1_i3	4.61950362745024	6.46468760775475	5.06128678420915	-2.77198916253048	-2.28553220676175	-2.77198916253048	-2.77198916253048	-2.77198916253048	-2.77198916253048
TRINITY_DN5562_c0_g1_i6	2.20012060915364	2.51348445639719	1.8341282417349	-1.42046580129824	-0.439343811503926	-1.42046580129824	-1.42046580129824	-1.02869808134224	-0.818294010544858
TRINITY_DN4122_c0_g1_i12	3.62890203234371	3.67632064554222	0.622775730965972	-1.32133306814198	-1.32133306814198	-1.32133306814198	-1.32133306814198	-1.32133306814198	-1.32133306814198
TRINITY_DN1809_c0_g2_i1	4.01581451365027	0.973718433259333	0.913415658077027	-0.983824767497772	-0.983824767497772	-0.983824767497772	-0.983824767497772	-0.983824767497772	-0.983824767497772
TRINITY_DN1944_c0_g1_i1	3.08725740181492	4.12070288014526	2.84912630209973	-1.74147571733599	-1.74147571733599	-1.74147571733599	-1.74147571733599	-1.34970799737999	-1.74147571733599
TRINITY_DN10507_c0_g1_i1	3.3658384707575	3.61562485115448	2.33639911807238	-1.55297707333073	-1.55297707333073	-1.55297707333073	-1.55297707333073	-1.55297707333073	-1.55297707333073
TRINITY_DN548_c0_g1_i3	2.91083614926813	3.61685402776841	5.29510310617482	-3.3274539342395	-3.3274539342395	-0.916027688513036	-1.29147819057437	-1.73960892498522	-1.22077061065973
TRINITY_DN7460_c0_g1_i13	2.92818675790931	2.97357249714312	2.76432580896063	-1.44434751066884	-1.44434751066884	-1.44434751066884	-1.44434751066884	-1.44434751066884	-1.44434751066884
TRINITY_DN569_c0_g1_i63	2.56497316768362	2.60661160326758	2.99286411101108	-1.36074148032705	-1.36074148032705	-1.36074148032705	-1.36074148032705	-1.36074148032705	-1.36074148032705
TRINITY_DN2138_c0_g1_i17	3.01540268580411	4.11767855616719	0.53144641262812	-1.3892279984135	-1.3892279984135	-1.3892279984135	-1.3892279984135	-1.3892279984135	-0.718387662531936
TRINITY_DN639_c0_g1_i4	4.78652924205102	3.03380439146404	3.50280664659105	-2.77550139371643	-1.07759130807962	-3.04320297682739	-1.91198971301629	-1.40806086587376	-1.10679402259262
TRINITY_DN554_c0_g1_i3	2.8975751851429	4.84933992525143	2.14388917953571	-1.69667476251445	-1.69667476251445	-1.69667476251445	-1.69667476251445	-1.69667476251445	-1.40743047735781
TRINITY_DN2150_c0_g1_i10	4.47104498023721	3.84454440596297	3.00799078156815	-1.88726336129472	-1.88726336129472	-1.88726336129472	-1.88726336129472	-1.88726336129472	-1.88726336129472
TRINITY_DN927_c0_g1_i2	4.71161024537082	5.51491004090542	3.03007933856181	-2.20943327080634	-2.20943327080634	-2.20943327080634	-2.20943327080634	-2.20943327080634	-2.20943327080634
TRINITY_DN255_c1_g1_i2	3.34871901419188	4.64687311412856	2.36349243587178	-1.72651409403204	-1.72651409403204	-1.72651409403204	-1.72651409403204	-1.72651409403204	-1.72651409403204
TRINITY_DN544_c0_g2_i4	3.75650073724058	2.16975828889854	5.64095998806275	-2.74867565292834	-1.64837074713265	-1.01228725222488	-2.74867565292834	-0.660534056059322	-2.74867565292834
TRINITY_DN1158_c0_g1_i1	5.74021964879232	4.19645285037288	4.86254284498241	-2.46653589069127	-2.46653589069127	-2.46653589069127	-2.46653589069127	-2.46653589069127	-2.46653589069127
TRINITY_DN981_c0_g1_i6	4.17673793533229	3.61654811907757	1.76999221353362	-1.59387971132391	-1.59387971132391	-1.59387971132391	-1.59387971132391	-1.59387971132391	-1.59387971132391
TRINITY_DN700_c0_g1_i20	5.4453551484047	3.41164944799724	3.23429002354971	-3.03356409110916	-1.74372962593165	-3.03356409110916	-3.03356409110916	-0.681370553364124	-0.565502167328418
TRINITY_DN6852_c0_g1_i2	5.12881907882022	5.35293460713116	6.87294686337318	-1.03420384085918	-3.26409934169308	-3.26409934169308	-3.26409934169308	-3.26409934169308	-3.26409934169308
TRINITY_DN4644_c0_g1_i1	3.95151287712846	4.63175304389277	2.75723159089451	-1.89008291865262	-1.89008291865262	-1.89008291865262	-1.89008291865262	-1.89008291865262	-1.89008291865262
TRINITY_DN53_c0_g1_i22	-0.865763301383802	5.28776726180784	6.2737284360773	-1.78262206608356	-1.78262206608356	-1.78262206608356	-1.78262206608356	-1.78262206608356	-1.78262206608356
TRINITY_DN2629_c0_g1_i1	2.67195306358425	4.54282407528958	2.59125647244932	-2.23142269597115	-2.23142269597115	-0.926327685304448	-0.910071794546529	-2.23142269597115	-1.27536604355874
TRINITY_DN1199_c0_g1_i5	4.85932387457226	4.77931261881865	3.00946958636638	-2.10801767995955	-2.10801767995955	-2.10801767995955	-2.10801767995955	-2.10801767995955	-2.10801767995955
TRINITY_DN4975_c0_g1_i15	5.41218073198389	2.2571782910781	4.83350554897673	-1.30778118499543	-2.84631934862524	-1.61427263527513	-2.84631934862524	-1.04185270589246	-2.84631934862524
TRINITY_DN21_c0_g2_i1	4.18105263709853	3.08954194001831	2.85698770075192	-1.68793037964479	-1.68793037964479	-1.68793037964479	-1.68793037964479	-1.68793037964479	-1.68793037964479
TRINITY_DN2905_c0_g1_i1	4.79326720603603	2.47415336906259	4.25186305618953	-0.543705969486943	-1.88284082040107	-2.50602336047014	-2.51096918307494	-3.51427584287889	-0.561468454976157
TRINITY_DN58922_c0_g1_i7	3.30758711084989	2.57198708368451	4.52683447557345	-4.46448328132675	-2.19126580822325	-0.798181153153655	-0.74529984084496	0.256944066084001	-2.46412265264324
TRINITY_DN934_c0_g1_i3	4.55952389339645	3.61664877808226	2.34659448895556	-1.75379452673905	-1.75379452673905	-1.75379452673905	-1.75379452673905	-1.75379452673905	-1.75379452673905
TRINITY_DN935_c0_g1_i16	7.0514436849756	2.84667110849826	3.50631611447661	-2.23407181799174	-2.23407181799174	-2.23407181799174	-2.23407181799174	-2.23407181799174	-2.23407181799174
TRINITY_DN4230_c0_g1_i8	4.79241190358232	1.21839595671454	2.78645519366875	-1.53113831095472	-1.53113831095472	-1.53113831095472	-1.141571499192	-1.53113831095472	-1.53113831095472
TRINITY_DN2138_c0_g1_i19	3.37548631184883	3.99492457302047	2.07808184695186	-1.57474878863686	-1.57474878863686	-1.57474878863686	-1.57474878863686	-1.57474878863686	-1.57474878863686
TRINITY_DN2438_c0_g1_i4	4.20319545477418	3.23582382162769	3.27879237583124	-2.24453858135555	-1.79113751068525	-2.93082481141156	-1.31125726503747	-1.17253722477261	-1.26751625897067
TRINITY_DN1970_c0_g1_i1	3.77686774829351	2.97789440421121	2.12383112809379	-1.47976554676642	-1.47976554676642	-1.47976554676642	-1.47976554676642	-1.47976554676642	-1.47976554676642
