# Supplementary material for: The venom and telopodal defence systems of the centipede Lithobius forficatus are functionally convergent serial homologues
Source: BMC Biol. 2024 Jun 13;22:135. doi: 10.1186/s12915-024-01925-x (PMC11170834; doi:10.1186/s12915-024-01925-x)
Supplement: Supplementary file 7 — Additional file 7. Compressed archive containing matrices of median-centered fpkm values for each differentially expressed sub-cluster, as well as fasta files with transcripts belonging to each sub-cluster. [file 12915_2024_1925_MOESM7_ESM.zip › subcluster_1.fa]

>TRINITY_DN4975_c0_g1_i15
GGAAAAGGAAATTACGGGATAAACAATCAAACGAGCCAGTTACATAAATTTGACCAGTGT
TGGATGCTAGGTAGTGAGTGGATTATTCCGACCACGTTGTAGGCTACCTCCCAACCTCAG
ATAATGAATCACTCGTTGCTCGTCGTATTGGCCGTCTCGATTTTCGCCTGTGGCGTTTGG
GCTCAAGAGGGAACCGACACCTGCTTTGACCAAGAAAAAGTAAACTCAACCGTCCAGGAA
TGTGCGCAGAATAAACCAAAAGGAAGACCTCCCCCACGTGGCGCCAGTTCAGAAGGCCAT
GGTGGTCCCAGAGGTTCTGGTCGACCCAGAGGACCCCCTCCTGGTGGCCGCGGTCCTGGT
GGACCTGGAGGTCGCCCTGATATGATGTGCTATCTCGATACCATGACTGGGACTGATGGA
CCATTCAATTCCCTGGATTTCGACACAATAAAAACTAGATTGGCTACCGTAGTCATTCCA
GAAAAACTAGATACTGTCAACGCCGCTGTCGACGACTGTAAAACAAACACAAAGTTCGAA
GACTATGTTGACTGCTACAGCACACAACTACAAACGAATTGTGGTAAAGGGTTGCCCCTT
CCTCCCCGTCGGCATCAAGAAGGCGGAGAAGCATAAGCCGGATCCTAAATGTTTCTAATG
ATTCTGGTGGAAACATTTTAAAAACTGGAAAATGAACTTTCCTGAGTACATTAAACAAAA
CTATTTTTTGTGCAATGTAAATATTGTAACAGAAATGTTAAATAAAATATACACCAAGCG
ACATATATATTTCTCTCCAATTCTTCTTGTGTTCCTTCTTCTAGGAATGAATGACAGCGT
TTGACGCCAATAGACACTACAAATTATGCACTCACCCCATTCTTCACTCTTCAAG
>TRINITY_DN245_c0_g1_i2
TCGGCAACTCTTCCATCAGGGCTCACACAATCGAATCATGTTGGCCTCACAGTGCATCGT
TGTGGTTTTAGTTGTGGTGGTGTCTGTATGTGTTCATTATGCGGACAGTGAGAGTTGCTT
CGATGAAACAAAGGCCCAAACCGACTTTAATGAACCTGTGGCTACATGTAAAGAAGAGCT
CAAAATGCCCCCAGGACCACCAAAGAGATTCCGTCCTAAACCAATGATGGAATTAGGCAA
GTGCGTTCTTGGAAAAAAAGATAGCTTAAACGCTGAAGGATTGCCAGATAAGGCCAAAGT
GAGAGAATTAATCAAGCCTTATATCTTAACTCAGTACCAAGACACTGTTCTCAAGACTTA
CGATGACTGTATGCCGGAAAAAAGCTCAGAGGAATCAGCCAAAGTTGCAATGGGATGTGT
CATGATGGGATACAAGGCTTGGGGTTGTGAGCCGGCTCCTGGATTCAAAATGCCAAGCTT
CCCAGGATTGTAAATAATACAAAATGAAGAACTAACGTTTGTGATTCCGGCTTTGTTTCC
AAAAATAATTGTACATCAGCAATAAACTGTTTCATCAACGATATCAAAAAAAAAAAA
>TRINITY_DN255_c1_g1_i2
TAGTGAGTCGAGCTGAATTGTGGTATCAGATTCCATTCATCATGTACTACACAGCTCTCC
TCTTCACCCTTGGAGCCCTCGTTTCCTGGGTTCAAGGTTGCCAATACGCCAAGTATTCAC
CTGAACATACTATGTGTGTCTTTAAAGGCAAAGGATGCACCCTTCTGAGCGAAGGAGTGA
CGCCAAAGCAAATCAAAGTGATCGTAGACGTGCATAATAAACTGAGAAGCCAAGTTGCAA
CCGGTAAAGCTGGTCAACCATCCGCAGCCAACATGAAGCAGATGGCTTGGGATCCCGAAC
TGGCGACGATTGCACAAACTTGGACGAATCAATGCAAAACAGGACATGACCCACAAGGCG
AATGGGGGGAAAGAAGACGAACTGAAAAATACGAATGGGTCGGCCAAAATTTTGGTATGT
TGGGATCCAGCGCGCCCACCAATCAGGCGGACTTGGAAACTCATATTAAGAATTGGTACA
AGGAAATTGAGAATATGGAAAAGAGCTACGTTTCATCATACCCTTTCTCGTCACCAAAGA
TTATTGGCCACTACACACAGGTGGTTTGGGGAGAGACGGACAAAGTTGGCTGTGGGCTGA
TATCTTTCAAGGACGGTAAATGGTATAAAACACACCTGATTTGTAACTATGGACCAGGAG
GGAACATGCCAGAAGACAAAATGTACGAACAGGGTCCAGCCTGCTCCAAGTGTTCTGGAG
GCTGCTCTAAACAATACGAAGGGCTTTGTCTTTAACCAAGGACATCAGCATGAAAATCAT
CCTTCCACTAAACTGGGACCGAACCTTAGAAACCATATCAAATAAAATAAAATGTTTACT
TTATCTTTTCTACCTCATTGTTGGTACCAATTTGGTTGAACTTAATGTAGAAAAATGAAG
AAATAAAAGGAATAAAAATAATAATTTCAAAAAAAAAAAC
>TRINITY_DN1536_c0_g1_i15
TTCTAGTCGTAGGTCCCGAAGTACAAGCTCTCCATTGTTATCATGAAAGTGGTCTTCGTT
CTGGTGGCGGCAGCCATCTTGGAATGTGTTGCAGCCTCTGGGATCGTGTGTTACTACCCG
AACTGGACAACTTACAGACCAGGGGATGGCAAGTATGAACCAAGTGATATCGATCCTGCA
CTCTGCACGCAAGTCATCTACGCCTTCGCTGTTTTGGACGCTGGGACGCTACTGATGAAG
TCACATGACCCCCAAGTGGATCTCGAAGACAACGGAGGAAGAGGTTACTACAAGAAGGTA
ACCGGACTGAAGAAGACTAACCCTAACCTCAAAGTTCTTCTGGCCATTGGAGGGTGGACT
GACAGCCATGAAGGTGACAAATACTCGCGAATGGTAGCTGATGCAGGACGAAGAGCCAAA
TTCATCAGTGATGCTAAGCAATACATCAAGAAATTCAACTTCGATGGACTCGATCTTGAC
TGGGAATATCCTGGAGCCGGAGACAAAGCCAACTTCGCCACTTTTGTTAAGGAACTGACT
ACTGCTTTCCATGCAGACAACCTCTTAGTCACAATAGCAGTGGCCGCTGCTGGTTGGCAA
ACTGAAATTTCTTACGACATTCCTTCTCTTTCTCGGGATTTGGATCAAGTCCACTTGATG
GCGTATGACTACCACGGTTCTTGGGAATCCAACGTTAACCACCATGCACCACTTTATTCT
AACGATCAACTCAACGATGATACAACTGTCAAGCTGTGGCTTCAACAGGGTGCTCCAGCC
AAAAAGCTCTTCCTCGGCATGCCCATGTATGGCAAAGGCTGGACATTGGCTAATCCAGGA
CAAACAGCCGTTGGCTCAGCCGGAAGAGGGCCATCGAGTGCAGGAAAATTCACGGGAGAA
GGCGGAAATCTGGCTTATTATGAGATTTGCAGCAAAGGCTGGAAAGTTGTGCAAGACCCA
AGTGGTAAGATGGGACCCTATGCCACTGGAGAGGGACAATGGGTTGGTTACGATGATCCA
GCTATGATAAAGAAAAAGAGTGAATATGTCAAGAGCAAAGGCCTTGGAGGTGCCATGATT
TGGGATTTGGCTCAGGACGACTTTAAAGGAAAATTCTGCAATCAAGGACGCTACCCACTT
CTTACTGCCATCAAATCTACACTTATTGGAGGGGGAGGAAGTACTGGTGGTGGCACTGGA
ACTGGAGGCGGAACTGGAACTGGAGGTGGAACCGGAACTGGAACTGGAGGCGGAACCGGA
ACTGGAGGTGGAACCGGAACTGGAACTGGAGGCGGAACAGGAACTGGAGGTGGAACTGGA
ACTGGAGGCGGAACTGGAACTGGCGGTGGATCAGGAGGTGAAGTTTCCTGCTCTGCTGAT
GGATTCTTTGTTCATCCAACTGACTGCAATAAATACATTCGCTGCGTTGGAGGACAAAAA
ACAGTCAACTCTTGCGCTCCCGGCCTGCAGTATAACCCCGAATGCAGCTGTTGTGACTGG
CCAAAGGGAAGATGCTAAGATAGCATTTTACTGCAATTACTCTGATGCGTAACAATAAAA
AAAAATTTTGTTGTTTATTTTTAATATTGTGTATGGTACTAAAAAGATTCAAATAAAATA
TTCTTATTTAAAAAAAA
>TRINITY_DN1577_c0_g1_i4
GGAGAATCGTCTCAAGTCTGACTGAAAACATCGAGAGCTGGAGTTCCAATGGACTTTGGG
TCAGTCCAAAGTGTGACTCAACCTTCCTTCAATACGTCCTTTTTTCTCCTCCACCTATAT
CATGACCAGCAAGACACACTTCAGTCATTCCATTCCGTTCTTCCTTCGGATCACCATCAC
CAGTTCCAACTTCAACAACAATGACTTTTCTTCGCCAATCCCTTTTGGTCATTTTGGTGA
CGTGTGCAGCCTTGTGCCCCCCTCCCACGCATGCCCAGGGGACAGATGACCCCACGGCCG
TGATTCGCCAAGGAATCAAAGCGGCCGCGGCCAAGTTCTTGACCGAAGTGCAGAAACACC
TGAAAGGAACGCTGATTGAGTCGCTGGGCATCACGTCGAAGATTCCCGATTGGCACCGCA
AACTGGACGAGCAGGTGGACTCCATCACTGTGGACACATGGGAGACTGTCCAGCCCAAAC
TGAAGGAGATGGTCGACAAGGCCATCAACTACGTGACGTCACTGGAGAAGCGAGTGGATA
CACTCAGCACCCTGCTAGTGGACCAGTTTTTGAATAACGCCAAAGCCCAGCTGAAGACGG
CGCTGTCAGCAGCCAAGGTGTCTCTCGGCCAATTGCTGCAGGAGGTGAACAAGCACGCCC
GCAAACAAGGATAGATAGAAATGAGTAGAAATTAATGTAATCAATTGAAGTTCTTATTGT
AAGAAACATAGAATGTTGAGACGATTTTGTAGTACTGATGTACTACTTGATT
>TRINITY_DN1577_c0_g1_i8
GGAGAATCGTCTCAAGTCTGACTGAAAACATCGAGAGCTGGAGTTCCAATGGACTTTGGG
TCAGTCCAAAGTGTGACTCAACCTTCCTTCAATACGTCCTTTTTTCTCCTCCACCTATAT
CATGACCAGCAAGACACACTTCAGTCATTCCATTCCGTTCTTCCTTCGGATCACCATCAC
CAGTTCCAACTTCAACAACAATGACTTTTCTTCGCCAATCCCTTTTGGTCATTTTGGTGA
CGTGTGCAGCCTTGTGCCCCCCTCCCACGCATGCCCAGGGGACAGATGACCCCACGGCCG
TGATTCGCCAAGGAATCAAAGCGGCCGCGGCCAAGTTCTTGACCGAAGTGCAGAAACACC
TGAAAGGAACGCTGATTGAGTCGCTGGGCATCACGTCGAAGATTCCCGATTGGCACCGCA
AACTGGACGAGCAGGTGGACTCCATCACTGTGGACACATGGGAGACTGTCCAGCCCAAAC
TGAAGGAGATGGTCGACAAGGCCATCAACTACGTGACGTCACTGGAGAAGCGAGTGGATA
CACTCACCACCCTGGTAGTGGACCAGTTTTTGAATAACGCCAAAGCCCAGCTGAAGACGG
CGCTGTCAGCAGCCAAGGTGTCTCTCGGCCAATTGCTGCAGGAGGTGAACAAGCACGCCC
GCAAACAAGGATAGATAGAAATGATTAGAAAAGCGAAGACATTTGCAATTCTTAATGTAA
TCAATTTAAGTTGAATAAAAATCTTTGTTCCTCAAAAAAAAAAAAAAAAT
>TRINITY_DN6852_c0_g1_i1
TCAGTACTTGTAACTTGCTTTACTGTTTCCTACGAAGCGCACCTCACTTCAACCATGAAA
GTCCTGGTCTGTCTTGCTTTCCTTCTGGCTGCAGCCGTAGCACAGAAATGCACCGATGAA
GGGCTCGTTAAAAAAGATTTCAAACCGCTCATCGACTGCTGCAAGGATTCTCTAAAAGAG
GAACTTGAAAACCTCGACAATGAAACAAGACGTGAAAAAATGGGCGAGTGTTTAATGAAG
AAACAAGACTTGCTGACTGATGACGGCAAATTGAAGTACGAGAAATACAGGAAGGATTCA
GACAAATACTTAACTGAAGATATGAAAACTAAAGTATATGAAGCCATGGATAAAGTCTGG
GACGAAAATAAGGATAATTCTGCAGCTTTCTTCAAGAAACTCCACGAAGCATTGACAACG
CTGTGCCCAGAAGACAAATGGGAATGCGAAGAAGCTATGTAAAATCGTTACGTGTTGTAC
TCTGAAGAGTTTTAAAAACTTTGAAATTGTAAACTGTGACCAAATAAATTTTAGTTGAAC
TATTCGGAGTCCTTTTTGACCTCTTTACGTTTTTGGGCAACGTATTTTTCTTGGTGATTC
GGGAACCCTACTAAAGGTTTCAAAGTGTCTTAACAAATAAAAATTTACAAAAAAACATGC
CTTGGTTTCACCTTTCCTTCTAATATATGCGACTGATTCGCGTCGGCTGTTTGCACTTCA
TCACCAAATTCACCAAAATCTCAAACATTTGCAGAACCCCAAAACCAAAATACAGACCCA
GCGTACCACCGATGTCAGAAAGGAGTTTTATAAAACTGTACGCTTGTTCTTCTTGGAGCA
CTAAAATACGGTTGTCAGGAATGGTGACTGAGATGACCTGCGACTCGTCAAAAATCGGGA
TTTTGTCTGGAATCCGTTTTATGTTGGAGTACCAAAT
>TRINITY_DN6852_c0_g1_i2
TCAGTACTTGTAACTTGCTTTACTGTTTCCTACGAAGCATCACTCACTTCAACCATGAAA
GTCTTGGTCTGTCTTGCTTTCCTTCTGGCTGCAGCCGTAGCACAGAAATGCACCGATGAA
GGGCTCGTTAAAAAAGATTTCAAACCGCTCATCGACTGCTGCAAGGATTCTCTAAAAGAG
GAACTTGAAAACCTCGACAATGAAACAAGACGTGAAAAAATGGGCGAGTGTTTAATGAAG
AAACAGGACTTGCTGATGGATGACGGCAAATTGAACTACGAGAAGTACAGGAAGGATTCA
GACAAATACTTAACTGAAGATATGAAAACTAAAGTATATGAAGCCATGGATAAAGTCTGG
GACGAAAATAAGGATAATTCTGCAGCTTTCTTCAAGAAACTCCACGAAGCATTGACAACG
CTGTGCCCAGAAGACAAATGGGAATGCGAAGAAGCTATGTAAAATCGTTACGTGATGTAC
TCTGAAGAGGTTTAAATAGTTTGAAATTATTGTAACTATGAGCAAATAAATTTTAGTTGA
AATTCGGAAAAAAAAAAA
>TRINITY_DN8647_c0_g1_i8
TGTCCAGACGAACACGCTAGTCGTACAAGAGTTTGTTGGCCATCATGAAAACAGCCCAAC
TGTACGTGCTCGGTGTTGTTTTGTTCGTCGTACTGCTCATTGTCGAAGGTCATGAAGACC
CTTTGAATCAGAAGAAGAAGACCAAGGGGGGGAAGAAGAAGAAGGGGAAGGGACCACCAG
ACCCCGGTTTCAAAAAACTTGCTGTCCGCGATGGTCCAATCCAATTGACGATGTTGAAAT
ACGACCCTCGTAACCCTCAAGCGACTCCAGCGAAGGTGGGCTTGAATATTGCTGAGAATG
AAAGGGCAAATATGGAAAGAGACATGAGAGATATGTTGGTCAATCGCATTCCCGACGAGA
CCGTTCGCAACTTCGACGAAGATATTTCCATGCTGGCCAAAGCCTTGGCAAAGCTGCGTG
TATTCGGCGGTGGTTCACCGAAGGTCGTAAGTGTCAACGGTTCGGACCCAAGTATCCCTC
ATCGTGTGTTTAACAAGTATAAGGTAAAGGCAGAAGTAGTAAGTCAGCACTCCAACGATC
CCATGTTCACGCCACCCAAACCGACGACAGTCGTCACCAAATGGGTCCACAACCACCTTC
TAGCCAACAGCACCGAATCGGTCATCTCGGAAGAGGTAACTCGAAAAACCTCCACGTCCA
CGTCAATGACGTCGACCGTTGGTGGCAGCGTGACCGCTTCCATGTCCATCAACTTCTGGG
TGGCTTCCGCCTCTGCTTCCGTTTCCGTAGGTGGCTCCTTCTCGACCACAAGCACGACAG
AACAGGAAGACGTCAAAACCTTTATGCTGCAAGACACCATCACCGTTTCTCCCAATTCTT
CCGCCAAAGTAGTCTGGAACATCATGGAACGTTCCATGAAACTGACGTGGGACGCTGATC
TGAAAATCCAAGGGTACTTTGCACTCAAGACGCAGAATAACGATTTGTACTTTGTGCCCG
TCACCCTCCTTCCCTACTTCATTCCTACATACGAACGTACCGATAAGGCAGATATAATCG
TCACTACCATCTCCGGGGTCATGAAGTCGCAACAGGGTACTGAATCAACAGTGACTACCA
TCGATTTTCCGCTCCAGGTCCAAGACCGTCACATCGACGCATGCAATGATGGAATGACGA
TAGATAAGGCTCTTAAAAAGAAGGGATAAAAGCTCTTATTAATGCTGATCCTGGAAGAAA
TTACTTGCAACAAAACTTGTCCAGTTTAACGCATCACCTTCAATGACGAGGAACCACAGT
CTCCACAAAGGTGATGCGTTAAACTGAACCAAGAACCCATATACTGTATTTAATAACAAA
ACTTGTCAAATAAAGCACAGAATATTATTCTACCTGTAAAAATTGCATTAGACATAATAA
AATAAAACTTACAAGCAGTATCGTTAATCTTATTTCTCATTAAGGTTTTTGGGTCTACAA
AATAATAAATGTGTG
>TRINITY_DN8647_c0_g1_i9
TGTCCAGACGAACACGCTAGTCGTACAAGAGTTTGTTGGCCATCATGAAAACAGCCCAAC
TGTACGTGCTCGGTGTTGTTTTGTTCGTCGTACTGCTCATTGTCGAAGGTCATGAAGACC
CTTTGAATCAGAAGAAGAAGACCAAGGGGGGGAAGAAGAAGAAGGGGAAGGGACCACCAG
ACCCCGGTTTCAAAAAACTTGCTGTCCGCGATGGTCCAATCCAATTGACGATGTTGAAAT
ACGACCCTCGTAACCCTCAAGCGACTCCAGCGAAGGTGGGCTTGAATATTGCTGAGAATG
AAAGGGCAAATATGGAAAGAGACATGAGAGATATGTTGGTCAATCGCATTCCCGACGAGA
CCGTTCGCAACTTCGACGAAGATATTTCCATGCTGGCCAAAGCCTTGGCAAAGCTGCGTG
TATTCGGCGGTGGTTCACCGAAGGTCGTAAGTGTCAACGGTTCGGACCCAAGTATCCCTC
ATCGTGTGTTTAACAAGTATAAGGTAAAGGCAGAAGTAGTAAGTCAGCACTCCAACGATC
CCATGTTCACGCCACCCAAACCGACGACAGTCGTCACCAAATGGGTCCACAACCACCTTC
TAGCCAACAGCACCGAATCGGTCATCTCGGAAGAGGTAACTCGAAAAACCTCCACGTCCA
CGTCAATGACGTCGACCGTTGGTGGCAGCGTGACCGCTTCCATGTCCATCAACTTCTGGG
TGGCTTCCGCCTCTGCTTCCGTTTCCGTAGGTGGCTCCTTCTCGACCACAAGCACGACAG
AACAGGAAGACGTCAAAACCTTTATGCTGCAAGACACCATCACCGTTTCTCCCAATTCTT
CCGCCAAAGTAGTCTGGAACATCATGGAACGTTCCATGAAACTGACGTGGGACGCTGATC
TGAAAATCCAAGGGTACTTTGCACTCAAGACGCAGAATAACGATTTGTACTTTGTGCCCG
TCACCCTCCTTCCCTACTTCATTCCTACATACGAACGTACCGATAAGGCAGATATAATCG
TCACTACCATCTCCGGGGTCATGAAGTCGCAACAGGGTACTGAATCGACAGTGACAACAA
TCGATTTTCCGCTCCAGGTCCAAGACCGTCACATCGACGCATGCAATGATGGAATGACGA
TAGATAAGGCTCTTAAAAAGAAGGGGTAAAAGCTGTTGTTGATGCTGATGATGGAAGAAA
TTACTTGTAACAAAACTTGTCAAATAAAGCACAGAATATTATTATCTACCTGTAAAAATT
GCATTAGACATAATAAAATAAAACTTACAAGCAGTATCGTTAATCTTATTTCTCATTAAG
GTTTTTGGGTCTACAAAATAATAAATGTGTG
>TRINITY_DN1809_c0_g2_i1
TGAGGTAGCAGCATAGAAGTGGTACGCTTGCTCCAAACCTCAACATGAAGCTTCGCCTTC
CATTTTCCATTGCCATTTGGCTGAGCTTGATCCTCGTCATTCCTTCAAAACATGTACGGC
ACAATGAGGCTCTGGAGATGCAACGTACGGAGGAGAAGATGGCAGAAGAGAAGATGCTAC
ATGAAGTGACGTCACAGCAAAGAACGACCCAAGAACGAATGACGTCAGAGAAAGAGGGGC
GGAATGCGTCAAACGTGGAAGAAAGAGCACTTGTATCCAGTGAAAAAGCCACAAAGTATG
CAAAGGACAAGGCAGGTGAATTTGGGGCCCTCATAACATCAAGCGTAGACGCCGGGATCA
AACTCTACAAAATTGACTACAGCCAACCCGCTGGGGATATCGCTTGGCAAGTAGCTGATG
CCGTTGTCCCAATGATAGCAGCCGCCTTAGCTTTCATTCCCGGATTTGGACCAATCATCA
GCGGCGTATTCTCAGGTGTGTGGAGTGTAGTATCTGCCATTTGGGGTCCGAAAGAAGAAA
ACCCAATGGAAAAGATGATCAAGGACATGGCTGACACCCTGAGGAAAGAAATGGACGAGA
AATTAAGTAATATAATTAAACTGGGTATATACGGGGAGATCTCCAGGAATACCTACATCT
GCAATAAATACGATCGCGTTTCCCAGTTGTTCGCCGATAAATTCAACAAAAGCGAACCCC
TCGAGCGTCACGACGCAATCAACCTTAGAATGTATCTTAACGACTGTGACAATTTTTTGA
AGGACACTGCAGAGGCATTTGTATATGACAACTACGCAGACGTTCTATGGGTCCCAAGTG
CGATTACTACTACTGCTAGACTGGGTTTCTTAGCAGAAATCACTAAAAATGGACATTTGA
TGGGACTAACCGCAGAAGCAGTTGCAATCTATGTCCTAGAACTAAAAACTGACACAAAAA
GACAATTTAATTTTTACGTGAAAGGTCAGAGAAATCAAAACTCTGGCATTTTGAAAAACC
CAAAGATTGCATCAACTCGTACAGGTGGACAGAAGGACAACTACCTAAAAGATGTCACCG
CAGTCGAAAAGGCGGCCTGCGCGATGCAAAATCAGCTATTTTATTTTGATGCCGAATTGT
ATCCTTATGGAATGCCAACCATATTAAACAACACAGACATGTTTCCGGACATAAACATGA
CAAATTACTACAAGCCAAACGAAAAGGGTGTTAGTGTTAGTGTCAAACATGTCCAGATAT
TCTTCAACGTTACCAATGGCAAGTTCCCAGGCGTCTTGCCAGAACGGGCTGAACCCTACG
CTGCAATGGAATTTATGAACTGCTTTCTTGGACCCATGTATCTGAAATCTCCAGATACCT
TTTGGTTTAACTTTTACCCAATGCTTGCCAAACAGAAATATTCCTACGAATTTCGGGTAA
TTCTAATTCAGACACTTAATAATACCGACTATGTACCAATCCTCACTCCGTTTATGAAAA
AGAACAGGAACTATGATAAAAAACATAAAAAGTATACAGAAGTCCTCAAGGCATTCCGTA
ACCTTCGGGATCCTAATACTCATGGCAAAACGTTCCTAAATATCGAGTTTGTTAACAAAC
ATCACGAAAGGTTTAACCAAAGTCAGAAGTTAATAGAAATATCGGCTATGATTCCCTGGA
AAAAGTGTCCATATCCCGTATCCTCTGCACGCAGGGTTACCTGCGAGCTGTATGACAACG
GACTGCCGGGGACCTTTCAAATTTTTTCTGCTGGAACCTTCAATCACAATAAGGAAAACC
TCGTCGACTTGATGGGTATAGATGAACTTCCTAATAATGGGGGCTTCCTTGTAGGACTGG
AAATTATACTGCGTCCGTTTATTAAGTGATAAAGCAACAAATTTCACCACCTCTGTGCAA
CTATAAAGATCTTTCATTTAAAACCATCTGTTGCAAACAAAGACCTTGGAATACCTTAGT
AACATCTAGACGACGCATTGGCACTGCGATCACGGTTGCAAATTGAACCTGAAGCGGCCG
CCATTTTGGTGGCAGAAGCGAGTTGTTGATACTCGGCACATAGTGAAGTCGTGTGCATCG
TGTGCAGCTGTGAATTGTACAAACAGATTAGTCAAAAGATCAAATAATTAGTATAGGTTT
TTATCGGTAGGTTCAGAAAGTTCATTTGAATGGTGGCATCCAAGGTGGCATGCGCATGTG
GAAGAGTCCACTACCTACGAGGGAGGGAAGGAGATGAACCCTGGCTTACTATTCCACACT
CTAATGCCACTACAATGGTGGCGTTCTATTTGCAATTATTTACTTGGAACAGCCGCTACG
CAGTGGTAGGGGTTTGGTTACAACAGGTCGCTTTAAATGAAAGACCGTTAGTTGCACTGA
GGTGACTATAGACACCAATTTGACATTCTAACAAACACTGCAAACGATTAATCATGGTAA
AAGTAGTACGAAAACCCACAAGAGTGGAATATTTGGAATGGCCAAAAGTCTCACAAGAGT
GGGGTAACTACTGGAATTACAGATATAATTTAATGCACTAATTTAATGGCGAAGATTTGT
TTGTATTAATGTTGGTGCACATTTTGTTTTAATAACCCAACTTGTATGTTTGCAACCTAC
GCATTAAACAATTTGAAGCAGCAAAAAAAAAAAAA
>TRINITY_DN548_c0_g1_i3
TAAAGCTAACAACCGGATTGGATTTTACAAGTTTTCTCAATGTCTCGTAGTTTTCCAGTA
TAATATATATACACGCATTTGCGCCTCACTCTTTCCCTTACTTTCACCAAAACAGAGTCT
AGCACCATGAACGCCCTCTATGTGTTGGGATTCGTCTGCTTGGTTGCGTTGGCCATCAGC
GTTGACGGAGGTCGCGATGGAGGTCGGGATGGTCGTGGTGGCAGGCGGCCTGAAGGACGG
GACTTTGGACGTGAACGAGGGGATTATCCGGCCATCGTATCCCGTTTTGGCTCCTGCTTT
GATGCTGCCAAGTTCAAGGAAGAAGCTGCCAAGGCACCTGGCTGCGAAAACATAACAAGG
GAATCCGAAACTAGTTCACCTGCCTCTACCAGACCCACTAACCGACGTGGACCATATGGG
GGATCCATTAGAGATTCATGGAGCAGAAAGGTCTTTGCCATCAGATGCTTCGAAACAAAC
TTTAACATTAGAAGCGACAATAACGAAACCGTTGTTGCCAACGTAGTGCAAGCCATTAAC
GCTGTTGCCAAGCCTGAGAAAGCTTCAGAGATTGCCGATGCATTTAGAGGATGCGCTAAT
GGAACAGAAACTCTGGACAGACACCAGATGTATTCGACAATGTGGTGTTACGGCAGAGCT
CTCCGAGAGTTATGTCCATGGCAATTTCGTACCACCGCAGCCCCTGCTTAGTACTTAACT
AGCTCAAATCTTCAATGTTACGGATTTATAGGCCAATAAGTAGGTACTTTTATAACAATG
AAATGTATGCGAAGAATGCCTGATAAGCAGTGAAATGTAACATGCAATAAATATTTTGTT
GTGGTGGCAA
>TRINITY_DN569_c0_g1_i13
GCAATACAGTTTGGCCTAACAGACGCGTGTTACTGTTAGCCACTGATCATGACAGCAGCT
ATATTCCTCGTAGCGTTAGCGGTGGTCGTTGTTGTGTCGACGAAAGAAGACTCGTCTTGG
AATTCCAAATTCGTCGTTGCGAAAGAGCGGCTGACCGATGTCACGTTAAGGCACAATGAG
CTAGTCAAGAGCGCTGTTACCAGGCGACTGAAGCGAGCTCCATTCGGTGGACCTGGAAAT
CAAAATGGTGGAGGACCTGATGGACAAGGAGGCCCTGGAAATCAAAATGGTGGAGGACCT
GGTGGTCAAGGAGGCTCTGGAATGGGTGGTGGTCCAGGTGGTCGGGGAAATGGTGGTGGT
CCAGGTAGTCGGGGAAATGGTGGTGGGCAAGGCCAAGGTGGTGTTGGTAATGGTGGGGGC
CAAGGGCAAGGTGGTCTTGGTAATGGTGGTGGCCAAGGGCAAGGAGGTCGGGGAAACGGT
GGTGGACAAGGGCAAGGTGGTTTTAGTAATGGTGGTGGCCCTGGAAACGGTGGTGGAGCT
CAGGGTGGTTTTGGAAATGGTGGCCAGAATGGGGGTGGTCCTGGAAATGGTGGAGGATTC
CAAGGACCAGGTGGACAATCAGGGAATCAAAATGGTGAAGGGCAACAAGGACCTGGAGGA
TTTTAAGGACTGCAAACACATCCAATAGGGCTATTCGAATTTATTTCGTCCGGAACCTGA
GACCTTGACGAAAACTCACATTCATTAATTCATAATTTTGAAGCCGCAGGGAATAATCTA
GTAACCTATTCATAAAGAAAAGCTATTGAAACCATAGACTTAGTAAACATCAAAACTTGT
AAACTTGTAATTTTCCTTCAGCCTTTCTGTGTATAACTATTATACCTGTTTGTTTGAATG
CTGATTTGCAAACACGAATTTTTCAGTGACTGACAAAATGAGGTTGACATAAATGTTTTC
CTCTCCTAATCTGAAATTAATTGGCAAAAAATATGTAGCAATAAATTCGCTGTCTAAAAT
TAAAAAAAAAAAA
>TRINITY_DN569_c0_g1_i6
GCAATACAGTTTGGCCTAACAGACGCGTGTTACTGTTAGCCACTGATCATGACAGCAGCA
GCTATATTCCTCGTAGCGTTAGCGGTGGTCGTTGTTGTGTCGACGAAAGAAGACTCGTCT
TGGAATTCCAAATTCGTCGTTGCGAAAGAGCGGCTGACCGATGTCACGTCAAGACACACT
GAGCTAGTCAAGAGAGATGTTGCCAGGCGACTGAAGAGAGCTCCATTCGGTGGACCTGGA
AATCAAAATGGTGGAGGACCTGATGGACAAGGAGGCCCTGGAAATCAAAATGGTGGAGGA
CCTGATGGACAAGGAGGCCCTGGAAATCAAAATGGTGGAGGACCTGGTGGACAAGGAGGC
TCTGGAATGAGCGGTAGTCAAGGAGGCTTCGGAAATGACGGTGGTTCTACTGGTCAGGGA
AATGGTGGTGGTCCAGGTGGTCGGGGAAATGGTGGTGGTCCAGGTAGTCGGGGAAATGGT
GGTGGGCAAGGCCAAGGTGGTGTTGGTAATGGTGGGGGCCAAGGGCAAGGTGGTCTTGGT
AATGGTGGTGGCCAAGGGCAAGGAGGTCGGGGAAACGGTGGTGGACAAGGGCAAGGTGGT
TTTGGTAACAGTGGTGGTCAAGAGCAAGGTGGTTTTGGGAATAGTGGTGGTCCTGGAAAC
GGTGGTGGATCTCAGGGTGGTTTTGGAAATGGTGGCCAGAATGGGGGTGGTCCTGGAAAT
GGTGGAGGATTCCAAGGACCAGGTGGACAATCAGGGAATCAAAATGGTGAAGGGCAACAA
GGACCTGGAGGATTTTAAGGACTGGAAATACATCAAATGGGGCGTTACGAATTTATTTCG
TACGGAACTTGAGTCCTTGACGACAATTAACACTCATTCATTCACAGTTTTGAAGTCGCA
GGAAAGAAAAGCTATTGAAGCGATAGACTTAGTAAACATCTAAACTTGTAAACTTGTAAT
TTTCCTTTAGCCTTTCTGTGTATAGCCTATACTTGTTTGTATAAATTCTGATTTGCAAAC
ACGAATTTTTCAGTGACCATCAAAACGAGGTTAACATAAATATTTTCCTCTCCTAAACTG
AAATTAATTGGCCAAAAAAATGTTACAATAAATTCGCTGTCTAAAATTTAAAAAAAAAAA
>TRINITY_DN569_c0_g1_i63
GCAATACAGTTTGGCCTAACAGACGCGTGTTACTGTTAGCCACTGATCATGACAGCAGCT
ATATTCCTCGTAGCGTTAGCGGTGGTCGTTGTTGTGTCGACGAAAGAAGACTCGTCTTGG
AATTCCAAATTCGTCGTTGCGAAAGAGCGGCTGACCGATGTCACGTTAAGGCACAATGAG
CTAGTCAAGAGCGCTGTTACCAGGCGACTGAAGCGAGCTCCATTCGGTGGACCTGGAAAT
CAAAATGGTGGAGGACCTGGTGGACAAGGAGGCTCTGGAATGAGCGGTAGTCAAGGAGGC
TTCGGAAATGACGGTGGTTCTACTGGTCAGGGAAATGGTGGTGGTCCAGGTGGTCGGGGA
AATGGTGGTGGGCAAAGCCAAGGTGGTTCTGGTAATGGTGGTGGCCGAGGGCAAGGAGGT
CGGGGAAACGGTGGTGGACAAGGGCAAGGTGGTTTTAGTAATGGTGGTGGCCCTGGAAAC
GGTGGTGGAGCTCAGGGTGGTTTTGGAAATGGTGGCCAGAATGGGGGTGGTCCTGGAAAT
GGTGGAGGATTCCAAGGACCAGGTGGACAATCAGGGAATCAAAATGGTGAAGGGCAACAA
GGACCTGGAGGATTTTAAGGACTGCAAACACAACTAGGGCTATTCGAATTTATTCTTCAG
GAATTTGAGTCCTTGACGACAATTAACATTCATTCATTCACAATTTTGAAGCCGCAGGGA
ATAATCTAGTAACCTATTCATAAAGAAAAGCTATTGAAACCATAGACTTAGTTAACTTCA
AAAGTTGTAAACTTGTAATTTTCCTTTAGCCTTTCTGTGTATAACCAAGAATTTATAGAC
TCAGGAGAATTTGGGACTCTAGCATTCCCTGTTTACGCGTCCTGGGGAGTGAGGACATAG
TTCAGCT
>TRINITY_DN596_c0_g2_i4
TGGAAAAGACACTGACATTCAAAACTACCGAACTGACCACACTAGATTTTCCTTACTACC
TAACGTTATAAACCCAAACTAAAGCTTAATTTTAAAACCATGAATTTCACATTATTAACA
GTTTCTGCCTTTCTTGGAGTTTTCATCGTTCACAGTTTGGTTGCTGGCAGCGCACTGCCT
CAGGATAAAGGCTGCTTTGACGTCGGAACTCTCATGTCCCATGCCGTTTCAGTGGATGAA
TGCAAACACTTCTCGCCCGAAGACTTTGACCATCAAAAACCGCCAAAAGACATTGTGGAG
CTGTTGGAACAGGTGATCAAGAGTATAATTCATCGTATGGGTCAGCTGCTTCAATGCTTA
AACAAGAAGTTTGAAATCACAAACAAAGACAACGTCACGAATTACGAAAATCTGAAGGCC
TTTATGAAAACGGTTGCTAATGGGAATTACCAAACGGCATTGGTTGACATGGTGGAGGAA
TGCAGCAAGGAAAAGACAGACGCTGCTATTGGAGAATGTTTCAAGAACGGAGTTAATGAG
ATCTGTAACCCTACGGCGTCTACTACTCCAACCGTTTTACCGAGTACGTCTTCATGAAAA
AATACAAAATATTCCAGACAGAATAACGTCTCCGGCATTTGTAAGAATTCACTTAAAGTT
CGGATGGTTGTAGCAATTTTGTAAGACATAATAGGTTTGTTATAATGGCTCTTGTGAAAC
GTAACATTATTTCTAATAAAATTGACCAGTTGATTGCATCAAAAAAAAAA
>TRINITY_DN554_c0_g1_i3
TGACAAGCACAACATGGAAGTCTTGAAGTATTATTTTCTCTTTGCTGCTGGCGTGGCCTG
GGGATGTGCGTTCCGTCTTGAAAGTCAGGACTTTGATTTGCCCAGTGAAAGAGTGCATAT
TCGCTCCGTAAGTGAGCGTAGTGAAGACGGAAGTCGAACCCTCCATCTGTCTTCATTTGG
AGAAGACCACGTTTTAAGTCTAACGCCAACTGAAATCTTCACTTCAGATTTTAAATTAAT
CCAAGTCAACCACGACTCAAACGGAAACACTCAATTCGATGAGGTAGCAACGCACGAGCT
TGAAGAACCAAATGCAAGAGGGCAACTGTACGCAGTTAACGGTGGACAAGGTTCATTATA
CATCACTGAAGAAGATGGACTCCAAGCTGAAGGTATAATAAATGAGAAATTGCGGATCAC
ACCAAATGTTAAGGATTATCATGAAGATGGTTCATTAGCTCACACCGTTCATCAGATGCG
GCCATCAGATTACAATCACCACCAAGATTTTATAATACCCGAAGCTGGTCAAAACATTTT
CAAAGAAACCAAGAGTTCCGTACAAAATGCTGTCCCAGCCGAAGTTACGGTCGAAGTTCT
TGTTGTATTCGATTACGCCAATAGCAAACGCTTGGGCTTTGACAATGCTAAAATAAGAAA
ATACGTTGCCATTTTCTGGAGTCAGATTCATTACCGATACAGAGATACGTCCAAACCGAA
AATCAATATTGTTGTTTCTGGACTGCTCACATTCAACAAACCTGAAGCTGAGCCATTCAT
CTTTCAACACAGATACGGAAACGATCGAGTTGACAAGGAATGTTTATCGGCTTTCCGAGA
ATGGCTTGAGAAATCCAAAGCATCCTTGCCCAAACATGACGCAGCTCTAATACAATTGGG
ACTGAATTCTGGGACTATGGAAAGCGGCACGTGGGATGGTAGTTATGCAGGCTTGGCTTA
TGTTGGGACGGCATGCAACACAAATGGATACAATTCAGGATATGCAGAAGACATTGCCAT
CACATTTACAGGATTTAATGGAGCTGCCCACGAATTGGCTCATATATTAAGTGCTCCTCA
CGATGGAGATGGCGATGCAGCAGCCTGTCCAGTGGAACAAGGATTCGTCATGAGCGGAGG
ATGGAAGAAAACTTTCTCCACGTGTTCTATCGAAATAATGAGGAAATTTGTCTCATCAGA
TGCAAGAAATTGTCTGAGGGATAAACCTACCATTGGAGTGCCGTTAATTGACGTCTGGCC
TGTCTTGATGATTGAAGATCTAAATGAACAGTGCCGTTCATTATTCAACAATGATGATTA
CTATTTCCCAAAAAAGATCAGTGAAGATATGTGTAAATACATTTGGTGCGGCAAGAAAAA
TTCAGACTCTCACTACACCCCGGGTGGAGCCCTAGAAGGAACGCCTTGTGCTTTTAATAA
GGTGTGCATGGACAAAGCTTGCGTCAACAGGCCTGCACCAACACTAGACAAGCAATGCCA
ACAGCAGTTTGGGAACACGTTCAAAGCGACTACTACTCAGAATATTTGCAAGGAAGTAAA
GTGTACTGACAGCCAAACTGGCAAACAGCAATCATTAGGAAGACCGTTTCCTGGAACTCC
TTGTGGATCTAACAACTTTTGCCTGAACGGAGAATGCTACGCCATGTGAAATGAACTTCG
GAGCTACGTCCCTACAGGACTGACTGTATTTAGTATCTCGTTGTTTTAAACTGTTTGGAT
CTGGAACTGTTTTTCTATTAATGCAATAACTTGTATTTACAACAAATGAATACATGTAAA
CATTATTAATTAAAGTATATGGTGTGAGGA
>TRINITY_DN544_c0_g1_i1
TTCCGAATCTACCATCATGCGTGTTCTGGAATACTATCTGCTCTTCGTTCTTGTAGCCGC
CTTGGCTTTGACTACATCGGGGACAGATGAAAATGGAGAAGATAATAAAGTGAAGGATGA
CAGACCAGAATGCATCAGAAACCAAACTGCTGAAGAACGAGAGGCCGATGACAAGAAGTG
GGAAGATTGCAAGGCAGAAGCTGCAAAAGGAAAAGATAAAAACGAAAGCGATAGCATCAC
GCATAAATGCATGGGCTGGGAGAAAGCTAAAACGGAAGATGACAAGGGAAATGTATTGAA
AAAATACTTTGTAGAGCAAGTAAAGGAATGGGTGTTTCCCGAATACCAAAATGACGTCTT
GAGCATTGTGGACGTTTGTTTCACGGAAAACCCAAAGGCTAAAGACTTCTACGATTGTGC
GGAAAAAAGGACGAAAGAGTTAAAATGTAGAATGTAGTCTAGCACGATTGCATTCCATTG
AAACGAAGGAAGAAATAATTATCCAAGACCTAATGAAATCAACTTACATACGGTATAATA
CGAATTTGTGTAGTCGTTTGCATAAATAAACAGACCTGTTAAAAAAAAAAAAA
>TRINITY_DN544_c0_g2_i4
TTCCGAATCTACCATCATGCGTGTTCTGGAATACTATCTGCTCTTCGTTCTTGTAGCCGC
CTTGGCTTTGACTACATCGGGGACCGATGAAAAAGATGAAGATGATGAAGTCAAGGATGA
CAGACCAAGCTGCTTCAGAAACCGAACTGCTGAAGAACAAGAGGCCTCTGACAAGAAGTG
GGCAGCGTGCACGTCAGAAGCTGAAAAAGTGAAGAATGAAAATGAAAGCGCAAGTATCAT
GGAGAAGTGTATGGGCTGGGACAAAGACAGCGGGGAAGATGACAAGGGAAATGTGATAAA
AGAAGTCTTGGAAGCTGAAATAAACCAAATGGTATTACCCCAATACCAGGAGGACTTTAA
GAATATTCTGGATTGTTGTTTCAAGGAAAACCCAAAGTCTGAAGAATTCTACTCCTGTGT
TGACAAAAAGTTTAAGGAGCTGAAGTGCAGTCTCCGAAGATGAACTGCAAGTAAACACCA
AAAATAAGATACTTAATGCATCTTGACGCAAAAAGAACTCAACTTATCCTGACGCAATGA
ACGCTTTGTGCAGACGTTTGTATTAATAAACAAACCTGTTAAAATGGAAAAAAAAAAAAA
>TRINITY_DN5748_c0_g1_i1
CTCAAAGATACGACTCATCTTCGCCATGGCGTTGCTGTTCCCTCAATTCCTCACAATTTT
CCTCCTTTCGGCAATCGGAGTAACATCCAGACATGCCACCATATCGAGTGATGTCCAACT
GAAAGAGCCAGAAGAAAGAGAAATAATTACAAGAGAGAAGCTAGACGCCTACTTGGCTTC
AAAAGACGACAACACAGGCGACATAGTGGACATAGCCAAGACAACAATAGAAAGCATCAG
CGCTCTTTCCCAAATCGACTACACCCAATCAGGAGGACAGATTGCCTGGGAAGTAACCAA
TGCCATTGTGCCACTTATTGGAGCCGCACTGGCTTTTATACCTGGAGTTGGAGTTATTGT
TAGTGGAGTATTTTTGGGATTATGGAGCTTAATCTCACCCATATTTGCACCTAAAAAGGA
TAATCCCATGGAGAAAATGATTAAGGAACTGGCTGAGAAAATGGAGAAAAAGATGGATGA
TAAATTAAAAAATGTAATTAATTTGGCAATTTATGGCGAGATTGCGAGAAACAACTACAT
TTGTAACAAATATAATTATATTGCTCAATCCTTTATAGAAGAATTTAAAACCAATACTTC
TCTGCAAGTTATGGATGCCATAAACCTTAAGATTTACCTTAACGATTGTGATAATTTCTT
AAAAGATACCGCAGAAGCATTCGTCTATGACGACTATGCCGATGTCCTGTGGGTCCCTGG
TGCCATAACGACCTCAGTTCGACTGGCATTTTTAGCTGAAATCGTCAAAAATGGGCATTT
AGTCGGTCTTACACGCAAAGCCCAAGCAATGTACTTTCAGGAACTCAAAAAAGATACTCA
AAGACAATTCGAATTTCATTCTAAAGGCATGGACAAAATCCATGATGGTATGAGGGCGAA
ACTTTATGACAAAAAGAAAGATTACCTAAAATCAGTGAGCTCGGTTGAAAAGGCTTCTTG
CGGCCTGCAAAGCCAGTTTTTCTATTTTAATCGTGAAATTTATTCGTATGGCATGCCAAC
AATCCTAAATAACACTGACATGTTTGCTAATATCAATATGGCAGACCACTACAACCCAGC
TCAAAGCAAAGGATCTACAGTCAAACATCTTCAAATATTTTTCAATGTTACCGATTCAAC
ATTCCCATCAAAACTTCCTAAAAGAAAGGAACCATACCTAAGCCTTGAATTCATGAATTG
TTTTCTTGGGCCCATGAATTTAAGATCCCCCAATGTGTATTGGTTCAACTTTCAAGCAAT
GCCAGAAAACAACCGATACTCTTACGAATTTAGAGTTATGTATCTTGAAAAGAAAGTGTA
CAGTGACGGCTTCAAATACCAATTTGCAGTACCACTACTTAATGAACTAAGCACAAATTC
TCCAAAGTTTAAAGAATACAAGGACGTTCATAACAAAATTAATAAGAACGTCGACCTTAA
CGGTAAAACCTACTTAAATATAGAATTCATTTACCCCGATCACCCCAAATTCAATGAAAG
TAAGAAGCTCATTGACATCCCTAGTTTAGCCCGTTGGAAGAAATGTCCTTACGTTGACAC
TGATTACGTCACGTGTAACACATTTATTGGAGTGTTTTTAGGCAGATTTAAAATGTACTC
TGCCGGAACCTTTAACCATAAATCAGAAAAGTTAAATACCCTAATTTCAATTGACGATCC
TAGGTACAGATACAGATATTACGAAAATCCCTACGGTGATGGGGGATCTACAGGTTTCCT
TCTGGGGGTGGAAATAATTTTACGTCCAAGTATCAACTAATATAGTTTGGCCAGCTATTG
ATGTACGGTACGATAGATTGACGTTTTAGAAACATACATCGATATTGCCAATGACTATTT
ACGTTAAAATGTATACTACAACTTTTACTAGGATGTTGATAGTGTTTCTGTTAAGACAAG
ATAAAGAAGGGTTAAGCCAGTTCGAGATCATGTGCAAGAAAGACCATCACTGTAAAAAAA
AATTGTAATTTTACAGAACTATTTACTGTTCAAATTTGACAGTCGTTGATTGTGGGCGGA
TTTTACACTCAGGATTGCTGAGAGTTGGAGTGGATATTGCAGTTAAATTGTAGTGAAATG
ACTGG
>TRINITY_DN7653_c0_g1_i4
AGTAAACCAGAAGAAAAGGAGAGAGAAGAAGACGAACTGGAAGAAAGAGATTTGGAAGAA
AATGACCCAGAAGAAAGAGGACTAGTTGTGCGCCAGCCACAAGAAAGAGAAGTTGCCCCA
GGCCAGAGTGTCAAAGCCTACGTCAAAGAAAACAAAGACAACCTTGGAGCCCTTGGAAAG
TCCTTCTTTGAAGCAGGCGCCTCCCTCATCAAAATCGACTACAGCCAATCAGCGGGCGAC
ATTGCATGGAAAGTCGCCGACGCCATCATGCCTGTGATTGGAGCTGCTCTGGCCTTTATT
CCTGTTGTTGGACCAATTGTTAGTGGTATCTTTTTGGGGGTATGGAGCATCATTTCGGCA
ATTTGGGGGCCCAAAGAGGAAAATCCCATGGAGAAAATGATTAATGAAATGGCGGATAAA
TTAAGGAAAGAAATGGACAAAAAGTTAAGCGACATCATTAACTTAGCCATTTATGGAGAG
ATCGCGAGAAACAACTACATCTGCAATAAGTACAACTACGTTTCCTACAGGTTTGCCGAT
AACTTCAAAAACAACCAGAGTCTCGAAACCATTGAGGCAGTCAACCTTAAGATTTACCTT
AACGACTGCGACAACTTTTTGAAAGACACAGCCGAGGCTTTTGTGTACGACGACTACGCG
GATGTCTTGTGGGTTGCCGGTGCCATCACCACTTCAGTCCGTCTAGGTTTCCTAGCTGAA
ATTATTAAAAATGGACCTTTGATTGGGTTGACGGACGACGTCTTGTTGATGTACGTTCAC
GAAATGAAAAACAATACTTTAAGGCAATACGAGTATTTCGGCAAAGGTTATGCAAAGCAA
AACAAAGATCTGGAAGCCGAGAGAAAGAAAAATGGCAACACGGCAGGCGAGTACAACAAG
GACACCGACTACTTCCAAGATGTTAGCGGTGTCGAAAAGGCCTCTTGCGCGCTTCAGGGT
CAATTTTTCTACTTTGACCGCGAGTTATATCCACTTGGACAACCAAAGTACATCATTGCG
GACAATTTCGTTATGCTATATTTGGAGAGCCATTACAGATCGTGGCGAAGTGCAGAAAAA
GGCAATGAATATTACCACTTACAGGCATTTTTCAACGCCGAGAAGGGATACCCTGGTGCG
CTACCATGGCGACATCCCTACGACGAGACCCCTTACCTGTCTTTGGAGTACATGAACTGC
TTTTTAGGACCCTTGAACCATAAAGCACCTATCACGTTTTGGATTAGATTAAACCTAATG
TCAGAGAAGAACCGATACTCCTATGAGTTCAGGCTCATGTACCTGGACGAAGGAATTGGA
GGGGTACCAATCCTCGGTCAATTTGACAGGAACTCTGCGTTATTCCCGAAATTCGAGGAT
GTTTACAGAAAAGTAATTGGCCCATCTATTGACTCATCCCAAACCACACTAACCATTCAA
TTCATTTACCCCGACAACCCCAGATACAATGAGAGCGTCAAACTGATTGATATTCCTGGC
AATCCCCACTGGAAAAAGTGCCCCTACGAAAATATCAACATGGACTACTGTAAGAAATAC
ACAAAATGGCTGCCAAGCCGGTTTAAAATGTATTCCGTTGGAACCTTCAATCACCACGAC
GAAGAGGTATCGGGTCTGTTTGCAATTCAGGAGCCCAAGTCACGTGACGGAAAGCCGAAA
GGGTTCCTCGTTGGCATGGAAATCATAGTACGCTCGCTGACGACTTAAGAAAAAAAAACT
GACTTATGATTGGAACGATAATGACTTACGAATCAAACAATCCTTTGGCGTAATATTATT
TTTCAGGATGTATAGCTACCCCCAAAAATTCTAATTCACGGATAGAATGTAACCATTGGA
CTGTTTGCAATCACACTTTAGGCTGATATTAATTTGGCAGAGTGTTTTATGTCTAAAGTA
GTTTCGAATTTACAGTATTGTCGACAGTACTGTTGTCGAACTTTTACAAACGTCTTATCA
TGAAGTTGGCTAATGATACCGAGTCATACTAAGTTGTCATACGTTTATCGGAAGTGGTCT
ATCAGTAGTTAAAATCAGGCACACACTTGTAAAAAGGTTAAAATACTTATATATATTCGA
TGCCTTTAATCACTTAGCGTATTCTTCAGAAGCACGTCTTATGAAGTTACACTAACACTA
AAATACAGCGTGTGAAACACACTCCTGCGAAGTTTTTTTAGAATGTTTCTACGGTCGGAT
TGACTTACATAATATATATATCCAGTGATTATAAGAGTTAACTCCAATTATTTTTTTCTT
ACAACGCCAAAGGTTTGAAAATAAAAACAGTTCATACTTTACAACAACAAACTTTTGTTG
TTGGAATGAATTGTAACTATATTGTATTTGTGAACCAAATTACCATAACCATTGTGTAAT
TTCGAATCTTTGTACAATAAAAGTTACTCTTAACGCAAAAAAAAAAA
>TRINITY_DN7653_c1_g1_i8
CTGACAAGCCAGCGTGTTGTCAATTGCTCCATATATTTAGCCATGAAACTACACTCCGCA
CTTTTCTTCGCCATTTGGCTTAGTTTGTTGCTGGTTGCAACTTCAAGAGATGTACGAAGC
CAGAATGCTCACGACATGCTGGATTCTAAAGAGAGGACAGTAGAAGAAAATGCGACAGAA
GAGAGTAATCGAGAAGATGAAAATCCAGGAGAAAGCGATCGAGAGGAAGAACAACAAAAC
CGCAACGAAAGCAAGCCAGAAGAAAGAGACGTCTTAACGCTTACATCGTTGAACAAGTTC
ATGGACAAACATGACCAAAAGGCCGATTTGATGAATTTGGGCAAAACGACTTTCGAAAGC
ATCGGGTCCTTCGCGAAAATCGACTACAGCCTATCGGCGGAAGAGATTGCGTGGGCGGTA
GCAGACGCTGTGGTTCCTATTATTTCTGCAGCGTTGGTCTTTGTTCCTGTAGTTGGGGTT
CTGCTTAGCGGGTTGTTTTCAGGGTTGTGGGGGGTTGTTTCTTCAATTTGGGGCCCTAAG
AAGGAAAATCCGATGGAAAAAATGATCGAAGATCTTGCTAAGAAATTCGACAAGAAGCTT
GACACCACACTTAGCAACGTCATAAATTTGGCAATCCGTGGTGAGATAACGCGAAATGTC
TACATCTGCGACAAGTACAACTACACTTACCAAATTTACGCTGAAAAGTTTAAAAATAAA
ACAATGCTTAAAAAATCACAAGCCAACAACCTCAATATCTACCTTAACGACTGCGATAAC
TTTTTAAAAGATACCGCAGAAGCATTTGTCTATGACGACTACGCGCACGTCTTGTGGGTT
GCAGGTGCAATAACTACGTCGGTACGACTCGGGTTTCTAGCGGAGCTAATTAAGAACGGA
CGTTATATGAGGTTAACTGATGAAATTATGGCAATGTACGTTCAAGAAATGGTAAAAGAT
ACACATCGCCAATTTGTGTACCACTCCAAAGGACTCGAAAACGTGTATTCGCGCACGTAC
AATAACACCAAATTTGACAAAAACGCCAATTATTTGCAAAGTGTGACCGCAATGGAAACT
GCCTCTTGTAGTTTCCAAAATCAGTTCTTTTATTTTAATCGCGAGTTGTATCCAAACGGA
ATGCCAGAGGTGCTAAATAACACCGACAACCTGGCCACCATTCACATGAAGGACCATTTC
AATAAGACTGAGTTTGAAATTACTAAATATAAACATCTGCAGATCTTCTTCAACGTGACC
GACGAGAACTTTCCCGGCAAACTGCCTGAGAAAGACCTCGGAAATCGACACCGTTTTAAC
CAAGACCCCTACTTCGCTATGGAATTTATGAACTGCATTCTGGGTCCGATGTACCTTAAA
GTACCGAGCACAATCTGGCTTCACTTCCACTTTTTACCAGAAAAAAACAAATACTCGTAC
GAATTCAGAGTCATGCAGCTGGAGAAGGTTATGGAAAACGTCACAGGTGTAGTGACGTAT
TACGGAAACAGAATACTCGTACCAGCGTTATACAAACTTTGGGACTTTGAGAAAGAAGGC
AGAAAAGTCGGAGAAGAAAACAAGGGTAAAACTTGCTTGGCTATCGTCCAAAAAAATCGA
AATGGCTACTCTGCAAGAAACACGGAAAAGGTGATCGACGTTCCCGCTTGGGCTTACTGG
AAAAAATGCCCCTATGCCTATCGGGAAACCTACTGCGAACAGCGATGCAATAGTGAATGT
AATAATGTTTGTCCCTTTGAAAATTCAGACGTGAGAATATGCGAAAAATTCGTTGGAGTA
TTCCCAGGTCGATTCAGAATGTATTCAGCTGGAATATTTAATCACGCAGATGAAGATGTG
AGCGATCTCATTCAAATAGACAGTCCGAGCGTTGTTTACCACACTCCGCACACTTCTTAT
GGTGGTTACGGAGTATCAAACGGATTTATTATGGGACTAGAAGTCATAATTCGCCCAACG
ATTGAAGAAATACCTGAGGTTCTGTGACCCCTAGCATGATATAGGCTACTTATTAACTTC
TATGGATTCAATTTATTTTTCCTTCAATTTATTTATTCATTTGTGTATATCGTGAGTGCA
TGTAACTGAACCCTTACTGGTTACCTACTTCTTCAAGAATAAAAGA
>TRINITY_DN7241_c0_g1_i9
GAGCGAAGTAATTCGTTCCACTTGTCAGCTCTTACCCACAACAATGAAGCTGATATTAAT
GCTTGTGTTAGTGGCCTGCGTGGCATTCACCACCATTGAAGCCATGTACGAACCTTTTGG
AGGAAAATCAGAGAGAATGGAAGACCGAATTTCCCTACCAGCTGATGATCGAGCCGAAAC
AATGCCTGACCAGAACGAAAGACTTTGGCGCAATTGGGAAAAAGGTGAAGATCGTGATGA
TTATAACCCAGATGATCGTGATGACTATAATCCGGATGATCGTGATGATTAAAATCCGTA
TGATCGTGATGATTAAAATCCGGATGTGGGCCCATACCTCGACCAAGACTAAGACCCTGC
TTTTTGTTCGAATGTATTGTCTTGTAGTATACATCTTTGAAATAAAATTAAATGTGATAC
TGT
>TRINITY_DN2438_c0_g1_i4
TTGATAAACCATTAAAAGCCGAAACATTCCTTTGCTCGTCTGATTCTGTCTCTCTGAGCA
ACCAGTGAAGGTAAACTTTTCCGGTACCGAAAATGAAGTGTCTCGTTGTTATGATGCTGC
TGGGATTGTTAGTCGGTAGTGCCGTCGTGACATCTGCCACTGACTGTGTGTCCGAATGCC
CCCAGGACTGCGGTCGGACCGAAGTCAGCGCTGGTTGCTACGAATGTCACTGCGGGCAAA
CCTACTTCCCTGCTCCCCCTCCCCGTCAACCACCCCAGCCATAGTAACCGGAAATGACGA
TTATTGACGGTTGGAAAATGACCTGTAGTGTGGAAATTAACGAATTAAATCTCTTTGTAG
CTTACTCACTGTAGTATCATAACGACAATGCAATAAAGCAGCATTAAAAAAAAAA
>TRINITY_DN668_c0_g1_i9
TGATACATCCATGGCAGAAGGGTCTGATCTCCGCAGTGCGCGCCTCCTGAATTAATTTTG
TACTCCATTTTAATACCAAAATGAACACCGCTTGCGTGATTGCCGTTTTGTGCTTAGCAT
CTGTTGCTGCCGGAGATAAGCGTTTCCACTTTGATGTGGACGGATGTTTCAACATGGAGC
AGGTCAAAGCTGAAGCTTCGAAAGCTCCCGGATGCGAAAATTTGGACGACGCTGATTTGC
CAACGGATCGTGATGGAGATAAAATGAGGCGAATAATGAGATGCCTGACTGAGCAGTTCC
ATATTTCAACTGAAGGCGACAACCTCAACCTTACCAACATGAGGACCGCAGTGGATAGCC
TGGCCAACGATGAAAAACGTGACGCCCTTTTGTCTTTGTTCGACGGATGCGTAGGCGACA
AAACTGAAACGACAACAAGTGAAGAAAGTTTGTCCATTCGAGGATGTTTCTGGGGAGGTG
TGGCTAAGGATGTCTGTCCTCTGTCATCATCGTAAGAGCATGGGAAGGTTTATCTGGGAC
CAGAACTGAGTGAGCTCTAAAAAAAAAAAAAACAGCAACTGTGAAGCCAATCGATCAACC
AGAAAAAAAATGTTTGTGAAAAAAAATTGAAGGCAAAGCAAAGTCCAAGAAAAATGTGGC
ATAAAAATGAAGATTTGTTATCATAAAAATGTAATGTGTACAGCAACGAACAAAATAAAC
TTCGAGTATTTAAACGAGAGAATTATTTTAATTGCCAATTTACCTGTGAAAAACAATACT
TAGGAAAAAGCA
>TRINITY_DN639_c0_g1_i4
TATTCAATTTGAGTAAAGGAGGTTGTTGTAAAAACGGTCGATTTGATCTTGAGCGCACAA
ATTTGCCACGATGACTTGCATTTCAGCGTTTAGCTTAATTTTGGTTGCATTTTTCTTCAA
AACGGCAATTAGTCAAAAGTTGGTTATTGATACTGAACCGGGATTGGATGATGCCGTTGC
TCTAGTGACCGCGTTTGGTCACCCGGGCGCAGAAATTTTGGGAATCACAATTCCAAGTGG
TAATACTGGGACCGAACAGGCTGCAACCAATGTTCTTCGAATCCTGAAAGCTGCTGGTAA
AGAGATACCAGTTTTTAAAGGCTCACCATTGCCTCTGCTGGGGAACTTTGAGTACAGCGG
TACCGATTACTACTTCGGAAAAGACGGGATGGGCGACGCAGATTTTAGCAATGAAAGTCT
GGACATGAGCCTTATTAAATCAAAACACGCGGCACTTGCTTTGGTCGATTTTGTAAATGC
GAATCCTGGTGAAGTTACTATCATAGCGCTTGGACCACTGACAAATATTGCTCTGGCGAT
TAGACTGGATTCTACTTTTGCTGAGAAGACGAAGGAATTGCATTTAATGGGAGGCAGTCC
AACAGCAAATGGCAATAGAGGCCCAGTTGTCGAATTCAACTTTGAATTGGACCCAGAAGC
AGCTTTAATTGTCTTTGAAGAGATGAAGTGTCCTATTTACGTATCCTCCTGGGACCTTTG
CCTCGAAAATCTTCTAACACCGGCACAAAAAGATAATCTTTTTAGCATTGATTCCGATTT
GGGAAAGTTTCTACACAAAATCCACTATACCAGCGATGCCGTGAAGAATAAATCATATTA
CACTCTTTGTGACTCCATCAGCATGGCATACGCATTGAATCGCACTATTGCCTCTGAAAC
CAATGCCATCTACTCGACAATTGAACTTTGTGGGAGATTCACGCGAGGCGAAATGATCGT
GGATAGAAAAAACCAGTCCGGACGTAAGCCAAATGCCAAATTGGTGAAAGATATGAACTT
GGATAAACTGCTTTGGGTGATCCGCCAGGGAATTTTGTCCCACTAACCAAGTGCCAAGAA
AATATATAACAGGTGATACTTGAATAAAGCTCGCATCCATAAAAAAAAAAAAA
>TRINITY_DN605_c0_g1_i2
CACTTTTGGACGGCTCAAGCCACAGCCACCTTCAACGCTCAGCCATGAAGTTCATCTTAT
TTTGCATCGGCGTTTGGCTGAGTTTGGTTGTGACTGTAAATTCACGAGATGCCAGACAAA
CGAGTGCCCTGGAGCTACGGATGCCAGAAGAAAGAGAAATTATAACCCGAGAGAAACTAG
AAGAATACCTGGCTTCGAAGGAAGACAACACTGGAGGCATCCTTGAACTTGCCAAATCGA
CCTTTGGAGGAATAGTAGCCATTTCGCAAATCGACTATACTCAATCAGGTGGAAAAATTG
CATGGGAACTAGCAAACGCTGTTGTTCCGATTATCGGAGCAGCTCTTGCCCTTGTTCCTG
GCGTGGGGGTCATTATTAGCGGAGTATTTTTAGGAATTTGGAGCGTCATTTCACCTTTGT
TTGCACCCAAACAGGACAACCCGATGGAGAAAATGATCAACGAATTGGCTGAAAAATTGA
ACAAGAAGATCGACGATAAATTAAGGAATTTGGTCAACCTCGCGATTTATGGAGAGATAG
CGAGAAACAACTACATCTGCAACAAGTATTCGTATATTTCGCAATATTTTTCTGAAGACT
TTAAAAACGACGTTACCCTTCGAGAAAATGATGCCATTAAACTTATGCTTTACCTCAACG
ACTGCGATAATTTCCTGAAAGATACAGCTGAAGCATTTGTTTACAACGAGTATGCTGATG
TCTTGTGGGTTCCAGGTGCCATAACTACCTCGACACGAGTTGGATTTCTAGCCGAACTTA
TAAAAAATGGCCACTTGTTGGGAATGGATAAAAATATAACCGTCATGTATTTCAGAGAAC
TCAAAAAGGATACGCAACGACAATTTGAATTTTACAGTAAGGGTCTCGAAAAAGTATGGC
GCGATACGCGAAAGAATAATTACGACAAGAAGAAAGATTACTTGAAAGATGTCAGTGCCG
TCGAAAAAGGAGCTTGCACACTTCAAGGCCAATTTTATTATTTCGATCGTGAACTGTACT
CGTATGGCATGCCAACAATCCTGAATAACACTGACCTCTTTGCTACCATAAATATGGCAG
ACCACTACAAACCATCAGAAAGCAAAGGCTCCAAAATTAAACACCTTCAAATCTTCTTGA
ATGTTACTGACAAGAAATTCCCTGCCAATCTCCCACCGCCACCCAAAGACCAACCTCATC
GAATTCTGGAATTCATGAACTGCTTTCTGGGACCGATGCACTTGAGGGCACCGAGCACCT
ACTGGTTCAACTTCAAAGCAATGCCTGCAAAGAACCAGTACTCTTACGAATTCCGCGTCG
CTTATTTCCAAAGAACCTTTGGAAACGGAAACGAACACGAAGAATCCATTCCGTTGCTTC
GAGAATTTGACAAAAACTCCGCCGAATTTAAAGCGTACGAGGCAGTTCAGAAAAAAATCG
ACCCAAAAGTAAATCTGAGCGGCAAAACATGCTTGAACATCGAATTTATTTTCCCCTTTG
ACCACCCGAAAGCTAACGAAACTAAGAAACTGATCCATATTCCGGCTAACGCTCGTTATA
AGACATGTCCTTACTCCAATGATAGAGATTTCCCATACTGCAACACTTTCATCGGAGTCT
TCCACGGTGGATTCAGGATGTATTCAGCTGGGACATTTAATCATGGAAATGAAGATTTGA
ATTCCTTGATTGCTATTAACGAACCGTCCAGAAGATTTATCCATTATTCAGGCCAGAGGT
ACAACCCGGTACCAACAGGGTTTATTGTAGCGGTAGAAGTTATATTGAGACCCCGAATCG
CTTGAGAAAGAATGATAACTAACTTTGAACGAAATAAGGAAATTAATAATGTAATATTTG
ATGTTAAATAAAGAAAGCAATGCATAAAAAAAAAAAAA
>TRINITY_DN1184_c0_g1_i6
TCTCATAACACAAACTAGAAGAAACTGTTCCTCTGCTTTATTGACATTTTCAACTCGAAA
CCAAAATGAGAACCAATGTAATTGTGAGCTTGTTCAATTTCATGTTCTTCATTGCTACCG
TCCAGTCGTGTATGCCATCAATAATCTCCTCGGATCCAATAGTTGGTTTGAATTCGTCTC
AAATAATTGAATACTACGGTTATACCAGCGAAACACACACCGTAACAACAATAGACGGCT
ACATGATCGATATATTCCGCATCCCTTATGGCAAGAATGGGCCGTCTACTGCTGGAGGAC
AACCAGTACTTATTCAGCATGGCTTGGTATGCGACTCGAATACGTGGCTGTGGAATATAC
TCGGCATGTCCTTACCTTTGCTATTGGCTGACGCTGGATATGACGTTTGGATCGGGAACT
TCCGTGGCAATGACTATGGCCTCCGACATGTCAATTTGTCATCAAGCAACCAAAAATTCT
GGGATTTCAGTTGGGATGAAATGGCCAAGTACGATCTTCCAGCCATGATCGATAAAATAT
TAGAACAAAGCGACAAGAAATCCATAGTTCATATTGGTCATTCCATGGGAACAACCACCA
TGTTTGCTCTGTTATCATCACAACCGGAATACAATGAAAAGGTTGGGCTTTTCGTCGCCT
TGGCTCCCGTCGCCTTCGTTGCCAATTTTCCCCCGGCATTTCGAGTCTTGTCCCAAATCT
CAAGCCCATTATTCACTGTTTTAGGTCCTTTAACCCGTGACAAATTCAATCTTAAATCAG
CTGCTCTTACTGCGGCATGTAAAATCACCTTAGTGGAGGATTTACTATGTAGCAATATTA
TTGTAGCTTTGTTCGGGTCTGATCCTCAACAATACAATACGAGTCGGGCTGACGTGTATC
TCAGTATATATCCAGCTAGCACTTCGTTGAAAACTATCCAGCATTATCTTCAGGAGATAA
AAGCAGGAGGTAACTTCACGGCGTATGACTACGGAGCTGCAGGGAACCAAAAGAAGTACA
ATCAGTCAACTCCTCCATATTACGACATCACCAAGATCACAACTCCAATCGCCATGATGT
GGTCGCAGAACGACAACCTTGCTACTCCGGAAAACGTGGCCAAACTTCCGAATTACATTA
AGAATTTGGCCTGGAATTATCGGATTGACTGGGATGATTTCACGCATTTCGAATTTCAAG
CGGCCAATGAAATAAACAGTTTGGTTCACGAACCCCTCATGGCCAAAATGAAAGAATTAG
GCTTCTAAAGCCTTAATAGAAAAGAATGGACCCTCCATGAAGACCACAACGAACGTTACT
GCACGGAGAAAATAAACTATCAGTTACGTCACAAAGAGTTTTCAATCCACTCTGTACAAG
AACGACCCAATGAAGAAGAAAATACGAATGTCTTGTTCAACGTTTTCATCTAACCACACT
TTGCACAAGATCAGTATTTAATTAAACATTGATGCTTCAATGTAAATCTTGTAATAAAAC
CAAATCACAAGCAAAAAAGTTGTAACGTAAAATTATCTTGCTCTGCTTTTTATAGGGGTA
GTCGAAGTTTGTAACTTAAAACAAACCGTACAAAAAGTCCATGATGTATGTTTAAAAAAA
AA
>TRINITY_DN1199_c0_g1_i5
CTTCCATCATGAAGCTGTCTTGTCTCTTTGCGCTCATTTACAGTCTTTGCTACCAGGGTG
AAGCTGGTCCGACAATCCTACACGGTCTTCAAAGTCCAGAACCGAATCCAGAAGCCTTGA
ATCGCGAATTCACGGATGATGGGGAAACGCTGTTTGAAGGAGACATGGTCTTAACATCCG
AGCAAGTGGACACCTTGTATGGACCTCTGGATACCAGGAAAGCCATTGATGATCTGAACA
GAAGATGGCCAGATGGTGTTGTTGCCTACGCCATCAGTGACAGCTCTGAAAAGGACCGTG
ATGCAATCCAGAAGGGTCTTCAGCACTGGATGGATAACACTTGCCTGACTTTCGTTGAAG
TAGAAGAAGATGCCCAGGAACCACATTTGATTTTCAGGAAACTAAAAGGCTGCTACTCTT
CGGTTGGAATGCAGAACTACAACGGTCAGGATGTGTCAATCGGTCAAAATTGTGAAAGTA
TGGGCACAGTTGCCCACGAAGTTGGCCACGCCCTTGGATTTTACCACGAGCAATCCAGAC
CTGATAGAGATCAGTTTGTTAAAATCCTGGAACACAATCTGAACAAAAGCCACGCCCACA
ACTTTAAATTGCAACGCAATATCAACGATTACGGAGTGCCGTATGATCTGACTTCCCTGA
TGCATTATGGACTCGACTATTTCACTATTAATAAAAAGAACACTATGGTACCTAAAGACG
TCCACCGCACCTATGAAATTGGGCAGCGAAAAGGGTTGAGCTTCTATGACCTCAAACTAG
CCACCATTATGTACGACTGTGCCGCCCAATGTCCTTCCAAGCCAAACTGCCAAAATGGAG
GATTTGTGGATTCTGGTTGCAAATGTCGTTGTCCTCCTGGTTACACAGGTGCGCAGTGCC
AAACCAAACTTCAGTTGCCAGGTCCCATTTGTGGAGGCGATTTAACTGATCCTGCAACTT
TAAAAACTCCAAATTATCCTAACAAGTACCCTAAGGATATCAACTGTATATGGGTGATCA
AGGCTCCAGTCGGTCAAGTGGTGAAAGTTTCCTTCCCGTTTTTCGAACTAATTCACCGCA
ACCCCGGTGATCCTGTTTGCCATTGGGATTATTTGGAAGTAAGAAAAGAAAACTTGTACG
ACGGAGAAAAATATTGTCATAAAGATCTGAACGGAAAAGAACTGATTTCTTCTGGTAATG
AGATGGCGCTGCTGTTCCATACGCAGTACGACTGGAATCGAGGGTTTGAAGCAGAAGTCA
CTTTTGAATGGGTTTGGAAGTAAATCGATATGTAACAACATTTGTAATAAACTGAAAAAT
AACACGAAATAAAGTTGCTCTCTAATTGTAACTACAAAAAAAAAA
>TRINITY_DN1182_c0_g1_i10
ACCTTTACAAATTGTACACAAAACGAAACCGTTTCAAGCAGCTGGTATCTTTGTGCCAAC
GTGCAAATTAACCGTTCTCCCCTATTGGTATGTTACCTTGGTTCGTTCCCTCACACGAGC
ATATACGTGGTATTCTGACAGAAACGGCAACAGTTTTCAACTTTCTCCTCACTGATCGCT
GTTCACCGAAATGATGTCTAAGATCTTCTTGACCTGCGCGCTGATTGTGGCCATGTTTGG
GAGAGTCGATTCTTGCTTTGGTGGTGGAAGTAGTGAAGAGTCATTTTCCTGCCCGCTCAA
TGCAGCTCTAAGCAGCAAACAAACGCCCTTTGATACAGCCATAAATGCCATACAAGCTGA
TATTCAGAGCAATGCTGCTAACGCAACCGCTGTAGATACATTCAAGCAAATCAGAGACGA
ATTTTGCGCAAAGGCAAAGGCCGCATCAGATTTCACGTCATTGGACATCACAACAAGCAT
TAACCAGATCAAGAAGATGGGTCTCAATCCAAAGCCAGCTAGTTTTGACGCTTTGATTGC
TCTCCGAAACGCGGAGAAATGAAATAGGTGAAAGATTTTGAAATTTATACTGTTTAAATT
GATGTAACTGTAGAAATAAAGAAAGCTTTTGTGCATTAGATGTGAATTGAAAAACAAACA
AACATTTAGCCTATATCGTCCTCATGCTGACCTCATAATTATATGAGGGGCGAATTTCAG
CGGCGGAGGACAGGCAGTCGCTCCACCCCCACCCACCCCCAGAGGAAAAGGAGC
>TRINITY_DN1182_c0_g1_i15
TCACTGATCGCTGTTCACCGAAATGATGTCTAAGATCTTTTTGACCTGTGCGCTGATTGT
CGCCATGTTTGGCAGAGTCGATTCTTGCTTTGGTGGTGGAAGTAGTGAAGAGTCATTTTC
CTGCCCGCTCAATGCAGCTCTAAGCAGCAAACAAACGCCCTTTGATACAGCCATAAATGC
CATACAAGCTGATATTCAGAGCCATGCTGCTAACACAACTGCTGTAGATACACTGAAGCA
AATCAGAGATGAATTTTGCGCAAACGCACAGTCCACAGCAGCTTTGGATTCATGGGACAT
CACAACCAGTATTAACCAGGTAAAGAAGATGGGTCTTGGTAAAGCTCTAACCTGTTTTCA
GGCTTTGATTGATCTCCGAAATGCGGAGAAATGAAATAGGTGAAAGATTTTGAAATTTAT
ACTGTTTAAATTGATGTAACTGTAGAAATAAAGAAAGCTTTTGTGCATTAGATGTGAATT
GAAAAACAAACAAACATTTAGCCTATATCGTCCTCATGCTGACCTCATAATTATATGAGG
GGCGAATTTCAGCGGCGGAGGACAGGCAGTCGCTCCACCCCCACCCACCCCCAGAGGAAA
AGGAGC
>TRINITY_DN1158_c0_g1_i1
GTGCAAACTTTATTTTACCAGCGTTGTAGCCAGAGTTAGTAGCCATTCATAACAACCATT
TGCAGAACTCGACTTCACCAGTTCTTGGGTCAACCATTACGACGGGATGAAGTCTCCATT
CTTCATTCTCCTGGGCGCTGCCATTTTGTCCACTCTCGTCACCGCAAAGGAATTAGAAGA
TTATCGAGAAGAAAGCAAATCCCCATTAGCTGAGGATCAGAAACAATTCTTCTTGGAGGA
AAGCCAAATGCAAATGAGGGCTTTTGACTTCACTGCCGCCTTGAAACAAGTATTGAATCA
AGTATTGCCGTTAGCTATTTCAATGTATTTGACCACGTACATGCCTTCAATCTTAAATGC
TATTTTTTGATGACCGGATCATTTTAATAAGTTCGGTGAGAAATTGTTTTTGCCGCATGT
AATTACAAGTAGTAAATGCCATTAAATCGTTCTTGAAATGCGTAAAAA
>TRINITY_DN2905_c0_g1_i1
TCATCCTCCCTCCACATGTGGAGAAGAACTGGGATGGATTGCGTGAGGACCTATTATGTG
GCTTGCGAAACGTTTATATATATCGGCGTGCAGACAGGAACAGTCTTTCACTTCTTCCGT
CTTCACCACAAAGGATCCAATTTGCCGCAGCGTCTCCGTCAAAAGACAGTCTCCACACAC
AAAAATGAAGTTAATCCTGCTCGTTGTTTCAATCACGGCAACGTTGTTGCCCACAACGAG
ATGTTGCTTCAGCAGTTCAAGCGTCACCATCCCCCAGTTGCCCACTTTCCCAGACATTTC
GTTCACCCCATTGGAATCGACGTTCGGCAAGGCTACAATTGCACCGCTGTCGGGCGCCTA
CTCTCAGTTGCAAGGATTGAGTACTACCATCAATGACAAACTTCAGATTTTATTCCCAAC
TCTGGAAACCTTTGGATCTTCGGGAATAGAAATCGCGGGAGGTTTTACGAAACTTGCAGC
AGCGATGACCACCACTGACTTCACCAGTCCTTTGGCCATATGTTACATGGCCGACGCCGC
CTACCCTATTATCGACGGATTGGTTACTTCGATGGAGGCCGCACAGTCTTTGGGAATTCC
CGGGTTGGACGACCTGTTGGTTCCCATGAAACTCCTCAGAACGACGTGTGGAGTTATACG
GTGTCCGGTTAATTTCTCCGCATGCGTTACGGGGATCTTCGGTCGATAAAAATAAAATGA
ACTCCCTGGAAGACTGTTGGGTGTCGCATCACGGGCGATTGTACGGTGGACTAAATTTAA
AAAAAATTGTATAGTGCATAAAAACTAATTTCAATATTGAAGTTTTCCAAATGTCTCATT
TTGATTTTGTTTACATGTAGAACTCTTATCTGTTTAGTGCAGAAGCTAGCTATGATCACG
TGTGCAAGTTTGATTGCTGGGCATTAGTGCAACACATCTGGGGGAGAGACAAAAAATTGG
CGCATGACCCTGATCACGGTCGTTTGGTCGCTATATTGGAAAATGGCCGCCATATTGCTT
AATTTTCGATCAAGGGTATCTCCGGACCTGGTGGTCCGATTTTAATTTTTTAGAGTTCGT
TTTACGCGTTTTTAAGCGACAAACATTTTTTGTAATTACAAATATTTTCGTCACGTAGTA
GTTATTTGATTAAAGCGCGGATTTAGAAAAACGATAGAAAAAAAATAAGTTTTTGGTATA
AATATAGGTAAAAGCAAGAATTTATAGCAGGAGAGTGTGGTTCAGAACCAAAACGTGACG
CGTCCTCGGTACAGCGACAGTAGTGACGTTTTGTTCTACTGGACGGCGC
>TRINITY_DN2359_c0_g1_i5
CAGATTCTTGTGAAATAGAACAGCTCGATTGACGTCCACGAAATTTGAAGAAAATAAAAA
TGAAGTTCATCTTCGTCTTGGCCGTTGTCTTCCTTTGCCTGGCTGCAATTTCCCCAGAAG
CAGAAGCTGCTTGCCATCTGGGACCTTGTATAGCTAAAAATAAGACCAAATTCTGTCCTG
CTGGTTACGAAGCCATGAAGAATAGGGAACCATGCGGCAACAACAAGCACCGCACTTCTT
GCTGCAAGCTGCACTAGAGCCACTAAAAATATCAACTTGTAAAAATTCCACAAAATACAA
TTGTTGAATTTTATGATTATTTCAAACCTATGTATACGGAATACGGAATATTAAAGCAAC
A
>TRINITY_DN2359_c0_g2_i5
CCTGATTCTTGTGAAGTAGAACAGCTCGATTGACGTCCACGAAATTGGAAGAAACTAACA
ATGAAGTTCATTTTCGTCTTTGCCGTCGTTGTCCTTTGCCTGGCTGCAATTTCATCGGAA
GTTGAAGCCGGTTGTAGTTTAGGACCTTGCCTGGACCGAAGTGCACCGGAATCAAAATTC
TGTCCTCCTGGTTCCGAAGATCTGCAGAAATATGAATTTTGCGGCAAGGACAAAGTCAAG
CACTGGTGCTGCAAGGACTAAAGCCACTCAAACAGTCAACTTCGAAAAATTCCATGAAAC
AATATTGTCGAGTTGTGTGATTATTTCCAACCTGTATGGTAATAACGAATATTAAAGAAA
CTGTACTACAAAAAAAAAAAAA
>TRINITY_DN3005_c0_g1_i29
TCGGATCTAATAGTTCCGCATACCTCAGGGAATTGTTGCATACAGGTTGATACTTTCTGA
CTTTCACAGAGGAGACGGAGATTACGGAGCGTATACAGCAACGGTTTAAAGAGCAATTTT
AAAACGGAGTTGAGTACTTAACAATGTACATTTTATGTCTGTTGGCCTTTTTTGTTATCG
TCAGTGCGGCTCCAGAAAGAGAAGATATTCTGAATTGGAAACAAAATGCAGTGAAAGAAG
ACTTCGATAAATTCACATCAAAACGCAATGCTGACAACGACCAAGCACAGGCAAGCCGAA
CCAACGGAGAGCCACCTGGAGGACAGAACGGAGGACCACCTGGTGGACAGAACGGAGGAC
CACCTAGCGGGCAGAACGGAGGGTCACCTGGTGGGCAGAATGGAGGGCCACCTGGAGGAC
AGAACGGAGGACCACTTGGTGGACAGAACGGAGGGTCACCTGATGGACAGAACGGAGGGC
CACCTGGCGGACAAAATGGAGGACCATCTGGAGGAAAGAATGGAGGACCACCTGGTCGAC
AGAATGGAAGACCACCAGGAGGACATAACGGAAATGACAATAGACAGAAAAGAAAGAAAA
GGCAACTGAATGCTGCCCATTTCCACAATAATGCGAAACAACCAAGTGGGAATGGAAATG
GTCAAAATCCGTTTGGAAATAGTGGACAAAATTCTTTGGGAAATGGAGGTATATTATTTG
GTGGATTGAATGGCCAAAATCCGTTTATAGGTGGTGGGAGTACACCTGGAGCAAGCAATG
GCCAAAATCCATTAGGTGGCTCTACTGCTGGGGGCAATAATGGTCAAAATCCTTTTGGGA
ATGGTGACTTTCTATTTGGCAGTAATAACGGTCAAAATCCTTCAGTCAATGGAGGATTTC
TATTTGGCGGTAATAATGGTCAAAATCCGTTTGGAAATGTTGTTCCGTCCGGCAACAACA
ATGGTCAGGGTCTTTTTGGTAATGGTTTTCTGTTTGGTGGCAACAATGGTCAAAATCCGT
TTTTGAATGGCGGCTTTCCTTCCACTGGCAATAATGGTCAAAATCCATTTGGAATTGACG
GATTTTCATTTGGCAATAACAATGGTCAAACTCCGTTTGGCAATAATGGAGGAGCTACAG
GTGCTACAAACGGACAAAATCCTTTCGGCAATAATGGAGGTTCCACAGGTACTACAAATG
GACAAGATCCATTTGGCAATCATGGCACCCACTCTGGTGGTGCAAATGGTCAAAATCCTT
TTGTCAATCTGGGAGGTTCCTCTGGTGGTGCAAATGGTCAAAATCCTTTTGTTAATCTGG
GAGGTTCCTCTGGTGGTACAAATGGTCAAAATCCTTTTGTCAATCTGGGAGGTGCCTCTG
GTGGTACAAATGGCCAAAAGCCGTTTGGTAATGGTGGACAAACTGGTGGTGGAAACTCGC
TTGGCAACCATGGATCTACTGCAGGTGTTACAAACGGTCAAAATCCTTTCGGTTCAGGTG
GCTCTTCTACAAGTGGATCGAATGGACAAAATCCATTTGTTAATGCTGGAGCTTTGCTAG
GTAGTTTGCTTGGAAGTGGAAATGGAAATTGGCCGAATGGTGGTCAGCTTGGTGGTCAGT
TAAAAACTGACAATGGCAGCCCTAAGACCAGCGGATCCACAAAAGCCACAGAACCTGCAA
GATTTTCGGGAGGTCATGCGCGGCAAAAGAGCAGCCAGCAGCCTCGTGAATAATGCTCTT
GAGTTCATGGATTTCCGGAAGAAGGAAGACAATATACCTGTTTAATTCGTTTTTTAACTT
GTTTCGCTGCTGACGGAATACCTCTGTGCAGAAAACCCTCCTCTCAGCATGGCGGATGGA
CGTGAACACTTAGTTTCAATGAAGTTCTGTTAAATTGAAAGATTATGAAGAATAAATGTC
AGTTCAAGTTCAACGAAGCTCATTAAAGGCGAATGATCAAAGAACGATTGGACCTGATTT
ATTTTCCGCCATTATTGCTGTTCACTCATCTTTCTCGGATTAGTTAGCACAGAAAAATAA
CAAAATTGCTCGCCACTTCCCGACAAGACCATCCAGCAATTAAACCGGGGAGGTTTGTTC
TCAACAAGTTTATCATTAAGGCAGACTGACGGTGCTTCTTTCTAAATGAAAAGCTGTGCT
AAGTGTAATTTGTATGTTTATTTAAGTGTAATTGTTATTATACCCATACTTGATTGTTGC
AAGTGTCCGGATAAATCGGCTAACCCTTTGAACTTTTTGGCTACCGGAGGTTAACTACGA
TTCAGCGTAGATAAGACGGTTCAAGAAAGAGTTCTGAAAGAATCCCCCAACATGTCAGTC
TGTTTACAGGTGGGCTACGCAATTTAATGAAACGGGCAGTGTGACACCTGACATGCTACG
AAATACGTGATTAGAGATGGACTACGGATTAGACATCTTGAGATCCACAAATGGTGCCCA
TATCGAGATATGGGGAACGGTCATTCTTCCATTGGTGAAATGGTGGTGAAATGCTTTGAT
TCATTGGTTTGATAGTTTTTTTTGGTTCTCGAATTTTAAAACTGTATAAATATTATATAG
ACACCCTGTACTAGGCCAATAGGGAAAGGTTGCTTAACGTTAGTCCGGCCCAGTCAATCA
TGGTGAAATGGGAAAAATTGGGCAAACAGCTTGTGGGTGACATCAGCCTTCCAGTGTGGA
GATCAGTCCCTCATAGGGTGTGACGTCATCAAATATGGTGGTGAGTACGATTGCTGTGCT
GGCCAGGCATGAAGCTGAATGTTTGTGGTAGGTTTTAGGGGTTGGGGGAGGGGGAGGAGG
TATGGTTATGGTTGGTGTGTGGTGTTATTGATGTTGCATGTGTGTTGTTTTTGTAGTATT
TAAGCAGAATAAGACGTAATAAAGGCGAAAATATCTCCCTGTAAAAAAAAAAA
>TRINITY_DN58922_c0_g1_i7
TGAACGAATCCGCATCTGAGTAAAGATCACCAGTAAAAGATATTTCTTCAATCATGATTC
GTCTGCCATTTGTCCTCTTGGTGGTTTCATTGGTGGTCGCAGGCGTCTTCTGTCGCAAGA
GCAGTGATGAAGTAGCCGCTTGCCGTGTCCACTGCGGAACACAGTGCAGGGGGTTTTTGC
GAGGAGATTCTGTCGAAGCCGACTTCTTTGACGAAGATGCCCTGCGAGTCTGCAACAGTT
GCATCAACGAACACTGCACTACTTCTGAAGAAAGACGAGAAGGACCGGGAGGATTTTAGG
AAAAATGAGACGGGAAAAACGGATTTGGCGCTTCCCCACCGAAAAAAAAAATCTCTTTTT
AACTCCATCAGGATAATTCTGTGTATCGCCAAGATAATATAGAATAAAATGCATTAAAGT
AGAACAGTAAAAAAAAAA
>TRINITY_DN1944_c0_g1_i1
TATAAACTTCACTTTTTGTGCCTCCTCATTCGCCCAGCATGATTGGTCCTGCCAAGATGA
CTGGGATCATGTTGACCCTTTTGGTAGCGGTGTCCATTTGGGTCTGCGGAGAGGCCCGGG
AACCCCAGTTTGACTGCGGTAAAGTGAAAAATACGTACCTCTTCAGCAACGCGGGTGGAG
TGAATCAGCGGCTGGGAATGGGAGAAGATGACGGGAATTGTGAGAAGAAAAGGAATGTTT
GGGAATGTCTTAAACCACTCATTAACAATTTTGATCCGGATTACGACGCCGTGGATTTCG
ACGCTTTTGCACAAAAATATGCTGAATGCAGTCTTAACGAATATTTTCGGGTGACTCCAT
CTTGGGTGGAGCTGGCTGGCAACAGATCGGAACTGCAAAATGCAGGACTCAACAGAATGC
GCCTTGACATAACAGTTGGCCCGCTGATCTTTGAGTCCGGTGACGTCACAGGCGTCAAAA
TGATGGAACCCGAAGTAATGCTCATCAAGTGGATCGACAACGGGGACTCGCAGTCCTACG
TCAAATCCCAACTGATCGAAAACGTCATTCGCGTGACGTCAGAGACCCGGTCTACGACGC
GTGCCTTTAAAACGAGCCAGAGTTTTGGAATTGGGCCTGACGAAGTCAAAGAAGAAGATA
AGAAGAAATTCATGGAGAAAAACAAAGGAAAGAAGTTGAGCATCAAGCGAGGATGGCAGA
CGGCGAAGAGGAAATTCAGAGAGAAAGCACGAGAAAGTATGGAGATTCTGCAAGGGAAGA
AAGAACCGGAAGAAGAAGATGAAGATGAAGAAGGAACGAGTGGGAAAGGGGAAACGGAGA
AATATCAGTCTGTCAGCGACACCACTTCGACAACAACGACAACCGCCAAAATGAACACTT
TTGAAGACACTTTAGTCGTAGCACCGAAGCGTTCTGCGAAGGTCGTTTGGCAAACTCAAA
GCCGCGAATTGGATTTGCGATGGGAGGCCGACATCGTTGTCAAAGGCTGGATTGCAGTGA
AGGCCAACATCGCAGGACGCAATCTGTGGTTTCTGCCGGTGGGAAATATGGCTTCCTACT
TCTACGAGTTCTTCGATTACGAGTCCTCCATGGCCATGTCCTTCACGGCGCGAGGTGTCC
ACAAGAGCACACAGTCCTACGAGTCCCAAGTGGACATTTTCGAATTTCCCCTGAGGACAA
CCCAAAGCTGTCCGAGGAAAAAGAAGAAGAACAACAACAGAGCGGAATTCTATTTGGAGA
ATGCTACGTTATAGACGTTTAAAAGAATGGGGAAGTTATGTCACGCACTTCACTGTATTA
ATTAAAGTTGTATAAAAATATTGGTCTTCAATTATTGTCTCAAATTTTATTTTATATTAC
GAGAGTCATTTTAACCAACATCGCCGCACGAGTGCTCTGTAATTGACTGGGTTGTCTTCA
TTGCTTAGCTAGTGAAGCACTGAAGAAAACCCTATCAATGAAAGATAACTTACTTAAACA
ATTTTTTTTGCCCTTAAAAGTGAACTTGTAACAAATATACCAACTATGCAAATATACCAA
TAAATC
>TRINITY_DN1932_c0_g1_i4
TTAAATGTCTTTTCTTGAGCCACTACTTCTCACACCATGAAGATGCTGAACATGAGACAA
CGAATTGTGGCCTCTCTTTTGCTGCTGATGCTTGACGTATTTGGCACTGCGGTGCTAGTA
AAATCTGATTGTCCTTTGTATGCGCCATTCCTTTGTCCAGGAGGAGAGAATGTCTGCATT
CCCGTTCAGCATGTCTGTGATTCGACGTCCGATTGCCCTGACAATTACGACGAAGATGAA
CGACTTTGTGCTGCAGCTAAGCGAATCCCCAAGGACGACATAGAATCTTTCCTGCAAACC
CTTTTGAAACACCATGATGCAGACTACTTGGTGAAATTCTTTGGCAGCAAAGCCAAGAAC
TCTTTGACACTACTTGGAGGAGTCGAGAAAGTCGCCATAGCTCTCGCGGAGTGCCCATCG
ATTAAAGAATTTGGAGATGAGCTCCAATTGGATTCGTCTGACATGGCGCACCTGAAGAGC
GTGATCCTGGGGTTGGCGTATCGTGACAGCAAAGTGCTTCAGAGCTTGGGCTTAAAAGAG
TATGAAGTGAAAGACGCCACAGATCTTGCCGAGTCGCTTCTTACAGTTGAGTTCGTAACT
GAATGAAAGAAATGGAACCAAGCCAAAGCCAAAGCTGTCCATCATTAATTCCGACAAGTA
TTAAAGCCACATGACGTCTGTAACTGAAGTTGAAAAATAAATCGGTAATAAAGACAATAG
AGACACAGTGTTTCAA
>TRINITY_DN1970_c0_g1_i1
GACTACTTCTATATTTTTCGAAACGTTATACATGAAAGACTCCCTATATGTGCAAAGAGG
AGACTCTATCGCAAGAAGTTTGGACCAATGAAAGGCTCTCAAAAAGGCTGTAAATCGGTG
AAAGAATATATCGATATGCAGCTCTTGTATTTGTCCACTCTTCTCTTGCTTGCTGGGGGT
GTGGTCGGCAAAGGGTTGCTCCCCACCATTCCCATCAATGAAAAACTGGAGAAACTCATC
CCTGCCAAGTTCCTGCAGCCGCTCAAAGACCTCAACAAAGTGTTCGAAGAATTCAATGAC
AATGTTGACATGGAGAAGTTGAAACCTGCGTTGGACAAAGGAGGTGACGCCGGCAAAGCT
GCTCTGACGTCACTGCGGAAGTTGATCACCCTCTTTGCCACTGGACAATTCGTAAACCCG
ATAGCTATTGGAAATTTGGCTCAACAAGCTTTAACCACAACAACAATGGCCCAAGAAGCA
TTACAAGCTGTGGAAGAAATTCCCCTGGAACTTCCGGGCGCCAAAGCAATAAGTTTTGTT
CTTAAACAAATGAGCAAAGTTTTAAAGGTCCTTCGCTGTCTGCGGCCAATGAACTGCATA
AAAATAGGTCGTTGATTGGATTCACTTTAAGAACTAATTTAAGAGGCGATAAAAGTAAGT
TTTTATGTCTG
>TRINITY_DN1970_c0_g1_i10
CTCAAAGTTCGGACACTTGAAGTCAACTACCTTCTGGAAATCGATATGCAGCTCTTGTAT
TTGTCCACTCTTATCCTGCTTGCTGGGGGTGTGGTCAGCAAAGGGTTGCTCCCCACCATC
CCCATCAATGAAAAACTGGAGAAACTCATCCCTGCCAAGTTCCTGCAGCCGCTCAAAGAC
CTCAACAAAGTGTTCGAAGAATTCAATGACAATGTTGACATGGAGAAGTTGAAACCTGCG
TTGGACAAAGGAGGTGACGCCGGCAAAGCTGCTCTGACGTCACTGCGGAAGTTGATCACC
CTCTTTGCCACTGGACAATTCGTAAACCCGATAGCTATTGGAAATTTGGCTCAACAAGCT
TTAACCACAACAACAATGGCCCAAGAAGCATTACAAGCTGTGGAAGAAATTCCCCTGGAA
CTTCCGGGCGCCAAAGCAATAAGTTTTGTTCTTAAACAAATGAGCAAAGTTTTAAAGGTC
CTTCGCTGTCTGCAGCCAATGAACTGCATAAAAATAGGTCGTTGATTGGATTCACTTTAA
GAGCTAATTTAAGAGACAATAAAAGTAAGTTTTTATGTCTGAAAAAAAAA
>TRINITY_DN1365_c0_g1_i7
TGTTATAAATTTGAGTTTTCAAAAGATCTCCTTGCAAAGAGCAGTTTTCCTCACGGTAAC
GCGTCATTCAGCCGAACTTCACCATGACCACTGTCCTAATCTTGTTTCTGTGTTTTGCAG
TAGCAAGCGCTTATTACATTCCTGAAGAACGTTTGGAGGAAGAGAGGCAAATCGGCAATT
GTTTCGGTGATAAGCCAACGGGCTGCAAAAGTCTCAACGGTTCAATCTGTATCGCCTATG
AAGACTACTGTGACCATTTCTCTCATTGCCGGAACAACGTAGACGAAAATGCCAGATGTG
TATACAACGACAGGAAAGAGGTGAAGTCATTGCTGCACGCCTTTAAGAAGTTGGAAGCCG
GTGAGACGGGCAACAGTAAAGAAATGCTCAAGAAGATATTTGGACAGGCTTACCGACCAT
TTCACGAAATTGCTTGGACGTTTAGAATTTGGCAATTTCCTGCTGAGCATTCTTACCTGG
AACAGTTTTACAACAGCTACCTTCCTCAGACGCTTCACCAAACCCTTCTTTACGCGTCCA
GTGACGACCCCAAGATCTTCTCCGCCTTCTTAGCCACGCAACCGGGGATGTTAGGAGGAT
GGGGAAGCGGATCAGCCCTCGAAGGATTTGTTAAGAAAGTCCAGCCTATCTTTAAAGATC
TCGTGCAAGGAGGCTATTTCCACGGTCTGAAGTAAATTGATATTGTCGGCAAGAGTCATG
CATTTTTGCTGGTGAACAGGTAGTGAATAAATAAATTTCTGAAACTAAAAAAAAAAA
>TRINITY_DN1391_c0_g1_i10
TTAGCCGTTCGTTTAGCGTTTGCCCTAAAATCATGATGGTTACTTTCAGTTTGTTAGTTT
TGTTGACTGGCTTCTGTGGATTATCGTGGGGCCACGGGAGACTCCGGGACCCTCCTTCGA
GATCGTCCGCTTGGAGGGATGGATTCAAAACAGTTGTCAATTATGACGACAACGAACTGT
TTTGTGGAGGATTCGGTGTTCAGTATGAGCAAAATGGCGGCAAATGTGGGATCTGTGGAG
ATGCATATCAACTTCCCGAGCCTCGGCCAAACGAACTTGGCGGAGAATTCGGGGGTCAAG
GAACAATTACCAGGACTTACAAGAAAGGACAGGAAATAGACATTTGGGTGGAATTAACCC
AAAACCACATCGGCTACTTTGAATTCCGAGTTTGCCCTCTGGCTAAGGCGACTGGCGGAC
CAGACGCGACTCAAGACTGTCTGGACAAAATTGTTCTTCCAAACGCCGACGGATCCGGAA
CCAAAATCCCTGTATCGAAAGACAAAAACAACTACAAGCTGAAGTTGAAGTTACCGAATG
ATCTGACGTGTGAACATTGCGTTTTTCAGTGGCATTATTGGACAGGGAATCGCTGGGGCG
AATGTCCCACCGGACCGGGCGCTTTGGGCTGCGGACCTCAAGAAGTATTTCGAGGCTGCG
CTGATATCAAAATTACAAACTAACTTAGAGGCGTAGTATAGTGTACAAAAGCGAAACTGA
GGACTCCTTGCTAAATTAAAACTTCATTAACAAGTAATGAATAATGAAGCACCCAATTGC
TGTAGCTCGTTTTAAAAATAAATTTTTCAATGGTTCGTTTAACGTCAAGTGAATGGTCAT
CATGTCATTCTCTTACAAAATGGGATGTTTGTTTTTGAGTTTAATAAATGAAACCTATGT
TAACGTTGGTAGTATAAGTCCACACTCCACAGACAATACTTATTTGCCTATGGTCTACAT
GGTGCACCAATAATATTCAGATCACCATAACCACAATTATTAATCACTATCAATTATTAT
TAATCATTTCCATGTATTGTAGCTACGTCAATCATATTCACAGAACGTAATAGAAACACC
GGGA
>TRINITY_DN23068_c0_g1_i1
GACGTAATTGCCGTGCGGTACAGACTTACGATCACATCTGGTGTTAACGTTATCAGACTA
ATGGACAAATGGTAAGATGTTTTTAAAAACAAGCCGAATGACCGTTATACGCTGATGAAG
ACTTTTCATTCGCCTTACTTCTGCCTGAGAACCATGCCATTCACATCAGCGTTCTTGGGG
CTCGGAGGTTTGTTGTTATTGGCATTGGCCACAGAAGCTCAACACTGTCCAAAAGGGAGA
AGAACGTATTTGTACAAGCCGAAACCTACTCCGAGGACGACTGATTTTCTAGAAACATGC
CAGGACCAACAGAGGGCTTACGACTGCATCAAACCAACTGCCGAAACTTATGACCCACAA
GCAGACTTCGTTGACTTCGATGCCTTTGTCAAGAAATACGTGGAGTGTATTTATGGAAAT
CAATATCTGTCAGGACTGAACATGTCTTACATAAATCCCACGTTACCGGGATTTTACGTT
GCGATGAGTATGAAAAACATGGTGTATGGGGAGGAAAAGAGACTGACCAACTCATTACCG
GAAGTTCTGCTCGTCAAGAAGTTACACAACACGCAGGTGGGCGAGTACATCAAGAGCGAA
GTGATGCAATCCGTGGAACGCACCCAAACGACGTCAACCACCATCGAAAAGGGATTCTCG
ACGTCGGCGTCCGTGGAAGCAGGCATCAAGACACCCTTCGTCGAAGCCAGCGTCAAAGCA
GAGGTCAACTACAATCTTGACAACTCCCAAACCCAGACGGAAACCCATACCAAGACCCTG
AGTTTGACCGATACGATCGTGGTTCCTCCCAATTCCACCGTCAAACTGGTGTGGAGTATC
AGTCAGAGCGAAATGAACGTCCCGTGGACCGGGGAATTACAGATCAGTGGTTGGATACCG
GTCAAACCGTCCTGGGAGAGCGATTATTCATTTATTCCCGTAGGACACATGGCCGCCTTC
TTCGAAGAATTCTTCGAGTTTGAAACCAGTACTTCTATGGTGTACCATACTGCGGGGAAC
TTCCGGGGAGTGAACGCCGTCGATTCACACATCGATACCATTGAGATGCCTCTTCAGGCT
GACCAGAGATGTCCCAAGAAAAGGAACATGCCGGCACACCTTGTGGATTATTTATCTTAA
GTTGCTCAATTCATTTGGAGTGTTGGAAAGCTAATTTTATTGCAAATTTAAAAGTAGAAC
ACACCAATTTAAAACTAACAAATAACGTTGAATAAAGTCTTGTCACGATTCAAAAAAAAA
>TRINITY_DN496_c0_g1_i2
TTAAAGGGTTACATTCAAAATCCACTGTCATTAACAGGGCTGCCGTAAATATACAGTGTA
CAACCTCTTTAACAGACTCATTATGAAGTTTAAACTGTCAAGACACCACTGTAGTACACG
GATCCTTCCTTTGTAACCACGTTCCATACTACGAGCTACAAGTAACCAATCGGCGTGGAC
TATTCCGATTCTCCTCCAAACCCCGAAACCGGACCGAAAATGTGGACATCCTCGTTTCTA
CTTGTGGTGGCCTTGGCCCTTGGTGCTAGCGCGCTAAATTACAACGCCCAAGTCGAATGC
GCCGTGCCAGACTGTCCATACGCTTGTGGTTACAAACTGAACGACAATGGTTGCGTCACC
TGCGACTGCTCAGCGTCTCCAATCGACGAAACTTGTCCAAGCTTGTGTCCTCAAGATTGT
GGTCAAAAGCGCTTAGCCAATGGGTGTCTCAAGTGTATTTGTGGAATGTCACCCTGGAGT
CAACCAGAAAGACAAGAATGCGTGAAGGAATGCCCTATGGACTGTGGTGAGGTCACTTTG
GACAATGGCTGCCTTCAGTGTCTCTGTGATGAACCATACTTCCCAGTCGAGACCCCTAGT
CCACTTCAAGAGAACGAAGATTGCCCTGACGAATGCCCTCAAGATTGTGGACAAATCCGT
CAGAGCAACGGATGCCTGAAATGCATCTGTGACGGACCATACTTTCCAGTCGAAACACCA
CGTCCACGCCATTCCGGGTACAACGAAGAATGCCCTGAAGAATGCCCCCAGGATTGTGGG
CAAGTCCGCCAGAGCAACGGGTGCCTGAAATGCATCTGTGATGGTCCATGGTTCCCAGTT
GAAAGACCTCGCCCATCTCAAGCACGTAGGGACGAAAACTGCCCTCAGGTTTGTCCCCAA
GATTGTGGGCAAGTCCGTCAGAGCAACGGATGCCTGAAATGCATCTGTGACGGACCATAC
TTCCCTGTCGAAACACCACGTCCACCCCATTCAAGGTTCAGCGAAGATTGCCCTGAAGAA
TGCCCTCAAGATTGTGGGCAAGTCCGTCAGAGCAACGGGTGCCTGAAATGCATTTGTGAT
GGTCCATGGTTTCCAGTTGAAAGACCTCGCCCAGTTCAAGCACTTAGAGATGACGCCTGT
CCTCAGGTTTGTCCCCAGGACTGCGGACAAGTGCGTCAGAGCAATGGTTGTCTAAAATGC
GTCTGCGGTGGAAAATGGTTTCCAGAGGAAAGGCCTCGCCGCCCTTGAATGTCTTCTAGA
TTCTGTCGACAAGTACGTGGAGAAAAAGCTACCAATTCGCATCACACTGTAACTGAGTAT
GACAGCATATTCCCTTTTTGTCTCAGTATTAAACTGTTCTAATTGTACCATCCGGACTAC
ATCTCACAATAAAACCACATTTCGTAAATTATTCGACTTATTGCTTGTCTTAAACAAACG
TCTTTAAATTATAACTAATTTCTATTTTAACATGCACCGTTAAGAAATTTATTTCGTCAT
ATTCCAGTTCACTTATACCATTTGAAATGGTTTTTCATCTGTATTTTCGTAGACGTGCAT
CTAAAAGAAATAAAACTGTTTCTTCGATAGTCAAAAAAAAAAAA
>TRINITY_DN439_c0_g1_i6
GCCGTCAACACGAGTAGTTTTGAACGAACCTCAAGGTACTAACTGAAGTTTCCAATAGAA
TAAATAGAAAATGAGAGTAACGTGGATTCTACCGTTGGCTTCGGTTTTGGTTGCAACTGC
TCGAGCATGTTCGTCTGGCACGGAAAGTTCCAACTTGGTCTGTCCCGAATTGGAGGGGGA
TGCAAACTTGAATCTGGAAAAGCTCAGTGGCGAGTGGTATACAGTCTACACGAGCGACCC
AGCAACGTCCACGAAATGTGCCAGAATGAACTTCGGACAATTGAGTGATGGACTGCTGGC
CCAAGAAGTAAGCTTGACCACAGATACCAGCAAAGAAACCATTACTGCACATAAATACAC
GCAAGATGCTTCGTCCAAGTACAAGTTTCAATTGTCAACTCCTACCTCGTGTGGATATAA
AGATTCTGAATTCACCAACCGCACTATCCTATCGGATTACGTCACTTATGCATTGATCTA
CGCATGCGTCATGAAAGACGGAGCCCCCAATGAACAAGGCATTCTCCTGAGTCGCACAAC
CAGCTTATCCGATGAAATCAAAAAACAAGTAACGGCAGGTACGCGGTTTCAACTTCATCC
AGTGTCTCAAACCGACTGCAATTGTTAATAATAGGAACAAATAATATAAGTTGTATTGGA
AAAAAATCGCAATTACCTACTCAAATGATGTAATAGTCTACACTGTACACTTAATAAAGA
ATATTTGTAAATCTGAAAAAAAAAAA
>TRINITY_DN2185_c0_g1_i2
AGAAGCCAAGAATTTCTCAAGCCGTCGAGGTCTAAATCCAATTCCTTACTCACCATGAAG
CTGTTGCTCGTTTTGACCGTTTTGTCGTGTGCCTCCGTGGCTCTGGCAGCAGAGGGTCCC
ATTCCCAAGATCAAGCTTCCCGATTCCTTGACCAGTCTGATTCCGGCCAAATTCCTGGCC
CCCCTGGATGCCCTCAACGACAGCATCGACAAGTTGAACGGACTCTTGGACCTCAGCAAG
TGGAAAGATATCTTGGCCAGCGCTGGAGAAGCAGGGAAAGCTGTTTACAAGGGGTTGGAG
AGTTTTGTCACTCTTATGAAAAATGGAGATTATACCAGTCCCTTTGCTATCGCAGATGTG
GCTAACAACGGCTATGACGCTATCGGCAAGCTTCAAGATACCATCCAAAAGGTGAACGAC
GTGCCTCTGTACATCCCCGGCCTAAGTGCCTTGAACGGCGCCTTGACAACCGTGAAGGGC
AATTTGGCCGTCGTCCGATGCATCAAACCAAGATGGAACTGCTTCTTCAGAAGTCCCTCC
ATTCACACTGACCTCTCGGACTGGGAACTGATGGAATGAGATTGGAAACTCGTAATTTAA
GTTCGAGAAAATCATGAATAAATAAAAATACTTTAAGATTATGACTGTATTGATTTTGTC
CTTTCGTAATCATGCATTATCATAAGCAAGAATTTATAGACCCA
>TRINITY_DN2138_c0_g1_i1
CCTGTAGTCGTCTACGTTCGTGAAGTTCTTAGACGTCTAATTCGTGAAATGAATTCAGCC
GGCTGCCTTCTTCTCTTCGTTTGTATTGCTGTGGTCCACGGTCATGAGTATCGCGTTCCC
AATGAGAGGCCGTACTACGAAACCAACGCCAAGAAAACAGCTGATGGTCACCACATTTGG
GGTGGGGACATGATCCTAACGGACGAGCAATTGGCTTCGATGACCAGAGGACTGGACGTT
CGTACTGCCCGCAAAGACCTGAAGTCACGATGGCCACAGGGACGGATACCATTTAAAATA
AGCCCCGAATTGGAAGTTTCGAGGGCAAACATTTTCAAAGCTATAGCTGTATGGAATGAT
GGGTCATGCCTTCAATTTTACGAGGCTCCCAATATTTCCCCACAGGTGGCGCATCTCATT
CTGAAAAAAACTGGAACAGGATGCAATTCCTGGGTTGGAATCTTCAATACTACATCGACG
CAGCAAATTGTGTCCTTGGATGATGGATGCCATGAATCCGTTCAAGTCATCGTACACGAG
TTGGGTCACGCCCTTGGCCTGTGGCACGAACAAGATCGTCCAGACCGTGATCAGTATTTG
ACCATTCACAAAGAAAACATGGCTGTTGAAAACAGAGTTTACTTCAATAATCCTGAATGG
GATGTTGACACGTACGGTCTGCCATACGACTACACGTCTATAATGCAATATTCCGCTGAT
GCTTTTAACAATAATGGCCGAATGACTTTAGTTCCCAAAGATCCTCTCGCAGAAGCAGTT
ATGAGTCACGCTAAGGGACCGTCGTTTCGGGACTTCAAATTGGTGAATCTCATGTACCAG
TGCACAAGTCCCTGTGCAAGCACGAATTGTGCCAATGGAGGATATGCTACATCGAACGCT
AACAAGAACTGCAAATGCATGTGTGCTGCTGGATTTGGAGGACCAACTTGCGCTACAAGG
GTTGCTGTAGAACCATCCTGCCTACACACCATCACCTCTCCGACTACAATTCGTACTCCC
AACTATCCCAACCCGATGCCTAAGCATTCACACTGCGGCTGGCTGATTACGGCCCCTGCC
AACAAAAAGGTTCAAGTTCTGTTTAAGACATTCAAGTTACTTTATCGATACGACAAGACT
AACACATGCGCCTGGGATTCTCTCCGAATCAGAAAATCAGATTTACAGAGCGACGATCCT
GGCATAGTGTACTGTGCTGAAGAATTAAAAGGGAGATCTCTTACAGCTAACAAAGAAATG
CTCTTAGTGCTCACTTCTTCACAGTACGATGATTACAGCACCGGATTTGAAGCCACTATT
TCATTTGTTTAACCACTGAATAAAACAACTGACTTAAGTGTTGAAATGTAACTTATACAG
TTTTGTAGACGATAAAAGAAATAAACAGATTAGTTATTAAAAAAAAA
>TRINITY_DN2138_c0_g1_i13
CCTGTAGTCGTCTACGTTCGTGAAGTTCTTAGACGTCTAATTCGTGAAATGAATTCAGCC
GGCTGCCTTCTTCTCTTCGTTTGTATTGCTGTGGTCCACGGTCATGAGTATCGCGTTCCC
AATGAGAGGCCGTACTACGAAACCAACGCCAAGAAAACAGCTGATGGTCACCACATTTGG
GGTGGGGACATGATCCTAACGGACGAGCAATTGGCTTCGATGACCAGAGGACTGGACGTT
CGTACTGCCCGCAAAGACCTGAAGTCACGATGGCCACAGGGACGGATACCATTTAAAATA
AGCCCCGAATTGGAAGTTTCGAGGGCAAACATTTTCAAAGCTATAGCTGTATGGAATGAT
GGGTCATGCCTTCAATTTTACGAGGCTCCCAATATTTCCCCACAGGTGGCGCATCTCATT
CTGAAAAAAACTGGAACAGGATGCAATTCCTGGGTTGGAATCTTCAATACTACATCGACG
CAGCAAATTGTGTCCTTGGATGATGGATGCCATGAATCCGTTCAAGTCATCGTACACGAG
TTGGGTCACGCCCTTGGCCTGTGGCACGAACAAGATCGTCCAGACCGTGATGAGTATTTG
ACCATTCACACCGAAAACATGGCTCCAGCTGACAGAGTTTACTTCAATAATCCTCAATGG
GATGTTGACACGTATGGTCTGCCATACGACTACACGTCTATAATGCAATATTCCGCTGAT
GCTTTTAACAATAATGGCCGAATGACTTTAGTTCCCAAAGATCCTCTCGCAGAAGCAGTT
ATGAGTCACGCTAAGGGACCGTCGTTTCGGGACTTCAAATTGGTGAATCTCATGTACCAA
TGCACAAGCTACTGTCCAGATATGAAATGTGCCAATGGTGGATATGCTGCCTGGAACGTT
GATAAAAACTGCCGATGCATGTGTGCTCCTGGATTTGAAGGACCAACTTGCGCTGCAAAG
GTTGCTGTAGAGCCATCGTGCCAATATACCATCACGTCTCCGACCACAATTCGAACCCCT
AACTACCCGAACACGATGCCTGCCGACAAATACTGCGCATGGCTGGTGAAGGCCCCTCCC
AATAAAAAGGTTCAAGTTCGATTCAACACTTTCGACTTGCTTCAGCGATACGACAAGAAT
AACAAATGCGTCTGGGATTCTCTCCGATTCAGGAAAGCAGATTTACAGAGCGACGATCCC
GGCACAATATACTGCGGGAATGAACTGAAAGAGAAAACACTGTCTTCTGATAAAGAATTG
CTGCTCTTACTCCACACGTACGGCCAATACAGCACTGGATTTGAAGCATCCGTTACATTT
GTTTAAATTTCTATTTCACTTGTATTGAGTCATAAAGGTTTATTTAATTGCAGAGGCTAA
ATAAATGTATTTAAAAATAAAAAAAAAAAAA
>TRINITY_DN2138_c0_g1_i17
CCTGTAGTCGTCTACGTTCGTGAAGTTCTTAGACGTCTAATTCGTGAAATGAATTCAGCC
GGCTGCCTTCTTCTCTTCGTTTGTATTGCTGTGGTCCACGGTCATGAGTATCGCGTTCCC
AATGAGAGGCCGTACTACGAAACCAACGCCAAGAAAACAGCTGATGGTCACCACATTTGG
GGTGGGGACATGATCCTAACGGACGAGCAATTGGCTTCGATGACCAGAGGACTGGACGTT
CGTACTGCCCGCAAAGACCTGAAGTCACGATGGCCACAGGGGAACATACCATTTAAAATT
AGCCCCGAATTGGAGGTTGCCAGGGACAACATTTACAAAGCTTTGTCAGTGTGGAATGAT
GGGACATGCGTTTTCTTTTACGAAGATGCCAATATTTCTCCTGATGTACCCCATCTCATT
TTAAAGAAAACTGGAACTGGAACTGGTTGCAATTCCTGGGTTGGAATCTACAATACTACC
TCGAAGCAGCAGATCGTCTCTTTGGACGATGGTTGTCATGAATCTGTTCAAGTTATCGAA
CACGAATTAGGCCACGCCCTTGGATTATGGCACGAACAAGACCGTCCCGACCGGGATAGC
TATTTAACCATTCATACTAAAAACATGGCTGTAGACGACAGAGTTTATTTCACAAATCCA
GTGTGGGATGTGGATACATACGGAACGCCCTACGACTACTCCTCTATAATGCAATATTCC
GTAGATGCATTTAGTAATAATGGCCGAATGACTTTAGTTCCCAAAGATCCTCTCGCAGAA
GCAGTTATGAGTCACGCTAAGGGACCGTCGTTTCGGGACTTCAAATTGGTGAATCTCATG
TACCAATGCACAAGCTACTGTCCAGATATGAAATGTGCCAATGGTGGATATGCTGCCTGG
AACGTTGATAAAAACTGCCGATGCATGTGTGCTCCTGGATTTGAAGGACCAACTTGCGCT
GCAAAGGTTGCTGTAGAGCCATCGTGCCAATATACCATCACGTCTCCGACCACAATTCGA
ACCCCTAACTACCCGAACACGATGCCTGCCGACAAATACTGCGCATGGCTGGTGAAGGCC
CCTCCCAATAAAAAGGTTCAAGTTCGATTCAACACTTTCGACTTGCTTCAGCGATACGAC
AAGAATAACAAATGCGTCTGGGATTCTCTCCGATTCAGGAAAGCAGATTTACAGAGCGAC
GATCCCGGCACAATATACTGCGGGAATGAACTGAAAGAGAAAACACTGTCTTCTGATAAA
GAATTGCTGCTCTTACTCCACACGTACGGCCAATACAGCACTGGATTTGAAGCATCCGTT
ACATTTGTTTAAATTTCTATTTCACTTGTATTGAGTCATAAAGGTTTATTTAATTGCAGA
GGCTAAATAAATGTATTTAAAAATAAAAAAAAAAAAA
>TRINITY_DN2138_c0_g1_i19
CCTGTAGTCGTCTACGTTCGTGAAGTTCTTAGACGTCTAATTCGTGAAATGAATTCAGCC
GGCTGCCTTCTTCTCTTCGTTTGTATTGCTGTGGTCCACGGTCATGAGTATCGCGTTCCC
AATGAGAGGCCGTACTACGAAACCAACGCCAAGAAAACAGCTGATGGTCACCACATTTGG
GGTGGGGACATGATCCTAACGGACGAGCAATTGGCTTCGATGACCAGAGGACTGGACGTT
CGTACTGCCCGCAAAGACCTGAAGTCACGATGGCCACAGGGGAACATACCATTTAAAATT
AGCCCCGAATTGGAGGTTGCCAGGGACAACATTTACAAAGCTTTGTCAGTGTGGAATGAT
GGGACATGCGTTTTCTTTTACGAAGATGCCAATATTTCTCCTGATGTACCCCATCTCATT
TTAAAGAAAACTGGAACTGGAACTGGTTGCAATTCCTGGGTTGGAATCTACAATACTACC
TCGAAGCAGCAGATCGTCTCTTTGGACGATGGTTGTCATGAATCTGTTCAAGTTATCGAA
CACGAATTAGGCCACGCCCTTGGATTATGGCACGAACAAGACCGTCCCGACCGGGATAGC
TATTTAACCATTCATACTAAAAACATGGCTGTAGACGACAGAGTTTATTTCACAAATCCA
GTGTGGGATGTGGATACATACGGAACGCCCTACGACTACTCCTCTATAATGCAATATTCC
GTAGATGCATTTAGTAATAATGGCCGAATGACTTTAGTTCCCAAAGATCCTCTCGCAGAA
GCAGTTATGAGTCACGCTAAGGGACCGTCGTTTCGGGACTTCAAATTGGTGAATCTCATG
TACCAGTGCACAAGTCCCTGTGCAAGCACGAATTGTGCCAATGGAGGATATGCTACATCG
AACGCTAACAAGAACTGCAAATGCATGTGTGCTGCTGGATTTGGAGGACCAACTTGCGCT
ACAAGGGTTGCTGTAGAACCATCCTGCCTACACACCATCACCTCTCCGACTACAATTCGT
ACTCCCAACTATCCCAACCCGATGCCTAAGCATTCACACTGCGGCTGGCTGATTACGGCC
CCTGCCAACAAAAAGGTTCAAGTTCTGTTTAAGACATTCAAGTTACTTTATCGCTACGAC
AAGACAAACAAATGCGTCTGGGATTCTCTCCGAGTCAGACAACCTGATTTCCAGAGCGAC
GATCCTGGCACAGTGTACTGTTCTGACGAATTAAAAGGGAAGTCTCTTACAGCTGACGAA
GAAATGCTCTTAATCCTCAATTCTTCACAATACTATGATTACAGCACCGGATTTGAAGCC
ACTATTTCATTTGTTTAACCACTGAATACAGTAACCGACTTGAGTGTTGAAATGTAAACT
TAGCGATATTTGCACACGATAAAAGAAATAAACAGATTAGTTATTAAAAAAAAA
>TRINITY_DN2150_c0_g1_i10
TTGCTATATTTGCAGTTGGTATGCAGGCAGATTTCGGCCAAGAAGTATCAATTGGCCAGG
GCTGTGAGAGTATGGCTACAGTCGCCCATGAAGTTGGCCATGCCATCGGGTTTTACCATG
AACAATCCAGAACTGACAGAGATAAACACATCAAACTTCTACCACAGAACATGAATCAGA
GCATGGCTTACAATTTTAAAATTCAATACAATACTGACAACCATGGTGTCCCATACGATC
TCGGATCACTTATGCAGTACAGCTCAAATTCTTTTAGCGTAAACGGCAAGAATACTATGG
TTCCCTTTGATATTTTCCGGACCTATGATCTTGGGCAAAATGACGGATTGAGTTTTGCTG
ATATCAAATTGGCTACTATTATTTACAATTGCGCAGACAACTGCAAGAATAAGCCAAATT
GCCAAAATGGCGGCTTCGTTGATTTCAAGTGCAGGTGTCGTTGTCCTCCGGGTTTTGCAG
GTTCATTGTGTGAAAG
>TRINITY_DN27538_c0_g1_i2
CAATCCAGAACTGACAGAGACAACCATATCAAACTTCTCCGACACAACATCAATCAAACC
ATGGCTTACAATTTCGATATCCAGGCCAATACTGACAACTATGGAGTACCATACGACCTA
GAATCACTCATGCAGTATGGCACAACTGCTTTTACTGTGAACGGAAGAAACACTATGGTT
CCCTTCGACATTTGGCGTACTTATGATCTTGGGCAAAATAATGGATTGAGTTTCGCTGAC
GTCAAAATGGCCACCATTATATACAATTGCGCAGCTAACTGCCAGAATAAGCCAAGCTGT
CAAAATGGCGGCTTCGTTGATTTCAAGTGCAGGTGCCGTTGTCCTCCGGGATTTGCAGGT
TCATTGTGTGAGAGAAAAATTCAACTGCCAGGTCCAGTTTGTGGAGGTCAATTCAATGCA
CCAACTACCA
>TRINITY_DN2629_c0_g1_i1
CTTTAGATTAAGGTTCATTATCCAAGAGACCCACCTGTTCATTAAGTCCCAGTCATTACG
AGCTAAAGGAGCCGCTTAGTATAAATAACGGAACTTTGAATGCAGAGGTACACAGAATCT
TCTTTGATCTCTCCGCCATGGGTCTTCAATGGACATCAGTGCTCCTCGTGCTTCTGCTCG
TCGGCCAGACGTTGCAGATGGACCTTAATCCCAATGATTACGATGCTGAATATGTGTCAT
TCCACTCCCTGGAAACCAGAAACGCCAACGGCGAACGCGTTCTTCAATTCCGTGCCTTCG
ACCAAGAATACAACCTCCTTCTCCAGCCAGCAGAAATCTTCGCCCCAAACTACAAATACA
TGGAAGTAGAGATGCTAGAAAATGGAAAGACCGCCATCTTGGAAAGAGAGTCGACCATTT
TAAACGGACACAGCGGACAGCTTTACAACATTGCCGAAACCCAAGGATCAGTCTACATCA
CCGACAAAGACATCGTTGAAGTGAATGGAATGCTCGATGATCATTTGGTTGTTATGCCTG
TTCCGTTTGAAGAATTCTCGAGTGATGGCGCCTCTCATGTCATTTACAAGAAGAGACAAG
AAGAAGTTGTGGACAGAACTAACGATTACATCGAGTTGTTTACCGTCGAAACTCCAGAAG
AAATTGAGAGACAAAGTGCTCCATCCGAAGTCACTGTCAAAGTCCTGGTTGTCATGGATA
ATCTCAACACAGTAGCTCTGAGGTCCAGCCAGTCAGACATCGAATCCTATGCTGCCGTCT
TCTGGAATTCCGTCCAAAAAAGGTACGCTCCCGCAAGTAACCCAAAAGTGAAATTGGCAA
TTGCAGGATTAGTTGTCATGCCGAGTGCCTCCTCCCAACCTTTCGTCACTAAAGCTCTTG
CCTCCAACGATCCATTAGCAGCTGATGGCAGTGTCTTATTAGATGGATTTAGAGATTGGC
TAAAATCGAGTCAGAAGAGCAAAACCTTCGACGCAGCCATTTTCCATACTGCATTGGACG
GCTTTGATCACGGCAGCGGATCACGATCTCAAGCTGGCCTTGCATACTTGGCAACTGCTT
GCGGTGACAGCGCTGCAGGTTACGGTGAAGACAAAGTCCCTTTCTTTACTGGAGTAACTA
CGATCGCCCACGAACTTGGCCACATTTTGAGTTCACCCCACGATGGAGAATCGACGTCCA
GTGGATGTTCACCGGCAACAAACAATCTGATGGCGCCATCTGGTGGTCCAGGAATGCCCA
ACCAATGGACATTCTCCCGCTGTTCTCTCAGTGCAATCACTTCCTACCTTGGGTCAGCTA
AAGGAAAGTGCACGTGGACTCCTCCCGGTTCCGTCGGCGTGAAAATCAGCGAAGTTCTTC
CCGGATTTTGGAGCAAAGGGAAATCTCTAGACGATTTTTGTGCTGCAGTTCATGGAAATG
GTTGGGCTTATTACGCTTATGAGAAGAAAAGTGTGTGCGACAGTTTATTCTGTCAATTGG
TTGGTTACACCAACTTGATGAGTAAGGGACCTGCTCCTGAAGGAACACCATGCGGATACA
ATAAGATGTGCAGCAATGGATTTTGTGAAGCCAGCTCAGTTCCAAGTGTCGATCAACAAT
GTGCTGCTAAAGGTGGTTCTCGAGCTGCTAATGTGTTCGACCCATCTGCTTGTAGCAATT
TGAAATGCCAAGGAAAACAAGTGGGTGCTGCGCAAGAGGGAACTTCCTGTGGTTTGGCTG
GGGTCTGTAAAAATAAACAGTGCGTGGGACAAGTGACAACAACTCTAGATAAAGAGTGCC
AAAAATACATTAGTAATCCAGGTTTCGTCGCCGCACAAACGGATGCGGAGAAAGGATCTT
GCACTTTCCGATGCGTCCAGAATAGATATCAAGATGTACCAATGGATGTTCCAGACCAAC
TTCCCTGTGGAGAAAGAAGTGTTTGCCAGAAGAAGAGATGCGTACCACTATAGACTGAAG
GACGACTGACAGAAAATGGCCTTGAAGCAAGAAGCTATCAATGTACAGATGCTTAAATTT
TTCCACTTCAGTAAAATAAGACTAAATGCCATCTTATAAGAAATAAATTGCAGTTCCACA
ATAAAAAAAAAAAAA
>TRINITY_DN934_c0_g1_i3
TAATAGACGTGCATTTTTCTTCAACCAGTTTCATTAACACACTGCATCGTTACCTTCGCT
AGCCAACAGTCTTCCCGGTAAGCATTATCAGCAGCGATGAAGTGGTTGGTTCTTTTATGC
GTCGCCGTTGTCATCTTGATGGTCGAATCAAAACGAAATCCTGCTCAACCGAATTTTGCA
AAGGAGAGCACGTGTAAGAAAAAGTGGCAACCTTGTACCGAATTTAAAAGCGGCACATGT
GATTGCTCCAAGGCCTTCCTCAACGATCCGTGCTGGTGTGTGCCCCCGCAGTTCAAGCAT
CTCATCCCGACAAACAAACCGAGTAGGAAATAGACAAATGAGAAAAGCCACTGATTCGAA
ATGTTTTTGGAATACGTAATAGTCCGGATGGCAGTAGCGTAGACGATTACGACACTAATG
TATCCGAAACTTTAAATTGACCGAAATAAATTAAAAAAGCAACATTCATTTGAGTAGTCT
CACTTGCTTGCTTATTATTACTGCA
>TRINITY_DN934_c0_g1_i6
TGTTTCACTGCTTCGTTACCTTCGCCAGCCAACAATCTTCCCGCGATGAAGTGGTTGGTT
CTTTTCTGCGTCGCCGTTGTCATCTTGTTGGTCGAATCAAAACGAAATCCTGCTCAACCG
AATTTTGCAAAGGAGAGCACGTGTAAGAAAAAGTGGCAACCTTGTACCGAATTTAAAAGC
GGCACATGTGATTGCTCCAAGGCCTTCCTCAACGATCCGTGCTGGTGTGTGCCCCCGCAG
TTCAAGCATCTCATACCGACAAACAAGCCGAGTAGGAAATAGACAAATGAGAAAAGCCAC
TGATTCGAAATGTTTTTGTAAAATACGTAATAATCCGGATGGCTGTAGTGTAGACGATTA
CGACACTAATGTATCCGAAACTTTAAACTGACCGAAATAAATAAAAAGCAACATTCAAAA
AAAAAAAAA
>TRINITY_DN927_c0_g1_i2
TTTTCAGTTCGCTGGAGCGGCCTGCCATTGATTTCGTAGCAAGCAACCTCCAATCAACCA
TGACCTTCAGCATCACGTGGTTTCTTCTTGTTCTCCCATTGGCTCAGTGCGGTATAGAAC
CTCTACTGGAAAAGGACTACTTCACTGTCCGCAATCGCCTCATTAGGCATCGCGAATCTG
GAAGATGTCTGTCCCTGGACAGCGCCCATCAGCATTCCGGGAATGACATCTACTTGTATG
AATGCAAATACTGGAAGGGTTATGACACGTACAAATTGGTGAATTACGACGAGAATGAAT
GGTACATCAAGTTCCTTGAAGCGCCGGAACACCAGAGTGACGGTGCATGGGCCTGTGTCA
AAGATGATGGCGGGTGGCGTGTCCACTCTCAGACATGTTCTGAAGATTCACCAGACACAA
GGGACTACAGCCACCAGAGATGGTCATTTATTAATACAGGTAATTTCCGATGGTTGATCA
AAAATGTTAAGAGCGGTAAATGCATGCGCCCGGTCGGCCACGGGGACGAGGCCCAAGTCA
GAATGGTGACGTGTGACGAGAAGGATGCTGAGCAGCTTTGGTACGTCTGTAATACCGATG
AAACGCCTTACTGCGATAATCTCGAACACGTGGTTTATGGCAGCCAGGCCTTATGTTGCG
GATTGCACGACCACGCTAGTAATATTGGCAGATTGAATCTGTTGATGCCGCAATGTGAAA
AGAGATTAGCCGCTAATCCGGCCTATTGCAATGTGGAAAACATCAAACCTATATTTGCCA
AAATCTGAGGTGTATATTTGAAATACTTGCCCGAAGTAGGTAATAAAGTTGGCTTCAATT
AAAAAAAAAAAAAAA
>TRINITY_DN927_c0_g1_i3
TGAGAATTGCTGGGAGCGTCCCAGCGTTGCTTTCATAGCAAGTACGATAGGCAACCTCCA
ATCAACCATGGCAATCAGCATTACGTGGCTCCTTCTTGTTCTCCCATTGGCTCACTGCGG
TACGGAACCTCTATTGGAAAGTGACTACTTTACTGTCCGCAATCGCCTCATCAAGCATGC
GAATTCTTCAAGATGTCTGTCCTTGGACAGCTACCGTCAGCATTCTGGGAATAAGATGTA
TTTGTTTGATTGCAAATACTGGAGGGGTTATGACTCGTACAAATTGGTGAATTACGACGA
GAATGAATGGTACATCAAGTTCCTTGAAGCCCCGGAACACCAGAGTGACGGTGCTTGGGC
CTGTGTCAAAGATGATGGCGGGTGGCGTGTCCACTCTCAGACATGTTCTGAAGATTCACC
AGACACAAGGGACTACAGCCACCAGAGATGGTCATTTATTAATACAGGTAATTTCCGATG
GTTGATCAAAAATGTTAAGAGCGGTAAATGCATGCGCCCGGTCGGCCACGGGGACGAGGC
CCAAGTCAGAATGGTGACGTGTGACGAGAAGGATGCTGAGCAGCTTTGGTACGTCTGTAA
TACCGATGAAACGCCTTACTGCGATAATCTCGAACAGGTGGTTTATGGCAGCCAGGCCCT
ATGTTGCGGATTGCACGACCACGCTAGTAATATTGGCAGATTGAATCTGTTGATGCCGCA
ATGTGAAAAGAGATTAGCCGCTAATCCGGCCTATTGCAATGTGGAAAACATCAAACCTAT
ATTTAGCAAGATCTGAGGTGTACATTTTACATGTCCGAAGTAGGTAATAAATTGGCTTCA
ATTAAAAAAAAAAAAAAA
>TRINITY_DN927_c0_g1_i7
TGAGAATTGCTGGGAGCGTCCCAGCGTTGCTTTCATAGCAAGTACGATAGGCAACCTCCA
ATCAACCATGGCAATCAGCATTACGTGGCTCCTTCTTGTTCTCCCATTGGCTCACTGCGG
TACGGAACCTCTATTGGAAAGTGACTACTTTACTGTCCGCAATCGCCTCATCAAGCATGC
GAATTCTTCAAGATGTCTGTCCTTGGACAGCTACCGTCAGCATTCTGGGAATAAGATGTA
TTTGTTTGATTGCAAATACTGGAGGGGTTATGACTCATACAAATTGGTGAATTACGAAGA
GAACGAATGGTACATCAAGTTCCTCTTTGCCCCGTTACACGAGAGTGACGCTTCATGGGC
CTGTGTCAATGATGATGGTGGATGGCGTGTCCACTCGCAGACATGTTCTGAAGATTCACC
AGACACAAGGGACTACAGCCACCAGAGATGGTCATTTATTAATACAGGTAATTTCCGATG
GTTGATCAAAAATGTTAGGAGTGGCAAATGCATGCGTCCTTCTGGCCATGAAAACAAAGA
CGATGTCAGAATGGTGACGTGTGACAAAAAGGATACTGAGCAGCATTGGTACATCTGTAA
TAGGGATGAGAAGCCTTACTGCGATAATCTCGAACAGGTGATTTATGGCAGCCAGGCCTT
ATGTTGCGGATTGCTCGACCACGCGAGTGATATTGGCAAGTTGAAGCTGTTGGCGTCCCA
GTGTGCGAAGAGATTAGCCAATAATCCAGCTTATTGTAATGTGGAAAACATCAAACCTAT
ATTTGCCAATATTTGAGGTGTATTTTAAATACTTAATCCGAATTCGGTAATAAAGTTGGC
TTCAATTGAAAAAAAAAAA
>TRINITY_DN901_c0_g1_i1
ACCATAGCGACACCGAATTTCCCTAACACTTACCCAAAAGTTAACTGTATTTGGATTTTC
AAGGCACCTGCTGGCAAACGTATCAGGGCTACCTTCAGTTCCTTCGATTTGATTGAAAGG
GGAGGCCCGAATAATTTCTGCGTCTGGGACCATCTGGAAGTGAGAACCAACAATCCATAT
GAAGGAGATAAGTTTTGCGACACAGATTTGAATAACAAATACGTCGAATCACCAGGAAAC
GAGATGGCCTTACTTTTCCACAGCCAGTATGACTGGCACACAGGATTTCAAGCAGGAATT
ACTTTTGTGTAGAATTTAACAGTATCCATTATCGAACACATTGATTTCAAAGATGTAATA
CTGTAAGATAGTCTGAAATAAATAAAAAATTATCGCAATCATTCAAAAAAAAA
>TRINITY_DN901_c0_g1_i11
GGGATTTGCAGGTTCATTGTGTGAAAGAAAAGTTCAACTGCCACTTAAGATTTGTGGAGG
CGAATTCAATGCACCTACCACCATAGCAACACCGAATTTCCCTAACAACTATCCGAAAAT
GAGTTGTATTTGGATTTTCAAGGCACCTGCTGGCAAACGTATCAGGGCTACCTTCAGTTC
CTTCGATTTGATTGAAAGGGGAGGCCCGAATAATTTCTGCGTCTGGGACCATCTGGAAGT
GAGAACCAACAATCCATATGAAGGAGATAAGTTTTGCGACAGAGATTTGCACAACAAGTA
CGTCGAATCACCAGGAAACGAAATGGCCTTACTTTTCCACAGCCAGTATGACTGGCATAC
AGGATTCCAAGCAGCTATTAGTTTTGTGTAGCATTTGACAGAATCCATTCTGGAAC
>TRINITY_DN901_c1_g1_i10
GGCAAAAATACTATGGTCCCCTATGATATTTGGCGCACCTACGATCTTGGTCAAAATAAT
GGATTGAGTTTTGCTGATGTCAAATTGGCCACTATTATATACAAATGCGCAGACAACTGC
AGGAATAAGCCAAATTGCCAAAATGACGGTTTCGTTGATTTCAAGTGCAGATGTCGTTGT
CCTCCGGGATTTGCAGGTTCATTGTGTGAGAGAAAAGTTCAACTGCCACCTCCGGTTTGT
GGAGGTGAATTCAATGCACCAACCACCATAGCGACACCGAATTTCCCTTACAACTACCCC
AAAACTAGCTGTATTTGGGTTTTTAAGGCACCTGCTGGCCAACGTATCCGAGCTTCCTTC
GGTGCATTTGATTTGTCTGAAAAGGGAGGACCAAATAATTTCTGCATCTGGGATCACCTG
GAAGTGAGAACCAACAATGTGTATGAAGGAGACAAGTTTTGTGGCAACGAGCTGACTAAC
AAATACGTTGAATCACCAGGCAATGAGATGGCTTTACTTTTCCACAGCGATTACGACTGG
AACACAGGATTTCAAGCAGCAGTTACTTTTGTATAGAATTTGGAAGAAATCCATTGCCAA
CACATTGGTTGACTGATGTAATGAGTTCAGAATTTGAAATAAATGCTTTTTCTTCTTGCT
ATTAAAAAAAAAAA
>TRINITY_DN901_c1_g1_i11
GGCAAAAATACTATGGTCCCCTATGATATTTGGCGCACCTACGATCTTGGTCAAAATAAT
GGATTGAGTTTTGCTGATGTCAAATTGGCCACTATCATATACAATTGCGCAGACAACTGC
CAGAATAAGCCAAATTGTCAAAATGGCGGTTTCGTTGATTTCAAGTGCAGATGTCGTTGT
CCTCCGGGATTTGCAGGTTCATTGTGTGAGAGAAAAGTTCAACTGCCACCTCCGGTTTGT
GGAGGTGAATTCAATGCACCAACCACCATAGCGACACCGAATTTCCCTTACAACTACCCC
AAAACTAGCTGTATTTGGGTTTTTAAGGCACCTGCTGGCCAACGTATCCGAGCTTCCTTC
GGTGCATTTGATTTGTCTGAAAAGGGAGGACCAAATAATTTCTGCATCTGGGATCACCTG
GAAGTGAGAATGCACGATCTGTACGAAGGAGATAAGTTTTGCGACAAAGACTTAAGTAAC
ACAGCCTTCGAATCACCAGGTAATGAGATGGCTTTACTTTTCCACAGCGATTACGACTGG
AACACAGGATTTCAAGCAGATATTACTTTTGTGTAGAATTTGACGGAATCTCTTCTCGAA
CAGGGTTGATTTCAAAATGTAACATTTTCAGATAATTTTGAAATAAATGTTGATTTTTTC
TCGCAATCATTCAAAAAAAAAAAA
>TRINITY_DN901_c1_g1_i17
GGCAAAAATACTATGGTCCCCTATGATATTTGGCGCACCTACGATCTTGGTCAAAATAAT
GGATTGAGTTTTGCTGATGTCAAATTGGCCACTATCATATACAATTGCGCAGACAACTGC
CAGAATAAGCCAAATTGTCAAAATGGCGGTTTCGTTGATTTCAAGTGCAGATGTCGTTGT
CCTCCGGGATTTGCAGGTTCATTGTGTGAGAGAAAAGTTCAACTGCCAGGCCCAGTTTGT
GGAGGTCAATTCAATGCACCAACTACCATAGCGACACCGAATTACCCTAACAAATATCCT
AAACAGAGTTGTATTTGGATATTTAAGGCACCTGCTGGCAAACGCATACGGGCCTCTTTC
GGATCCTTTGATTTGTCTCCAAAAGGAGGACCATTGAATTTCTGCATCTGGGACCACCTG
GAAGTGAGAACCAACAATGTGTATGAAGGAGACAAGTTTTGTGGCAACGAGCTGACTAAC
AAATACGTTGAATCACCAGGCAATGAGATGGCTTTACTTTTCCACAGCGATTACGACTGG
AACACAGGATTTCAAGCAGCAGTTACTTTTGTATAGAATTTGGAAGAAATCCATTGCCAA
CACATTGGTTGACTGATGTAATGAGTTCAGAATTTGAAATAAATGCTTTTTCTTCTTGCT
ATTAAAAAAAAAAA
>TRINITY_DN981_c0_g1_i11
CATGATGTTCAAGAATATGAAAACACGATATGCGGACATTCTGCTGCTGCTGGCAGTTGA
TGTATTTGGTATTTCGATGGTGGTAAAGGCTGGCGAAGCAAGCCGATGCCAGACTTACGA
ACCATTTCCATGCCCAGAAAGTGATGTCTGTATTCCTATTCAAAATTTCTGTGATAGTGT
AAACGACTGTCCAAACGGATACGATGAAGAACCTCGACTTTGTGCAGCACTTTCACGACC
TCCAGTTTCCGACATTGTCAATTTCTTCCAAGAATTAATCAGGGTTCATGGAACGCATTG
TGTGGAAACATTCTTGGGCAGCAAAGCCAGAGATTCCATGGCGCCATTAGGAGGTGTACA
GAAAGTTGCCATTGCATTCGCAGAGAGCAAAACAATCGATGACTTTGGAGAAGCCTTGAA
TTTGCCTGCTAGTGACGTAGAACATCTAAACAGTGTAATGATCGGAGTGATGGACAGCGA
CAAGGACGTCATCAAGAGTTTAGGAATTAATGCTGATGAACTTGGAGACGCCAGGTGGTT
CTTTGGAAAACTTAAAGACACCGGATTCGTGTAAGAGCAAAACAATCGATGACTTTGGAG
AAGCCTTGAATTTGCCTGCTAGTGACGTAGAACATCTAAACAGTGTAATGATCGGAGTGA
TGGACAGCGACAAGGACATCATCAAGAGTTTAGGTATCAATGCTGATGAACTTCGAGACG
CCAGGTGGTTCTTTGGAAAACTTAAAGACACCGGATTCGTGTCGTAAGCTCCAAACCGTC
CAATACTTCAAGCCAACTCCTTAGATTACTCGACATAAACTTGCCTAAAGTATAAAGACA
ATGATTTAAAACGACGAA
>TRINITY_DN981_c0_g1_i6
TATAAAGACTCACTGGATATCCGACTGTTCTCCAGTCAAGTCTCAAACCATGATGTTCAA
GGATATGAAAACACGATTTGCGGACATTCTGCTGCTGCTTGCAGTTGATGTGTTTGGTAT
TTCGATGGTGGTAACCGCTGACGAAGCAAGCCGATGCCAGACTTACGAACCATTTCCATG
CCCAGAAAGTGATGTCTGTATTCCTATTCAAAATTTCTGTGACAGTGTAAGCGACTGTCC
AAACGGATATGATGAAGAACCTCGACTTTGTGCAGCACTTTCACGACCTCCTGTCTCCGA
CATAGTCAATTTCTTTCAAGAATTGATCAGAGTTCATGGACCGCATTGTGCTGAAAAATT
CTTGGGCAGCAAAGCCAGAGATTCCATGGCGCCATTAGGAGGTGTACAGAAAGTTGCCAT
TGCATTTGCAGAGAGCAAAACAATCGACGACTTCGGAGAAGCCTTGAATTTGCCTGCTAG
TGACGTAGAACATCTAAACAGTGTAATGATCGGAGTGATGGACAGCGACAAGGACATCAT
CAAGAGTTTAGGTATCAATGCTGATGAACTTCGAGACGCCAGGTGGTTCTTTGGAAAACT
TAAAGACACCGGATTCGTGTCGTAAGCTCCAAACCGTCCAATACTTCAAGCCAACTCCTT
AGATTACTCGACATAAACTTGCCTAACGTATAAAGACAATGATTTAAGACGACGACGAAA
AAAAGAAATAAACAGAAATATAGAAATCAAGATAGTTTTATTGTTAGCTGTGTTCGTAAG
CCATGAATTTACAGAAGAACTAGAAGCATTGTATGTTTTATTTATGTCTGAATACATCTT
ATCATAATCAGAATGGTTTGGAAATAGCTGAATGCAGTACCGTACATACACAAAGTAACA
AAAAGGACGAGAGAGTGTCGACAGTAAAATTGAGCTATTTTGCATGATTTAAGCATGTTA
AAATATCAGCACTTTAAAACCAGACAAACCCATTTTTAAGCAATTAAAGCTGATTAGACT
AATTAAAAACATTCTGAGAGTCTTTAAAATAGTTTTAATTAATTCCAATGGTGTAAACGG
TTAAACAACAACACAAAAACGCAC
>TRINITY_DN935_c0_g1_i16
TATGGTGGCTACGGAGGACTCGATGGTAGCTTCCAACCTACCGGTCCTGGAAGCATCAAC
AATGGCGGTGGGTCATCATATGGAGGCCTTAATGGGGGTGTCCAACCTGGAGGCAGCGGA
CTGTATGGAGGATGGAATTACAACAATGTCCGTGGACAAGGTTCGCAAGGTGGTAGCCGC
TATCAACCTCCCTATCCACCCTCCCGCGGACAAGGTGGTAGTAATGGACAATGGGGTGGT
GCAGGAGGGCGTTATATGACGCAGAGATGCTACATGGAAATCTACCGTGGGACAAGTGAC
GCCAATAACCTGGATTTAGTCAAAATTAGAGATAATATTGGAAGACTGGCGAGCGTTGAT
AAAGCTTCCGATTTAATGTCCGCGTTTGACACCTGTGCACAGTCGTATTCTGCATCGACG
AACATGGCCAAGATGCGAGAATACGACCAGTGTATGAGGAATTCCATGCAAACTATCTGC
TACCCAAGCACCGGTTCAGGTACCGGAGGAGTTGGACCAGGGATTAACCCTGGAGCTGGG
CCTCAATAATGGCGTGGGACCAGATGCTGGACCTTGAAATGACCTAGGAATTGGACACTT
TTTACGTGGAGGGCGGCGAAGTAGGAGAATCTGTAATTAGCTCTTCTACTGCACTGACAA
ATTTTGTTGTAATTTTGTTAACGTGTGACCCTTGAATAAAAAAATAAAAATTGAACAACT
ACATGAAAAAAAAAAA
>TRINITY_DN357_c0_g1_i7
TATAGGACTAATATATAGTCCCCTCCGGTAGCCATAATATGCCTAGGAGTCAACGAGTCA
ACTTCGATACTGGGTTTCTCGCACAACGAAAATGAAATCCTTGTACATCATCCTCTTAGT
GGTAAGCCTAATCTTTGCTGCTCAAGCAGAATACGACGAATACTTCGACTCTCAAGGATG
GGGCAACGAAAGGGCCCAATGTAAAGGTGAAGATGCCGTGTGTGACCGAAGAGCCGACAC
CTGCTGTCCAGGAACCACGTGCACAGGATGCAACCCGTACGACGAAGACGATACTGACGA
ATGCACTTGCCAGTAGAAACAAGAATGATGTTTAAACTAAAGAGAGAATGATGTTTAACT
ATTTGTGACGTACACGCGGTTTCACTGATGCGTCCGTTAACATAATATTCCGACGATATC
GATAAATGTTATAATAAATTATTTGAACGAATGATTAAATTGCGAATTAAACTTTAATGA
ACGAATCATCATGTGTCTGGTGGAGAATGAAATTAGAGAAATACAGTTCAAAATTTGAGT
AGTTATATCATATGTACTTTACGAATACAGTTTGAGTTGCAAAGCTTTGATGTAAACAAT
ATTCATAAATATAAACTAGCCTTAATCACATTGCGGCAAGAAAAAGCATCATGAAAATAA
ACAAAATCACAATGGGTGGAGCAAATCTAAATGAACAGCCACATACGAACAGAGTTGTGT
GATTTCTGAATATTAAATGATACTGTGTGGATGCCAATTAAGATCGATTATACTCAAAGT
ATGAAATAATAAACACTGGTCGTTTGATGTTTAAAGTAAGGTTTAACCAAAAAGATATCA
AAACCGGATGGGATGGAAAACTATCCTTTCGCGTAAGGTTAAACCATGGCGTTGAACGCT
TGTTGGTTAAACCACGCTATTGTGTTTTTATTGGGGTTTAACCCCATGTATTTGGCGCAT
GCAAAACCATACGCGGAAGGTTTGTTTGTGTTCCTTTCCTGTTTTGATCTCTGGA
>TRINITY_DN4230_c0_g1_i5
CAGACAAGCTGCCAGTTGTGCAACGCCTTCACTGGGATATATATATACATCTGGATTTGA
TACGAAATAGTGAAACTCACCGAGTTGTAGTTTGTAGAGATAGAAGTAAAGATTAGTTCA
GTCCACTCACAATGTTCACTTCACTGCCATCGAATATTGCCTGTTACTTAGTCGTGTTAG
GCACCACATTAGGCACAACATTCGGCCAGCAGGTTGGACTCAACCCCAATCCAGGATCCT
TCGGAAGTCAGTTCCCCAACGCCAACCCCCCTCCCACTGGCCAGTTTCCACAAACGAATT
TCCCCACGTCCGGGAATCAATTTCCATCGTCCACTCAAACTCTGTCCACTGCTTCGCCCG
TCGCCTTTCTCATGGTCAGAGGAATGAGGAATCCTACCGGTCAAGCCCAAACTCAGCAGC
AAGGGTCATACATCGCCTACAGGCAAGAGTTGACTAAGTTGAATGCCATCACGAGTCCCA
ACTACGGCGCCTTCACAGTCAGTCTTCCCGGAGTCTATTTCTTCAGCATCACTGCGCAGG
CGTCGACAACATCTCCCTTCCGGATCGCATTACGACTCAACAACAACGTCATCGCCTCGC
TTTTTGCTGCGCAGAATCAGATGATGTCAACTTCGACTCTCGTCGCTGCGACCACCGGAC
AAATCGTCTATCCGATCTTAGCAGGAGACATCAGCGATTCGTCGTTTTCCGGCTTTTTAA
TTACTCCAATATATACATCCGCAACAAGCAACGTGTTGGCTCCAAATCCCGGATCCCTTC
AAACCCCACGTACAGAATTATTTCCCAATTCTCCCTTCGCTGCTGGACTTCGGTTGAAAA
TGAATTCGACACTCAGCGATCACAAAAAGAAGACCAAGAGTGAATTCGACGACATCGAGA
AAAGAAAACATGAAAATAAATTATAAAGAATGCGGAATTAAGACATTTTGGTGGAACAAA
ATTGCATTTGTTATTTTGAGCATGCGTAAGACTTTATTTTAATAAACGCAACATCTGAGC
CGGTTTTATAACAGTTCGTTTAGTTTTTTTTTAAAGGGGTGCAGCCTAAGGTGTTTGCAG
GGAGGCGCACACCAAGGTTGCTACGCCACTGGTTTCAAATCACACAATTATTCTATCAGT
TGAAAAACTTTCAGTTTTAATTGGGACTTCTAGTTATGGTTGTATTCTTTTTTAATTTGT
CTTGAAAATCTTTACATTTTTACTTTTAACTGGTCGATGTTCAGAGGCTAATTAAACGCT
TTTATAAGCCGTAATATTTGTCATCACGTAGCGTAGCACTCTTAGGGCTTTACTGTTTTA
ATACACGTGATATAGCACTAGCACTTTATAGTGTACAGTTAAATAAAAAATTTAAAAAAG
A
>TRINITY_DN4230_c0_g1_i8
AATCCAGGATCCTTCGGAAGTCAGTTCCCCAACGCCAACCCCCCTCCCACTGGCCAGTTT
CCACAAACGAATTTCCCCACGTCCGGGAATCAATTTCCATCGTCCACTCAAACTCTGTCC
ACTGCTTCGCCCGTCGCCTTTCTCATGGTCAGAGGAATGAGGAATCCTACCGGTCAAGCC
CAAACTCAGCAGCAAGGGTCATACATCGCCTACAGGCAAGAGTTGACTAAGTTGAATGCC
ATCACGAGTCCCAACTACGGCGCCTTCACAGTCAGTCTTCCCGGAGTCTATTTCTTCAGC
ATCACTGCGCAGGCGTCGACAACATCTCCCTTCCGGATCGCATTACGACTCAACAACAAC
GTCATCGCCTCGCTTTTTGCTGCGCAGAATCAGATGATGTCCACTTCGACGCTCGTCGCT
GCGACCACCGGCCAAATCGTCTATCCGATCTTAGCAGGAGATATCAGCGATTCGTCGTTT
TCAGGCTTTTTAATTACTCCAATATACACATCCGCAACAAGCAACGTGTTGGCTCCAAAT
CCCGGATCCCTTCAAACCCCACGTACAGAATTATTTCCCAATTCTCCCTTCGCCGCTGGA
CTTCGTTTGAAAATGAATTCGACACTCAGTGATCACAAAAAGAAGACCAAGAGTGAATTC
GACGACATCGAGAAAAGAAAACATGAAAATAAATTATAAAGAATGCGGAATTAAGACATT
TTGGTGGAATAAAATTGCATTTGCTAGGGTTAAAACCATTAAGTTATTCTGAGCATGCGT
AAGACTTTATTTTAATAAACGCAACATCTGAGCCGGTTTTATAACAGTTCGTATGTAATA
ATAATTCTTTGTGTTTTGAGTATTTCGATTCAATTTTCAGCGGGATTACTGCAGTGTGGC
CCTAACTGAGTTGATCAAGTGTCCATATCTAATACCGTAATTCGCTACATGTGTTCTCTG
AAAGTCTGTCCGTACTTTAATAAATAAATAAATATGTAGCACATTGTCAACTGGATTGCG
GTAACGGGGTAGATCTCAGTAACAGAAAATATGTACCGGGCAGACTTAAAATATGTACGC
TCTGATTTTGTGTCGTATTTAATGATTAAAAAAAAAAAAAAAAATGG
>TRINITY_DN15405_c0_g1_i1
TATACAATTGCGCAGACAACTGCCAGAATAAGCCAAATTGTCAAAATGGCGGCTTCGTTG
ATTTCAAGTGCAGGTGTCGTTGTCCTCCGGGATTTGCAGGTTCATCGTGTGAGAGAAGAG
TTCAACTGCCACCTCCGGTTTGTGGAGGTGAATTCAATGCACCAACCACCATAGCGACAC
CAAATTTCCCTAACACTTACCCAAAAGTTAACTGTATTTGGATTTTCAAGGCACCTGCTG
GCAAACGTATCCGGGCTACCTTCAGTTCTTTCGATTTGATTGAAAGGGGAGGCCCAAATA
ATTTCTGCGTCTGGGACCACCTGGAAGTGAGAACCAACAATCCATATGAAGGCGATAAGT
TTTGCGACACAGATTTGAATAACAAATACGTCGAATCACCAGGAAACGAGATGGCCTTAC
TTTTCCACAGCCAATATGACTGGCACACAGGATTTCAAGCAGA
>TRINITY_DN7460_c0_g1_i13
TTGCAACTCTTACTCAACATGAAGGTTTTTCTGGTCATCTCAGCATTGGTGGTGGTGGTG
TCAGCAAAGGCTACCCATGGCCAACGGGATTCAGTTTCTTCTCCTGTGATCCTAAATGAC
CCACCCAAACCACCTCCTCCACCCCCACTCATGCCTAAAACCAACCCCGAGGCTATGCAC
CGTGATCAAACCAGCGATGGAAACCACCTGTGGGAAGGAGACATGGTTTTAACCCAAGAT
CAGATGGATTACTTGTATGGACCAATCAACACTAGAAAAGCTATCAATGACGTGAACAAA
AGATGGACCAATAACGTCGTTCCATTCGTCATTAGCCCGAGTTCTGCCGGAGATCGTCAA
GCCATCTTAAGTGGCCTACAGCATTGGATGGACCGTTCTTGCGTGACTTTTAAAGAAGTT
CAGGCGGGGCACGGAGCGCCACATCTCATTTTCAAAAAACTCGAGGGGTGCTACTCTTCT
GTTGGCATGCAATACTACCAAAACGGACAAGATATATCCATTGGTAGAGGATGTGAAATG
ACGGGAACTGTAGCTCACGAAGTTGGCCACGCTTTGGGATTTTGGCATGAGCAGTCTAGA
CCTGACCGTAAGAACTACGTCAAGTTGCTGGAAGCCAACATCAACCAGACCATGAAATAC
AACTTTGATATCCAAAATGACATCGACAGCTACGGAGTGCCATACGACCTGCGCTCCTTG
ATGCACTATGGCTTAGATTATTTCACCATCAATGGAAAAAATACTATGGTTCCCCTGAAC
ATCCATGAAACGTTTCAAATTGGACAACGTGACAGCTTGAGCTTTTATGACCTGAAATTG
GCAAGCAT
>TRINITY_DN4644_c0_g1_i1
ATGATACTGACAACCATGGAGTACCATACGATCTAGGATCAATCATGCAGTACGGCACAG
ACGCTTTCACTGTAAACGGCAGAAATACTATGGTTCCCTTTGATATTTGGCGCACCTATG
ATCTTGGGCAAAATGATGGATTGAGTTTTGCTGACGTCAAATTGGCCACTATTATATATA
AATGCGCAGACAACTGCCAGAATAAGCCAAATTGCCAAAATGGCGGCTTCGTTGATTTCA
AGTGCAGGTGTCGTTGTCCTCCGGGATTTGCAGGTTCATCGTGTGAAAGAAAAGTTCAAC
TGCCACTTAAGATTTGTGGAGGCGAATTCAGTGCCCCTACCACCATAGCAACACCGAATT
TCCCTAACACCTATCCGAAAATGAGTTGT
>TRINITY_DN700_c0_g1_i20
CTTTCTTCCTCAACCTCCGCCCACACAGTTTCCAAATAATATAAACCCTCAACCTGGAAA
TTAATCCTTACAGCCATCTAGTATTTTTCGAAAGCTAAACAGATCAATCCACGTTCAAGA
TGAAGTCCATATTTGCCATTGTACTAGCCGCTGTCATCTGTTTTACTCTCATCGCCGGGC
TTCCCAATGAAGAAGTCCAAGTCCAAGAAAGACAAGATATGCTGCAGATGATGTTGCCAT
CACTAATAAAACAATACCTACCTGCCGGAATAGCAGATTTTATAATTCAGTACATTTTGC
CAATGGTAGGCTAGCTGGTTAGAGCAATCAGTTTCTGTCAAAACACAAAACCCACACTTT
GATTGTTTTTGTTATCGTTTGTCAAATCCCTTTGTAAAATTCAATTAAAAAGATGGTAGC
CTATACTGCTGTTAAAATGTTCAAATTATAATGTCTGTTGCACACTTTGATTACATTTGA
AGAAATAAAGAAACGTTGCAAGTTAAAAAAAAAAAA
>TRINITY_DN1043_c0_g1_i3
GTCCTGCGCCCATCAACATGAAGCTGCTTATCCTTATTGGTCTGATTTACAACGTTTGGG
GAAATGAGGAACCAAATCCTGAAGCTTTAGATCGCGACTTTACAGACAACGGAGAAAAAC
TCTATGAAGGAGACATGGTATTAACTGAAGACCAAGTGGCTGCCTTATATGGTTCTATCG
ACACAAGAAAAGCAATTGACGATCTCACTAAGCGATGGCCGAAAGCTGTGGTGTCATATG
CCATCAGCCCGAGCTCTGAAAAAGATCGTAGAGTAATTGAATCCGGTCTTAAGCATTGGA
AGGACAACACATGTGTGACTTTCAATGAAGTGGACATCAATGCCGCTCTACCACACATCG
TTTTTAAGAAACTTATTGGGTGTCATTCTAAAGTTGGCATGCAGAGAACCCACGGTCAGG
AGTTGTCCATTGGAAGAAATTGTGAGAGTATGGGAACAGTCGCCCATGAAGTTGGCCACG
CACTTGGATTTTACCACGAACAATCCAGACCTGATCGAAACCAATTTGTTAAACTGCTCG
AACATAACTTAAATAAGACTTTTGAGCACAATTTTAAAATCCAAAACAACGTTAACGATT
ATGGCGTGCCGTATGATGTGGGATCCTTGATGCATTATGGCTTAGATTATTTCACCAAAA
ATGGCGGGAATACAATGATACCGCTGGACATTCACCGGACATTTGATATTGGGCAACGAA
AAGGATTGAGTTTTAACGATATTAAGTTGGCCACCCTTATGTACAAATGTGCTGATAAAT
GTGCATCCAAGCCTGCATGTAAAAATGGTGGTTTTGTTGACTTTAAATGCAGATGTCGTT
GTCCGCAAGGATTTATCGGACTACAATGCCAAACCAGAGCGATTATTCCGGCTCCAATTT
GTGGTGGTGATTTCACTTCTCCAGCTACCATTATGACTCCAAACTTTCCCAATGAGTATC
CCAAGGATATTGGTTGCGTCTGGCTCTTCAAGGCTCCAGCAGGACAGCGTGTAAAAGCAT
CTTTTCCTGTTTTCGACCTGGCCACTTATCAAGGTGACAAAATATGCCATTGGGACTTTT
TGGAAGTAAGAACCACCAATATGGACGAGGGCGGCAAATATTGCGCCGATGATTTGAATA
TGAAATCAATTACATCGAGGAACAATGAAATGGCGCTCCTCTTCCGTACGAAAACCGATT
ATTTTAACGGTTTCAAAGCTGAAGTCACATTTGTCTGAGATTTGAACAACATTTACAAGA
GACTACGAGAGAACGACTAAATCACAACCAATATGGAATAAAAGCAATTACATTAAATGA
TAAAAAAAAAA
>TRINITY_DN1051_c0_g1_i24
CGTCGTGGACAGATTGGGCAGGAGAGATATGGTCCTGGACAGATGGGGCAAGAGAAGGCG
TCTGACAGTGAAGAAAGATATGGTCCTGGACAGATGGGGCAAGAGAGATATGGTCCTGGA
CAGATGGGGCAAGAGAGATATGGTTATGGGCAGATGGGACAAGAGAGATATGGCCCTGGT
CAGATGGGGTTAGAGAAGACATCTGGAGACGAAGAAAGATATGGTCCTGGACAGATGGGG
CAAGAGAGATATGATTGTGAAGAAGAATATGGCACTGGTAAATGGGGTTAGATAAGAAAT
CTGGAGATGAAGCAAGATATAGTCCTGGACAGATGGGGCAAGAGAGATATGGTCCTGGAC
AGATGGGTTAGAGTCAAGAATCAGACTTAAATACCAAGGAAACGTCGGTCTGTTCCTTTC
TACCATCAGTTAATGAGTTGGTTATTTTGTTTTATTCTAAGTAGATTGTTAATAATTCTT
TTTCGTCTTTCTTTGTGTGGAATAAACTATCTACTCCTTTCAGCTTTAAAAAAAAAA
>TRINITY_DN2200_c0_g1_i1
GAAAACACTTGTGAAAGAGGACTGCATTTAAGAGGTCCGCGCCGACCTCAACCTTGCTCT
TCAGTCGGCTATCAATTCTTTTTCGGCCTGCATCAATCGTCACAGCAAGCATGAATCTAG
CCATTTGCCTTAGCTTCTGCTTCTTGGCAATACACCAGGTTGCATGTTGGGAGCCAAGTT
GGAATTCGCTCAGAGCGACCTGGGGCAAAATGCCTCCAACGGGAAATGCCTTTGGCAAAC
TCCCGTTGACGCAAGCGGAAGCCGAAGATGAAGGTTACGTACTCATCAACCCCGACGATC
CTTGCGCAGGAAAGTTTTTGGGTTTCCGTTATTTCAAAGACCCCGCTTTAGTGTTGGTGT
ATGACGTCAAAGGATTTATTGCCGGAATTCAAATAAACTATTTGAAGAGCCTGATGACAG
ATGACAGAGCAAAAAGTTGGTTCAAGCAGAACAAAATGTTTGTCGAGACTTCCTTCGGAG
GTGACGAAATGTTTACACTAACGGCGTATTTAGTCGATCCTGCTCTCATCTGCAGTACAG
GTCGCTCAGAAGAACAGTTTGAAACTTCCCCTAGCGGCAATTTGCTCAAAGTTCAGACTA
GCGACCAGCCTATGGACAACCTCATCGAAGTTCCTCTTAACCAAATCGACCTTGGACGCA
CCGCCTGGACCAAGGGAAAGTGCTTCCCCGCTATGGGGATGCATTACTGGTACAACATAA
CAACAGACATGGACTGCAAGGACTTCTTGCCATTATTCTTGCTTTATGACCACGGAAAAC
TAACTGGCTTTGGTTGGGCCGGATTTGGAGTGTACGAAAACAGCGATCGGTATGAACACC
CAACCAAACAAGTATTTCCGCTTATCCTGAAACCAGTTCCCACTTGCATCACCGATTCTT
TCGACCAAGTCGGCGGTTTCACTACCATGCATGTCTACATGAATCCGTTCCCTTGGAACA
TAAGATGCTCCTAAGATGTAACATAAAATAAAATAAAATATTACCCCTGATGGAATGAAA
TAAAAGCGACA
>TRINITY_DN5562_c0_g1_i6
GATAATTCGAGATATTTAATAGCTCGAGACTTGGATAGTGGCTTAAAACAGTTAATGGTT
TAAACCTGTGACACTTTTAGTCACAGTTAATTTCACTATAATTTTTAGTACACATTGAAC
AAGTATTTTCAGGGGCGCAATCAGGAATTCTTCCCCCAGCTGCCGAAAATATTTCAAACT
TCGCATTAAAAAATGAAGCATTGTTAGTGGGTTTCCGGGCTTAAAATGTTGGAATTTGCC
CTTTTGGCTATTACATGAAGAATGTGCAGTTGAAGATTTATTCTTGTTTATTAAATGATG
GATGTACAAAATTACCAATCTACAACAAAGTTAAAACCGTGAAATATTATGCAGAGGATG
GCCTATGGTGCTGAGAAACTTTGTGTCTGCCCCTTAAGTGAATGCAGTCCAGCCTGCTAC
TCTGCATGGCACAACGAAGCTTAATGGGCTCAGTTTTTCTAAATGTGATAATCATCCCAA
TAACCATTTTCAAACTGAGAAGTTGCTAAAGCGACTTAAGCAATCAATATTTTTTAAGTA
CTGTTCGATAACTAGCATATACTACCAAGTTCAATTTTCAAGCAAGAAAAATTGGTTCAG
TAAGGTATCTTTCATTGATAGGGTTTTCGTCACTGCTTAAGTAGCCATCGGGGCACCCCT
TCCCCCGTTGCGCCCCTGGTTTTCCAGAGCATTCCTTCCTTTTCTCACCCTCCCTCCCTC
TCCCTAATAGGCTATTCCAAAGATTTCTTCTGCCGGTAACTTGACATTCGACAAGTCAGT
AGGTCCATCCAGTAGGCAGACCGTTGGTCTCAGTCTTAATCCAAGGCGTCACGGCTCAAT
TTGGTACGTTCTTTCGTTCGAGGGCATTTTTTTTTTCATCGACATTTTTTTTGCTGCCAA
ATCTCTTGTCTTTGGCGAAAGTGAGGGCGGGAAAGCAGTCCTCCTTAATTGGGGCTCAAA
GTTGCGACCACGAGCGCCACCCACCGGCTGGTTGGCAAGTGTTTTTCTCTCCAGCGAAAA
TCCACATCGTGCTTGGAATGCTTCCCTACTCCCGGCCCAACCCGAGCTCAACTTACTATT
AAACGACAACGCACGTATTTCTATTATATTTGTAATACAACTCCCGTATACCGATGTATA
TGCCCAATTTGCCCTTATGTCTCCTCCAAGTCTTTGATCCGGTAAATATTTATACAAAAA
AAACAAAAATTGATTAAAAAAAATTATAACAAAAAAAATGATACAAATAAAAGCATTCTA
GGTCACAAGACATTTTGTTGTAAATAATGTACATGCGTGCCCGTGTGTAGACCTCTACAT
TGAACAATGTAAGGTTTTTGTGTGTAAGTTTGTGTGTGTGCGTGTGCGTGTATTCTTAAA
TGCCCAGTTTTTATTAAAAATTTGTGTTTTTTTCCCTCATAAGATGATGTAGATAAAACA
AACAAAAAAAGCAACCCCAAAGGTTGAATTGTCTGTATGAGTCCTTTGTATTATAGTTGA
AATTGTCTTCACCGTCGTTGTGGCCACTCAAAGGCCGTGCATAATCTTATTATGTATACT
TGTAACAATCATAACAAACAATAAAGTTGTATACTTCCTCA
>TRINITY_DN5257_c0_g1_i4
TTTACCCAGCGAGCTAAGATGTAGCGGAGAACCTTGCAGATACCGCATTCGGCTAGCAAA
GCGGTCTCAGCAAAACGATGTCTACGAGCACGTGGCTAAGGCTTCTGGGTCTTTTGGCCT
TGTTCTACTGGTCCGTCGACGCAGCAGGGGCCTTATTCGTATCTAAAGAGCAGCCCGTCT
ACTATGCTTTAGCGTCCAATGAAGAAACACTTCAGGACGAAGCACGTGCAATCAAGAGAG
ACAATCTGGGACGAGGCGTGATGTGCCAGATGGACCCACGTAACTGCCGCGGTGCTCAGT
CTTTCGGCAAGAAAGATGACGGATCCAGAACGAGAAGTTTAATATCGGCACATTACCCTA
AGGTTCGACGGTTCAGCCCACGATCAGATTGGTTACAGACGCAGTTCACAGAAGAGGACC
TCAGCGGCCCGTTTTGACATCGGTTCACCCTCCCACATCAACTGTAGATTAAAGCAAAAA
AAAACCGGCAGTTGGCTGTTTAACTTTAAGAGACCACAGACTTTTGACGGAAGCAATATG
TAAACACTTTGATTTGACTGCAATGAAATAATTTGATTTTTAAAAAAAAAAAAAAA
>TRINITY_DN2502_c0_g1_i5
GGCCAGCAATTTTACAGGTCACTCCTGCCCATATATGCCATGTGGGCCAGTCCGTGTTCC
ACTGGCCACCACTCTCGCTTTCTCATTGGTTGTGACGTCATAGCTCGTGCTACCAGGCGG
GATTTTGACTAGGCACCTAACTTCATTGCATTGCCAGCATTTCATCCAGCCATGCTGCTT
CAGAAGTCTTCTAGAACCATGCATTTCTCGGGCCTCCTTCTGCTTGTATTCTGGCCGTGT
TCGGTAATGTCCTCCAGTTTCCGTGACTTGCCAGGACCATATTGCGCCACCCGCCACCCG
ACCTGTTGTCCAGGACGCGAAGATAAATGCTCGGTCCCTATCCTGGGAACGCTCTGCTAC
TGTGACATGTTCTGTGACAGGACTTATAATGGGGACTGTTGTCCTGATTTCAGGCCTGTT
TGTTTGGGGGAAATTGTGGCACCTGAGCCACTCAAAGCTTGTATCCATGAAGGACGCAGT
TACATGCACAACAAGACGGTCAAACTTAACTGCAACTACTGCACGTGTCGCGAAACATCC
CCCGATCGAATGGAGATGGTGTGCGATGACAATCCTTGCTTGATCCGTGAAGAGATTATC
GACGCTGTCAATAGAGGGCAATTCGGGTGGCGTGCTTCCAACTATTCCTTCTTCTGGGGC
CTGACTCTTGAAGAGGGAGTCTCTCAGCGTTTGGGGGCATTTCGTCCAGAACAGCTTGTA
GCTGACATGAGTAGCGTGGACATGAATGGAGGCAGAGTGGACGAAGATAGCTTCGATGCC
AGGGACAAATGGCCGGGCTTAATTCAACCAGTTAGTGACCAGGGGAATTGCGCCTCTTCA
TGGGCTGTGTCCACTGCTGATGTCGCCTCTGATCGTCTGGCCATTATGACCAATGGTGAG
CAGCGGCATAGACTGTCCGCACAGGAGCTTCTCTCGTGCCATAATGATAAGCAAAAAGGA
TGCCTTGGCGGATACACAGACCGAGCATGGAGGTTCCTCAATTCCCATGGAGTGGTTTCG
GATCAGTGTTATCCATACACGAGCGCATTCCGTGGCCACGAGCGCAGTGGGAAGGGCCCA
AAATGCGAAATCCAGCCTGGCTCTGACCACCTGCACTGTCCAAGTGGTCTTGGGGATACC
ACTATCTACCAGACACCCCCTCCGTATAAGATTGGACCGAGCGAAAGAGATATTAGAGTG
GAATTGAGGAATAACGGGCCAGTCCAAGCTTTGATAATGGTCCGTGAAGACTTCTACATG
TACAAATCCGGTGTGTATCGCTACGCCAAGCTGTTCCCTCGATCGCCTATTAGCCATAGG
AGGGCTGGACTCCACGCCATCAGAATACTAGGGTGGGGAGTTGACAGAAGCCAAGGCCGG
ACAGACAGATATTGGCTGTGCGCCAATTCGTGGGGTCGCCAATGGGGCGAAGATGGCCTC
TTCAAAATTGCACGAGGAGAAGATGAAAGCGGCGTTGAAGCCTTCGTTGTTTCAGTTTGG
GCCAATGAGCATGATTTGTTGGGTGCTAAAGATCGAGGGACTCTTCCAACCACAAGGAGG
CCAAGGACGGGGTA
>TRINITY_DN2592_c0_g1_i5
ACCAGCTTCTCCGCATCATGAAGTTGTTTCTTTTTGCACTTCTTTGCTGCTTTAGTGGAA
AGTATGAAGCCAACCCAACAGCTCTGAATTACCCCTCAAAACAAGACCTGTTAGAAAATG
ATCCCAACCCCGAAGCTTCCAATCGCTTTTTCACAGACGATGGCGATTACCTGTTCCAAG
GAGATATGGTCTTGAATTCAGAACAATATGACGCTATATTTGGACCCATTCAAACCAGGA
AAGCCATTAATGATCTGACAAAAAGGTGGACAGATGCCCGAGTTCCATATGCAATCAGTC
AGAGTTCCGAAGTTGACCGAGATGTTATCATAAGTGGACTTCAACACTGGGAGGCGAACA
CATGCGTGAAATTCGAAGAAGTGGACGAATATGCTAACGAGCCACATATGATTTTTGAGA
AAAAGAAAGGTTGCAATTCTCCCGTCGGAATGCAGCCAAGGAATGGCCAAACGGTTTCAA
TTGGCAAGAATTGTGAAAGTATGGGTACAGTGGTTCACGAAGTTGGTCATTCACTTGGAT
TTTACCACGAGCAATCCAGAACCGATAGAGATCAGTACATCAAAGTCCTCGAGCACAATA
TTAACAAAAGCCACGCC
>TRINITY_DN2577_c0_g1_i1
TCTTCTCCTTCCGTAAATCAGTCATTCTTTCTCGACGACTCAACTTTCAGCGAGCAAAGA
TGTTGGCAGTTGCTATCTTGACCTTCTTCGCTGTCCTGTTTCAACCATCTTACCAAGAAC
TTCCCGATGGCGTTCATTGCCCTAAGTATGAAATTGACGAAGGTGGCGAGTTCGATTCCC
CAGAATACAGTGAGAGCACAGGAGTCATCAACGGATTTCATTGCTGGTATAATTTCAAGA
CGGGAAATAAGAAAGGGATCGTCTTGGAGTTTGTAGATTTCCACTTGCACGAGCCCATGT
ATACGGAAAAACTCAACTACGACAAATACGAAGTTGGGTGCGAAAAAGAGTTCATTGAAG
TTTATCGAGATTCTAGAAATGAAAACATCAAGGAAAGGTATTGCGGGACAGAATTAAAAG
GACGTACAATTACATCGACTTCAAATCAGATGAAATTTGTCCTCAACAAGTATTACAAAG
ACACCAAGGGATTCAGAATCAAACTTCGATTTGTAAAGAAAGAAAAGCTGGAAATTGATG
CTTGCAAGGAAATGTACGCCAAGGAAGGTGACATCATGACGAAAAGCGCAAAGGCGAAAT
GTATGATAACTGTAAAGGCTCCAGTAGGCCAAGGTGCTACTTTAACCGTGACAGGAGTGA
ATCCTCTCCCGAAGGGAAAAGAGTGCGCAAATGGCAAAATCCAGAAAAAGAGCCACTCCA
AAGTAACTAAAGGACGTTTTCCGATCTGCGGCGCTGATGTTCTGCAAAGCAGCTTCAAAG
CTTACACGAACGTTCTAGATTTAGGAATCGAAATTCCTCATGCGGAAATAAAAGCAAAAA
TCTCCTTCAATCCTCTTCCTCCTACTTGTGGCGGGGAAATAAAACTTGAAGCTGGATCAA
CCAAGAAAATAAATTTACCAAGACAAATTGAAACGCCAGTTCACAATCAACTCAGCTGCG
TCTGGACTGTAACTATCCCCAACGCTGCGAAAGGGTTGAAGATTGCGTACAACACATTTG
ACTTGGCTCCCAGAATCAGCAACTCGTGTGGAACTGATCAGTTTTCAGTCGTCGAGTTCA
AAGAGACTCAAGTGGCCGCTTTCTTGCAGCGACAGGCGAAGGAAACAGTTAAATCTTCGT
GCGCCGCGGATTTGAAAGGTGCGAGTCAGGAATTTACTGGCGGAAAAACAATTTACCTTT
TTCTCAACATGGATTTCAGTGTGGATCACCACAGGCAATTGGAAGCAGACCTTAGTTTGC
TGTAAATGCAATTAATTTTATTGACTTACTTAACTTTGTAAAAACAAAAACAAACGGAAG
AATAAATTGCGTATTGTAAAAGAAAAAAAAAA
>TRINITY_DN10507_c0_g1_i1
TTCTTGAATGAAGCCCAATACGACGCCTTGTTTGAACCCATCAACACCAGAAAAGCCATT
AATATCCTGACTACAAGATGGCCAAAGGGAGAAGTTCCATATGCAATCACTCAAAGTTCG
GAAGGCGATCGAGCTGTCATTAGAAGTGGTCTTCAACACTGGGAAGCAAACACTTGCTTG
AAATTTTTCGAAGTTCAATTAGACTCTCAAGAGCCACATTTATATTTTCAGAAAAATGAC
GGATGTTATTCTGCAGTTGGCATGCAGCAAGATTTTGGCCAAGAAGTATCAATTGGCGAG
GGCTGTGAGAGTATGGCTACAGTGGCCCATGAAGTTGGTCATGCCATAGGGTTTTACCAC
GAGCAGTCCAGAACTGACAGAGACAAACATATCAAACTTCTTCCACACAACATGAACAAA
ACCATGGCTTTCAATTTCGACATTCAATATGATACTGACAACCATGGAGTACCATATGAT
CTGGGATCAATTATGCAGTACGGCACAGATGCTTTTAGTGTAAACGGCAGAAATACTATG
GTTCCCTTTGATATTTTCCGGACCTATGATCTTGGGCAAAATAACGGATTAAGTTTTGCT
GATGTCAAATTGGCCACTATCATATACAAGTGCGCAGACAAGTGCCAGAATAAGCCAAAT
TGTCAAAATGGCGGCTTCGTTGATTTCAAGTGCAGGTGTCGTTGTCCTCCGGGATTTGCA
G
>TRINITY_DN24388_c0_g1_i1
TGTTGACACGTATGGTCTGCCATACGACTACACGTCTATAATGCAATATTCCGCTGATGC
ATTTAACAATAATGGCCGATTGACTTTGGTTCCCAAAGATCCTCTCGCAGCAGCAGTTAT
GAGTCGTGCTAAGGGACCGTCGTTTCGGGACTTCAAATTGGTGAATCTCATGTACCAGTG
CACAAGTCCTTGTGCAAATACGAAATGTGCCAATGGAGGATACGCTACGTCAAACGCTAA
CAAGAACTGCAAATGTATGTGTGCTCCTGGATTTGGAGGACCAACTTGCGCTACAAAGGT
TGCTGTAGAACCATCCTGCCTACACACCATCACCTCTCCGACTACAATTCGCACTCCCAA
CTATCCCAACACGATGCCTAGCCGTTCACACTGCGGCTGGCTGATCAAGGCCCCTGCCAA
CAAAAAGGTTCAAGTTCTGTTTAAGACATTCAAATTACTTTATCGATACGACAAGACTAA
CACATGCGCCTGGGC
>TRINITY_DN1751_c0_g1_i8
TATTCAACATGAAGGTTCTTCTGGTTCTTTCGGCAGCTATAGTCGTTGTCTGGGCAAAGA
CAATCCCACAAGAGTTTCTTCCCGTTGATTCCATTCGTGACGGAGATGCAATTCTGACGA
AACAACAATATAAAGAACTTTATGGACACGACGAAAATGAACCTGTCCACGTCGGGGCTG
ATGCAGACAAGACTTTGACATCGAACACCATAATCGATACGAGGAAGGCCGAACCTGACG
AAAAATACAGATGGCCGAAAGGAGAGATTATTTACGTTATTAGTGAGAGCTCTAAAGCTG
AAACTGCAGTTATCAAACAGGCGATTGCGGATTGGGAGAATGTTACCTGCTTGAAATTTA
AAGAAGTATACGATGGATACACAGAACCTCATGCTGTCTTCAGGAAGTTATCTGGTTGTT
GGGCAGAGGCTGGGTACCAGGGAAAGAAAGAGGGACAAAGTATTTCAATCGGACCAACCT
GTGAATATAGACATGTAGTGACTCACGAAGTCGGCCACGCCATTGGACTACAGCACGAGC
AGAATCGTCCTGACAGGAATAAAGTATTATGGTTGAAGTTAGATAATATTCAACCGAAGT
GGGTAAAACAATACGACATCATGCCCTACGTTGCCACCTATGGAATTCCTTACGACTTTA
ATTCCATTATGCAATACCCTTTTTCGGATAACAGTTTAGATGGGGGTCCCGTCGTTGTTC
CCAAAGAAATCAAAAACACATTGGCGGTTCCATACCACAAAATCAGTTTCTTCGACCAGA
AGTTCGTCAATTACATGTATAAATGCGATGCTTACTGTCCCTACAAGCCAGCCTGCCAAA
ATCAAGGTTTCGTTGACCGACATTGCAAATGTGTCTGCCCAGACGAATTTGAAGGCAGTT
TCTGTGAGAGATATGTGCCCGCACCACTTGCTTGCGGCCAGAACTACACTATTCCTGGAA
CTATTACTACACCAAATTATCCATACAATTATTACAGAACCGCATGCATCTGGAGAATTA
AAGCACCGGCCTATAGACGGGTTAAAGCATATTTTCCAGATTTTGAATTGACGCAACGAA
CTCTTATTTCTGAAGATCGAGGTTATTGTGACGATTTTCTTGAAGTGATTGGAGGAAACT
TCGAAGGAGAACGATACTGTGGCAATGAACTGATGAACCAAGTAATATTTGGCGATGAAA
AAATGGACCTTCTGTTTTACAGTAAAACGAATTATAACAAAGGCTTCAAGATGGAATTTA
CATTTGAATAGAATACAGACCTGCAGATCATCCATAAAATGATTTATATGTTAGTTTAAA
ATAACTTATCCTTTGAGGTTTTTTAGATGAATTCCAATTACGCTCTAAACAAAGCTCGCT
TTAGTTTTGATTTAATTCTTTTGAGAGTACCGGTAATGTAAAAATATCACTATTAGTGCT
CAATCTCCAGAAAGTTGAAATGTGACTTACACTACAGCGACGAAGTTCTGTTAACTTTTA
ATCGCAATTTCTGTAACTTCTTACCTCACATTCAATTATATAAATGTGTTGAATAATAAT
TTAAATCTCTACATGAAACTAGGCGGTGTAAAATATTTTAAACTACTGAGGTTATTTGAT
AATTGATAGTCCTGCAAATGTTACTTGAATGTGATGGCAGACATACTTTCTGGTAAAGAG
GTGTATAGTTCTTTTAAATCAAATAAATAATAGCATATCGTAAAAAAAAAAAA
>TRINITY_DN41_c0_g1_i2
TGCAACTCTTACTCAACATGAAGGTTCTCCTGGTCATCTCAGCATTGGTGGTGGTGGTCT
CAGCAAAGGCTGCCCATGGACAACGGGATTCAGTTTCTTCTCCTGTGATCCTAAATGACC
CACCCAAACCACCTCCTCCACCACCACCCATGCCCAAAACCAGCCCCGAGGCTCTGCACC
GTGATCACACCAGCAATGGAAACCACCTGTGGGAAGGAGACATGGTTTTAACCCAAGATC
AGGTGGATTACTTGTACGGACCAATCAACACTAGAAAAGCTATCAATGACGTGAACAAAA
GATGGACCAATAACGTTGTTCCGTTCGTCATAAGCCCAAGTTCTGCCGGAGATCGTCAAG
CCATCTTAAGTGGCCTAAAGCATTGGATGGACCGATCCTGCGTGAAATTTACTGAAGTTC
AGGCGGGGCACGGAGCGCCACATCTCATTTTCAAAAAACTCGAGGGGTGCTACTCTTCTG
TTGGCATGCAATACTATCAAAACGGACAGGATATATCTATTGGAGAAGGATGTCAAAGTG
CGGGAACTGTAGCTCACGAAGTTGGCCACGCCTTGGGATTTTGGCATGAGCAGTCTAGAC
CCGACCGTAAAAACTACGTCAAGTTGCTGGAAGCCAACATGAACCAGACTATGAAATACA
ACTTTGATATCCAAAATGACATAGACAGTTATGGAGTGCAATACGACTTGCGCTCCTTGA
TGCACTATGGCTTAGATTATTTCACCATCAACGGAAGAAATACTATGGTTCCCCTGAACA
TCCATGAAACATTTCAAATTGGACAACGTGACAGCTTGAGCTTTTATGACCTGAAATTGG
CAAGCATCATATACAAATGTGACGCTAAATGCTCATCAAAGCCCAGCTGCAAAAATGGAG
GTTACGTTGACCATTCATGCCAGTGCAAATGTCCGTCCGGATTTGGTGGTCAGCTCTGTC
AAAATAGAATTAATGTTCCAGGACCAATTTGTGGAGGTGACTACAACAGCCCAGCTACGA
TTACTACCCCGAATTACCCGAACAAATACAGTAAAGGAAATCGTTGCATCTGGTTGTTCA
AGGCTCCAGCTGGAAAACGCATCAGTGCCCATTTCCCCCATTTCGACTTGATTCAGCACA
GTGATTCAGGGACATGCCCATGGGATTATTTGGAAGTTCGTACAAACAACATGGATGATG
GAGAAAAGTACTGCGCTCAGGATTTGAATGGGATGCAAATTACATCAAACGGCAACCAGA
TGGCTCTCCTTTTCAAAGCGGATTATGACTGGATGACCGGATTCCAAGCTCAAATCACTT
TTGTGTAACCCTACGCATGTCTTAATGAATTTAATTACGTGGACTATAAGGAATAGCATC
AATCTATTTTGAAGAGAATAAATTTCTGAACATGCAA
>TRINITY_DN41_c0_g2_i3
TCTTTTGCATCATGAAGTTGCTTCTTCTGTTCGCGCTTCTTTGCAACGTTTGGGAACAAG
ATGAAGGCAGCCCAACGGTTTTGAATAACCCTTCAAAACCAGCCCGTCGTGACCCAAATC
CCGATCCCAGAATGGCCCATCGTCAGTTCACAAACAAGGGCCAATTCTTGTTTCAAGGAG
ACATGCTTTTGAATGAAGACCAATATGACGCCTTGTTTGGACCCATCAACACCAGAAAAG
CCGTTAGTGATTTGACTAAAAGATGGACAAAGGGAGAAGTTCCATACGCATTCACTCAAA
GTTCGGAAGTCGACAGAGCTGTCATTAGAAGTGCTCTTCAACATTGGGAAGCAAATACTT
GCTTGAAATTTCGCGAAGTGCCTTTAAACTCCCAATTCCCGCATATGTATTTTGAGAAAA
ATATTGGATGCAATTCACCAGTTGGCATGCAAACATATTTTGGTCAAAGGGTATCAATCG
GCCAGGGCTGTGAGAGTATGGCCACAGTTGCTCACGAAGTTGGCCATGCGATCGGGTTTT
ACCACGAGCAATCCAGAACTGACAGAGACAACCATATCAAACTTCTTCGACACAACATGA
ATAAGACTATGGCTTACAATTTCGATATTCAACATGATACTGATAACTACGGCGTACCAT
ACGATCTAGGATCAATCATGCAGTACAGCACAAATTCTTTTAGTGTAAACGGCAAAAATA
CTATGGTCCCCTATGATATTTGGCGCACCTACGATCTTGGTCAAAATAATGGATTGAGTT
TTGCTGATGTC
>TRINITY_DN41_c0_g2_i4
TAGGCAGGGCACCCGGTTGCTGGACGCCCCTGGTTCTTTGCCTTTTGCATCATGAAGTTC
CTTATTCTGTTGGCGCTTCTTTGCTACGTTTGGGGAAAGGATGAAGTCAGCGGAACGATT
TTGACTTATCCTCCAACCCCAGCCCGTCGTAATCCAACCCCCGACCCCAGACTTTCCAAC
CGCGCCTACACGGATAAGGGTGAATTCTTGTTTCAAGGAGACATGATCTTGAATGAAGAC
CAATATGACGCCTTGTTTGGACCCATCAACACCAGAAAAGCCGTTAGTGATTTGACTAAA
AGATGGACAAAGGGAGAAGTTCCATACGCATTCACTCAAAGTTCGGAAGTCGACAGAGCT
GTCATTAGAAGTGCTCTTCAACATTGGGAAGCAAATACTTGCTTGAAATTTCGCGAAGTG
CCTTTAAACTCCCAATTCCCGCATATGTATTTTGAGAAAAATATTGGATGCAATTCACCA
GTTGGCATGCAAACATATTTTGGTCAAAGGGTATCAATCGGCCAGGGCTGTGAGAGTATG
GCCACAGTTGCTCACGAAGTTGGCCATGCGATCGGGTTTTACCACGAGCAATCCAGAACT
GACAGAGACAACCATATCAAACTTCTTCGACACAACATCAATCAAACCATGGCTTACAAT
TTCGATATCCAGGTCAATACTGACAACTATGGAGTACCATACGATCTAGGATCACTCATG
CAGTATGGCACAACTGCTTTCACTGTGAACGGAAGAAATACTATGGTTCCCTTCGACATT
TGGCGTACTTATGATCTTGGGCAAAATAATGGATTGAGTTTCGCTGACGTCAAATTGGCC
ACCATTATATACAATTGCGCAGCTAACTGCCAGAATAAGCCAAATTGTCAAAATGGCGGC
TTCGTTGACTTCAAGTGCAGGTGTCGTTGTCCTCCGGGATTTGCAGGTTCATTGTGTGAA
A
>TRINITY_DN41_c1_g1_i1
ATGGCCAAACCGTTTCAATTGGCAAGAATTGTGAAAGTATGGGTACAGTTGTTCACGAAG
TTGGTCATTCCCTTGGATTCTACCACGAGCAATCCAGAACCGATAGAGATCAGTACATCA
AAGTCCTCGAGCACAACATTAACAAAAGCCACGCCTTCAACTTCAACATTCAGTTTAATA
CTGACAACTATGGCGTACCATACGACGTGGGATCAATCATGCAGTATGGAACAACTGCTT
TCACTGTAAACGGTAGGAATACCATGGTTCCTCTTGACATCCGCCGCACCTTTGATCTTG
GACAACACAATGGATTGAGTTTTGCTGATGTCAAATTAGCTACTATTATCTATGATTGCG
CAGGTCACTGTACGTCCAAGCCAAATTGCCAAAATGACGGATTTGTAGATTTCAAATGCC
GATGCCGTTGCCCTCCAGGTTTTGTAGGTTCAAATTGTGAAAGACAAGTTCAACTTCCAG
CTCCAATTTGTGGTGGTGACTTCACTTCTCCAGCCCATATTGAAACTCCAAACTACCCTA
ACAAGTACCCGAAGGGTACAAGTTGCATATGGCTTTTCAAGGCTCCTGCTGGTCAACGTG
TCCGTGCTTCTTTTCCCAGCTTTGACTTGATTCATAAGGATAAAAAGAACTTCTGCGTCT
GGGATAGCCTGGAAGTCAGGACCACGGACCAGTATGAAGGAGAAATGTATTGTGATGATG
ACTTGAACGAGAAAGCAATCGTGTCTGGTGGTAACGAGATGGCCCTCCTATTCCATGCTG
GATATGACTGGAATACCGGATTTGAAGCAGATGTCGATTTTGTTTAGATATCTTAATAGG
CTGGTTGAAATAATGTAGTAGTTTTAAGTTTAAAAAATAAACACCTGTCTATTAAAAAAA
AAAAAA
>TRINITY_DN41_c1_g1_i3
TCAGCTTCACCAGCATCATGAAGTTGTTTCTTTTTGCACTTCTTTGCAGTGTTTGCAGAC
AGTATGAAGCCAACCCAACAACACAGAAAAAAGGCCTAGCAGAACACGACCCCAATCCCG
AGGTCTCCAATCGCTTTTTCACAGACGATGGGGACTACCTGTTCCAAGGAGATATGGTTT
TGAATTCAGAACAATATGACGCCATATTTGGACCCATTCAAACCAGGAAAGCCATTAATG
ATCTGACAAAAAGATGGACAGATGCCCGAGTTCCATATGCAATCAGCCAGAGTTCCGAAG
TTGACCGAGATGTTATCATAAGTGGACTTCAACATTGGGAGGCGAACACATGCGTGAAAT
TCGAAGAAGTGGACGAAGATGCTGATGAGCCGCATATGATTTTTGAGAAAAAAACTGGTT
GCAATTCTCCAGTCGGAATGCAGCAAAAGAACAGGAAGACGAACAAGTATGGCCAAACCG
TTTCAATTGGCAAGAATTGTGAAAGTATGGGTACAGTTGTTCACGAAGTTGGTCATTCCC
TTGGATTCTACCACGAGCAATCCAGAACCGATAGAGATCAGTACATCAAAGTCCTAATGC
ACAACGTCAACAAAACCAAGGCACACAACTTCGATATTCAGTTTAATACTGAGAACCATG
GAATACCATACGATGTGGGATCAATCATGCAGTACGGAACAACTGCTTTCACTGTAAACG
GTAGGAATACCATGGTTCCTCTTGACATCCGCCGCACCTTTGATCTTGGACAACACAATG
GATTGAGTTTTGCTGATGTCAAATTAGCTACTATTATCTATGATTGCGCAGGTCACTGTA
CGTCCAAGCCAAATTGCCAAAATGACGGATTTGTAGATTTCAAATGCCGATGCCGTTGCC
CTCCAGGTTTTGTAGGTTCAAATTGTGAAAGACAAGTTCAACTTCCAGCTCCAATTTGTG
GGGGTGACTTCAACTCTCCAACCCATATTCAAACACCAAACTACCCAAATAAATACCCGA
AGGATACAAGTTGTATTTGGATTTTCAAGGCTCCTGCTGGTCGACGTGTACGTGTTGCCT
TTGATAACTTTGACTTGATTTATAAACACGAGAAGAAGTGCATCTGGGATAGCCTGGAAG
TAAGGACCACGGACAAGTACGAAGGAGAAATGTATTGTTCTGATGATTTGAAGGATACAG
CACTCGTGTCTGGTGGTAACGAGATGATTCTCCTATTCCATGCCGAGTATGACTATAATA
CAGGATTTGAAGCAGATATCGATTTTGTGTAAATAATTCAATAAGCTGGTTGAAATAATG
TACCAGTTTAAGATATATTGAAATAAAGACTGTATTATCTCATTAAAAAAAAAA
>TRINITY_DN41_c3_g1_i11
AAGGAGACATGCTCTTGAATGAAGCCCAATACGACGCCTTGTTTGAACCCATCAACACCA
GAAAAGCCATTAATGTACTGACTAAACGATGGACAAAGGGAGAAGTTCCGTATGCAATTA
CGCAAAGTTCGGAAGGCGATCGAGCTGTTATTCGAAGTGGTCTTCAACACTGGGAAGCAA
ACACTTGCTTGAAGTTCTTCGAAGTTCCATTATACTCCCAAGAGCCTCATTTGTATTTTC
AGAAAAATGACGGTTGTTATTCTGCAGTTGGTATGCAGCCAGACTTCGGCCAAGAAGTAT
CAATTGGCGAGGGCTGTGAGAGTATGGCTACAGTTGCTCACGAAGTTGGTCATGCCATTG
GATTTTACCACGAGCAGTCCAGAACTGACAGAGACAAACATATCAAACTTCTTCCACACA
ACATCAACAAAACCATGGCTTTCAATTTCGATATTCAATATGATACTGACAACCATGGAG
TAGCATATGATCTGGGATCAATTATGCAGTACGGCACAGATGCCTTTAGTGTAAACGGCA
GAAATACTATGGTACCCTTTGATATTTTCCGGACCTATGATCTTGGGCAAAATGACGGAT
TGAGTTTTGCTGATGTCAAA
>TRINITY_DN85_c0_g1_i2
TGAACGCTTTTCAAACCACATTCAGTCTTCTCCCTCCATTTGTGGAATAACATCGATCGA
ACTACCAAACGAAATGAATTCTGCCTGTATCATTTGCTTCTGTGTCTTGGTTGTATTGGC
TGCGACTGTGTCGTCAAATGTAGTAGAAACGCATCTAAAAGATTTGGAAATTAGACTGAA
TGGTCTATTACCTCAGGAACGTTTCGACATTGGTGAATTTTTTTCGCAGTTGTGGAGCTC
TATACTGGATTTCTTTTCAAGTATATTCGGTGGTAACGCAATACCAGCAACAACAACAAC
AACAACAACTACGCCAGAACCAGTACTTTTTGGAGGACTTTTTGGTTAGACTCTTTTTCC
CCCCAAAGAATTGTTCCAGTACGACACCAACGCCGAATGATTTGCTCTTGGATGGACGCT
CGTCTCTAATAATAATCATTGTCGCTCATCGAAACTGAGTGAACATTTTCATTCACAGAA
AACGTTTTACGACTTTTCTGTAACGAAACCGAAGTTCTCAATTGTACAAATTATATAAAT
GAAGATATTGTAAATTTCGTAACTGAAAAATAAAAAGACTGACAAACACGCAATCACTAA
TGTTACTCAGCTACGCATGTGCGGAATAACTTTGAAGGTACGACAACTCTAGCTGTTGCA
ACTCCCAC
>TRINITY_DN65_c1_g1_i2
TCCTCCATCATGCATTTCCTGGACGTTTTGCTGTTAGTGCTCCTAGCCACGTTAGTGGTG
GTTGCAACTGCTGATGAAGACGCCGAAAAGGATACGAAACCAAAGTGCTTTAGAAATCGA
ACTGCAGAAGAGAGAGAGGAAATGCACAAGAAGTATGCAGCTTGTGAAGCAGAAGCAGAT
AAAGAACAGAACAAGAATAAAACTCGAGAGATCCTTATGAAGTGTTTGGGGTATGACGAA
TACAGAATGACTGACGATGAAGGAAATATGAACAGGAACTTCTTCGCAAAGGTTTTAGAA
AAGCTGGTGAAGCCTGAATTCAAGAAGGAAATTATAGGTGCTGTGGATGCCTGTCTCAAA
GATAGTCCAAAGGCGACTGCTTTCCACCCGTGTTGGCACAAGAAGACCAAAGCTTTTACG
TGTCGTTACTAATCTTTCAATTGGAAGACTAAAGCGTGGAAAAAGAACCGTCATTGCTTC
ATGGAGAAATCTATGGGGCTACATACGGAATTTCAAGACAAAACTTATTAACAACATTCG
ACTGTGTTAACATAATATGCTGCTACGAGTAAATGATTGTAGTAAATGTGTTGTCTCTGC
TTATTAAATGAATGTGAGTCTGATAGTAATGATGTGCTCATTAACAAAAATAATGTGAAA
TAATAAGCGTGTACACTGAACAGGTTGTTCCAATTTTAAAAGACGTCTCCAGAGCATTGA
TCTTCAAGCGTATTTAATTCGTAGAAATTATATTGAAACAACGTAGCCTACCACACAGTC
ATGAGGAGGTCAATTTTAAAAATATTGTAAAACTTAACCTTGATAACCATAGGAGGTAAG
AGAGAACTTCGAGTAGTAGAAATGTACAGCTGGGTCGATTTGGAAGCAAAGTAGGCCTAT
GTTTACAAATTTCGAATGTTTTCCCAAACGCCACGAGAAATTAATAAATTCAAAAGTACT
CGACGTCACGCA
>TRINITY_DN53_c0_g1_i22
CACAAAAAAAACTACCTAACTTCAACCATGCAGACTGTGACGTGTGCTTTCGCTTTGTTG
ACCGTCGGGATCGTGGTTTGCGTGTCTGCTGCGGACGTTAAAGAGCCATGTTGGGATTTC
TCCGCAGTGACCGAAGACGAAAAGAAGGACATGATGGACAAGAAGAAAGCAGCCTGGGCT
AACTGCGTCGGGGAAAACGTCAAGATCGAGGAATTTAAAAGCTTGAATGCCGATGAGAAA
AAGGAAAAGAAGATGTGTATGGGCAAGGCACTGGGAATGGTCAAGGACGATGGCAATGTC
GATGGAGAGGTCATTTCAAAGCTTATCAACAAACTGGGCAACAAGAAATTCACGGAAGAG
ATGTCAAAAGCCCACGAAGACTGCTTGAAAGAAAACGAAGAGGCTGGTGCGTATATGGAA
TGTTGCAAGGGAAAGAAAGAATCGCTTGGATGCGATGCGAAACCCCCATGCAAAGAAGCT
GAAGCCGAACCTGATGTCGCTTAAATCTTGCCATTTTCCACTCTAAGATCGAATTATTGG
GGTCATTGGAGAAATTAACGACTTTATGAAGGTGGTTATTTGGTTAATTATGATGTTTTA
GGCAAAAAATGTAAAAAAGTGAACTTATACTAAAGTAGTTTCAAATAAAAACTAATCTTA
CGCATGCAGTATTTGGATTTATTTCTGTTATATTTGCTTGCAACATGTGTTTGCATAGGA
TAATTCCTACAAGATTTGGCTCCAAGATTTGGTTATTTCTCGGACTGATGTTCAGTTACT
GTGAGTGGCCATTATCGTTTTAATTTTTACCAGCAAATAACAATTCCTTGATGAATGGCA
ACGGAATCACCTTAGACTAGAGATGGTCACAAACTCAAGAAAGGAAGCTGATGGCTCTGT
TCATTAGAAGTATGAAGAACCATGTTTTACTGTAACCAGTTCATATGCAAAGCCCTAATA
GAGTCACAAATTCTGACCCTCCCTACGTATCGTGCTCTTCATACCGCTGGCACCAATGTA
CACTACTTTCAATTTTCTGTTTTTACTAACCGTACAATTATAGCATAATCGGTTGTTTGA
AACCTTTTTGGGAGGGGTTCTGTGGAAAGAGAAAAACGTGACAGACAGCTCACTTGAGAA
AACAGTAAAATGTTTTTTTAAATCAATTAATTTTAACTCAACTTTAGCCAATATTCCAAA
ATGTGTCACGGATCGACAGTGTGCAGAGAC
>TRINITY_DN53_c0_g1_i8
CACAAAAAAAACTACCTAACTTCAACCATGCAGACTGTGACGTGTGTTTGCGCCTTGCTG
ACCGTCGGGATCGTGGTTTGCGTGTCTGCTGCGGACGTTAAAGAGCCATGTTGGGATTTC
TCCTCAGTCACGGAAGAAGAAAAGAAGGAGATGATGGACAAGAAGAAAGCAGCCTGGGCT
GAATGCGTCGGGGAAAACGTCAAAATCGAGGAATTTAAAAGCTTGAAAGACGATGAGAAA
AAGGAAAAGAAGATGTGTATGGGCAAGGCACTAGGAATGGTCAAGGAAGATGGCACTGTC
GATGGAGAGGTCATTTCAAAGATTATCAATAAACTGGGCAACAAGAAATTCACAGAAGAG
ATGTCAAAAGCCCACCAAAAGTGCTTCGATGAAAACGCAGAGGCTGGCGCATACATGGAA
TGTTGCAAGGGAAAGAAAGAATCGCTTGGATGCGATGCGAAACCCCCATGCAAAGAAGCT
GAAGCCGAACCTGATGTCGCTTAAATCGTACCATTGTCCAGATTTAAGTTCAAATTATTG
GGAATTATTGGAGAAATTAACGTTTTTATGGCAGTAGTTAATTAAGATGTTTTAGGCAAA
AAATGTAAGGAAGTGAACTTATACTAAAGTAGTTGCAAATAAAACTAATCTTACACATGC
AATCTTAAGATTTGTTTTTGTTGTATTTGCTTGCAATTTGTGTTGACAGGATAATTCCTA
CAAGAATAGGATAGCGATAGTGAGTGGGGAGAGTTATGTACGAGCCAAATATGGAAACAT
TGCTAAGGGACCATGGGACTGATGTTCAGTTACTGTGGGTGGCCATTATCAGCTATAATA
GCACTAGTGCTTTTTGAGAAATCGAAAATTTTTGTGTTTAGCACGAAACTCCTTGCCAAA
TTTAATTTCCAGAGACCTTTAGGTCGAGGGAAAATTGTTGGCAAGAAGT
>TRINITY_DN21_c0_g2_i1
GGGATAGCTGCCATTAACAGAGTTAGCTGATTCCAAAATGAAGCTGCTCCACACATTATC
ACTCGCTGTCTGGCTGGGTTTGGTCTTGGCTGTTGCTGCCAGAGATGTACGGAACTTGAA
TGCTCTGGAAGTGCAGGATGTGGAAGAAAGGACGATGGAAGAAAAAGAGGCGGAAGATAG
CGAGCAAGAAGAAAGAGGGTTGGAAATTAGCCAGCCGAAAGAAAGAGAACTCATCAGTCG
GACGAAACTGGACTCATACATGGGCAAACACGACCAAACAGCAGATTTGATGAATTTGGG
CAAAACTGCTCTCGAAAGCATTGGAACTTTCGCTGCAATCGACTACAGCCAATCAGCTGA
AGACATCGCATGGGCGGTCGCGGGGGCGGTTGTCCCCATAATATCAGCTGCTTTGGCTTT
AATTCCTGGAGTCGGGGTCCTTTTAAGCGGCTTATTTTCGGGTTTGTGGGGCGTCATTTC
TTCAATTTTCGCCCCCAAACAAGAAAACCCAATGGAGAAAATGATCAAACAATTGGAAGA
GAAAATGAACAAACGATTGGACGATAAATTAAGCAATGTCATTAATTTAGCAATCCATGG
GGAGATATCGAGGAATGTGTACATTTGCAACAAGTACAATTATACCTATCAAGCTTTCGC
TGGAAAATTCAAAGCTAAAAAACCCCTGGAACCTTTAGAAGCCACAAACCTAAAAATCTA
CCTTAACGACTGCGACAATTTCCTGAAGGATACTGCTGAGGCATTCGTTTATGACGAATA
TGCTGAAATCCTGTGGGTTCCTGGAGCCATCACGACGTCAGTACGTCTCGGATTTTTAGC
TGAACTTATCAAAAACGGAAAACTGATGGGACTAACGGACGAAGTTTTGACTATGTATTA
CAAAGAGTTGAAAATGGACACCAAAAGACAGTTTGAATATTACGCCAAGGGACTGAAAAA
CCTGAATGATCGGCACAAGGAAAAAAAGAAATTCGACCCAAAAACCGATTACCTCAAAAA
CATCACTGTAGTTGAAATGGCATCATGCACCCTTCAGAGTCAACTCCTCTATTTTGACCG
CAGTGTATATCCATACGGAATGCCCTCCACCATCTTAACCAACAAGGACTTATTTTCAAA
TATCAAGAGAAGCGACTATTACAATGAAGACGACTTTAAAAGCACCCAGGTCAAACACCT
CCAGATCATCTTCAACGCCACTGAGGCCAAGTTTAATTCTCTTCCCGTGCGAACACCAGA
TAACCCTAACGTCAATTACATGAGTAAAAGCCCATACTTCAATTTGGAGTTCATGAATTG
CTTTTTGGGGTCCATGTTTCAACGAGCACCCAGCACCTTTTGGTTTAACTTCGAACTCAT
GCCTGGAAAAGGTTACTCCTACGAATTTAGAGTCTTGTACCTCGAGAAAGAGATAAACAA
CACGAAAGCCGTCACGTACGACGGTAAAACATACGTCCCCATCCTCCACACCCTGACCAA
AGGTCAGTACAAATTTAACGAATACGCAGCAGTCCAAAAGAAAGTCGATCGTAACGTCGA
CCTGAACGGCAAGACATGTCTGGGTATATACTTCCAGGATATCAAGTCGTGGAGTTCGGA
AAAATATGGGACTCAACTGGCCGACGTCTTCGGATGGGCGCCCTGGAAAAAGTGCCCTTA
CGCTAAAATACCGCGTGATTGCTTCAGGGGTTTCTGCACTTTCCAAAATTCCGACATTGA
AACGTGCGAAAACTTCGTTTCCAAATTCCAAGGCAAATTTAAAATCTATTCAGCTGGTAT
TTTTAACCACGGCGACGAAAACGTCAATTCGCTCATCGGAATAGGTGATCCAATCACAGA
ATACATGGCTTCTGGGAGCGGGAATAAACGATATGACATGACCAATGGATTCCTAGTAGG
CTTGGAGATTATCATCCGTCCTACCATTCCAGATGAATGGGGAAAGTAGGGATTGAATGG
CCGAAGTGAAAAATAAGTAGCCTAGACGCTGCTAATGTATTGAAAATTAAAACTGTATTG
CAATAAACTACTTGTGTGAACCAGCAAAAAAAAAAA
>TRINITY_DN4122_c0_g1_i12
GCAGATTTCAGTGATTGAGATTCTTTCTCTGCAACTATGGCCAAACTGTGGTTCGTCTTG
GTCGCAGTGATTGCGGTTGTGCAGGCACGAAGCACGGATACCGCAATCCGTAACAATGAC
GACGACGGATGGCGTATCATGGGTGGTATTGAAGCCCAGAAAGGTGCATTTCCTTGGCAA
GTGTCGTTGAGTATCCGTGAACCCTTTGGGAGTCGAATACGACATATTTGTGGAGGCTCC
ATCATTGGAAACCAATGGGTGCTAACGGCTACACATTGTGTCCAAGCCTATCCCAATCCT
GAGATTTTCGTCGTTGTGGTCGGGGAACACAATTTAAAGAAAGAAGAAGGTACCGAACAA
AGATTCAATGTCGAAAAGGTTTTCAAACATGAGGATTTCAATCCAAGGACCTATGTGAAT
GATGTCACCCTTCTGAAGCTCGACGGTTTAATACAATTTAACGAGTATGTTGCTAAAATC
CCATTGGCTACTTCCGCTCAAGACAAAGCGATGACTGGCAATGAAGAGTGCGTCACTTCC
GGATGGGGCGAATTATCTTTCCAGGGCTCTAATCCAAACGTTCTTCAAAACGTCGCCATG
CCTCTTGTGCCTCAGGATGAATGCAAAGATGCCTACAGACAGGTCAATCTAATCTACGAT
GAAATGTTGTGCGCAGGGTATATGCAAGGAGGAAAAGGAATCTGCCAGGGTGATTCCGGT
GGCCCCCTAGTTTGCACGATCAACGGAATTAGTACTCAATTCGGCGTGACGTCATGGGGA
GTCGGTTGTGGCGAACGCCGTCACCCGGGTGTCTTCGCACGTGTCGGCAGTTTTTATGAT
TGGATTGAAAAGAAGATAAAAGCGAATCCGTGAAGAGAAAGAAAAAAAAACATGGCAGGA
ATGTTACGAAGATACTGAGAAAATAATTATGAATAAAAAGACTGTTACTAACGATTACTT
TGCACTTTCATTTGCCTATCGTCCACAAAAACATGGAAGGAATGTTTCGAAGATACTGAG
AAAATAATTATGAATAAAAAGACTGTTACTAACGATTACTTTGCACTTTCATTTGCCTAT
CGTCCACAAAAACATGGAAGGAATGTTTCGAAGATACTGAGAAAATAATTATGAATAAAA
AGACTGTTACTAACGATTACTTTGCACTTTCATTTGCCTATCGTCCACAAAAACATGGCA
GGAATGCTACGAAGATACTGAGAAAATAATTATGAATAAAAAGACTGTTACTAACGATTA
CTTTGCACTTTCATTTGCCTATCGTCCAC
>TRINITY_DN9704_c0_g1_i1
TATGGACAAAGGGAGAAGTTCCGTATGCAATTACGCAAAGTTCGGAAGGCGATCGAGCTG
TCATTCGAAGTGGTCTTCAACACTGGGAAGCAAATACTTGCTTGAAATTCTTCGAAGTTC
CTCTCAACTCCCAAGAACCCCATTTGTATTTTCAGAAAAATGATGGCTGCTATTCTGAGG
TTGGTATGCAATCAAAGTTCGGCCAAGAGGTGTCAATTGGGAGGGGCTGTGAGAGTATGG
CAACAGTTGCTCACGAAGTTGGTCATGCCATTGGATTTTACCACGAGCAGTCCAGAACTG
ACAGAGACAAACATATCAAACTTCTTCGACACAACATCAATCAAACCATGGCTTACAATT
TCGATATTCAACATGATACTGATAACCATGGAGTACCATACGATCTAGGATCAATCATGC
AGTACGGCACAGATGCTTTCACTGTAAACGGCAGAAATACTATGGTTCCCTTTGATATTT
GGCGCACCTATGATCTTGGGCAAAATGATG
>TRINITY_DN9772_c0_g1_i15
ATCTTGGGCAAAATAATGGATTGAGTTTCGCTGACGTCAAAATGGCCACCATTATATACA
ATTGCGCAGCTAACTGCCAGACTAAGCCAAATTGTCAAAATGGCGGCTTCGTTGATTTCA
AGTGCAGGTGTCGTTGTCCTCCGGGTTTCGCAGGTTCATTGTGTGAAAGAAAAGTTCAAC
TACCTCCTCCGGTTTGTGGTGGTGAATTCAAGGCACCAGCTACCATAGCAACACCGAATT
TCCCTAACAAATACCCAAAAATTAGCTGCATTTGGGTTTTCAAGGCACCTGCTGGTCGAC
GTATCCGGGCTTCCTTCGGTTCCTTTGATTTGTCTGAAAAGGGAGGACCGAATAATTTCT
GCATCTGGGATCACCTGGAAGTGAGAACTAACAATCCGTATGAAGGAGATAAGCTTTGCG
ACAAAGAGTTGAATAACAAATACATCGAATCACCAGGTG
