# Supplementary material for: The venom and telopodal defence systems of the centipede Lithobius forficatus are functionally convergent serial homologues
Source: BMC Biol. 2024 Jun 13;22:135. doi: 10.1186/s12915-024-01925-x (PMC11170834; doi:10.1186/s12915-024-01925-x)
Supplement: Supplementary file 7 — Additional file 7. Compressed archive containing matrices of median-centered fpkm values for each differentially expressed sub-cluster, as well as fasta files with transcripts belonging to each sub-cluster. [file 12915_2024_1925_MOESM7_ESM.zip › subcluster_2_log2_medianCentered_fpkm.matrix]

Venom_Gland_rep1	Venom_Gland_rep2	Venom_Gland_rep3	Front_Legs_rep3	Front_Legs_rep1	Front_Legs_rep2	Ultimate_Legs_rep2	Ultimate_Legs_rep1	Ultimate_Legs_rep3
TRINITY_DN1185_c0_g1_i5	-1.96948674540195	-1.96948674540195	-1.96948674540195	-1.96948674540195	0.794137286919987	1.40416146593274	3.81221392847501	1.96823428035985	-0.100799980079811
TRINITY_DN2127_c0_g1_i11	1.44488900853641	0.537353966508334	1.01256698081658	-0.96599476865917	-0.96599476865917	-0.96599476865917	-0.96599476865917	-0.96599476865917	1.83516388743453
TRINITY_DN6695_c0_g1_i5	-0.8918296090954	-0.8918296090954	-0.8918296090954	-0.8918296090954	-0.8918296090954	-0.8918296090954	2.4730229309658	0.999589577750679	1.87836514585592
TRINITY_DN775_c0_g1_i2	-1.74281495358757	-1.74281495358757	-1.74281495358757	-1.19981407618514	2.45826995178027	1.09351318033641	0.595466824877628	2.33228976862192	-0.051280788668369
TRINITY_DN191_c0_g1_i1	-1.97134264133634	-2.20013914488667	-2.99424304344642	0.698630464017576	1.32833411818027	0.247292098349295	0.38620936328174	1.73166167465182	2.77359711118873
TRINITY_DN4357_c0_g1_i1	-2.04436784872502	-1.68597158676837	-2.04436784872502	0.439512405089082	1.41716071074785	1.55637764923706	0.533363082765058	1.91103795681744	-0.0827445204380781
TRINITY_DN119_c0_g1_i13	0.895733027849258	1.06764795380139	1.13720058437633	-1.05436206632443	-1.05436206632443	-1.05436206632443	0.125785794834001	-1.05436206632443	0.991080904436739
TRINITY_DN1079_c0_g1_i3	-2.08032255400586	-2.08032255400586	-2.08032255400586	-2.08032255400586	1.75741889824348	1.09950693684544	0.348355855942372	2.55328302474523	2.5627255002469
TRINITY_DN2264_c0_g1_i5	1.74979599686111	1.74531229751267	-1.70398494399092	-1.70398494399092	-1.70398494399092	-1.70398494399092	0.668131374207924	2.00618780428875	0.646512303093217
TRINITY_DN6528_c0_g1_i12	-2.17694170377892	-2.17694170377892	-2.17694170377892	-2.17694170377892	1.72223392670159	1.15476351271997	2.66125373548026	4.34357483545968	-1.1740591952458
TRINITY_DN19194_c0_g1_i6	-1.46713149838581	-1.45779363380648	-1.57548867647623	-1.57548867647623	0.0971629528521523	1.88052889933155	2.99473135615023	1.7461508505452	-0.642671573734382
TRINITY_DN12373_c0_g1_i6	-0.952211793935282	-0.952211793935282	-0.952211793935282	-0.952211793935282	-0.952211793935282	-0.952211793935282	2.71022160162606	0.880070641765693	2.12297852021994
TRINITY_DN798_c0_g1_i9	-3.23547191165446	-3.23547191165446	-3.23547191165446	-3.23547191165446	1.96655393295487	2.11816896332187	2.85567781657481	4.80373229713086	1.19775463663544
TRINITY_DN14909_c0_g1_i1	-1.31921771109067	-1.31921771109067	-1.31921771109067	-1.31921771109067	1.02419011120714	-1.31921771109067	1.75973363030415	2.66619163710674	1.14597317683531
TRINITY_DN11580_c0_g1_i2	1.70703551529306	0.499222319461055	1.18040013544151	-1.58279894988445	-1.58279894988445	-1.58279894988445	1.07003168570427	0.105157544160034	0.186549649593411
TRINITY_DN1173_c0_g2_i1	-1.57530371563974	-1.56760932384974	-1.47114648434845	-1.74137639158644	-1.12596009432357	3.13705469248212	3.70719423441909	0.950381083454847	-0.313234000608114
TRINITY_DN1508_c0_g1_i3	1.80487559999432	0.384305580676156	1.81806772175227	-1.1656099729458	-1.1656099729458	-1.1656099729458	1.82080096230625	-1.1656099729458	-1.1656099729458
TRINITY_DN9966_c0_g1_i28	0.719631021368828	0.705950681412963	0.558966104652142	-0.626900440659191	-0.626900440659191	-0.626900440659191	0.564030418903423	-0.0409764637005902	-0.626900440659191
TRINITY_DN1556_c0_g1_i1	-3.71956604346282	-4.51764666029978	-4.42073568574844	-2.06968022815594	2.06012093379568	2.95637493155161	4.07335340977515	3.77855323892438	1.85922610362018
TRINITY_DN1091_c0_g1_i6	-2.63937889424991	-3.28650976822481	-3.04269390850422	0.654341937905509	0.773272371051374	1.01056812992183	1.75209755208947	2.93815557155705	1.8401470084537
TRINITY_DN1091_c0_g1_i1	-2.4584578955918	-1.9933500924223	-3.06442625443326	0.791364161841564	0.47634499165598	1.37439885874237	2.82078202111213	1.94128810955495	0.112056099540359
TRINITY_DN8179_c1_g1_i1	-3.39366700455486	-3.39366700455486	-3.39366700455486	-0.293193883864694	0.814460031818889	2.07791067222748	-0.014323297240256	4.74690717315504	2.84924031756813
TRINITY_DN886_c0_g1_i3	-2.62360489780393	-2.62360489780393	-2.62360489780393	-2.62360489780393	1.24320419449383	1.78856690925785	2.12453426911083	4.18109405258007	1.15702016577314
TRINITY_DN3206_c0_g1_i3	0.155194496438517	1.11435307197178	0.77009060573434	-1.27080182491256	-1.27080182491256	-1.27080182491256	0.78612846347011	0.367967119504388	0.618671717618547
TRINITY_DN567_c0_g1_i5	-3.22911294119408	-1.57110214315634	-2.90020019620659	-2.36472911454717	-0.760498000391451	3.46641092373636	3.76809177955566	2.00774129408529	1.58339839811833
TRINITY_DN3475_c0_g1_i4	-3.25793458127827	-3.25793458127827	-3.25793458127827	-3.25793458127827	1.29487282391103	0.210127342502462	2.39756036474334	5.76929965950694	3.35987813444933
TRINITY_DN5644_c0_g1_i1	-1.56636357425671	-1.56636357425671	-1.56636357425671	-1.56636357425671	-0.109031948771692	2.19460248347337	2.01643325924634	1.95581775222434	0.207632750854468
TRINITY_DN1328_c0_g1_i21	1.8437139715878	0.240100960558078	0.607110105109283	-0.72115192350013	0.914834580245493	-0.72115192350013	-0.72115192350013	-0.72115192350013	-0.72115192350013
TRINITY_DN3361_c0_g1_i4	-1.82200171737326	-1.82200171737326	-1.82200171737326	-1.82200171737326	-0.0526531178953993	2.07291303057664	2.30182999219276	1.8333501112393	1.13256685337974
TRINITY_DN2238_c0_g1_i1	-2.2492298704523	-2.2492298704523	-2.2492298704523	-2.2492298704523	0.283585773655868	3.35389199938769	4.16170477183383	1.29154137563693	-0.0938044387051074
TRINITY_DN13259_c0_g1_i1	-0.760368713704747	-0.760368713704747	-0.760368713704747	-0.760368713704747	-0.760368713704747	-0.760368713704747	2.00622644802452	1.350662598684	1.20532323551996
TRINITY_DN1828_c0_g1_i2	-1.58162335012761	-3.28317558446663	-2.61912314044157	1.09363083401504	1.8001932500593	1.30838158952353	0.661723125032417	0.701108203399206	1.91888507300631
TRINITY_DN12430_c0_g1_i5	-1.43671085157839	-1.26294378384168	-1.43671085157839	1.09959076774543	0.549153849664146	1.06689230472387	1.82180807313291	-0.702055418099382	0.300975909831473
TRINITY_DN4357_c0_g1_i19	-1.7869586483228	-1.7869586483228	-1.7869586483228	2.31460739136323	1.03311817277471	-0.160285895716811	2.08093781566985	-1.7869586483228	1.87945710920024
TRINITY_DN4405_c0_g1_i2	1.13711039929168	0.074975827649326	1.60675939604635	-1.2918359454778	1.13469719263887	1.21380096628497	-1.2918359454778	-1.2918359454778	-1.2918359454778
TRINITY_DN349_c0_g1_i8	-3.49827211468487	-2.08467803227569	-2.28663686135772	0.91775689664136	-1.32738563700511	1.39392459578062	2.16265079927969	1.31366124401457	3.40897910960716
TRINITY_DN2431_c0_g1_i21	-1.34860663240903	-1.34860663240903	-1.34860663240903	-1.34860663240903	-1.34860663240903	2.17307231919417	1.93945656791629	1.79641860982754	0.83408566510716
TRINITY_DN3994_c0_g1_i1	-1.87636799534662	-1.87636799534662	-1.87636799534662	-1.87636799534662	1.50823446230414	-1.87636799534662	1.7762332222499	3.26571863427091	2.83165365790815
TRINITY_DN1214_c0_g1_i4	-3.2560339179199	-2.856868470203	-3.11107682228992	-2.70604024671554	1.52161709382784	3.2255638907464	4.4272707828328	2.49827986907314	0.257287820648169
TRINITY_DN1699_c0_g1_i5	-6.66491427263861	-2.04873304130674	-2.77953514408058	0.317657266288463	-0.0958181773764766	2.54946070900987	4.41004466409837	1.45366867665471	2.85816931935098
TRINITY_DN42764_c0_g1_i17	-1.32647758210904	-1.32647758210904	-1.32647758210904	-1.32647758210904	-1.32647758210904	0.296452768811137	1.40514014073158	2.32417210818015	2.60662289282233
TRINITY_DN1079_c0_g1_i7	-3.84305346243122	-4.31710006175052	-3.09924896493939	-2.49457384271169	2.95168987131697	0.65816325992797	2.44743983682618	3.60600156701391	4.09068179674779
