# Supplementary material for: The venom and telopodal defence systems of the centipede Lithobius forficatus are functionally convergent serial homologues
Source: BMC Biol. 2024 Jun 13;22:135. doi: 10.1186/s12915-024-01925-x (PMC11170834; doi:10.1186/s12915-024-01925-x)
Supplement: Supplementary file 7 — Additional file 7. Compressed archive containing matrices of median-centered fpkm values for each differentially expressed sub-cluster, as well as fasta files with transcripts belonging to each sub-cluster. [file 12915_2024_1925_MOESM7_ESM.zip › subcluster_2.fa]

>TRINITY_DN4357_c0_g1_i1
TGAGAGGGAGTCAGGAGGGAAAGTAGAAGAATATATTTCCGTGCTTGCACGGTCGTATGA
CCATCGTGGCACATTTTGCGTGAAAATGAGTTGTAAGTCCAGGAAGCAGCTGCTGCCATC
GCCGGCAACCCCAAAGCCCTACGAATCCCAGCCTGTTGTATTTGTCACAGCTGTGGTGGG
AACGTAATTACCCGAGCCCAAACGATACAAACGCGGGCGTCTCTTGAAAGATTCAGGTGA
ACGTGTGACCCGCCTCTCAACGCTGGCGTTACACAGCCATTAAGCTCAGGAAATAAACAT
TAGCCAAGATGAGCGCGGACTCTGTAAAGTTGGCTCGTAATTTTCTCCCGGCAACCCAAC
TTTTCCTCGCTTTCGACAGCTCTTAGTAAAGACGATGAATAGGCCTTTTGCTTGCTTTTC
TGTTTCACAAGTGGAACTTGGTCTGCAAAACTTGGTTTCCGGATTTTAAATTTAGCATCA
AATGAGTTTGTGTTTACGAGTCTCGGTTCGGTAGGAAATGTGTAAAATTATCTGTTTGTC
TGTTTAAAACCCTCAAGATTGAGTGACATGCTCCAAAACGAACCAATTTGAATTCAAAAT
AGTTTCACCACCATTGTTTGTCAAAAATATTACCCTAAATTACGTGATAGAGAATTTAAA
ACAAAACTGTAAAAAAAAATTTAAAATACTTGCAATTAACCTTTGTTGTGTTTTACATGT
GGTTCTGCTACATTATTCGTAAGTTTGATTATGATGATAAATCATTGAGAGAGAAACAGC
AGAAAGATATAAAGGCTCCTAATACTTAAACATTTACTGGATAATTCAAATAGCTTTATG
TAGAAACCCACAGGAGTCAGTGAAATCCTCAACGTCTTACAGGTTTTTCTGAAAATTAAT
GAGTATTAATAAGTCACTTCTAAACTCATCTCCCCGAACCGAGGAATTTGAAACGCTACT
TTCTGTTTGTTAAGGGTATAGGTACTCATACACGAATCCTGTCCTTAAATTTTTTTTTAG
GTTTTAGGTTTATTACTTAAAATTTTGAATTATAAGACATCGTATATCATAAGCACGTAA
TAAAAAAATGAAAAGCCATGCAATCCATATTGTATCCATGACTCCATGACGATGGGTCTA
GATTGTCTAAATCCTCAACAGATACGTACAAACAAAGGCTCAGACGAATCTATATACGTA
TTTCATAAACCACCATGAATTTTGTGTTTACGCAAGTTAATACCACTTAAAATTTAGTGT
GACAAAGCTTTGTCTCGCCTGTAGTTTACAAAAAAATTTGAATTTTCAACAGCCGTATAT
TGGAACTGGTGTTGCTGAACGGTTGCGATATGTGCTGAAATGGTGATGCAAACCGTACTT
CAGATTTAGTATTTTTTTTGTTTATATGGGTTCCTCGTAAAACACCATGGTAGCTTTTAG
CTGTTGATAGTAGGCCTACATACCGGTGTCTTGTTATTACAATCTCAGTGCAGCTCTGTA
TACATGTCTATTTTGTAACAGTAGGAAAAAAAAATATCCATGTACCATGTTATAAACGGG
GATATGTGCATGCATTGTAGTTCTAATATTTGGTTTATCTCCTGTTCAACAGAGATGGCC
AGCAAACAAAATACGTGCTCCTACCTAAACTGTAGGCTTACGTAATATTTTTTTGTGTAC
AACTACAATATCCTATTCCAAGCTGCTCCAAAGCCTATTGAATTGATATGTACAATGTTA
CCATACACGAAAAAAAAATCGTAGTGTATATCTGCTTTAGTTTGTTGAGCTGATGGTATT
CATAGGTATTCTCTATGAATAAATACTGAACTCAGAATTTGTGTTTTTTGCGTTGCCGTG
TGTACATTCAGAACGTTACTAACTCGTTTTTTTGTGTGTACCAGACAGTTACTGTTTACT
TAATAGTTTTGTCCTTTATTTTCTTCACATTGATTTTAAGTGCATGCTTATTAATTTTTC
ACAAAAACAAAACAACAATCTTTGCACTAAATTTTAACAATGGCTGCTTCAGGTGCCGGT
ATACCTCTGTAGGTCCTGTCTTTCAAACTTTGTAATTTATATTTTTTTCCCCCGTATACT
TGCAAAATGGCCGACAAATTGGCTCACTGACATGCAATACCATTCGTTTTCAATTACTGG
TGGTAAAAATAAAAAAAAAAGGATTTGTTGTCTCAATAAGACCTTAATGTACATCTGCAA
CAAAAACTCGATCTCGGCATTCTGTTTGTGGTGTACAGTGACTGTTGTCCTAGTCCGTTA
TTTACCGGTGTTAATGGGGATTTTGTTGCCAGTTAAATGTATATCTTAAATTATTTGTTG
TGTTTTATTTTGAAATAAAGAATAAAATAAAATACAGTGCGATATCTGCATACATCAGTA
ACAATACGCACCACAACTGTTGCTGCCAAGAAAGAAAAGAAATATATATATATATAAAAA
GACCCGCT
>TRINITY_DN4357_c0_g1_i19
TGAGAGGGAGTCAGGAGGGAAAGTAGAAGAATATATTTCCGTGCTTGCACGGTCGTATGA
CCATCGTGGCACATTTTGCGTGAAAATGAGTTGTAAGTCCAGGAAGCAGCTGCTGCCATC
GCCGGCAACCCCAAAGCCCTACGAATCCCAGCCTGTTGTATTTGTCACAGCTGTGGTGGG
AACGTAATTACCCGAGCCCAAACGATACAAACGCGGGCGTCTCTTGAAAGATTCAGGTGA
ACGTGTGACCCGCCTCTCAACGCTGGCGTTACACAGCCATTAAGCTCAGGAAATAAACAT
TAGCCAAGATGAGCGCGGACTCTGTAAAGTTGGCTCGTAATTTTCTCCCGGCAACCCAAC
TTTTCCTCGCTTTCGACAGCTCTTAGTAAAGACGATGAATAGGCCTTTTGCTTGCTTTTC
TGTTTCACAAGTGGAACTTGGTCTGCAAAACTTGGTTTCCGGATTTTAAATTTAGCATCA
AAAGCTGTGTTTGTGTTTATGAGTCTCGGTTCGGTGGGAAATGTGTAAAACTATCTGTTT
GTCTAAAGTTACGCAGTGCGAATTCTTTCTTTAAAACCCTCAAGATTGAGTGACATGCTC
CAAAACGAACCAATTTGAATTCAAAATAGTTTCACCACCATTGTTTGTCAAAAATATTAC
CCTAAATTACGTGATAGAGAATTTAAAACAAAACTGTAAAAAAAAATTTAAAATACTTGC
AATTAACCTTTGTTGTGTTTTACATGTGGTTCTGCTACATTATTCGTAAGTTTGATTATG
ATGATAAATCATTGAGAGAGAAACAGCAGAAAGATATAAAGGCTCCTAATACTTAAACAT
TTACTGGATAATTCAAATAGCTTTATGTAGAAACCCACAGGAGTCAGTGAAATCCTCAAC
GTCTTACAGGTTTTTCTGAAAATTAATGAGTATTAATAAGTCACTTCTAAACTCATCTCC
CCGAACCGAGGAATTTGAAACGCTACTTTCTGTTTGTTAAGGGTATAGGTACTCATACAC
GAATCCTGTCCTTAAATTTTTTTTTAGGTTTTAGGTTTATTACTTAAAATTTTGAATTAT
AAGACATCGTATATCATAAGCACGTAATAAAAAAATGAAAAGCCATGCAATCCATATTGT
ATCCATGACTCCATGACGATGGGTCTAGATTGTCTAAATCCTCAACAGATACGTACAAAC
AAAGGCTCAGACGAATCTATATACGTATTTCATAAACCACCATGAATTTTGTGTTTACGC
AAGTTAATACCACTTAAAATTTAGTGTGACAAAGCTTTGTCTCGCCTGTAGTTTACAAAA
AAATTTGAATTTTCAACAGCCGTATATTGGAACTGGTGTTGCTGAACGGTTGCGATATGT
GCTGAAATGGTGATGCAAACCGTACTTCAGATTTAGTATTTTTTTTGTTTATATGGGTTC
CTCGTAAAACACCATGGTAGCTTTTAGCTGTTGATAGTAGGCCTACATACCGGTGTCTTG
TTATTACAATCTCAGTGCAGCTCTGTATACATGTCTATTTTGTAACAGTAGGAAAAAAAA
ATATCCATGTACCATGTTATAAACGGGGATATGTGCATGCATTGTAGTTCTAATATTTGG
TTTATCTCCTGTTCAACAGAGATGGCCAGCAAACAAAATACGTGCTCCTACCTAAACTGT
AGGCTTACGTAATATTTTTTTGTGTACAACTACAATATCCTATTCCAAGCTGCTCCAAAG
CCTATTGAATTGATATGTACAATGTTACCATACACGAAAAAAAAATCGTAGTGTATATCT
GCTTTAGTTTGTTGAGCTGATGGTATTCATAGGTATTCTCTATGAATAAATACTGAACTC
AGAATTTGTGTTTTTTGCGTTGCCGTGTGTACATTCAGAACGTTACTAACTCGTTTTTTT
GTGTGTACCAGACAGTTACTGTTTACTTAATAGTTTTGTCCTTTATTTTCTTCACATTGA
TTTTAAGTGCATGCTTATTAATTTTTCACAAAAACAAAACAACAATCTTTGCACTAAATT
TTAACAATGGCTGCTTCAGGTGCCGGTATACCTCTGTAGGTCCTGTCTTTCAAACTTTGT
AATTAATAATTTTTTTTCCCCGTATACTTGCAAAATGGCCGACAAATTGGCTCACTGACA
TGCAATACCATTCGTTTTCAATTACTGGTGGTAAAAATAAAAAAAAAAGGATTTGTTGTC
TCAATAAGACCTTAATGTACATCTGCAACAAAAACTCGATCTCGGCATTCTGTTTGTGGT
GTACAGTGACTGTTGTCCTAGTCCGTTATTTACCGGTGTTAATGGGGATTTTGTTGCCAG
TTAAATGTATATCTTAAATTATTTGTTGTGTTTTATTTTGAAATAAAGAATAAAATAAAA
TACAGTGCGATATCTGCATACATCAGTAACAATACGCACCACAACTGTTGCTGCCAAGAA
AGAAAAGAAATATATATATATATAAAAAGACCCGCT
>TRINITY_DN3475_c0_g1_i4
TTTTTATGACGCCACATGATTACGTGTAAAGTACGTCTAGCTGCGTCGATGCATCTGGCC
CAGAGTTTACAAGTCGTGTAGGTGTACATGAAGTACGCTTTATGGTCCAACTTTCAAATT
AAGCGACAGGTGTAGCGGGAAATTCCCGCTGCGAATTGTTTTCGATCATGAAGTGCACGA
GTTTATAGCTTATTGCAGACTCGGTTTCCACTGTAATCAATGATGGCGGTAGTGACTATT
TAAGAGGTAGAGATTCGTGATCCTTAACTTGTCTGTTTCCGTCAGTCGAACCAGAAGAAC
CAGTATTTCCGTCGTATTCCTGCAGTAGTCATGAAGCCAGCAATTATCGCCCTGTTTTTG
GTACTGATGTTGACTGCTTCGTCCTTCCATCGCGTCGGTGCTGATGATCCGAAGGAATGC
AAAGGCCCATGCGACGAGTACAATGAGTGCGCTGTTCAGTCTAACAGCTGCGGGGCACCT
CCAGAAGCGAATGGCGTACAATGCGAATGTCCTCTTACGTAGGCTACCATTAAACTTACG
TATGAGTGGAATGCATTCACATCGATTTTACGACTCGATGTGAATATTTGTTGTTAACTT
TGCAATAAATATAACTGAAAAATTCACCGAATCTAAAAAAAAAAAA
>TRINITY_DN886_c0_g1_i3
TATTGCATCCCTCCCGCAACACGACACACCATGGTCCACACCCACGCAACTACGTGGCTG
ATGATTTGTTTTGCTATTGGATCAGGTGTAGCAAGGCCAGAACCAAACGGGGCTCAAACA
TGTGGAAAACCACCAATTATTGAACTAGCATACCCCCAAACTGAGATCAAGGCAGACAGT
ATACCACCAGGAACAACTGTGTCATACCAATGTGTAATAGGATATGCCACTCACGGAGAC
ACTCGTATTCACTGCATCAATTTCGGCTCAAGCACAGAATGGACCAAACCTCGATTTTCT
TGTCATCCCATTTTGTGCGAACCACCGCAGCGGCCAGACAACGGACGACTTTTGGGCACG
GATCACTCATTCGGCCAGACCATTACATATGCTTGTGATCAAGGCTATCAACTCTGGTCC
AGTACCGAAGGTCTGCTAACTGAATCACCAGAACGGATTTGCACAGCTGATGGGACGTGG
ACTTCTTCAATACCATTGTGCAAACCTGTGATTTGCCCCTTACTTGAGCCACTGCAACAC
GGTTCAATTGAAGTGCTGGATCGAACGTACATGAGCAAAGTCACCTACCATTGTGCTGCT
GGATATGTGTTACAAGGCAATGAAGAACGACGCTGTCTTGAAAGTGGAGAATGGAGTGGA
AGTTTACCAAAGTGTGAGGAGATGGAGGAAGAAGGCCCCGCTCTACCTGGGGACACTTTT
TGGAGACCTACAGTAAAAGTTGACTTGGAAGGTACACAAACACCTCAAGAAGAAAAGCCT
TGGTGGCGAAAAGGACTAGATAAATTACAATCAGGTTTACAAAGATTAAAAAATGTCTTC
TGCTTTTGGTGCAGTTGAAAGCTTAAGCTAATAAAAAGTATTTTTTTAACAGATTTGTTA
GGTAAATTTTGTTTTACGTATGTCAACTCCAACTAGTTAAGCCTGTTCGTGAACAAAAGA
ACCGTCTGGATGTGAGAAGGATCCGCAACTTTGTTGAGCGCCAGCAAGTGCGGGTTAACA
CCTGCCATAGAAAAATAAAATGCTACCATAGGAATGGGTGTATTTTGTCACTAATTTGGT
TAATTCACAACTGTGTACTTGAGCAGCAGGTGGAATTCGGCAACTCTCAGGTGTAAACGT
TTCTGATAAATAAAATTAAAAGTTAAAAGTGGCTACAAAGTATATATATTTTTTAAATAG
TCTTCTCAAATTCCTATATATATATATATATATATATGTATAATTGCAGATACGTATTTT
TTATGCTAGGTAACAAAATAAAAACAAG
>TRINITY_DN1556_c0_g1_i1
TCATGAGGACCATAATGGTAGGACTGCTGCTTGCTCTCCTGGTAGCCGTGAGCCTGGTAA
GTGGAGGAACTATCCCAAGCTTTAAAAAAGAAAAAGTATACACTTACGATTACGAAGGCC
GTGTAGCGACCGGAATTTCCGAAGATGACGTCAAACATTTCTCTGGCTTCGGTATACATT
CGAAACTGAAGGTCTATACCAAGGACGATAAAGTCTACTTCAAGTTCGACGACACTCACT
CGGGTCGTGTGAACAAACAAGTGGAAGATTTCTTCGAGCCCTTGATAATCGAATACAACG
AAGTCACGGATGAGGTTATCAAAGCAGCCGTAATGGAGATCGAGAAACCTTTTGTAGCAG
TCTATGAAGATGGAGTGTTCAAGAGTTACTACGATCCCGATGATTCCTTCAGCAACTGGA
GAAAAGCTGTCGTTGGTCTCTTCCAAACTCAATTCCACCCTACCGAAGTTCACGAGCCCA
ACTTCTACAAGGTTTATGAAGATGGCGTCGGTGGCAAATGCAAAACTCTCTACAAGATCG
CTCACATCCCCTCCGAAGAAACTCACGTCGAGGAAGTCTTGAATGTCACCAAAGTTCGCA
TGTACGACGAATGCGAAAACCGCCCCCATTATTTCTTCTCGTCCATGGATGGTTATAAGT
GCAGCCACTGCAAACAGGAAAATATCAACGCCTTGAAGACCTTTGGACGAGTTGAATATG
AAATCAAGGGAAACAAGCAGCAGTTTACCATTGAGAAGGTGTACGCCAGTGGAGCTGTCG
TCTTCACGCCCTTTACCAGCCATGGGCAAACAGTCCTCTCGGTCGTCAATCAGACCCTTA
GCCTGGTATCAAAAGAAGAAGATGCGGCCCCTTTTGAAGTCGAATACAAAGACTACAAGG
AGTATGATACCCTTGCTTTCCAATTTTACCCTGACACCGTTGAAGACAAAGAACATATTG
AGAATTATTACTACAACCGCATTTACAAGAAACCAGTACCTGAAAACCCAGTTGAAGAGG
TTTACACAGTTCTTCAGAGTCTCGCTAAGGACTACAAAGAGTCTGGAAAAGAATCGAAGA
CTATCATGAAGCTCATCTATCATATGCAAAAATTCCAACACAAGCATTTCGTCGAACTGT
TTGAGAAGCACGTGAACTTGGATGAACAAGCCACAAAGGAGGAGAAAACCATCAGATACG
TCTTGTTCGAAGTGTTGCCATACGTTGGTACCGATGCTGCTCTTCAATACTTGTTGGAAC
TCGTTGAAACTCACAAGGTTGACAAACCAACTGCCAATGAGATGGTCTACAAATTTCCAT
TCTACGTCAAGGAGTTTTGCCCTAAGACCATGGAAAAAGTTGAGGCATTCCTTGAGAAGG
AAGAGGTGAAGGACTATCTTCATACCTGGCACACGGGAGTTTTGGCTTACGGCACTTTGG
TGCACAAGGCCTGCGTACACGATTCAAAGGAACCTCATACCCATGATGTGCATTTTGACA
AGCATCCAGAACTGTGCACCAAATACGTTCAGAACCTGAAAGACAAGTTTGAGGCTGCTG
TAGCCAAGAACCCTAAGGATGCCACTGTTTATCTGAGAGCCCTCATGAACACTGAACACC
CAGACGCATTCGAAGTTTTCGCCAAAGTAGTCAGGAATGAAAAGTACCCTAACTTGCTCC
GCCAAGATGCTGTTTGGGGTCTGTCTCACTACGGAAAGGACAAGGCTGAAGAGATTGCAG
CAATTGTTGCTCCCCTCTACTTCGACCACAGCCACGATTATGTCCTGCGTATTTACGCCT
TCGAAGTGTTGCTGTACACTCACCCAACCGCAGAATTCTTTACCAACTTGATTCTCAGCT
TGGAGCACGAACCCAATGAAAAAGTAGCCAGCTACATCTTCTCTACTTTGTACACAACTG
CCAACACTACTGATCCTTGCCATCAGTTCATTGGTGAGAAGGCGAAATATGTACTTCAGT
TTGTTAAGCCACACAAGGAGTACGACATCATCAGACATTCCACCAACCGCATGTTTTCAG
CCTACAATGCTAAGTACAACTATGGCCGCACTTCCCAATTTGCTATGATTCCAAGCGAAC
ACTCAGTCGTGCCCAGAGAATTGTACATGCGTCAAAGCTTCAACATGTTGGGATATAACT
TTGACTTCCTCGAGATGGGATTCACTGCTGATGAAGACAGTGTGCTCTCTCACATTGGCG
ATTACTTGGCCCCTGCTGGTCTCAAGAAGAACCATGAACGTGAACATAGTGACCACATCA
AGGATATCGTAGAAAAGCTCCATCTTGACAAGACCCGAGAGCATGGTGATGATGATAGAT
ACGAAATCTACGTCAAAATGTTCGGCCACGACTTGAAGTTTACCCAGAAATACGATTACC
ATGACTCTAATGAGGTGCATTTTGATGGAGACAAGATGATGTACGACGTTCACAGTGTAT
CCTATACTGAAGCTGAATACATTGTACCCAACGAAATGGGTTTCCCCGTCGTTCTTAGTC
TGAAGGTTCCAGTAGCTGTTCATTTGGGTGGCAGCGCCAAGTTCCAACCCCGCCAGTCTG
AAGGTTATGCCGGAAACATCGACGTCAATGCCCATTTCAGTGCCGAGTTCACTGTTGGAG
CCAAAATGTACGTGTACACTCCCACCTACCGCAAGTATGGTTATGCTCTGAAGACCACTG
GTGGCTTCCAGTTCCCCATTAAGGGATCTTTGGATATCGATACTCACACCAAGAAGTTTG
CCTTGAAGTATGTTCCCTCCACTGAATCTTACAACTTGATTCACTACGACACCACCCCTG
CGGCTATCTTCCCAGAGGAACCTTACTACTTTCCCATCGAGTACTCTGAACATCCCGTCC
ACAAGGATTACAAGTTTGGCCATGACTACTTGGGAGTTGGTGTCAAGGCTAGCTTCGAGT
ACGATTACCAGTGGAACGACTTCGGATCTTACCGCGAGTTCTTCAAGTCTTTCTTCCACA
AGTACACCAGATATGAGGACTACTTCTACTTGGCTGACAAGTGGTATGCCGGATCCCGTG
GAATTGTTGATTATGCAGCCATCAACCCAACGGCCAAACCTTTCCATTTCAACGTGACAT
TTGAGCCAAGCGAGTCACACCCAACCACTGAGTTCTTGCTCACCAACAAGTACAACCACT
CCAGATATTTCGATCAAGACAAGGGTCACGATACCTGCAAGACAAGTGTTTCTATTGTTG
GACGTGGTCCAGTAGAAAGGAGATGGGATGCTCTTTTCAGTGTGTCTAAGAATTACCCTG
AGGAAGACTTCCGTAAAGTTGTGTTCCATTATGAGAGGTCCCCAATCCCCAACTACGATG
ACAAGAAGTTTGAGCTCCACTACAAATCCAATGTCACCTACGAGAAGTACATGACCATCT
TCACTGACCATCCAGAAGAAGTTACCGTCAAATACAACGGCAAATTGACCATTGGTAACG
AAGAGGAAGGAACACCAAAAGAAGTCTACGTTAAGATGATTGCAGAGCAATCCGACGAGC
ACAAGAACGCCGACAAGAGCAAGGTTTGGTTCTACAAGCAGTGCAAAAAGGATGTTGAAG
AACACAAGGCCGAGTTCACCGAGGCTTGCTGGAGAGTAATGAAAGATGCTGGCCGCATTG
ACAAGTTGACTTTCGATTTCGAACTGAAGAACATTCCCAAGGAATACAAATACTACGCTA
ACCGTTTCTACACTTATCTCCGCCACATTTTCTACAACAATCTCTACATCGATTACTTCC
ATGGCAGCAACGAAGAGAACCACATCAATGTTGTGGCTAACTTTTCTTACCATTATCCAG
TCTTTGATGTAAAGATCACTCGTCCTGAGAAGACTGTCTATTACAACAAGATCTACGCCC
CAGCGGTCTTCCCGAAATACGAACCATTCACGATTGCTGAAGATGCAAAGGAACGATTCA
TGCGCAAATTCTTCAGCTACCAACAAGCGAGATGCTTCGTGACTGGCGAAAGAGTCAACA
CCTACGATCATGTTGACTACCCATACGATAAGGAAGACAACTGCTACCACTTGGCCACCG
GTGACTGTGATACTCACCACTTCTTTGCTTTCGTCAAGCATGTGGAGAACCCCAAGATGG
ACAAGGCAGTGAAGTTTTACTTCCACGATGACGTCTTCGAAGTTGTCCCCAAAGCTGACG
GCGAAGAGTTAGAGCTGTTCGTTAACAACGAGAAGAAGGAGAATACCAAGGGATTTATTT
TCCCCATCACCAACCACCCCAACTACAAGCTGTCTGTATCCATCTGGGGCAAGGGCGTTT
ACATCGAATCCAAGGATTATGGTGTGCACTTGTACACCGATGGCAAGAACGCTTGCTTCA
TGGTGAACAACCATTACCGTGGCAAGCAGTGTGGTCTTTGTGGAGATTTGGACGGTGAGA
CCCACCACGAGTTCAAGAAACCCGATGGTACCCCCGTCACATACAAGGAGATGAATCAGT
ATTACCGGTATAGCAAGGATGGAACATGCTAAAAACATCACCCTACCATGTACAAATATC
ACCTTCACCACTTTCAGATGCGAATGTACAAAATTAGTTTCTATCGACACTTGGAAGCAT
TTTTTGAATAAAACTCACATTCTTTAAGTATTGCAACTTTATTTTGAGTGTAAGCAATGT
ACACAAAGTTCAGTATATCAGTTTGTTGTGAAGATTTAAGTCAAAGGAATTTTAAACGAA
TTGCTAATGAAGATAGTTCTTCGCCCAGTTTAACATCCATTACCCAACGTGGGAAACTGC
GCAATTCGATCACAGTGAACAAGAAACTGGCGACTATAAAATAAAAAAAATTGCACACAT
GCCTTACTTCATACGTAACAAATGCGATAAACCCATA
>TRINITY_DN1508_c0_g1_i3
AGGCAGGCCAGGCGAATCCAGCGGCTGCGAACGAAGCAAAGTGCAACGACGGGCTTTTAC
ATCGGCGTCATTTCGGAGTGAATTTCGAGCAAGAAACCGTTTGATTTGATGCTAAAGGCG
TCTCACAACAACACCATGTTCAATCAAAGCGATTCAGGAGATATGGATCGGCTCGGCCCC
AAACCCTTGTTGCAGAAGGGACAAGAGGCGGAGAGCAAATATATGGAGCTGACGAAGGAT
AAGCCGGTGCGATTGCAAGTCAAGATCCTGATTCCAGTGAAAGACTACCCCAGGTACAAT
TTTGTGGGCAAGTTGCTGGGACCCAAAGGCAATTCTCTGAAGCGACTGCAAGAAGAAACG
ATGACCAAGATGGCTATTTTGGGACGAGGGTCCATGAGAGATAAAAACAAAGAAGAAGAA
CTGCGAAAGGGCGGTGATCCAAAGCACTCCCACTTGTCCGAAGATCTCCACGTTGAAGTA
AACACATTTGCACCCCCATCAGAAGCGTATGCGCGCATTTCACATGCACTGGCCGAAATT
CGCAAATTCCTGGTCCCTGAGGACGAGAATGACGAAATCCGCCAAGGCCAGCTGCAAGAG
CTGGCTTATATCAATGGTAGCGGTCCACCAGGAGCAGCGCCAGGAGGAATGCCACGTGGA
GGCGGTCGCGGAGGACGAGGAGGTATGCCGCTTGGCGGACCGCCGGGACTGAGAAACGCA
CGGGGAGGCTTGCTGTCCGCCCCAGCGCAGGGAACAGCTCCCAGAGCTATCACATCTCGC
CCTGGACCCGGTGGTTTAGGCAGTGGTCGTGGTATGCCACCCACAAGAGGGGGCGCTGGT
GGCTTTCCTCCAGCATTACGTGCGCCAGCTCCCTACAGAGCGCCAGTAGCAGACACACAA
AGTTACGATGATGGTTACGAATATCAAGAAACATATGACCAGAGCTACGAAGCTGAAGAA
AATGACGGTTCATACGATTATTACGGTCAGGGAGCATCGGTGGATGCTTATGAAGGCGAC
TATGGAAGTACAGAGCAGTACGGAGGCGGCAATGAGTGGAGGGCAGCTGGCGGCGGCCTG
AAGGTGGCGCCCGCCCGTGCTACGACCCGAGGAGCGTTCCGAGAGCACCCTTACCCTCCT
CCACCGGCACCGCGCTATTAGGGGTTTGCATTCAGAAGACAGCCTGAGGCCAACTGCTGC
CCCATTCTCAATGGCAAAAACAAATTATTAATTAAAACAAACAAACAAAAAAAAACTCAC
TCCCACCAAGCAAGAAGCGGCCATGAGTCCGGTTGTTGCCCAGGTACCGGTTCTACACAC
CGTTAGTTTCATTTGTTCCATTTGCGTCTTTGTATCTACCGTAGCATAGGCTAAGGAAAT
AATGTTTGGCTGCGTTTATTTGAGTATGTCTTATTGCAGTTTTACGCAACAGTGTGCGAG
CTTAACGTTAATCGTGGTGTTTTGTTTTTGTTTTTCCATTTTTAAACTACGGAGTATGTG
AATGCCCCTTCTATTTAAAGTGTTTTTTTTGTGTTTATTTTTTTGGTGCCTTCAGTTCAA
TTGTAATATTTTTGTTTTAACTGCAACGTGTGGAGACGAAAATAGTGTGTTTATTGGACA
TCGTGAGACAAATTTAATAAATGCCGAAATCTTACTGAAATTCAGTTTTGTCCAAAATTA
ATGCATTGATGTTTTGAGATCGCTGCTTTTAAAAACAATTGCAAATTCGAGCATAGTGGT
TCACTGAAATTTTAGCTGACTTGGTGCTTTATTTTTGGAAAATTTAGAAACTTTGAAAAT
ACGTCCGTATTAAAAGTAATTTTTTATTTTATTTTTTATTATTAATTTGCGGCATTTCTG
GGTTATGGCTTGTACATTCCACTAGATTTGGTTTGCTTGCGAGATAGCAGCCTACTAAAT
TTTTGGAACAAATTTTATTCATGCTCGTTAAAACTCCTGTCGAATTGCAGAAAGGCTTTT
TAGTCACTCCCAACAACAGATTGGTTTGTTGGCATTTTTTTTTGTTTTGTTATTCCGCTG
GCTGATTGCGTCGTTTCGTTAACTGTCAGGTTTTAATTTTCTACTTTAATTTGTTGTCCC
AACGTAAAATCGTAACTACGGACATTGCCACTAGGTGGTGTACATACATACAAAAGGTGG
GAGTATATATTGAATGGAGCTCGTCCCATTTGCCCAGTTTGTATAAGTACTAATACATAA
AAAAAACAAAAACAAATAATAAACAAAAAGTGTAAAAATAACTACATTGGTCGTCTACTC
TTGTCGGTGTCGGGCGGTTAATTTGTTGGCATATCACCGTTTTTTGGTCGAACGACTCCC
CATTTGCTCACAGTTAGTCAGTCGTATTCTCTAAACTAAAACAAATACACACGCTATGTG
ATTACCTCGTCATAGTTAAATCTGTGCACAAGTGTTTAATATTGTACTGCAGAATAATTG
CTTTGTCAGGTGTCCCTACCCGCAACCTGTAGAGTGGGAAAAATAATTTTCTATATATAT
ATACCAAAAAAAAAGTTAATTTCACGGTATTAAAATTCCCTTCCTTCTAAATGAATGGTT
TAGAGTAATGTTTGACATTTGATTTCGGCTACTGCAAAAACAATATGCCAAAGCATCGTT
TTTTAGGTTTTAAAAGGCATACTGATTTATAAATATACTTAAATTTGGTACAGTTCGTTT
TAAATTAGGCATTTCATTCCTCCCCTTTGTCAGTTTGTACAAATAGTAGCCGCAAATTGT
GAGACACTGTTGATAACCGTAACATCCTAGTAGACTTTACTTCATATGTACCTTTAAGCA
CAAAAATGTTAAAAGCAAGATAGTTATTTGTGTAGACGGGGTCACGGTGTCTTTCCTCCC
AAAACCTTCCCTCCTTTCATTCCCAATATTTTCCGCTGCATTGGAGTTTTAGCTCGCGTC
TTCGATGCATTTTGTCCTCGCTTGGCGCTAGCTGTTGTTTTGGCTCGATCCTTCTCCTAC
TGAGTTCGTAGCTGTTGCTTTCCAATCTGCAGTGGTTTATCGGCATTTAAGGTCAACACT
TAAAAACGCAGAAATGACATAAATGTGTCCACAAATTTACTTTTCTTGTAAACTTGAATT
AGCAGCGAAATAGGAGTAAGGAATCAACTATTTTTGCTACCCACAGCTCAATAATGAAAA
TTTACAATAAAATAAAACAAAGTCAAAAAAATGTATTGTTGAGTCAGTTTTAACTTTTAA
CAATTGCAGCGTGGTAAGCAACTCTCCCATAATTGAGATTTAAAAAATGTTTTCACAGTG
CAGCCGTAGTTACTGCTTGCCAGCATTGGAAGGCCCTCCTGTCTCCGTTTGGGTAGTGCT
GGTTTTAATTTAAGTTTTGCTCGGGTTCCCCTGCGTATCGGTTATTCCTGCCGGGGGTTA
TCTTCAGTTTTACGGCGCTTGGTATTTCGTTGACTAAAGGCTCTGCTGCTTGTTGTAAAC
TCCTTTGGCCAAAGCATTCATGGAAGTTTCTCGCGACATGGTTTGTTGGGCTTAGATTGG
TAGTTTGGATCCGAACATCCCCAGTTCCCATACACACACATTGGCACACTCTAGCGGCCG
TATGTTCATGTAGGATTATGTGGTGTTGGAAGGCAGTTCAAGCTGCAATGGGCATTCCCT
TGCATTTTTGTTTCGATTTATTTTTATTTTATTTTTTAG
>TRINITY_DN6528_c0_g1_i12
CAGTCCGTCTTGCTGACCAACGTCCACTCGCTGCTCACTCGACCACCATGATGTCCAGTT
GCATCTACGCCGCTCTGTTCCTATTCATCACTGGGGGCTACTATGCAAATGCCCTGGTCA
TTACGGATTACACAACATGCGATTCTAGCCTTGCCGGGGTGGGTGAAATAACCGAAGTGA
GTGTGGACCCGTGTACTCTTGACACCTCAGGAGCCTGCATACTATACAAGAACAATACAG
TAAACATTGGAATTAAATTCAAACCAAATGCTGATTCAGAAACCCTTATTCATAAGGTCC
ATGGTATGTTTGGCACCATCGCCATAAGGTACAGTGCTTTGGGTGCACCTGACGCCTGTT
CCAAAGTCAATCCCACCTGCCCCTTGGAGGAGAACACTGAATACACGTACACCAGCACTT
TCTTCGTCAGCAATTCATATCCAGCAATTTCACTGAAGGTCCGCTGGCAACTCCTCACTG
CAAGTAACACCGTTCAAGTTTGCATCCTTATTCCTGTAAAAATAGCTCGTCAACCAACGA
CATAAACAGTTTTTTTTTTCTATTCACGGTAAATTTCCTTCAGCTGTAGATAGCTTTACG
CAAAGAAAATATTAAGTGTTTGTCGCTTCACAAGTTGTGTTTATTTCCATGACAGAAATT
AAGTCTTTATCAAAATGGCAGGTTTCAAATGTAATCATAATCACATCCTGCTTTCGTGTA
ATACTGTAATGTACAAATCAATTTACGCCACGAAAAAAGTGTAATCTTGATTTTCAACTA
AAATGAAATTGGTTTCATATTTTAAGTTTCCACATGATCCAGAGAAAATGATTTCTCAGC
TACGTGTTGCATTACCAGTTCATTAAAAACTGCCATGAGTGCAACACATTTTTGCTTTAT
AAAGATTGCTTTCGAAGGTCATAATTTCAAGTGTGAATGGCCTAGAACAGTCTAAATTTC
AGGTGAAAATATACGCATCCTTCTTTAACTTGTTACCAAAAAACAATTGTTAGCCCATTA
GAGATTGAGCATAACTTAGAACTATTTAAAAACAAAATTAATTCCATGCAATTGCCACGG
ACATGCACGCTGGTACACCCACAAAACATGAAGTTTTAATAAATGTTTTGAAATGTGTCA
GATGGTTTTCACATATTCCATGTTTCGTCTTAAGATCATTTGATTCATTTATTTACACAC
AAAAAAGTATTTAAATATGCCATTAAAAAAACTTTACACCATCATGACAGTAATTATTTT
AGACAAAAGTACTACTGAGTGACATCAGTATGTTTCAAGATAATGTCGAGCTTCAGCACA
AAAATGATGAAATAGAAAATATATATTTTATATACATTATAAAAATAATATATACATCAC
TACTGCTGTTTTGTCTGCTCTTAAGCAGCTTTGTTTTACAACTTTTATATATACCCATCA
CAAAATCTCAACTTAATCACAACACTGAATATTGTACATTTGCCAGAGATCTGGGCTTGG
AAAAGTAAGGACTAATTGAATCACAACTGATACACTCTTAAACCCACCACTGTACAAAAC
ACTGCAACACTATGCATGTTACATCGACTAATAAAAGGGCGACAGTAACTGAAGGGTACA
TTAACTTTGCTTTTGGGCGTTTACTTTGTAATGAGATAAGTGGCGATTCTGTAGGGCGTG
TTAATATTCAAAGAACTAGAGCAGCTACATCAATGAAAAAATGGAAGGTTTCAAGACCAT
TGTGAAGCACTAAAAGGGTTTTAAATTCAAGATCAACGTTGACTAAGCTTGAGAATTCAC
GTGTAGGTGGGGAACCTTGCACTCACAAGTACGATCTATTTCGCTCCCTGATATTTTGTA
ACTTACAAAATAAAATTTATTTGAGAATAAAAAAAAAA
>TRINITY_DN1214_c0_g1_i4
TGTGTCCTTGTCGCACCATGGCCACCGTCTCCTGCCTGCAACTGTTCGTCGTCGTTCTGG
CCCTGGGCCAGGCGCTCTGTGATGGGGGATTTGAACAAGGAAAACGATACACGTATCATT
ACGATGGGCGAGTCGGCACAGGAGTTTCGGATCAACAACTGAAACAGTTTGCAGGAAGGG
GATACACCGCTACCCTTACCGTCCAATTAGATGGCAAGAAACTCTACTTCAAAGGAAGCG
ACGTAAAAACCGTTGGCTTCAACAAGAGGATCGACAACTTATACGAAAAGTTGGACCTTC
AATATAACGACCAAAAAGATCCAGCTGACGTATTAGGTTACCTTCGATCTGAGTTTGAGA
AAGAATTCTATGCTGACTATGAAAACGGAGTGATCAAAGCTATCCATTTTTCCAAGGATA
CAGTTTTGCCAGCAGTCAACTTCAAGAAAGCAATTGCCTCCGTTTTCCAGACCAACTTTG
AACCCCTTAGACATCAGGGGGAGCACATCTATAAAATTAAAGAGGATGGTACTGGTGGTG
AATGCCAGACCGTATACAAGGTGGCCCACAACCCTCCCACAGAACACCCCGAATACGATG
TGTTGAATGTGACCAAAATCCGCTTCTATGACGAATGCACCTACCACCCACACATGCTCC
ATTCTTCAGTCCAAGGCCACAAATGTGAACACTGCGAACAGGAACACTTGAAACCAATAA
CTCAACTTGGCCGTACCGAATACCAAATCAAGGGAACCAAGCAGAAGTATACAATTGAAA
GAATCGACAGCAGTGGAGTCATCATGTTCACACCTTTTACCACTCATGGCGAAACCGTTG
TCTCCATTGTAAACCAAACCTTTACTCTGCTCAATGTGGAACAGGGACCCGGTGCTCTGC
CTTATCCCAACGAGGAGGCGAAATTCGAGAACTTGCACTTCGAATTCCACAGCGAGGAGC
ACGATCCTAAAGATGTCGACCTCAAGAAGGCTCACTACTACGACAAGATCTACCACTATG
AGGACAAAACTCATGTACAAGAGGCTGAAAAATACCTGAAATACATCAATTCCAACCTTG
AGGACTTGGACAAGAATCCTGAGACTCTTTACAAGCTCGTCAAGTACTTCAGACGATTCA
GCTACGACGAATTTGTTCAGTTCTTTGATAAGAACGTGAAACACCACCATAGTGATGACC
ATGATGTCAGAACTGATGACGCCACTGTCGAAGAATACGACCGCAGGTCTTACTTGTACC
GTGTACTTCCCCTTGTTGGTACCAATCCTTCCATCTTGTACCTGTTTCATTTGATTGAGA
ATTACAAAATGAGCATGGGCGCCATCACCATTGCTCTTGCCAAGTACCCCTTCCACGTCA
AGGAGCCATCTAAGAAGTTGTTGGATGAAGTGTTCGACTTCAAGGCCCCCTTCGATGCAT
CTAAAGATGCTGCTGTCCTCTCCTTCGGCACCCTCATCTACAAGGCCTGTGTTGCCGATC
TCTTCAACCCACATCCAGGACCTCGTTCACAGACGTACGTCGACCAAGAGACGTGCAACA
AGTACATTGACGACTTGTACAAACACTACAACGAGATGAAGGAAACACCCCAGCTGGCTT
CCAACTACTTGAGAGCCATCGTCAACACTCACCATGACCATGCTTTCGATATCTTGGCCA
AGATTGCCAAGGGTGGAGATGGAGTTGCCCACATTCACCGAGCCATCGCCATCTTTGGAC
TCTTCCATTATGTGGAACACCATCCTGAGAAGGTTGCTACAGTCGTTGCCCCCATCTTCT
ACGACACTCATGAAGATCACCAGCTTCGTATTTACGCTTTTGAAGCTCTGTTGTTTAGTG
CTAAGGTCCCTGAATTCATGGGAAGCCTGGCTGTGCTCGTGAACAGGGAACATGACGAGA
AAGTAGCCAACTACATCTATGCTACTTTGGCTACCATTTCCAACTCTACTGATCCTTGCT
ATGACGAGTACAAGCAACACGCTCGGCAAGTTTTGAAGTACATTCCCAAGAAATACAGAG
ACATTGCTGCCCATGGAACTTACAGACTGTTCAGTGCTTACAACCCCAAATTCAACTACG
GACGTGCAACCCACTTCGTTTGGATTCCAAGCAACAGCTCATTTATCCCTCGTGACTTGT
ACTTCAGCAACGGATTCAACGTTATGGGATATAACTTCGAAGTTTTGGAGGTTGGTACTG
TTGGAGTTCCTATGGATCAATTCCATGAATTGTTCCGCAAGATCATCGGGCAACACGGCC
TTACTGAAGAACACGGAAAAGAAAAGGCATTCAAAATCCCAGAATATCATGGAGAACGTC
ATCCAGACAGCAACATGGATGTCTACGTGAGACATTTCGACCAGTACACCCGTGCTGGAG
ATATCATGAGCAAACTCGAGAATTACAAACAGTTCCTGGACTTTGTTGCAGATAAAGTTG
ACTTAGATCAGTTGAAAGACAAAGTATTGGGAGAAGGTGCAAAAATGAACATTCGCAGCA
ACCGATTCCATTACACCGATGTCGAATACGTTGTCCCCAATGAAATGGGTCTGCCCACCA
TCCTTAGCCTGAAGGTCCCAGCTACGTACAAATTGGCTGGCTCTGTTGATATCAAGGCTG
ACATCAAAGATCCTAAAAACAAGGACGTGAAGGTCGATTATGATCTGAAACTTGGAGTTG
GCTACAATCAATACGCCACTATGGCAGTTTACTCCAAGGCTTTCAGCTATTTCGGCTACA
AATTGAAGACAAAGGCTGGTTTCCGCCTGCCCATCAAGGGATCTCTCCACTGGAATTCCG
ACAAACATGAAGTGGAAACAACCTATATTCCATCCACAGAACCATATGATGTCCTTTACT
ACCATAGCTCACCATACACTTTCGCAAAGTTGAGCGACAGCTATTTGCCAGTCAACTACA
ATGAGCATACAACACAGAGATTGTACAAATTTGGCCACAACTACTTTGGCTTGGGACTCA
AGTTCAACTTCACCTACGACTATCAGTGGAACGATTACGGTTCTTACCGCACATTCTTCA
AGTCCTTCTTCCGCAAGCCCACAAGCTACGAGGACTACTTCTATCTTGCTGATAAGTATT
ATGGTGGAACCAAGAACTTCTTGAACTACGTAGTTTTCAACCCAACAGCCAGACCATTCC
ACTTTAGCGCTCGATTTGAACCAAGCACTACCAACCCAACCAATAAGGTCAAGGCTCTAG
TGAGAAGGTTGGAGAAATTCGCGGAAACCAGCGACGCTGACCATGCAACCACAGAGAAGA
CATGGCATGCCGAAATTGTTGCGCAAGGACCTACAGAGAGGAAGTGGGAGATTGATTTCA
ACCTTAAGTACAACTTCCCCTACAGAGATCACCGCAACATTGATTTCCATTTCAAGAGAT
CTGCCATCCCTGAATATGATAGAAATCCTTTCGAGATCTGCTACAACTCTGATGCCAAGG
TAGAGGAACTGAACTCCTTGTTCACGGACAGGTTTCACATGAAGAACCCAGTTTCATGGA
ACTACAAATCTAAGCTCTATGTTGGCAAGGACTGCAAAGAAGGAGCAAAGGAAATCACTG
TCGTGGGCAAAGGAGAAAGGAGTGACGAACAGAAAACGTTTGATTACGACCAACTGCCAA
TCTATAAACAGTGCAAAAAGGACTTCGAAGAGGGATATGAATTCAGTTTGGACTGCTGGA
AAGTCCTGAAGGATATGGGGCGAATGGACCAATTTTCTTTTGATGTTCACTTTAAGAACG
TACCTGCCGAAGTTAAGAGCTTTGCATACCGCCTCTACGCCTGGTTCCGTCATACGTTTT
ATAACAACCTTGAAATCGATTACGAGCATGGCAGTAATGAACAGAATCACATCAAAGTCC
ACGCCAATTTCTCCTACAACGATCCCATTGTTGATGTTAAGATTGAGAGACCCGACCACA
CCGTTTACTACCACAACGTTTTTGTACCCAAATTGATCCCACAATTTGAGCATATTACTG
CCACGGAACCTCTTTACGAACGATACCTTCGCAGAGTTTTCAACTACCATCAACCATTCT
GCATCGTGAGTGGCGACTACGTCCGCACTCTGGACTTTGGTCTGTACAAGGCTGATATTG
GTACCTGTTACCACGTCGCTTTTGCTGACTACGACTCTGGCAATGTTGCTGTGTACGTCG
CTGACCATGACAGCATCCCCAAGCATAAGAAGGTCAAAATCGTGCTGTCTGAAGATGAGG
TCAAGATTGTAGAGGAGGGAGGAGCCTTGGTTGTCTACGTGGACGGAGTCAAGAAGAACA
TCGATGAGCACGTGACCAAATTCCCCCTCAAGGGATTCGGTGCTGACGCCTACCTGAAGA
TCTACAAGGTCTACGCTGGATACGTAGTCAAATCCAAAGAACATGGTCTCTACATATTCT
TTGACGGAAAGAATCTGTTTATTAGGCCCCATTTCGTATACCGTGGCCACCCAACTGGCC
TCTGCGGTCACTTTGATGGAAACTCCAACCGGGATTTCGTTGGCCCAGACGGAACCGAAT
ATGACGATGCGGAACACTTTGCTCACAGTTTTGCAGTCAAAGAAGGCAGCTGCACGCATT
AAATTAAAACCTATTTCTTAGTTGTTTTTTATACGCCGACAAATGGCACGATTGTACAGA
ACCAAATGCATGAATAAAGGGGATGGAAAAAGTGGAAAAAAAAAAA
>TRINITY_DN8179_c1_g1_i1
AGAAGTTTGAAGCGGCCGTTGGCCGCGTGCACATGTTTTTAAGCTTTGCCTGATGAAGCA
GGAGGCCATCCTGCGAGATAGTTGCTTGTTAACAATTTTTAACCGTGCGAAGTGCTGAAG
TGTTGTGATATTGAAAGCTTAAGCTGATAAAAAGTATTTTTTAAACAAGTTTGTTAGGTA
AATTTAGTTTTACGGATGTCAACTCCAACTAGTTAAGCCTGTTCCTGAACAAAAGAACGG
TCTGGGTGTGAGAAGGATCCGCAACTTTGTTGAGCGCCAGCAAGTGCTGGTTAACACCTG
CCAGAGAAAAATAAAATGCTACCATAGGAATGTATGTATTTTGTCATTAATTTGGTTAAT
TCACAACTATGTACTTGAACAGCATGTGGAATTCGGCAATTCTCAGGTGTAAACGTTTCT
GATAACAAATAAAATAAAAAGTTAAAAGTGGCAAAAAAAAA
>TRINITY_DN1828_c0_g1_i2
TGGAAATCTCATAACGCTATCCACTGCGCGTGGCGACACCTGCAAATACCAGATTGTATA
TAAGCCGTGGAATGGGGAAAATAATCAATCTATTTAGCAATCTAACTTAGTCTTCTCCTC
TGTAAAACTGTGCTTTACGCCTGCAGGTATGTTGCTCTCTGCCTTTGTGCTAGCGCTGGT
GCTAATCGTAGCACCCGTAAATGGCTATGATTTTGTTATTTTGAAGAGCAATGGTTACCG
TTTTCCGAGGGCTCACTTGTTGAGTCCCAGCGCCGATGCTGTCATAGATGAGTTAAAAAA
TGGTTTTACTATAAGCTTTAATTTTTACCCCAATCCGGACCACGCAGGGCAAACCCAGAC
GTTAATTTCGTACGCTTCGTACTATTCTGGCAACGACAACGAACTGAGCATTGCTTTTGG
TCCAAACGGGGAGGAGCTGACTGTTACCATGGGCGGAGTGGAAACCATATTCCGCAGAGC
CGAACTGAAAGAGAACGATTGGACCAACATTATCGTAACGTACAATACTGCTGGTGGCAA
CTTAACTGCGTATATTGACGGGGAAAGAAAGGGTAAAAAAAATGGTTTCCAAAGTGGCTA
CAAGCTGGGACTGCTAGGGACATTGGTTTTATGTCAAGACCAAGACGACGACTACTACCC
TACTTATTATGAGGATGATGATGGCTGCGTTGGAAGGATTAGCGACGTGCAGATATTTAA
AGAAGCACTGAAAGAGGATGACGTTAAAAAATTGTTTTCGTGTGGGATGAAAGGCACCGC
ACTATCATGGCTGGATTCCGAATGGGGACTCTATGATGGTGGAATGGTGGAGCCGTCAAC
CAGCAAATGTGCAGTGGACGAATGTGGAGCAAAGAAGGCGGAAAGAGGTGCTGCTGAAGG
CAAAGAAGAGGAAGGTTGCGTTGATGAGTAAACCGCGGAGGAAAGTAAAGACAAATGAAA
TGGTGACAAGACAAAACAAAAGATCAATTGTTCCACTTGTAACGACCGGGTTCCACTTTT
TTTAAACGTTACGTCTAGACAATGCACTAAGATAAGGTTCTGAATTTAATGTTATCATTA
AAACAAAATGGTATTATGAAGAAC
>TRINITY_DN567_c0_g1_i5
TGCAATGCCTTGGCTTGGCAGACGACGAAAAGCTCAAGGCTAATAAAACATCTCTTCAGC
CTAATTATTGCGTAGGTCAGAGAAAACGCCAGACGAGTTTTTGGGAAAGCTGCTAACGAG
GGAAATCTGATATATATAAACACAAGGAATGTTATCAGAAATCGTATTCGGTTACAGTTG
CAAAAACGAATATTGCAAGTCGCCCGACTGCCAGCCGGTTCAACTGGGTAGTAGAGCTGA
AGGAAGGATTGGACTGAGAACAGAATTGGACAGCGAACCATGAAGACCCTCTATTTGTTG
GCGTTCGTGCTCGTTGCTGCAGTGGTCATCTGTGATGGACGCCCTGGAAGAAGTAGTGGA
CGCAGGAGGGGTTCTGGTAGAGACAGAGCCGTTGTGAAGCTGGAAGATTGTTTCGACAAG
AAACATATTGAAGACGAAGTTAAGAAAGTCGAAAACTGTAACCACGAAGAACGTGGTCGA
AGCCGAGGACACAGACGTCGCGGTCGTGACGTTGAAGATGATGTTGTTGAAGGAGTTGAA
GACGACGTTGTGGAGGAAGAGGATCTCGAAAGGCACGGGTCTCGATATGGGGAGGGGGGA
GGCAGGAGTCGGGCAGCAAGGAGGAAATGGTCAAGAAGCAACAGGAAATTGGGTCGTGAC
ATCCGATGCCTCATCACTAATTCAAATGACACTAAATCTGATGGAAAACTGGACGTGAAA
GACATGAAGACGAAATTGGCGGAATTGGCCAAACCAGAGAAGAGTGACGCTTTATCCGGA
GCCTTCGACAAATGTAGCGAAGGAAAAGTAGACGTGAAGAGCAGACACGAGGCGAAATCG
CTCATCAGATGCGTTTGGAAAGCTGCTGCCGTGAAAATCTGTCCTTTCAAGCATAATAAT
TAAGGTTTATCAACTTACGGGAAACTTCGAAGACAAATGGTTGCAAGATAAGGATAAAAC
AGATTTCAATTATAACGCACATGGGTCGAACTTTGAGTAAACTGTATTATTTGCATTGGA
TTGTTGTAAAAAATAATGTTATGTTTTCAAACCGCTGTGTTCGAAACCTTTGGGAATTTT
CCGAATTCCGATTCGGTTTAAAAACGTAAATAAAAGGTAATTTTTTTGTTGTTATGGAGT
AAAGCCATGAATTTGTTCGGTTACACAGACTGGTTACGGTATTAAACAGGTTGATCTGGC
TTTTTCCTAAGTATTGTTTTTCACAGGTAAATTGGCAATTAAAATAATTCTCTCGTTTAA
AAAAAAAAA
>TRINITY_DN13259_c0_g1_i1
AGATGACACTATGACTAAGCGACCTGCGAATTTTTGTTTTAAAAAATTTTTTTAATTTTA
TTTTAATTTTAATTTTATTTGTTGTTGTTGTTTCCTTCTCCCTCACCACCATCATTTCAC
GATTTTTAAAGAAGAAGAAGACGAAGAACATTTTTACTAATTTTTAATTCTGTTTTATTG
AACAATGAAAAACAAAAACAAGTATAGCCCTGCTGCTGCTGCTGCTGCTGCTACTGCTTC
AACTACTACTACAACTTACTACGCCGTGGATTCAAATGTGCATGTTCGTTGTTGGAACTC
AAAAAGTATAGCCTATCTCGTGAAGTGTTGAGTGATGTGCACTAAACAACCAACCAACCA
ACCTACTTTGCTCATCAACCCAGCCGGTCCTGGACACGAGATAAAAAAATATACTTGGAC
CCCTACCCCACTCCTCCCAGCCCAAGGACACGGTTGGGGTCACTATCTCCTCTGACACGA
AAATATAACCACGGTGTGTGTGTGTGTGTGTGTATTGAGTGCAAAGCGAACACTCAGCAG
AAAGCAAAAGCTTGTGCAGCAAAAATGATTTTTACCTCAGCTGTGTCTGTTAAATCGGTT
TCCGTACCTTCGTGTTCCTAGTAAAGCCGTACATGCAGTTATAGAGTGTTTATACGTGTT
AACAGTTTGTTATGTGGAATTTTCATGTGCTGTTTTCCTGTTGGGTTAACTGGTTTAAAG
ACGGGACTTGGATAATTCTGAATACGTATGCTGTTTTGCCTGTGTGTTAAACGATAATTA
AAAAAAAAGAACGATAAGAGAAAGCAAAAAAAACTTTATATCAGTGATAAATCTATGTAT
AAGCGCAGCTATAAAGTTTCGTGTGATAAGCCTCTTTTAAAATGGAGACTTGGAAAGATG
GAATGGTCAAAGCAAAAGGATGAGGGCAGAGTATGAAATTAGAACGTAAAAAAAAGAAAT
GGGCTAATAGTCACTGAATGTTGTCAGCAGAAATAAACAAAACAAAAAAGTATATATATA
CACCATCCCTCTCGATGAGGAAATCTCCCACCTACCAGCCGGCCATGATGGTGGTGTTTA
GAGCCATTTTCTGACGATAGAGGTCCCCCACTGTAGCTGAGTTAGCCTAGCAGGACGCAA
AAGGGGCGGGCTGTTATTGAAGTCGTCAAATGACTTAAGAAACTGAGAACATTCTGTTTT
GCTGTGGACGCCGGTGTCATGCTCAAGAATTCCGTTCAAATGAGCCCTACTTTTTGGTGC
TCTCCATTGCATCCTCGCAATTTTTTCAAGGGCAAGTACAAGGACACTATTTTTAGTTTT
TTTTTCACGTTGTGTGGAAAAAAAAAGTTTCTAGATTCGAAGAAGTTCATCTTTAGCACT
TATAATAGCAAAAGACTTTTTTGAAAAAAAGAAAATAATACTAATAATAATGGATTATGA
TCCAGGCAGTAAACTGTACAACTTTTAAAAGTGATTTCCTGTCCCATGATTAAATGAAAC
AAAACGCAAATAAAAAAAAACACAACTTTTCAAATTCTTTCTAGTGGTTTAGCCCACCTA
GTGGTAACCACTTAGAAAGACTAATAAATAAACTGGAAATTAATCGAACTAAAATTTTAA
TCACTACTCGGTTATTTATGAAACAAAATTTCTCCCCTCAAAAAAGTTTGTTGTGAAGTA
TTAGTAGTCATGAAGATTTAGGTACCAAGTACAGTTTTTTTTACAGATTTTTACCTCTAT
TTTGCAGTGGCAGTCTATCCTCCAAGTGAATTTAAGTGTAATAACAGTAAAATGCATTTT
AATAATTATTAATTGGTTGGTTCATTAACGACTGATTGTTTGTTTATAAAAATTTGTTTT
GTTTTAATGGAACTAGAGATGTGACTGTTAAACTGTAAATTTAAAAAAAAAAAAGAAAAG
AAAAATAGAAAGAAAGAAATACCCACACAAAGGTTCATTTCAATCAAAGCCGTTGTTCGT
AATAGTTATAATAATCAAATGAATGAAGTATGTGTTTGCAATGAACCTATGTATTACTTT
GTTGTATTTGTTTGGTTTTTATTTTTTCTGTATGGATGATCTAGGAAGCACAAATGTTTT
CATCAAACTATATTAGGATCCCCACAAGGTGCTCCTCAGCACCAGCTGTACATATACGTT
GTAAATAGGGGAAACTAAGAAATACCTGAGTTCACGTCCAGATCTTTGTCAATTACAGCT
CACTTTTCCCCAAAACTCTTCTCCTCCTTCGCCCCCCTCCCTCCCCCCAGCGCATTGTGA
CTTTCACTTTCTTGTCCTGCCGGCGGCCTTACCAGCAATTGTCCTCCTCTCTCCTCCCCT
CCCCTCACCCCATCCCATTCATAACCAAACCCCACCACGATCACCCCCTTCCCCTAACCT
CTAATCCAGCTCCTACCTTATCCTTA
>TRINITY_DN3994_c0_g1_i1
TGTTGAAATTCCACTCCTAGTGTCGTTGCTTTACATTTTGCCTGTCGTGATGATGATGTC
TGCATACCTAGGAAGTTGTTGGTGCCTTTTTGCTGTCGCTTTGTGCTGTCTACTTATTGT
TGCTCATGGTGGTGAAGAAGAAGTTGGGGCAGTTCCATTGACTCCGGAAGAACTAGACAA
GTTCCACACTCTCGCAGTATATCCCGAATTGTGCGAGTTGAAGTTTGAAGCTTCCATTCC
GCGTTTTAACGAAGCGATAGAAAAGCAGAAGTCGTTTCCCACGCCACAATCCCCCACTTC
CACCTGCGGAAGTTGCGTGGCAACCGACCTTACACCCGTCAGCCTTGCAAGATGCGATTT
CAGAGCTTATCCTATGGACTATCCTCAGGAAGATTTGAGCGCTTATCCCGCCATGTACTA
CGAAATGGGCCTGATTTTCAACAACATAAAGCTCACCTGCTCAGATTGCACCGTGCTCGA
TTCCGAGAATCAGCCAGTAACAGGTAATATCAACAGCATAATTCCAAACCCTTACATGAA
AATAGTGGCTTTCCAGCGAGACTTAAAACAGAGAGCTATTCAGATCCAATCCGCCGTCAT
GCGCAACAATTACACGAACGAAAATATCAAGATCGAATGTGATGGAAGCGAAGAATTCCA
AGATCTTTGCTACAAAAGCCACGAAGCAGGAAAACTGGACTTTGCCATCGAGAACATCGT
TGACGATCTATTTCCAAACGTTTTTTTCAAAGGAGCAAAGAAGTATCCAAAGATAACGTA
TGAACTTACTGAGACTTCCGCGTGCGACGAATTCGGTTTCGATATTGAGGACGACAAGAT
AATAAATTCGGAATGCGAATCTGAAGATTAATTTATACAATGCACATCATTACTAGCTAA
AAAGCACAAAGCAATGTAGGGTTGTCGCTTTGAATATTATAAATAGTGTTTGTTTCATGA
AAAAAAAAAAA
>TRINITY_DN3361_c0_g1_i4
GACTTGCAGTGATTTCCTTTGTTTATTGTAGCAATTTTTTATATTTTACTGGTAGGTTTG
CAGGTTTTATTTTACTCAAGACAAGCACACGAACGTAAATGAATGATTGAATTTTTGTCT
TTTCCTGAAATCAAGAAGCCTTTTCAGTGCTATGCAGCCAAAATATCATTAATATTTTCA
GCTCCGCAACTTCCAACGGGAAATTTCTTATACGAAAGAGAGAATTCGTTAGCTGTTGAC
CTGCAGAAGTTCCCTTGTGTCGATACATATTCTATCGAATATCGCCAGGAAAAAGAGACA
GAATGGACTTTAGCATCTAATGACATCAAATTCGAACAAAGAAGCTTTTTAATTCAGCAG
TTATCTCACAGAACTTCCTACAAACTCCGTATTACGGCTCGCTGTGCTTATGGAGAGACA
GTTGGTGAATATGACTTCCAAGTAAAGCCGACGAGTAACGATTGTGGCAAATGGATTGAC
TACAAAGGCAAATGTATTAAATTTATGAAGGACGCAGGATTGCTATTGAAGAATGAGTCC
CAAGTGGTTTGCCAACAGATGCAAGAAGATGCTGATGTTCCTTTAGTGCTAACGATTGGG
TCCAAAGCAGAGCTCGAATCTCTGTACGAATCTGCAACTGAAAATTCTGTTCCAGGAGAC
ATTTGGTCAGGGTTGCAGAGCGAGGATGGCTACGAATTGACTGACCTTTCCACTGATGGG
ATCGATTCAAGGTGCGGACAGATGGTGGATTCGGGGCATAGGAAATCTTACAGAGTTGTT
CTTCAATGGCAAAGATCAAATTGTACGGCAAGAACTTACCCTGTTTGCGAAAAACCATAT
CCTATACCATTAAGAAACTTATACTTTGACTTGGAGAAAAGACTTGAAGCAGAAGGAGTG
ATCCAAAAAATAAAGCATTGATCAACTTAAATGGTTTGATCGAAATGCACTATACTCTCA
GTTTATGTTAATTAAGAGGTAAAATTGTTCAGGACATCATTAAAGTAAAGAAATGAACTA
TTTCTAAGGAATTAAGGGAATGGTTCAAAATAGTATTAGTAATAGTAGATTGTATTGGCA
ATTACAAAACTATTATATTTCAATAAACCGGTTATAATTATTAACTGATAAAAAAAAAAA
AAAAT
>TRINITY_DN4405_c0_g1_i2
TCGATTCCCGGCCACACGATGGGACGTGAAAGTGTTTTCGCCAATACTGCTGCTCATTCG
TCTTTGGTGGCAGTTCCCCATTGGCTGGTGGCGTTCTTTATTAATAATTAATTCAGAAAT
ATCAAATTTTTATTTTTCAACTCTTATGGATGGACGAAGAAAGTAAATGTGAACAGACTG
CACAAACTTAAATGCCATTAAAACCATGTGTAAACTGTCGCTTCCTGATAATTTGTTAAC
ATGCTGGCAATAACTACGCAAAACCATTACTGCAATTTTCAAATGATATTCTGTTATGAC
TTAACATACTTTAGGCAGAAGAAAATGTTTTACTGTAATGTTCATGCTAACAAAACTTGT
TTGAAAATCACTGTCACACCATTACGGGAAAAAAATAAAAGCAGTTTGATTGCCGTTACC
CAACCAACACTAGTTTTTTGGTATCTTTTAACATTTATTGTAAATGGTGTTGCTTGGTCT
AAAATAGTGTGAGAAAAAATGGCTCCATTTATAAAGGTTTTGGATTAAAAAAATATTTAA
AATATTTAAAACGAATCCCACGGTAGCTTTAATTTTGATGGTAACGGCAACCAAACTATT
TAAATTTTGGCCTTATAATGACATACCAAAGTTTCAGGTTAAAACCACTGTTCTACAATT
TCTAGTACTTTAACAAGTAAGCAAAAGGGTCTAAATTTGTTACTTCTAAAATTAGTGTTT
GTTAGCCAGTATGTAGGGATTTATTATGTGCCAAATAAGCCTGTTCTAATGCCATTTTTT
ACACAGCCTGTACCAATTCGCAGGTTTACCATAGAGTTGTGCAACAAAGTAGCATCTGTT
ACTGAAACAATTGTGAAAGAAGGTAATATTAATTATGACATAATCTAAGTGCATTTATCT
TTTTAATTATTACCACAGCTAGTTTTTATTTTATTTCTGCCCAAAATGATTTGTTTTCAT
TAGAAATGGAATGGATGGTATCTCATCATTTGTGAGCAGATGAACAGTTAGAATCGTTTT
AATTGTTCATTTCCACTTATTCAAACTTTACAATTGGAATTTTTTGTACCTGGTAGAGAA
TTTCAATTTCATAAGTGAGTAAAGGTTAAATGAAACACTCTGATCCAAATTGAGCTGAAT
ATATTTGACAAGAATGGCACGCATCACCCTTCCAACGCTACTTGCGTTGCAGTCTTCCAC
AGAGACTCATCCGACATCTCTTCCCTGATGGTTTCTCTCTTAAGACTGAAAGATGCAGTG
TAGCGATTGGCACTTCTGGCGCCAGGTGTGGCAGTGCTTCTGCACATTCCCGCCCTTTTG
CAGTACTCTAAACAATCGCTAAGGCACACTCCCCAGTTAAAACCTTGGGATTAAGCCACA
CTAATCGTCCACATCTTTGCCTCCATCTCTTGCTTGTGGCTACCAAATGCCACAGCAGTA
TAAGCTAAATGGTAGGAAATTGTTAAACCAGAAATACTAATTAAAATTGTGTAAGCTGGC
AGCATATTTAACAAACATAATAAAAAAAAAATTGTCGCATGGAATTGGGAGATTGATCAA
GCTTAGACTACTTTGACCCCTTTTTCAGTCAAGTGATTTGAAGTTTATCTGATATTGATA
CAAGACGCAATCGTATTAGTTATAGAATCATAGTACCCATGAAATTACATAGTAATAGGA
AGGAGTAACATTCAACCTAAAAGTATGAAACAAAAATAAACAAACAATTATTAATGAAGA
TTTTTTATTATTAATTATTAATGAATTATTAATTAAGAATTACTAATGAAGAGTTTCTAA
ACAATTATTAACTACTCCGTTTTGTGTTGGTGGTTTACTGAACAATTTAGGTATTCCAAA
TAGACATTAATTTGTCTTTCCATCAGTCTGAAGCAGATAACTCTTGTTATGACGGAATTT
ATGATAGTGATAGTGCAGATTGGACGGACAAATACATATTTGCTTACGGTTCCTCGGTGT
GCAACGTGCTGAACAAAAGCCAAAATGAGCTTTTGCTTTTGCATATGCACCAGAAAATTC
CAGTCTTGTTTATTAACAACAACAAACAAAAAAACAACCTGCCAGAAATAACAATTACAG
AAAGTTTATTTTTTGTAATATTGAATTGATTCCATTTCACCATAAATAAAATAAAACTTA
GCTTGTGGTGCCATACATAGTCTTATTTTTGCTATAGCTTATTGTTAATATGTGGACATA
AAATAGGTAATAAAACTCATTTCTGTTTGCCTTGGGAATAAAACTGCAACTCTTATCCAC
ATTAAACAGGCTGACCTTAATAATCATTTCCATAAATTCTCTCTTGAGCAAAGCTTTAGA
AACTGTTTATTTTGGTAAGTAGACTTTAAAAAGTGCATTAGTACGGTAACTGTCAAATAA
ATTTGAGAAGAGAATTATGTAAAAAATTTCCAACAGCATGGTTGATAGTTTTGGGTGTCT
GCCAATGAATTATGCAACAATTTTGTAATTTAAATTGCATTATGCTTTGTATGTTGGTTA
AGTCAAGAAAATGTAGCTTCAGCCATGTGAAGTGAGCATTGCAGCCTCCTTGTTGGGAAT
TTGCAGTGTGATTATTAATTCAGCAGCAAAATGTAAACCAAAAGTTTGGTTTGTGGCTGT
TGTGAATTGTATATTTTAGTCCAGTGTGTTAAAAATGCTATACGACGGAAAGTTTGTGTG
TTTTGTTAGCTAAACTACTTAGGGGATACGAGTGTTTTGTTGAGTTGGTTCACTTTTTGA
GGCAACCGTGCAGAAACTGACTCTTCGAAGAAGTTGGGTGATGAAACTAAGCAATAAAAT
GTTTTCAGTGGATCACTCATTAGGATTCCTGAACCATTTGTGGCTCGGTCGGAACCTGCT
GCCAGCTTAGAGATTCAGTAGCCTACTATGTTAGTTGTTGTAGAAAATTATAAAATAGTT
CTACAAATGTTTATTTTTCATAAACTGTAAAAACTGTACATATCAGAAAAATATTGGTAA
TAAAGCT
>TRINITY_DN2431_c0_g1_i21
TAATAAATCAGATATAGAATTGTCTATGCAATTATTATGGACCTGTAGTATGTAACGATG
ACATCACTCGGATTTGAATCTACGTCAGCTTTAACCAAAGTTCAAACTGTGATTCCATTA
CGATCAGGGTTATCGCACCATTGCGATGGTTTGGGTTCTGGCTGTCACATGTTGGAATAC
GAGTCCCGACATTGCTACAAAGCAACAAAACTCAGATCCACAATGGGACACACAATTCGT
TATTTGATTTATTACTTCGCAGTTGTGCATTGTGCTTCCTTTACTCAACAACGATTCCCT
GCGATTTCCCCCTTGTTTATAATACAGGGAAAATTAAATTCCAAAATTCAAATTTTCTTG
TCACCAACTACGGTACTGAAAAACAGAAACTAAGTTGAAAAACTAAATCTATTTTCTTTC
CGAAATACTGGTCCTACAAGTTAAGCTTGAAAAAATATATCGCATTATAGGTTTCAACCA
AAAAAAATCATTCAAACTTTATTTCCCTTTGTCTCACAATTCACATGGGCTCAGACCTTA
GCTTCCCGACTGGCCGTTGAATGCCAGTCCGCCTCTGATTTCAAACCACCCAACCAATCG
ACGGACTTGAATTTTAACTGGAAGAAACGGGTATCGATGACCAGAAACTACAGTAATAGT
AACTTCTTTAATGCTTAGCAACGCTGTGTTTAGGGTGCATTTCTGGAGCTCACCCATTGG
CTCATTGGCAGACCCTAAATTGGGGCTCGGACCTGGAACAAGTTGGTTGAAACATTATTA
CTCATTTAGTACTTTCGTGTCATGGATGTTTACTTTTCCTCTGTTCTCACCTTTCACCCG
CTATCTCCCTGTACACCCTCTCTATGGGATGCCGTCATAGGGGTCCAACGGCACAAGGGT
TCACGGCCATTTCAGGCCTCAAATACTAACTTGATGCAAGGGTCCAGCGTTACAATAGTC
CCGGACACAAGAGTCCAAAAACGTCAGTCCCCGTCATAGGAGTCCAACATTGAACATGTA
AAACTTTCCAAGCGTGGACTTTAAAAATACGGACTTTTTTGTGAGTGGAAACGCCACCTG
ACCCCGCAGATTTTTTACCCTCAGTGGGGCTTCCCTAACCTATCCAAACATAATAGAATT
GATGCAATGAAGTACAACGACGATGACGTTCGATGGTACTGATTTCCTGGATAATGGACT
CTTGTGACTTTGGACCCTTGTGATTGGGGATTCTTAGGGGCGGTGGGTAAATTATTGGAC
CCTTACAACTTATGACTATTGCGACTGTGGACCCTTATGACGTTGACGTTGTGGCTGTGG
ACTCTTGTGACTTTGGACCCGTATGTCGCCGCCCCTCTCTATCTGACCTGGACTAAATGT
GACTCACCCCCCTTCAATTTTTTCTTTGATATCATCAGTCCCTCTATTCCATCACCCAAG
TAAAAAGGCTACAGTTTGGGGAAGAGGGAGTGGGTCGAAAAACAAACCTTGCTCCGGGCC
CAAGAAAACCTGTGTGCAGCCCTGCTCAATAACTCACTCCGATAAATTTTTTACGGGGGC
GAATGAAGGTAAAAACGGTCGGAATGAGCCAGTGGGCCAGCTCCGTAAATTTACCCTTAA
AGTATTGAATCACTATTGTCTTGGAAAGAATACTTCACGGCAAAAGCAATTTTGTTTGGT
TAAATGTTTATACAAACCTAAAAAAATCTGAATGTTCCAATAAAAAGATATTAACTCCTT
TTTGTTGTTTAAGCAATGCGCGTTCGTTCTTGGTTTGTTAGTTATTTAAGGTTTATCTTT
TCATTTTGTGCCTCAAAATAAAACTGGCACTTCAAAAAATGCAATTTTTTATTATTTATT
TTGGATGTCTTCTTTCACAGAGATAAATAATATACGAACTTTATTTGTACGAAATGAAAA
AGATAATGAGTCGAAAAGAAGCAAGTCTCTGTTTATTTATAAATAATTTTTTTTTGTGAT
CTTTATGCGAAACACCTACGGTTCTACATTTTAGAGGTAAAACTTCAAGTTATCTCTTTT
TTGTACTAGTGATTGGAATTAAATCGAAATGCTGTATAAAGACTTAGTTAAGTTCAGAAA
TTATTATTACTCTTATTTCTGACAAGCGATACTTATTTTTTACAAAAAAGAAATCGACGA
AAAACCTACGAATAGAACCCCTAACGATTTACCCCTTGCTGGAACTGTGATGTTCAATGA
ACGTTTGCTGTGCAAAATGGGAATCAGGTAAAAACCAGATTGAAGCAATTTTTCTTTCAC
AATGTGAAACTAAGGTAATTTGGTATACGTTTGTGTAAATAATACTTGAAATATACTTAA
AGTGTAGTGGACTGAAGTTTTACCCTTATACGATTATGCGAATTTACCCTATTGCGATTT
TGTAATTTCATTTATCCTATTTTTATTTTGCTGTTATACCAAGTATATAGAACCAAAGTA
CAAATGTTTATGCATAGAAGAGCAGTTTGGCGTATATGTATATCGCATTACTGCTTTGAG
ATACAAATATTATAGAAACGTGTACAATTTTTTTTGCCGCCATATTTTTTACTTTAGTCT
ATCGCTGGCAAATTTTGATGTTTTTTTTTGAATGGTTGGTTTTGCTGATTTTAATATTAT
TGTCTTGTATTATGATTGCGTGTGTGCGTGTGCATAGTTGTATATATGTATTTATTTTGT
CTTGGCTAAGCCCAACAAAAATAAAGGTTTTTAAGAAAAAAAAAA
>TRINITY_DN1699_c0_g1_i5
CAAAAACTACGTCACTAAACAACAAAAAAATGCAAAAAAATAAATAAAAATAAAGGTTGT
TTTCCTCGTTAGACAACAGGGGCGCGCGAGCATGCGCAGAGAGTAAGGAGCGCGAACGCG
ACAAGCGTTCTTGGCCAGAGCGTTTCCCGGAGTAGCAGGAGCCACACGCGTTCGGCCCGT
CGTTCTTGTGCTGTTGTTTGCCCCTTCGGGACCTTAAACTCCCGCCAAAATGTCTGACGC
TGATGAGGAAGAGAAGAGGAAAAGGGAGGATAAGGAGAAGAAGAAGGCGGAGGTGAGGAA
GCGTCTGGAGGAGGCTTCCAAGGCGAAGAAGGCCAAGAAGGGTGA
>TRINITY_DN191_c0_g1_i1
CGTTTTCGATCATCACATGTTTGCCACAACACCTGATGGTAACCTGAACTGTTCCTGCGA
CTTCAGTAACAACCCGAGTGTTACAGCTGAAGAAGTCAACAAAGGGAACATGATCGTGGG
AGAATGCGGTAAAGAAAAAGCCCGAAACAAAGAAACATGTAAACCCATCCAGTGCGAAGA
CAGCGGAGAGGGCGAGTCCAGTATTAACTTGAGGATCGACTTGACTAAGGCATTTATGTA
CACGATTATACGCATTGACGCTCGGGAACCCAATCCAGACGCCTTTCCATTCAAATATTC
CGTGACAATTCCAGAAGAGAGCAAAGTCTTCTTTCATGAAGGAAAGCCTGTCTTCGATAA
GTCCTGGAAATGTCTAGAGGAGAACAAAGAAGCAGTCCTCTGTCATTTTCTGTCTAACTT
TATGTTTCCCTTCTATGATTGCTTGAAGAAGCCTAACAAAACCCAGAATAGCTTGGTTAA
TGCGGTTGCTTATGAGTACGGCAAGTGCACTTCCAGTGCTCACAATAATTGAACTATACA
TTTATGCGCAGGGATGGGTTTGAGTAATGCACGTAATTCTTCACATTGAATAAAATTGTA
TTCACCCATACACCACTTCAGAATTGCTTGAGGTAAGGTCAGCATTCCTTCCTCCTTACA
TTAAGAAGGATGCAAAAGTTGAGTGAGTTTTTAAGCATTCATTTGGTGGACGAATTTGGT
TGGAGGAATTTCACAAATTTTGTGTACTATTCAGTATGTCTTTGTGCGGCTCAATGTTTT
TGTTTTTGTTAATACATATGTAATACACTGGAATTTTGCAGTCAAGCCTTGCCATGAAAC
TAGTTCTTGGAAATATTCATTTCACTATATGAAAAAGAACAGAATAAAAAAAATTGAATG
CCTAATTGAATACATATGCATTGATTTCTTGACCCATTTGGATATCCTTGGCGAGAAAAA
AAACACTCCTAACCTGATTGATTGTAACCTGATGTATCAATTGTCCTTACGTTTTGATTC
TCACCTGCAAGGTGCTGTGTCAGCTTTCTAGCAATTTCCACGATCATTGGCCGAGCGAGC
GAAGCG
>TRINITY_DN119_c0_g1_i13
TCTGCGCCAACTCCGTTATGGCGGATACCGTGGAGAAGAAAGCGAGTGTGGCTGTCGAAG
AAAACAAAGTCCATGGGTATTTTTCATTCAGTAACGCTGGGAAGCCCGTATAAGTGGAAT
GCTTTCTAAGGTAATATTAGAAGAAATGGCGATTGTTTGGTGGACAGCGGCCGCACCACC
AATTTATTCCTGATCACAGTTCCCTAAACCAATTTTGTACTGTATTGCAGCAAACATTGA
AACGCTGATTCTGTTCAGTGTTTAGTGAAAGCCTAGCTTTGTCAGTTTAGTTCGTGTACA
CGAATCACTGGCCGAATTTGATAAGTCTTCCTCGGTAAGCACGTACGCCAAACAATTTAA
AAATCTACCTTTTTTGCAAATCTCATGCCTCACTTTTGTAAAAGTAAGGTGTGATCGCAA
CAGTGTTTAGCGATAGCGCACTTACATAACACACATTTCTTTTTTTATCCTGTCATCTTA
ATGTAGCCAAATCAATGGGTATGCACTCTGAAGCTGACTACGAGTCCCCCCAATCCCCTC
CTAAGGAAGAACATTTACACACAAGTGACGAGATGCCTGCGCAAGTGGCCGATGGGGCCG
CCGAGTCTACGAAAGATCCTTTGAGTATTAACAGCAAAAAAGATAACACCGAATTGGAAA
AATACTGGAAAGCTGTAAGGGAGAATGCTCAAGATTTTACAGGGTGGACTTACCTTCTTC
AGTATGTGGAACAAGAGAATGACTTGGATGCTGCAAGAGAAGCCTTTGACGCCTTCTTTG
CTCGATACCCGTACTGTTACGGTTACTGGAAGAAATACGCCGATCTTGAGAAAAAGAATG
GCAACATTGACACGTGTCACGAGGTAGACCCCAATTGTCGAAACGTATTCATGGGGGCCT
ACCGCAAGTCCCTGTCCAAGATTGGATATGACAACAGTTTTGTACCAATGGGCAAATTTG
TGTGAACTTATAATTTGGGCAACCAGAAAGAAAATAAATGCCGAGTTCTTGTCAGTTAAA
AGTTAACTGAACCCTTTCATGTGTTTGATAGGGGAGTCAAGGCCATCCCCCTCAGTGTGG
ATTTGTGGTTACATTACCTTACATTCTACAAAAACCAGCATAAAGACGAGGCTGGTGGTG
AAGACAAAATTCGAATGGTATTCGAATGTGCTGTTGCGGCTGCTGGGACTGAATTTAAAT
CAGATCGGCTATGGGATATGTACATTAGTTGGGAAACGGATAACAAGAAACTAAAAAACA
TTACGACCATATATGATCGAGTGTTGGCTACACCAACCCAGATGTATTCCCAACATTTTG
ACAAATTTCAAGAACATGTTAATTCCAATCTGCCTAAGGAAATATTGTCTACTGATGAAT
TCTTGTCGCTTCGTCAAGAGCTGGTAAATTCCAACGCCCCAGACGAAGAGGAGCCTGGAG
GTGGTGACACGCCGCCACCTGGAGTCGATGATGATGCTCCACCTGGCGAAGATCCAGTTC
CTAAAGTGGAAAAGACCCCGCAAGCTGATGAAGAAACTACTGCGTTACGCAGAAAAATCG
TTGAGTTACGACGTCAGGTGTACAAGACAAATGAAGACGAAGTCAGTAAACGCTGGGCCT
TTGAAGAAGGGATCAAGCGGCCATATTTTCATGTGAAACCATTAGAAAGAGCGCAACTTA
AAAACTGGCGGGATTATTTGGACTATGAGATTGCCAATGGCTCTCATGAAAGATCAGTAA
TATTGTTTGAAAGGTGTATGATAGCGTGTGCTCTGTACGAAGACTTGTGGACAAAGTACG
CCAAGTATTTGGAGCCTTTCAGCGAAGAAGGAGCTAGAAATGTATACTCTCGAGCATGTT
CCATTCACTTACCAAGAAAACCAAATATTCATCTTGCGTGGGCTGCATTTGAAGAAAGAT
TAGGCAATTTCAGCGGTTCTTGGGCTATTCTTGACAATTTGGAGAAAAATATTCCCGGTT
ATTTGCCAATATCATTTCGTAGGATCAATTTAGAGCGGCGCCAAGGGAACGTGGAGCAAG
TTGAGGAGCTATACAATAACTACATAAAGGAATCCAAGACAACAGAGTTGGCGTCGCATT
ACGCTTCGAAATTTGCACGCTACTATTACAAGGTCCTTGGGAATTTCGATAAGGCGGCTG
AAGTACTACGAGCAGCGATCAAAACTGACAAGGTGCAGTATCACAGTTTTTTGTCTGCTA
GGCTTAAGGATCATCATTAACTAGCAACAATTTGTTTCAGCCACTGCCAATCAGTGCTTG
GTTACGCAGCCATTTTGGCTTGGTACAAATCCCTGTTGTATAAACTACCTGCTAGATACA
GCGCAGCTCTCTGGTGCGTGTAAGTAGTTGTAGTTTTCTGCTGTTGGTGTGATAGCGACT
TTCATAGTCTGCCGGTGATGTGGCATACTCACTTGTTGAAATTGGCGTCGCACTCAGGGT
GGTTTATCATTCTTGTGTGATAAACTAACCTGTGGCTTTAATTTCCAGTTTAGGCTGCAG
CAGTGTAGAACAGCCTGACGCCGGATAAGTAACATGACATGGGGCACAGCGGTTTCGTGT
AGGTTTTCACGTGGAGGTATTGGAAGGTGATGCATACGGAGAATGAGGATAATTCCAAGT
TGTATCTTCAGTTGGTGGACTGCTTCTACCAGCAACACCCAATAAACGAGGAAAGCGTCT
TAAAAGCCTTTGACGATGCACTTACAAGTGAACTTCCCGCGGACCAGCGGCTCTTGTTTG
CGCAAAGGAAATTAGAATTTTATGAAGATTTTGGTTCCGACATAAAAAAGCTTCAAGATG
CCTATGATGAGCATGCTAAATTGATGAAAATAACACAGCAAGACAAAAAGAAAAGAGGAC
TTCCAGATGATATGCGCAGTGATGAATTGAAAGCAAAGAAAACAAAAATTGAAACCAATG
GCGTCGATGCGACAGCTATGGCTGCAACTGCTGCTGCAACAGCAGCAATGCCTGCAACAG
CGGCCGTAGTTGACCAGACTGCATACAGTTATCCAACGTCATGGACTGGATGGCCTACTA
CCAATTCCCAAGTTTCTACAGATCCGGCTTACAATTACCATCAAACCACATGGAACCCAT
ATGGACAGCATTACTACACTGGCCATTAGTACGGCCTGCATTAGGTGACGACCCATGGAA
AGAAACTAAGACTCATCGTTGTTCATCCATCATTTCATCAGAATTGTACAAATTCCATCC
ATTGATGGTATCAGCTGTTTCATTTTACCAGACGGT
>TRINITY_DN1173_c0_g2_i1
ACTTGAAGGATCTCGACTTGAAGGATCTCGACTTGAAGGATCTCGACTTGAAGGATCTCG
ACTTGAAGGATCTCGACTTGAAGCATCGCGACTTGAAGCATCTCGACTTGAAGGAATCGA
CCGAAGGAAGTACACAGAAAACCTATTCCGACATTCCTGTTGAAATAATGATGAATGGCC
ATAGAGAGGAAGATAAGAACATGAGTCGGGAAGAATCCAGTAAAACTGGACATGACGAAA
TCTCTGCTGTGAAACTTAAAGACGACGAAAAAATGGAAAAGAAACCTCGCTCATTGAACG
AAATTGAAAATTCTGAGGAATATTGGAAAACCGCTGGAGGTAAAGATTTGATGATTAATA
TGTACCAAATTGTAAAGGACATGAATGAAAACGTCATCAAGCTGACCAAGGCGTCTGAGA
AGCGTAACGAAGAAATGGCGAACCTCGTTTATCGTCAGGCAGATGACAGTGCAGCTATGA
TTCGATTGCAATGCCCGACCAACTTCACCGTTTTAGGCGACGGCTGCTATTATTTTAATG
ATTACGACCTAAAAGACTGGGAAGCGGCACAGAAGATTTGTAGCAAGATGGCTCCCCAAG
CCCATCTGGCGACTGTTGAATCAAGACAGGAGTGGGACACCATAAGGAACTACCTTACCG
AGAACAATTTGGTCAACAAGAACTGGTGGCTTGGTGGCTCTGATCGGGAGGAGGAAGGCC
AATTTCGCTGGGTGGGAACCAACAAAGAAGTCGATTTTGGCGACTGGTGTCAACAGGAAC
CCAACAATTATGCAGGGAAGGAAGACTGCATAATGATTGCTGGTGTAACTGAAGGCTTCA
ATGCTGACAGGCGTCTATGTTGGAATGATTTTGCCTGCATTCAGTGCCCATTCCTTAAAC
TACCCATCCATTTCATTTGCGAAGTTAAAAGAAATTAATTTTTTTTTAAACCTGTTTTTG
TATCAGTTGTTTGAAATCAAGTTACCCACTACCAATACGTATCACCCGACTCAATGTATA
TTTCCCAATTTCCAATAAACTATAACTTTGCACTGACGGTCTTCATGAGGTAGAAAATTT
CAAATGCGCAAACACTCACGACGAGTCTTCACTACACAACAAAGTACACAACAGTTTTGG
CCGCCATTTTGATTTGCGAGCACCGATCGAAAAACGGTTGTGAAAATGTTCTACTTTTTT
TTAGTGCTTTCGAACGGTGCATCACTTGACCCCCCCCCCTACCCACTGGAAATTTTAAAG
TTTACCCCTCCCTAGGGACTCCCCCAGATGGCTTCCGTGGAATTGTGACTTCCTTTTGTC
AGTTGCGATTCCCAAAGTCTCATTTAGGGGTAGCACGATTATCGATAATTCGATAACATC
GCGAAAAACCTTTGATCGATTAGCTTATTCTGACGTATCGACTTATCTCCATATTTGTGA
TTACTTCGTTAATTCGATTGCAAAATTTATACTTACGTGCAATATTTCACTTGGCTGGGT
TTCCCATCGCAAACCTAACGACGACGCATGAGCGCTATAATAAAACCAAAAGTAAACGAT
CTTTCATTTTACCGTAGGTATGCATTGGCCAAACAGGCTATTGCAGGCTTCACCCTTGTT
TTTTTTAAATTTTATTCGAAAAAATATAATATTGTAGGCTATTTGCTATTTCAGCCTTAC
AATTTGTTGTATCGACGAAATATCGATTATCGAGATATTTTTAAAATCATTATCTGGATT
AAAGAAAACATTTTTCGTGCCAACCCTAATCTCATTTTACTACACCAAGTAGACAGAAAT
CTGTTGCAGTGGGATAAGACTTTTGAGACACCCGGTACAGATGTAAGCATGAATTAATAA
ATTCTTGACGTAATCACTTCACAGAAATAGAGTTCTGAAAAGTATGTAAACTGATTTTGT
ATCCTTAATCGCGCATTTTTCCTATTTTTTTACTACTCTTTCATTTTTATTGGAGTTTGA
TGGTTAGTCTGCAGCCAAAACAAACTTGACGTCACAAACCTAATCGAGTTGGTTTAGAGT
ATCATCAGTGACCTGCAGTTTAAAAGAGATTATTTTCAAGATGCGCAGTTTCAAGACGAC
GCAGATAAGACAGTAGCCTACACTTCACCACTAGCTCTGTCGACTTGGCTATTTATTTGA
GCGCTGTAAGTACGATGTATCCTGTTTATACATTAGAGGCGTACATTATTCTGTAACACA
CGATCGTTTACCAAGTTGGTTCCTTACCAAGTGTCAAATTTTGTCGATCGTCATTATTTA
GGTTTGAAACAAGATCAGTGTTCGCATACACGGTGACAATCATTTAAACTTTTAAGAGTG
AAGTCCCCTGAAATATCAGTAACTTTACCTACTTTTGCATAGTAAAAAAAAATCAACCGA
TCATAAAAAATACGTCATGTAGTGATTTATATGAAGACGAAGCACCTGACTACCATTAAG
AGTTTTGCACTTCATAATGGTAAAGAAATGTTAAAAAATGGATCTATTAAAGGGAAGATT
AATTATGTGTCGACTTCATGTTTTTGTTCTAATTGTACTAATAATTATTCTAACCATTCA
GTTGGAATATAATTATATTGTGTGAATTATTGAAAGTGGGTGATTATGTTTTTTGGAAAC
TGATTTTGTCTGATAAGAATTAACTACAATATGTAATCAAAACGGCATCACATACGAGCT
TCGGTTTTTTTGATACGGAACGGAATAAATAAATAAAAAAGTCA
>TRINITY_DN1185_c0_g1_i5
TTGAAGGGTTGGCTAGCATTACTACAACTGCAGAACTTCATAGTTTGAAGTTTTCATCAA
AGTGGGATAAGAAAACAATCACATGGCACGCAACAGTGGAAACACCCCTGTTTGAAATGG
GTAGAGTCAGTTTAGATGGCCAGATTTCCAACCGTGAAAATAAAGTTCAAATAGAGATAA
CTCTAAAAACATCGAAGGCCACCCACAATCTATCTGGGTCTGTTACCACGGAAGGGAATG
TAGTAACAGCGCAAGTAACAGTCAACACTCCCGTATTAGATATTGGCACTTGGGCAGCTA
CCACTCGTGTAAGTAACAACAGAATGAAAAATATCAGTGCCGAAATAACGTTGACAACAT
CCACAACAACTCATACGATAAGTGCTGTGATCCTTAACACGGAAAACCGACTACAGTGGC
AACTGAAGCTAAAAACTCCAGCTTTTGACATCAACAGTATTGCATTAAATGGCATGTTTA
CTAAAGAATACGACAATAGTCAGTTTAGTATGGCGTTAAAATTGCCCCAGAGCAGTCATA
AGTTATCTGGGAGTATTTCTCGTTTGCCGACTGTTTTTACTGGTGAATTTAGCCTGGAGA
CTCCTGTCTTCAATATAAAATCTCTAAGTTTGTCAGTGAAAATGCCTAAGAAACTAGACC
GTGATTTCGAAGCAACCGTAACTCTGGAAACTTCAGAAAAGAAGCACTCTTTTGAAATGA
ATTTGTTGAAAGACAAGAACATGTTGGAAGCCAGTGTTCAAATACAAACACCTGCTTTCA
ACATAGGATTCGTGGGTTTGAATGCCAAACTGATATACGAAGGGTGGAAAAATACGGAGG
TATCGGCAACCTTTGAAACACGTCAAAGTAAGCACAGCTTGAATCTTACTTTCCACAAGT
ATGCGTCATCTATGGTGGGACAACTCAAACTGGATCTTCCTATCGTAGACATCCAACATT
TTCAAGTCACTCTAAAGATTTTCCCCAATACTGAGAAAGGACATATGATGGAAATGTTTA
TGACCACTGATAAACAAGAGCACAAGGCCAAAATAGGCTTGCATCGCATGGTAGGCCGAT
TGTCTAGCAACTTGGAAGTTGACAGTCCATTGGTGGAACCAATTAAAATAAGCATCACCT
CTTCAGGAAAATGTATGAGCGACTGCACATTCGGTGGGGAAATTACATGGGGTAAGAATG
TCATCAAAATCAATGGCAACTCCCGAGTACAAGAAAGTGTTCTTGAGGCAGCAATCAACA
TAGATACTCCATTCAAACACCTTGAGAATGTTAAAGGCACAGTGTATTATAAACCAAATC
GACAATCTGGGTTTAATGCTGGAGCCGAAATTCGTACATCAAATTCGAAATTTGATCGCT
TCAGCATTCAAGCTACACTCGAGCCAAAACCACATGACCTAGAGATCACGTTCACTGCAC
AAACCCCATTCGAGGCAATAAAAACCGTTAAAGTAGAAGGTATTGTTGGCTTTAAAACCG
CGAGGGACATGACAGATGTGACTGCCAACGTAATAGTAACAATTCCCAGGGGAAAATACG
TTCTCAATGGGCAAATGCACAAATCTTTGTACCAGTTTTCCATGGACACCAGCTTGGAGT
GCAATACAAAGAAGGCAGAATTCTCTGTTGCAGCGACGTACGAGCCCAGCAACTGGGAAG
GACACATCAAGGTTGGTTCACCATACATGAAAACCATAAGTATTGACTTAAAAGCCAGCA
CTGAACGAGGGAACTCCAGAAGATGGCAAGGCAGAGTAGATCATGGATCGGAACGCTATG
ATGTAAATTTTGCTCATTCTCCGGAAAGCGGGAAATTGGATGTCACTTCGCCGATCTATG
GCCATGAATCAACCTCGGTGGCTTACAGTAGCAAACCAGCGAATAATGCTGGAAAGGAGT
ACGTCGTAGACATTGTGCAAGGCAGAAGTACCAGAGCAAGTTTAACTGTAGAAGTCAACC
CCAAGGAAGTAAATATTCAGGTTTTAAGTCCAATCCCTGGGTACGAAGCTCTGAAGATGT
ATTTTGGTAAAAAAGAGAATGGTTTCAAGACAGAAGTTATTCTTAACAATCTATCACTGT
TGGAAGTTCAGTATCAATTAACTCAAGAGCAGCATGTTCTGAAAGTGGTGACTCCAGAAC
GTCCAATGATGGCCTCCTTCAGCCGCAGCCAAACGACGGATGGTTGGACAGCAAGAGGTG
AAGTCTGTTACAATATGAATCGCAAATCCGAATCTACATACAGTTTTGTGTACGACAAGA
AAGCAATCCGCGGGGGATACAACATAGTTGTGCGTGCTCAGTGTGCAGCAAAAACGATGA
AGCTTTCTGTGCAAACCCAAAAAATGTCCTCCACTTTTTATCACAAGACAGAATTTTTCT
GGGACGAGTCAAATGCACGTGGGTTGGCCTATGACATCGTTCTCAAAGATGGTTCCAGTT
ATGAAACAAGTCAACACGACGTAACAGCTGCTTTCCGTTATTTGACTCAAACCGCTGAAG
TGAAGATGCACCACGAAAAAACTCCGAAGGATGTGGTGTCTCAGATAGACGTGAAATGGG
GAACCGAGGAGAACAATGAAAAGCACATTGGCGCGAAAGTTGAATATCATAATCTGAGCA
GTGGACGCAGCAACAGGCAGAAAGCACAGCTGACAGTGACACACCATAAACTCGAAAAGG
ATCTCGTCTTTCGTGGTGAAATGGATTCCTACAACGGCCAAGATGTATTCCTGTTAAAAT
CAGATTTGGAATATTCACGAAATCAAAACGAGAACTTAAAGTTTGAAATCAGAGTGAAGG
AAGATGCCAAGAACCATTACGACGCAATTGCCACTCTAAAACATCCTCATTCCGACCTGA
ACCTGCATTTGCAAACAAAGCTTTCTATATCTCGCCGTGAAATTGCAGCCGAGGTGGACT
TCAAGTATATGGATTGCTCAGGAACGCAACATGATATGCACGTTCAAGTCAAAGCCCTGC
ACCGCGAAAAGGAAGTTGAGTTACAGATCAAATTCACCGACTTTTCGTTGGTGATGAAAG
GTAACATCGAATTGACCGAAGATCAATCTGTAATTAACCTGCAAGGAACGCTCAATGACC
AGATGCCCATCACAGCCAAAATACAAATTGACCGAAGCTTGCCTAATGTTCTTATGGAAG
TCTTGTATAACCCAAGCGAGCAAAATTCTTTCAGTGTCTCCGCTGGAATGCCAAATCAGA
AGCTCATCAAATTCGAAGCAAACCACCAACAAGATGGCGGAGAAAAGATTCAAGATGTCC
TGTTTGTTCTGCAGTTGAATAACAGTCGAGTGTTGGACGCCAGAGCTTCTTGGGAAATGG
CCAACATATTTGACGCTATTAGCATGATTGCCGACGAATATTCTACATCGAAGCAGAATT
GGTATTCTACAAGCAAAGAGGCATCCAATTTGGTGGAGAAAGAACTCAACTGCAAACTGA
CAAAAATGGGCAATTCGATGTCCAGACATCTGCATCCACTTCTCCAAGATTTGAAAGGCA
TTTTCAGTTGGTTGGAAAGGGACATGAAGATGATTATGGAATACAGCAAGAAGATGTACA
CAGAAAACCAATTTTACTCCAAAAATATCTTGGACGGTGTAAGCAACATCTGCTGCAAAC
TGAATATTGATTTCAGCGGCTACGTGGATTCCATTAGCAACGCTTTACATCAACTCAAAC
AGGCAGCAAAGGGAATGCCTGGTGCATTTGCAGCGACAATACCCAATCTTTTGGATTCCA
TCGACAATGGACTTCAGGAATGGAAAACATCAGTCCATCGATGGACTCAAGATTCAAGCG
AGACTGTCCGTTCACTTCATCGCAAAGCTGCCAACGCTGTCATTGACGTCATGTGTCATT
TGAATGATAAAATCCAACCTTTCATACGTCAAATAACGCCAGCAGTAAAGAAGTATATTG
AAAGAGTTTGTGATCGGATTCAGAATTTAGTGGATGCTACTGCTGAATATATGGCTGACT
TGGTTTTAAAGGGAAGGGAGCTTCCAGGTGTTGCTTACGCGTTGGATTTGGTGGCTGATT
TGGCACCGGATGATGAAGCCATGAAAACCATGAAGAAATACTACGACGCTGCAGTTGACA
AATACACTGATACCATGGAAGATGGAGCTGAAGTGTGGAACCGATGGTCAAACAGTCCTC
AAGTGAAATATGTTAGTGATTTGGCTGAAGATTCTTACCAAAAGGTGTCATGGGCATACG
ACTACTGGAAAGTAGAAGATAACATTAAATCTGCCGCTTCGGGACTCTACAGCCACTCTC
GTGACTTCGTGCTCGACTTAGTTCATGATCTGGCCATCAAATATCCCAAAGTCAGCATCG
GCAGATCCCACGTGACCGAATTCAATCCCGACCAGGGCCATTTCAGACATACTCAGCAAC
TTCCAATTGATTGGCACAATTTTAAAGAATTACCAGATTTCAACCATTCACCGGAAGTCC
AGTCTCTTTTCGATTGGAAGGACAAAGCCATTGACCAACTGCAGAAGGTTTCTTTTTGGG
ACACCTACAACAAACACAAGCCAAAGTTCACCTTAGCCAACATGCTACCACCCTTTGAAT
CTTATGCCATGTTGGCTGGAAAACAGCATTACATGACGTTTGACAAGCGATTCTTCGAGT
TTTCCGGCCAATGCTCTTATCTTTTGGCCCATGACTTTGTTGACCGCAATTTCACAGCCG
TCGTCAACTACGATGGCGACGCGAAGAAGTCACTCTTGCTCATGTTCAGAGACAACAAAA
TCGAAATTGGTACCGATTTCTCCGTGATTGTAAACAAAAAGAAGACTGAATTGCCCGTTC
AAATTGACGACGTCACAGTTACAAGAGAAAACAACGCTGTCATCGTCCACACGGAAAATG
GGGTGCAAGTGACCTGCAATTTTGGAATCGACGTGTGCGTTGTACGGATGTCTGGTTGGT
ACTTTGGGAAGACTGGAGGAATGTTTGGCACGTACGACAATGAACCCAAGAACGATTTGG
TCACTCCTGAACGAAAACAAGTGGATGACATCACTGAATTTGCTAGCAGTTGGGAAGTGG
GACCCGCCGGCTGCAAAACAAGCAGCAATGTGGCAGTGCAAAGTTACCAAGAAGCCAAAG
TCTGTGTAGACTACTTCAAGAGGTCGGAATCTCCGCTACGTAGTTGCTTCTACAAAGTTT
CTCCTGATGATTTCCATACCATGTGCAATAATGACGTCAGCAGCTACAGCAGCAGAAGTG
ATAAAACGAAAGCCAATGAACTGGCTTGCACTTCGATTGCTGCTTACGTCACAAGATGCA
AATTGGAAGGAGCAGCTGTGAAGATGCCTGATGTTTGTGTGAAATGTAACTTGCCAACCA
AAGGAATCTTCAAGGCTGGTGAAGAAGTGACATTGAAGGCGTCGTCCATTCCCCGTTCTG
CTGATGTTGTCTTCATCGTTGAAGAGAAATTATGCAACAAGAACGTGAAATTGCTCCAGG
AACTCGTGAAAGGCATCGAAGCAGGATTGCAAACACAGAATGTTGACAACAACCACTACG
CACTCATTGGCTTTGGAGGCGATGGAGTCCATGATTCCCCCCACATCCACACTGCAAATG
GCCAGGTCTTCAGCAACGAGCGATCCATCGTTAATTTGGCTTTCAGCACAATTCAGATTG
GCAACGGCAATATGGATCTCCTAGCAGCCATTCGCATGTCAGCCCAATTGTCCTATCGAG
CTGGAGTTTCCAGGAATGTCCTGGTTTTGCCATGTTCTGATTCCATGCACTACTCTACTG
CTGAATATGATATTGTCCACCACATGTTGAAGAAACAGAACATCAAATTGCACATTTTTG
CCCCATCTGAGTTTGAAGTGAAGAGCTCGTTCAGAGATAGGAGGAAGGAGGTCGTAGGCA
TTGACTCCAATTCAGCATACACCATCAAAGACATCAAAGACAGGGAATTGGAAGGTGATT
CTGATCTTCGCAGCCTCGTCTCTGCCCCTCCCACCCTCCCAGTTACCTTAGCTCTGCAAT
CCAATGGAAGCGTCTTTGTCCGCCCGTCCCCGAACCTTAAACCAAGAGTTCAGAAGTCGA
CCCAAGAGGTATTCATCCGGCGAGTGGTTCTTACTGCTTCCCCACTTGAATGCCAGAAAT
GCCATTGCACCCAAGACAAATTCGGTGAAGGACAAGCAGTTTGTGCATCGTGTGATGATT
CACGCAGTCGGCAATATTCGCCTGAAAATCAAGAAATTTACAAGAAATTGCGAGACTACA
CGGAACGCACAATTCATCAAGGAATCCAAAAAGTGAAATTCGGAATTAACAGAGGTGGTG
CATAATTACCTTGTCCTTAACTTATTCGATAACTCATTCCTGCCCAAAATGTATACCGTA
ACAGCTTCTCAAGCTTTTATAAGATTAATTTTATAAAAATTGTTAATACTGGTAATTATG
AATAATAGTGTAGAAAATTTGTTTATAGGTTGACATGTAGTAAAGTATTGTGTTCAAATG
TAGGTTACAAAAGAATTGTGTAATAATTTTGTATTTATACACTCGTGTATATATTTTATA
TTTAGGGGAATAAACATGGCCATGAATATCCCTACACAGCAGAAACTGTCAGGTTTCTAC
ACTAACTTGCTTCTACCTCAATAAATGAAGTGGTACGTTCCCATACATTTACACAGTGGA
>TRINITY_DN6695_c0_g1_i5
TCCGCTTGCTACTGGGCTGCGACTCGGAAATCAATGGATTTATCGCGTGAGAAATCGCCA
TGATTTTTGGTGAATAATTTAGAGAAAAAAAGTCGGATTCTCAACAGGAAACTTGAAGAA
TGCATTGGAAAAGTCCGACAATGAAATCGCACTATTTTTATAATATTCAATGACAAATCA
AAATGTGGAAGCAACAGATCCGGCACAAATATCTTTAAAAGATAAGCAGCTATTCAAAGC
AACATTTACTGTCGCAAAAAGATTAAGAAACCGACTAGCAGATATAGCGATGCATTTTGG
AACCCTTCTTTACTGGAAGTCGAAATAGCAACAAGTCGATGTCTATCCTGAAATGAGAGC
CATTTCTTTTATTTATTGGAACATCCTAATTTACCTCACCAGTGCAGCAGTAGCACAGAA
TTATACAGAATGGTGCAATATAACCAGACCCGATGTTGTACCAGAATGGGAAGAAGCGTT
AGTTCCAGACCACTACAATGGCAGGCTTCCTCCACAGAGATACGGTTGTCCTGTCGTTGT
GAATATTTCTATAGCGCCGTGGGCAATTGGAGAAGTTGACTTTACACGTCAGTCTGTTGA
ACTCAACTTATACGTGCAGCTATCATGGGAAGATTACAGACTCAACATTCCAGACAATTT
CACGGACACCATTATACTGGATGAGGAGAATGCTGCTAAGGTTTGGACGCCGCATATGTC
ATTTCGTAATTGTCTTAGCTGCAATGTCGTCATGTTCAATTCACAATTAATGAAGATGAA
GCTTGTAGGAAAGACACTGCAATTCAGACTTCGGGAAAATCCTAAACTTCACTGTGATTT
TAACATATCCCAATATCCAATGGACACACATAAATGTTTTGCAGAGATAACACCATTTGG
TGACTTAACTGACACGATAATTTTTCGAGACATCACTGACAAGTACAAATTTGCCAGGAA
TTTCTCAGTGCCACAATTCAGCGTTACCGATTTGGGATCTGGAAACTGCTCCAGTCAGGA
CCAGGCAGCAGAATCCCAGACTTGCGTAGAGTATCGTTTTACCCTTACACGAAAAGTGGC
TTACCATGTTATGGTGACGTACGCCCCGAGCACGGTCATCGTCATGCTCTCCTGGATATC
CTTCTGGTTAGATGTAGATGCTGCTCCGGCGAGGGTGGCTCTGGGACTCACAGCTTTATT
GACCCTGGAGAATCAGTTCGACCACTCGCAGAAGGATCTGCCACCTGTAGCGTATGTGAA
GGCCATTGATGTTTGGATGTTTACTTGCATTTTCATGGTATTTTCATCATTGCTGGAATA
TGCCCTTGCTCATAATGTGGCCAAAGAAATGAAGTCAAGAAAAAAGCCCACCTATTCTAC
CAAATCGGTTGGAAATGGGGTAGCCGTCATCAAGACGGATAATGTAACTGTCAACATACC
CAAGACCCCTGCAAGAGTAACCAACCCAATCGACGAAGCGGCTAAAATAGGATTTCCGTT
GATTTTTTTGTCATTCAATTTGGTCTACTGGGGATTTTACGTTCGTCGAGCATAATTTTG
GTTCACATTGAACTGATAATAGCTTACAGTGCAAGAGCCATAACAGAATTTATTGCTATC
AAAAGAACCTAATTAAGGACTTTCACGATTTTACATCGTTTTAATGAGGCTGGGAAATTG
GCTGTGGAAGTGTTACAAGTGCACCAAAATAAACAGTATTGATAACTAGACACCAGTTGA
ACTGCTTCGTAGGTTATTTTTGTTTCAGTTTGTTTCTTTGTGTCAATTTGGTTTTGTAAT
GTCAGCTGGAGCACACGCCGCGGGGTTTTGTATTATTGTTTCTTTGTAACGTCAGATGGA
AGAACACGCCAGAAATGTTGCCTTCTTAGAAGGGAAGGTTAAGTCCTGGTTAGGCATGTG
CGAAAGCAAAAAATTTACTTCGATTCGATTTCGAAAGATTTTGACATAAAATTCTCGATT
TCGATTTTGTCTTTCCATTTTTTTAAATTGAAAAAGCT
>TRINITY_DN42764_c0_g1_i17
TTCTACAGGTTACCATGTTGGTAGCTATCTTGACCGCGATTATAGTATCGCTAGCACAGC
TAGCAACATGTAGGAGTCCTGTCCGTGTTTGTCCCATGCCAAGATGTCCACCCTCTTGCC
CTAAAATAACAAGAAGTGACGGATGCTTGGACTGTGACTGCACAGGTATAAATTTGGCTG
CAGATCCTCCCTGCGAAAGGCAGTGTCCTCAAGATTGTGGCAGGACAGACCTCGGTAATG
GCTGCTATAAATGTGAATGTGGAGGTTATTTCCCAATACCTCCACCTCCTCCCCGACCAC
CACCACCATGTACAAGACAGTGCCCTCAGGACTGTGGCAGGACTGATCTCGGTGGTGGAT
GTTACAAATGCGAATGTGGAGGTACATATTTCCCAAGACCACAACCTCGTCCCCGACCAC
CACCACCATGTACAAGAGAATGCCCTCAGGATTGCGGCAGGACTGATCTCGGTGGTGGAT
GTTACAAATGCGAATGTGGAGGTTATTTCCCAATACCACGTCCCCGTCCACCACCTGTAC
AGGTCCAGCTACAGGTCCAGTCGTTCCGACCAGCCCAAACTGACGAAGAAAATCAGATGT
GCATGACTCGTTGTCCCCAGGACTGTGGTTGCTTAGTTACCGATGGAGGAGATGTCCAGT
GTCCGTGTGGAGATACCTCTTGGACTGGGAATGTACAACCGCAGACGATACCATATCGAT
GAACCTGAAAACAATCAGAACTCACCAAAAACCTGCGTGCCTGTATCTTCAGACTGAAGA
CTTTCACTTACTAACCACTTTGCCAGCATTTCACCCACCACCGTTGTCTGATCACGTCTA
ACAAAATTTAATATAACACTACACGTAGCCCCCAAAACTCTGAATGTTACTGTGGTAGTT
GTCAATTTTGTGTTATCCAAGTAATTTAAAAAAATATGTATGTATGGTGTTCTGAAAATA
TTGTTAATTAAGTGGGGGTATGGTATGTCTTTCTTTGTTTCTTTTACTTACTCAACTAAT
ATTTCAAATGTATAAAGTAGTTATTTTTATTCTTACAGGTATTATCTTGTTTTGTTTTAA
TTATTTATTTTTTATCATCAT
>TRINITY_DN9966_c0_g1_i28
CACAAACAACAGCAAGGGAAAAAACAACAGTGAGGGAGAAAACGACAACAAGAGAGAAAA
CGACAATTCGTCCCTCTTCCACCAGGAGGCGTCCATCTACCAGGCGGAGGTTGCAACCAT
CACGACGAGTGTCTACATCTCGACGTCGCATAGCAAACTCACAACAGAACACTCGCCGAA
AGACTACACAGTTATCAGATCCCTGGGCTACCAACACTCATAAACATCGAAATACAAAAT
CCAAGCAAGTAGTACCTTCTCGCCCAATTCTCACTGTTACTCATACACTTAATACCACGA
AAGTACTGACCATCTTTCACGGTCGTGAAACTGAAATCCGTACCCTACAGACTACAGCTT
TGAGCATGCAGACTGTTCGACCTGAGGAGTACAGCACCTTTGATGATGGAAACGGAAACA
CAAAAACAATTCTAGAATCTTCTATCACAACAGATTTGATTTCTCCTAGCATTACTTATA
TCACAGAAGTGCTTGTAACATCAACCATAAAGCCAAGCAGTACCATAACCCGTTTACGCG
GAGGAGTTCGTGAAACTCGTACATCCACCTTCACCTTACTTGGAGTTACTACAGTCACAA
GTACAACTGCTGCCCTAATTCTCCCAACTCAGTCCAACAACCCCCTAGCTTCACTACTTC
TTCCACAATTACTCCTGAATCAGTTCTTTCCAAATCAACAGCTTAGCATCAGCACATCAT
TTTACAGTTATGTCACTACAGTTACCACTCAGTCATCCTCTATCATCCCGCTGGTATTTC
GTGATAAGACAAAGTACAGCACTTTAATGGAAAGGAAACTAGTGCCTAGTACAATTATCA
CTTCTACAACCATTCCTGTGACTGTAACTCCCAGTTTCCCTGGACTCAATCCACTTTTTC
CTTTATTCAACCCACTCCAGTACCAGTTACTTAATCAACAGCAGCAACTTAATCAGCAGC
AACAATTTCTTCAGCCACAGCCTACTCTGGCGGAACAGCCTATTCTAACGGTAGAACCGA
AAGAAATTGAAAGTGAAGAAGAATTCGAACCCCCACCTGAAAAACCAGCTCGCAGAAACA
AAAATACGCGACGTGTCCGCATAGAGAAGACTGGACCAATTACGAGTGTACTTACTCTAT
TTCTGTCTGGAGAAAAACCAGGGCAATTCAATTCGTTCATTACGACGGTGACGCTTGATA
GCCCTGGATCAGGTGAGGATGACGATGCAACACGCGTCAAGAGAGCAATCGATCCCCAAC
AAACTGACGTACTTCTTGAAATGACAAAATCACCTGACATGTATGACGTGATCAGTAATG
ACGAAGGTTATCATCAAGACTTACGTAATGATGCTGATATCTTTCTCCTGTCAACTATGA
GTGATGTAGAAGAATTTGGATTGGCCAAAGGTTACTTAGAAACAGACGCCCTGGACGGGA
AGACACGTGAGTGGATTGAAATAGAAGATGATGAACCTCAAGGGGAAGAATCTGGATTTG
AAGATAGCTATGAAACCACTTCAGAGGCTGCGGATACAGTTGACGTCATCGAGGATAACG
AACACGGCGAAGGAAGTAAAGTGAATGACGACATTGATGATGCCAGAGAAGAATTGGACT
CCATTGAATCCAATGATGCGCCAATTAGAGTAAAGCGATCTCCTCAGGATGAATCTGATG
ATGAAGTAGTTTCTCCAGTAAATCAAAGACGGCGTTCCAAGACACAGTTTATGACATATA
CACGTTTTTTGACTCGTTTTGAAGACGGGACGCCCGTCGTAACGAGCACAGAAGAAACTG
TGACAAGAGTTGCAACTAATAATTACAGATATGATGAATTCACACGAACCCGTGGTGGGC
CGGCAAGTGGGGGCAGAGTGCGACCATCTAGAGTAAAAATAGTCAAAGACGACTATGATG
AAGAGGATGACGATGATGATGTTGATGTACCTGTAACACCCGTGAAAAGAGTGAGACCAT
CTCGAGTTAAAATAACAAAGAGCCGTTTTCGTAACAGTGAAGACGATGACGTTCAAGACA
CGCCGCTAACAACTGCTAAGAGAGTTAGGTTAACAAAAGTTCGCCGAATATCAAGTCCTG
CAGTCAGCAAGTTTACCATTCGCTCAAAAAAAACATCTGAATTGTCAGTCAGTACACGTT
TGTTTCCAAAGTCGTCTCGTGTTCTCTTGAAGCCACCACCTGCACAGGAGATTGAAGATG
AACCAGAAGATGAAGAAACAATTGATGACAATGAGGAAGAGGAACAGCAGTTAGAAGCTC
CAGCAAAAAAGATGGAACATAGTATACCCGATAGCCAAGCTGAGCCAGCAGAGCCAGCAG
TAGCAAGAAGCATAGTTCAAGATCCAGAAGAGCAGACAGTCAGTGAAAACGTAAAAGAGG
AGGATGTTAGCCCTAAACCAAAACGTATCAAAGTGATTCGTAAGAGGCCAACTGCGTCAA
GTTTAGATTCCCAACCAGTTTCAACACGCCGTGTAGTGACCAGCCGCAGACGTGTGAAGG
TATTGCATAAATCAACAGAACGTGTAGAAGATACAGAAGATGTCGCCTCCAGCAGTGTTG
TGAAGCCTTCAAGCAGTGTCAAATCTATCACAGACCAAGAAACAGCAGAAGCAACAAAAG
TACAGTTTACCAAATCTGTGTCTGTTGGGGAATCAAGATCAACACGTAAAACTTTGCGTT
CTAAGTTGAAACCTGGCCGCGTACGTCTGATACCAACTCAGGCAGTGCCGGTAACATACT
TTACTACTTTTACGTATTATTCTACACTCATAAGTGATGGAGATTCGCAGACAAAAAGCC
GTGAAGCTGTAACATCTCATGTAGCAACAACTGCTCTGAATTCACGACTCATCAGTCTGA
TCCAGAGCAACTCTGGGTACAGTGTTGCCCCTGGGGAAGGACAGCTGACTAATTTTGGAA
CACGAACAAGAACTGGAATAACTACCGTTGTAAATGCTGGTTCTCGTATACGTATTTATG
ATGGAGGAGTCATCCCAACTACCCGGCAACTTATAAAAATAACCAGAACTCGGACACTAA
AAGCTAGCCCCACTACTGACCATGATGTTCATGCCACCAAGGTTTCCTCCAGAGTCAAAA
ATATGCAAGATGACGTAGCGAGGCTTGACGCCCCAAGAACATACCTCACGATTTTTACTT
ATTTTTATACGTTCATAGATAATTTGGCAACTAGATTTTCAAGTAGTGAAGCCACGCATA
GAGAGGTTGTTACTGGAACTGTAAAGCCACTGCCAGACGATTTTGAAAGGACAGAAAACT
CCTACGGTGTGTATACACTTCGAAGTGACAAGCAAGTGACGAATTTAGGTTCACGAATCT
TAGGAGGAAAGACAACATCCGTCAACTTGGGTGGTCGAACCTTGGTGATGTTCGGCAATG
TTCCAATTACAATCCGAAGTTCTAAGACTCAAGCACAAGATGCAACTTCATCAGTTGAGA
GGAGACCAATACTGAGAGAAGAGGATGAAGAAGAAGAGGAGGGAGAAGAGGAGGAGGAAG
AGTATGAGGTCACACCTACTAGTGGATTTAGATCAAGCAGAGTATTTGCTTCACGCAGTA
GAATCCTAAAACCAAGTCCATTTTCAAGGCAGAAAGCACTACGCAGTCGTTTCCAAATAT
CAACAACGCCAATTATTGAGTCTTCATTTGATCAGTCTCCTACAGAGCATCCTATCGAAA
TTGAATCTACCTCAGTAATCCCAGAAGACCAAGAAGAGGAAGAATCAACAGAACTAGAGC
TTGATCCTTCTTCAGAATTGCCTTATCTTCCAGACGAATTCACTCCTTCTCCTGAAGAGC
TGGACGATGAATCGACTGACATGCTTGAATCTAACGGCATTGAACCTTCTGAGCAAGATG
AGTTGGACAGCACATCTGATGTATCTTCGAGACTCTCTAGTCGTTCCTCCCTTTCCCGCT
CCCATTTTCCCGCATCCCGTTCCCGTACCGAAACCAGAACCTCCTTCCCACTAAGTACAT
TCTCCCGTTCTTACGCTACATCACACAGCCGACGGTATGGCTCCAGACGTCCACTACCAA
GCCGCAGCCGTTCCTCAACCAAACGTTTGCCCTCCAACGTTGTGTATGTTACGTATACCA
CAACCACTGTGGTTCCCTTCTTAGGAGGTACTCAAACTAGAACTCTGAACGTAGTGACGT
CGTCACTGAGAACTTTAGATGCATCTGAACTTGCTGCATTGAAGGGCAGTACTGAAATAC
CCTCTACTATTTCCTCTAATGAAACTGAATCCCAGTCCACTACAAACTCTACTATTTCTG
AGGCTGCTACTTCTCTTCTTAATCCTTCCCTGATGAACAGCAGCCTTCTTAGTCCAATAG
TAACTGCTACTTCCTTACCTGTCATCAACGTCACTCGCACTCTCTTGGAAACTGTCTCCA
CTACCTTTACCTACATCATCACCCGGCTGGATGGGACCAACAAGTTCATCTCTACTAAGG
AAGAAACCTCTACCGATGTGGTCACAAAAACTGTTGTTGACTTTGTGACTCCGACCTTGT
CTTCTACTCCTGTTGTACCGTCTCCTGTTGACGTCACGTCTCGTCTGGCTTTGAATATAA
CTGATTTCAGCGCAATTGAAGGTGCCCGTGCACTTAATATCAGTAGTTCGTCACTTGCTT
CAACATCAGCGGATGGTACAATGGACCAGAAAACAGAACTAAAAACAAAGGTTATGCCAG
ATGGAGTCACCCTGATCGTCGCCCGCCCTCGTGATTCCGATACTCTTCTTTCACCTCAAT
ATTCGTCAAGTTTGTCTCCTCATACTTTCGCACCAAGCTTATTGTCTGGTGGCATAGGAT
TCGGTGGCCAGTTGAACCTAACAGCTAAAAGCACAAGTGCTGATCTAGGATCATCATCGA
TGTCAAAAAATATAATGCCATCCAAAACAATGTACAAGACTTATACATATTTCACGACAT
ACTTTCGTGGAAACAGTACAGAAATAGCAAGCCGTGAGGAAGTATCATCATCTATTGTGC
CAGCTGATGATAACAATAATGGCATAATTCCAGCAACTACTTCATCAGCTGCTATTGAGC
CTAGCACGATATCCATGACAACTGAGACATTTTACACGACGTATACATACCTTAACATGT
TCCAGACAGACAGCAATACTGTTACTGTTACTAGCCGAACAATTACGTCTAGTCTTTATG
TTCACCCAATCCAGTCGAGTCTCTCGTCGTTTGGAACATCGTTTGAAACGAAGACAGTGC
TGACCACTAACACCTTCTATAGCACAGCGTATGATGGAGCGAATCCCTCCGTCCATACAT
CAAAAGAAGTGGTCACTCAAGTAATAATTACGGAAGCCCCCAACGTGGGATTAACATCTC
GCATTGTACCTACTACATCTTCTCAGACCACTTCTACTACTACTACGAGTAGTCCCAGTC
ACGTAGCCAGTACTATGACCATGGATCACGTAGTTGTCACCAAAACTTACTTCACGACAT
ACACATATTTCACCACCTATTTGGAAGCAGGACAAACTTTAACAACGAGTAGAACTGAGG
TGGCAACAAACTTCGTCTCTGAAACAAAGGAGAAGATGAAGCTTTCTATGTCATCAGTGT
CTCCTTCGTCTAGTTCTTCTGCGTCTACCACCACTACTACTACAACAACGACGTCTGTTC
CGACAATAACGTCGTCTGTTCCTACAATAACGTCGTCTGTTCCTACAATAACGTCGTCTG
TTCCGACAATAACGTCGTCTATTCCGACAATAACGTCTTTACCTGAAGTTTTGCAATCAA
TGTCAGAGAGCAGCCAACAAGCCCTCCCTTCCCTACCTTCATTAGCGACGTCCTTCACAG
AAGCTACTTCTTCACCAGCAACCTCATTTGCTACCAAAACCTACTTTACTACTTACACGT
ATTACACCACTTTCTTTGATGGCTCGGGAACTTCTGTCAGTACCAGCAAAGAAACCATTT
CCCGCATCGTCACTGAACCTTTTGCTCAGCCATCAGCTTCCTATCAAGTACCAGTGTTGA
CATCAGCTTCTACTGTTCCATTGGCTCCTTCTCTTACTTCCAGCAGCATTTCACCATTGG
CTGCTGTCCAACCAACACCAACGCTTGCAGGAGTTTTGTACAGGACATACTTTACTACAT
TGACATCTTACACTACTTTCTTTGATGGTGTAAACACAGTTATTAAAAGTAACATCGACA
CGAAGTCGTCTGTTGTGCCAATTGCACCAACAACAACACAAACGTCGTCGCCTCCAACGG
TCAACGTTATTAATGTTAGTGAATCTCAGTCTAGTGACAGTGTGATCTCTGGCTCAACTA
TCATATTTTTCTCTGATGTCAAAGCCACATCATCTTCAACGTCTAATTCACCAGCTCCAG
TATTCTCACTGAGTGGAAGTTCAACATCTCAAACGTCAACAACCTTGTTATCTTCTTTCA
TTTTGGGCCAGCCAACTGTATTCGTTGGACAAAACAACCAGAAGACAGCAGCAGGTCCCA
GTGAAACACTGTATGTTGTCGTTGATTCTAATCGCAGAACAATGACACTCCGAGGATCAG
AAATGAATTCTCTTTTGTCCTTTAAGGCAGGAGGAGCAACAACAACAATCCCTAGGCCTT
CATCAACATCAGTTTCTGCTACGTCAACATTTCCATCCAAGCTAGCAACTGTTGTTCCCA
GCCAGCAACATGCTGACAACATGATTCCAAATAGTGGTCCTCCGCCAACAAACTCTGGTG
CAAACTTCTTGGTTGGTGTAGCGCCCATTCTAGGTGGGCTGGCAGCTGCCCTTTTCTCTG
GTGGTGGCATGGCTGCTGCAATAGCAAGCCGAAATGACACAGACAGAAACAACAATGTCA
ATCCAATGCCACCGCCACCTATGCTGCCACCAGGTGCCATAGTGCCAGGTATGAATGAAC
CAATGTTCATTCCTCTGCAAGGTGCTCCACCTTCATCACCCAATACCCCTCCCCTAATGT
TTCAGCAAAGCCAGCCTGGATTTAGCCATCCCCAACAAGTGATGCCTCCTCAACCTCAGG
TTTTCAACTTAGTACCTCCATCATCCTTCACGAACAATCGAGTTGATGCCCAAAATCAGG
CTCCAGTTGTAGAAAACGCAATTCCTGTTCAGCCCCAAATTGCTCCCGTGTACCCAGGCA
CCTTCAAACCTGGAGTTACAGAGAAAGGCTTTACACCGATGCTAAGTGGAGGGGTGCCAT
CTGTAACAACAGTGACATCTGTGCTGCAGGGTCAATCCACTATTTTTATTAGCCGATCTC
GTCAAAATTCAAGACCATCAATTGCGACGTACACCCTGCAAGGTGGAGGGAGTGATGACA
ACTACATAACTGCAGATGGAGTATTTAGACAGTCTGTTATTGATGGCACAACTATGGTCT
TGGCTCTTGATCCTGATGTGACTGCTGACAGAAAGAATTTCCATACAGTTAACTTTGCTG
CTGATGCTTTAGGCCAAGCTGCAGAGACCATGGAACAGTCTGTATTAGCCTTAGCGTCAG
ATAGTGATGAAACGGCCATTCAGCCTTCACTGACAACAGTTTACACAACTTTCACGTATT
TCACGACTTTGTTTGACAAAAGCACTACAACAATCCGTACTCGAGAGGAAATCGTGTCAC
AAGTAAAAACTGTTGTTCCTGAAGGTTCAACCAAAACAATCTCTAGTTTGGTTCTTCATA
TAGAACCTCCACAAGAGAAAACAACAATTAGAAAGACAACAGTTGCTTTATCGCCTACGA
GAGTACAGTCGAGTGAAAGGACCACCACACAGCGAGAAAACACCAACGAGAAATCAGATG
GAGGAGAAATTCAGCGACGACAACCGTCAGCCAGCGTTGTTCGTTTGGGTTTCCAGCCAC
AACCTGAAATACTCCCCCCTCAAATTCTACTCGTCCCGCAAGGTGGAGTTGACTTTGTGC
AGCAACCTGGATTTGGAAATGGACCATTTGTTGATGGGCAGTTTGGTGCCGGACAGGGAC
AATTCGATGGAGGGCAGTTTGGTGCAGGACAGTTTAATGGTGGACAGTTTAATGGAGGAC
AGTTTGGTGCTGGACAGTTCAACGGTGGACAATTTGGTGAAGGGCAGTTTAATGGTGGAC
AGTTTGCTGAAGCACCAAACATGTTCCATGTGCAGCCAAACCTTCAGCAGAATTTTCCAA
ATGGTAACATCAACATAAACAATCAAAGGGTAGATGGTTTAGCTCATGTTCCTCAACTGG
AAACGAAGTTCATGACGTTCACCCACTACACAACTTTCTTTGAGGGAGGGCAGAGAAGGG
TGACTAGCCGTGAAGAAATTATCTCTACTGTATTTGAAATAAACCCTACTCAGACTTTAC
CACCAGGTGGCAGCACAGTGTTTGTGTCTGTTGCAAATGGAAATGGAAATGAAAAAATCC
ACGGTAACAATGGTAATATATTAGGTGTGCAGGATCCAAATCACAGAACTACAACTCTCT
TTTTCCCTAATCAAGTTAATCTTTTCCCTACCAATACTGTTACAGGTGGATTCTTTGTTG
GTGGCGGTGGAGGCAACACACTAGCAGCAGGCAATGGACATTCATTTGAAGACACCAACA
CCATAAAGACTGATAAAGTTGATACTGTACCACCAGCTCCTATCAGCATCCAAGGATCCC
TTCAAGGCTCGTTGAATGGTGGTGAGCTAACCACTGGCACACGTTTAATTACTTATACTC
ATTATACGACTTTTTTTGAAAATGGGAGACGCATAGTAACAAGCCGTGAAGAAATCATCC
CTCAAGTGGTCACCATTACCCCAGCGGCAGCCACCATCCAACATGTGCAGACGACCGTCG
GTGCACCCTTGGAGATTTTGGAAGTGCAACAGCCCGCAAGAGCAGATGGCAACTCTCCAG
CAGTTCACTCTATAGCATCCGTTCTCGGAGTGTTGTCTGGTAACAACCCACTTCCCAACA
CTCATCTCCGTCCAACAACCGTAAGTGAGGTAAATACTGTCACCGACAGCAGAGTCACCC
TTCGTGAGAGCAGCCAAGCCAATGCCAACACTGGGCAAACGGTACAAGCTGCAGCTCCCA
TAAGCGTTACTCTGCAATCGTCTGCTGCATCAGCAGTTGCACCACTACCACCAAAAACCA
CCACGCTTTCCACACCACCACTGCGTCGTACGCAAATGGTCACTTTCACGCATTACACCA
CTTTCACCATAAACGGGGTTCGCACTGTTAGCAGTAGAGAAGAAACTGCACCCATAATGA
ACACTGATGAATTCGTTGCCAATTCCTTAGTCCCGGAGATTCAAGCCCCAATAGTGCACA
CTTCTGCAATTAGTAGCATTCAAATCACGCACACCCCAACCATCCAAAGCACTGTAGTAG
TAACAGAAGCCACTTTTACTCACAAACCACAATTCTCAACCAGCGTTAGCTTCAGTGTTG
CCAGCCATGTTACAAATAGCTCGTCTGAACACAATCCTAACTCTATTTTGTGGAATGCAC
TTAGCTCTTCCATGACTTTTGCTGCACA
>TRINITY_DN3206_c0_g1_i3
TCGAGCTGGCTCGTTGGCTCGCGAGCAACGCTGGCCAGCTTTGCCTTTGTGATGATGGCC
GGGGAGTAGAGCCAGCCAAGTTGGAAAAGGAGGAGAGTTATTGTTATGGCCTTTTAAAAA
TGGTGCTATTAATTTCCTGAGATCGATGACTGCTGTGGGAGGTTCTGCTTTTGTCCCGAG
TTGCCAAGGTCCTCTCCTTTGGTAACAGGGCCCCTATGACTGCCTGCTGGCAGGGGGACT
CTTGCCTTCCACTGCCTTCTCAGGCCAGACGGCCATTCAGCAGTTCTAATTCTTAACCAT
GGGTAACTGCATGGGAAGAGAGAAGCCGGACATCCCATCGTCCATGAGTAAAGAGACTGT
GCCGGATGACCTTAGGAGGATTACGGGAGGCGACGAATCGAATGTTAGGTACACTCGGAC
ACCCAGTGGACATATCCAAATCACCACCGGAGTCGACATCATTCGAAATACTTTGCCAGG
TGGCAAAGTGGTGGTTGCCTTGTACAACTACAATGCAAGGGATGTGGGAGACCTTAGTTT
TCGAAAAGGAGATCGCCTCATTATTCTTAACGATAGTGATGCTGATTGGTGGCATGCTCG
GCATACGTCAACAATGCAAGAAGGGTACATCCCTCGAAACTACGTTGCCAGAGAGAAGAC
GGTGGAAAGTGAAGATTGGTTTTTCGGAAAAGTTGCCAGGAAAGACGCAGAAAAGATGTT
GCTTCAACCACAGAATCCCCGCGGTACTTTTCTAATACGCAACAGCGAACAAACAACAGG
TGCATTCTCTTTATCAATGAAAGATTACGAGCCGCAGCGTGGCGATCACGTCAAGCACTA
CAAGATCAAATGCCTTGATAATGGAGGATACTTTGTTACTACGAGGCACACTTTCACCAC
CCTCCAAGAACTAGTCTCTTTTTATTCGGAATCGGCTAATGGCTTATGCTACAAGCTGAC
TTCTGCATGTCCAAAGCCGAAGCCTCACGTGTGGGATTTGTCACCAGAAACACGGGACCA
CTGGGAAATTGAACCCACAGAACTGACATTTGTCAAGAAACTTGGAAGTGGGAATTTTGG
TGAAGTGTGGTATGGAAAATGGCGTGCCACTACAGAAGTTGCCATCAAGACCTTAAAGCC
CGGTACGATGTCGCCACAGGCTTTCCTCCAAGAGGCCGGCATCATGAAGACATTCCGCCA
CGATAAGCTGGTGTCGCTTTACGCCGTGTGCTCTCGGCAGGAACCTATTTATATTGTAAC
AGAGTATATGTGTAATGGAAGCTTGCTTGACTACTTACGCAACGGCGACGGGAAGCAGTT
GAAGTTGCCACTCTTGATTGACATGTCCGCCCAAATTGCTAACGGCATGACGTACTTAGA
AATCAAACAACTAGTGCACCGGGACTTAGCAGCAAGGAATATCTTAGTCGGTGAAAACAA
TGTCGTCAAAGTTGCCGACTTTGGATTGGCCAGAATCATTGAAGACTCGGAATACACAGC
CCGCCAAGGTGCTAAGTTCCCAGTCAAATGGACAGCTCCGGAAGCAGTTTTGTATGGCCG
GTTTACAATAAAATCCGATGTCTGGTCATACGGTATTCTCCTTATGGAATTAGTAACACA
TGGACAAGTTCCGTATCCAGGCATGCACAACAGGGAGGTGATTGAACAGGTGGAACGAGG
CTACCGGATGCCAAAGCCTCTAAACTGTGATTGCCCCGAATCGGTGTATGAAATAATGCT
TCAGTGTTGGGATGCCGACGCGGACAAGAGGCCAACGTTTGAGTATCTTTTCAACTATTT
TGATGACTACAGTGTTTCGGCGGAACCCCGATACCGTGACGCCGAAGAATTCTAAAACTT
GAAGCTGTTTGGACCTCAACAATTTGGAACCTTGTGTATTTTTTAAATAATACATTCCAA
CGCTGAGTTATGGAAAGTGCTCCATTGACACCGACCGACAGGACGCGTCGGCAAAACTCT
TAAAACAAAAGACGTGCAGTGCACACACTCAAGTTGGAAGAAATCTTAATACCCCCTTGC
CCCTTTTTCTGTGTTGTATAGCCTATGTGTTTTATAACAATTATAGTTTCTTAAATGTGC
TTTGTGAGCTACATCAGCCAATATTAGGAACGTTATCGACACATAACTGTGCTCTTAAAT
AGGATAAGTTGGAAGTTGCGGATCTCTTCTTCGGAATCAATCACAGAAGCAAGTTCTCAT
CTACCAGGTCACAACGAGAAGTTGTGGATGTGTCACTCATACTGCGACAACTGGAGATGC
TGCTAGCGGTACCATGCCAATAGTTCAGAGTGTTACTGTGTCATGGAGATACTTGATGCC
TTGATTTTGAAAACAGTCAAGAAAAACAAAGAGACAGTATATAAATAAGATTTATATAAA
CGTACTATTATTAAAAACCCGATCCAACCCGACCTGACCACTTTGGACACGTGGTTTTCA
TTCTTAGGTACCAAAATGTTAACGGCCAACGCACAGCACACTATTACAGCCAGCTACATT
TGTAACACATTTTTAAGGGACAGTCAAATTAGTTTATTGTATCCCGAGTTAATGAAAAAT
GGTGCGTAGTTGTGTAAGACTAAATGTAACGAGTCCTTGCACTTACAATCTTTAGCAACT
TCCAATTGATTCAGAGCCAGTAAATGTTGGAGCTTATGAATTATTTAAGTTTTTGTTTTG
CTAAAGCCGAGTTTAACATACCGTTTTGTTACATCGATGATCTGACCTTTTTGTGATAGA
AACTGACGTGCCTAAGATTAAGTGAATAAAGGAAATTTCAGTGTTTATTACTGTCAAGGA
GTCCAGATTTTTGCGGTTTTTATGCGGTAAAAAAAAATAGTTTTCGACGGCAAAATCTGC
AGTAGTACGCTTCGTAAAAGTTGGTCTTGTAACTTTTAACACGATCTTTTGCCCGGTATG
TTACCAAGATGAAAACGATTTCTCATGGAACTGGAAGTCTGACCTCTAACAGGCACCATG
TTGCCAACAACAGGCATCTACCGGAAGCACTCACTTGCGCATGCACATTGAATGGCACGC
GACACCAGAGAGCTAAAACTTATCCCATACGCTAACTTGCCGTTCATCACAGCCGAAAAT
GCGCTGTGCTGCACAACATGACAAATTATGCATTATTTAAATCGCAGAAACCTGGACTCC
CTGAATATTGTGAGGGCATGGTTTAGACAAAAACTTAAGTACACGTATTGACTTCAACAC
ACCAGTAATACTTGCTCATGCTCATGCATTATTAATGGGTAAAAGAAAATAGTTTTTTCT
AGTGGAAAGTCATGACACCTAGTTTCTAACAAGTGGAGTTATCTGTAGATGTATGTTGGT
GTACTTATTTTTATTGGTAACCGCTGTCAGTATCTCCAGTTGTCCATGCAGTAACGTGCT
TGTGCGGACAAGTGGCTCTTGTGCACGTCATCGGTGGTTATGGGTAGTCCAGTTGATTTT
TTCGCTGCCTTGCCGAGCTACCTCATACAGCCTTAACTGCACAAATATATGTATGCAAAT
TGGAAATCTTTGCCTTACATCTCTCCATTTTTACATACTTAAAAAAAAAATTGCCATCAA
CTGAATTTTTGTGGTTTGATGCTTTACCTGGTGCTTCTTTCCATACATGGTGTTGTATCT
CTTGCTGTTTAGGATAAGACAGTTTAAAACGTTTTAGATTACGATCATTACCCATGGGGC
TGAACTCTTGTGGCTGCTGATCAATGATTAAGGTGCCCGTTGCCAGCTTAGATTAGACTT
TTCAGTCTGATGGTGTAAGTCCCATTCGTCCAACTATTCTGTCCGCTAATTCACGAGTCG
TTCACCGTTTTGCTCGTCCCTGTGTAATCACTGCCATTATTACTTGACTACGAAGAAAAG
TAACAGTTAAAATAAAATTGCTAAAACCTGCAGATTTAACCATGCATAGGTGACAAATCT
GAATTTACTTATCAGTGTTTCCACTTGAAAGCTCAAAAAGTAGTATCTTAAAGCTCTCTT
TGCAATTCATGAAATCGTGCCATCCATTAAGTTTGCACCGCATTCCTAACGTAATTTGAC
CGAACTGGTGAAAGAAATGTAAACCACAGTTAGAACTAACTGAAGTGTTCTTTAGGTGAC
AATGCACTACCATACTGCTTCATTTATTTTGCAGTCAGTGCTTAACGAACCTGAAATTTT
GAATTTCTGAGTAAATTCTTATACAACTGAAGAACACACGTAAAAGTGTTTTCCTATTTA
ATAAAAAAATTGTAACTGATTCCAAAAAGATTCAGTTTCCAAATAGTTTGCTTTAGGCCA
TTTAAAAGAAAAAAGTATCAGTTCTCAAGCCTTACGCCCTAAAAAAGAAAATATAGGCGG
GAGACATCTTTTTTCTATATGAATATATTGAATAACATAGCCTTAGTATTTAAATTTGCT
TTTTAATTAAATTAGCTCTTAGCTAATTGACGATACTACTACCAGTTTAATTTTACAAGA
CCACTTAACTTTGTCAATGACTGACAATCACACGATAATAATTTCTTTAAATTGGTAAGT
TGTAGTAAAGAATACTGTTGTTAAATTATTGTTTACCACAGTGGAGTTATGTTGCCAGTT
AATAACATTAATATGACTTTACTAAATAGTAAGACCAGCAGTATAATGGTCAACATGATA
ATTTGATCATACAACCAGATTGTTTAAATTGCATTTACACTCCGTTCTTGCGGGAAATGC
GGCAATTAATCATTGATCAGCAGCATTTGTACAAATGATTTTAGTTACAGATGTCCTTTG
TATAGTGTGATGAAACTTTAGAATCAACCATTTTCGAGACAAAGTTTGTTTGTTGTAGAA
AATTATATTATGTTATTTGTATGTATGTATGTACGTGCGCGCTTTGTAAGTTGATGTATG
CATGTGTGAGTACGTGTGTGTGAAATGTGTGGTTTTGTTTTTTGGTTGTATTGTTGCAAG
TGTTTCATCCAGATATTAATAATTTAAACATTTTTTTTCTTTTCTGTTTCTGAAGTGAAG
ACTAATCAATCATCCGAGGTGGTACGACTTTTTTGTAAATAATTTAAAAATTCATAAAAA
TATACAACTAGCATAGTTTGTATGGTTTGTTTATTTCCTGTTTTTCAATGTCAACTTTTT
AACTACTGTATTTTTATAAAGTGGTAATCTGCTAATAGATGGATTTAGTTCCTAAAGGTT
GCAAGTTGTTCGAAACAAGGAAGTATTTTTGAGAATGATTTATCATCTTGTGTGATAAGA
CAGATGCTGCAGGTGTGTATCCTTCTTCTAAGGAAATTCTCAGCCTAGGCGAAAGTGCAC
CAAGATGAGGTTTTATCTTTTCTTCAGGTCTTGTAAGTGTGAATAGGTATGAACTGAAAA
AAATATAAAATATAAC
>TRINITY_DN1328_c0_g1_i21
GAGATCAGTAGCACTGGCAATGGCTGATTCTAGGAGAATGGTTTGGCTGATTGTGGTTAG
GTATTTGCCAGGAATATTGCGGTAGGAGCTATTTACGATTTACTGGAAACGTCTCTTGGA
TTTTGTCTTCTGGAAACATGAAACCGGATCACGAGATGAGGGTCGATGTCGAAGAACACG
ACCTCGAGCCATGCGACCTCTTCGTTTATCTCGGGATGTTGGTGGTGGAAGGTCGTACCC
CTGGATTGACTGGCCGCGGCTACGGAGAGGGGCCGCACTGTTTGCCGATTTCGGGGCAAA
ACCGGCATCGATGTGATCCTCAAGATCCGCAGTGTAGCCGCGAAGAACATTTCCGTAAAC
ATATGATGCTTCTGTGGCGGAATTGCATTCCTATGTCGATTGAGGTGCTGTTGTGTCCCG
ACTGCTGTCAGGCCACGGCTCCGGCGCAAGGGGGCGTCGAGTCCCTTGCTGCTCCAGAAC
CGAGTCACATCCTTCTGGAGCAATGGACGATTCAGATGCTGCCCAAAAGAGTGCCTGATG
TTACGATGACAGGGAAGAGTCTGTTGCACGCCGTTCGTTCTTACCTGCACTTTTCCCAGT
TAAGTGCGTGGTATAGCCTGTCCGGTGGAAAATCTCCTCGCAATATAATGTACAGGATTT
GTGTTCCTGGTGAAGCCTTTTCAAACAAATTCTTGAGTCCTCCCGACGCTCATGCTTTCC
CAGTCGCAAATGTGGGCCGAACAAATGCCACTAAGGTTACCGTTCGGGCAATGCCTCGAT
GTTCGTCTGTTCCCCCTATTATGTGTCCCATCCATGAAAAGGAGAGCGAGATGCACAAAG
CCGCCATGGCGTGTGCTCTCGAGCCGATGGAGAATCGTGCGTTACTGCCCAGCAAGAGTT
CTTCACATCAGAAGCCACCTGGGACTGAATCGCCTCGATGTCTGCGGGATAGTCCTCACG
ACCCTCTGCTAGGAGACTGTTTGCTTGATCCGCCGCAAGCATTGCACATGTATCCAAAGC
GATACCAGTCTCCCTCACGCAGCGGCAGCCCTGTGATGGAGACTCCAGAGCACCTCATGT
TTGGTTCTCCCAGTTCGCGGGAGGCACGGGATGTGCAAATGCAGAGTACTTTTGAAGGTA
AAGGCGAAAGAAGTCGCCCTCGGCATCACCTGACTGAAAAGAACCTCACCAAAACTGCTG
AAAAGACTCCTCGAGTGGTGTCGTCGTTGAAGGAGAAGCAGCCCTCTGTCAATCCGTGTG
TTTTTTCAAAAGTTAAGCCCCCAGGAACAAGTACCGATGGCAGCTTTTATTTTGCTTTAA
CTCCTAAAGAAACTGAGGAGATTCTTAATGTTTTACGACGCAGGACTACATGCCGTCCAA
GCACAAATTATTCCAAAGGGAAACCACCCGACACGCACGATGTCGTCGACGAACGTGCCC
TTCCCAGCAGACCGAACATGGGGAGCTTGTTTCATGACTATTCGGACGTGCGGCAGAGTT
GTGGGCTTTCTTCCAGTCGGAAAAAGAGGACTAGTGATAGAGACGAACGGACCGGTAGCC
AAGAGAAGCCGTGCAGCTCCGTTAAAGAGCATGCCTGTGACTTGGCTATAAGATCTGAAA
TAGACAAACGCCAGAAGTCGGCTGAGTGTGCCCCGCTGCGGCCCAGCGGATGCCCAACTG
TTTGTGAGGGAGTGGGGTTGAACCGACATTGGGACGAGGCCTTACAGCCAAAGGATGCAT
CTCAGCATTGTTCAAAAGTGCAGCAAAGTGATCAAAGTGATCAAGAAATCTCAATGAAGC
AGCCAGCAGATGGCAGCAAAAATGTATCTATTGCCAAACAGTTGTTCCAAAAACAGTTAC
TGAATCTTACAAAATCTGGATTACACAGCTACATTGACTTCTTGCAGACGGATGATAGTA
GCATCGATTTGACGTCCAGCAAGCTCATTCCGACGGCAACAGACAAAGCCAAATTCCGTC
GTTCGCTTGACTCTGCTACAAGCATGGTATTCCATTGCAAAACTGGTCTTCCTCTCACCT
CAAGCCCGGCTCCTTTGCGAAAAGGTACTTGCTTCGACTTTGACAGTTCCTTAACTTCGA
TTGCTGCCCTCAAGACTGCTTTGTTTGACAAAGACGAAGAGGAAGAAATTGAAATACCTC
ATCCAATGCTGAGCATGAGCGCACCAGCTGCAATTGCCAACAGCAGTCTTCTTGGAAGCT
TTGAGGAATCTGTACTTAACGGTCGCTTGGAGCCAGTGAGTACGGTTGAGGGCTTCACAG
CAGAAATTGGAGCTAGTGGATCCTTCTGTCCCCGCCACATCACCTTGCCCGTGACAGTCT
TCTTTTATACCCTCTCAGACACGGACAAAGTGTCCACGCCCTACTTGGGTCATATCAATT
TGGGTCCAAAGGGTTATCACGTCCCTAAGACAGGCACCATTCAAGTTACGCTGTTCAATC
CCCACGGAACAGTGGTAAAGATGTTTGTTGTGATGTACAATCTAAGTGACATGCCAGCCA
ACTGCCAGACATTTCTTCGGCAAAGAACGTTGTACATGCCGGTCGGGGCTTCAGACGATG
ACCCTGACGCGAGCAAGTGGCTCCGCTACCTCCTCCATCTCAGATTTGCCAGCTCAAAAT
CTGGCCGTATTTATTTGCACACGGATATTCGATTGGTGATATTTCGCAAGTCCGACATCG
ACGCAGCCACAATACTGGGAACGTACGAATTAAGATCGTTTACTAGAGGTCCAACAAATC
CCAAGTTTTCGCCAAAGCGGTAACATTGGTTAAAATGTAGGAAAACTATGCACTTTTTTT
TTATTCTCAGAAATTTACGTACTGCGGTCTTGCTGTAGGTATTGTGTCTACGACAAAAGT
TAATCTGTCTTTTATTGTTTACTTTGTTACTCGTGGAGGCACTTAAAAAAAAAATGGAGA
AATTTTGTGTTTTGTTGTTAAAATCCGTGCCTTTGAAATAACTACAGCTTGACTTAGTAG
TGGCTTTGATGTGTATATTCCGGGGACGTGATTCCGGGTCGCATAATAGTGAGCATAATT
ATTATATTGTGGATGTATTGTGGAAGATCCCGCTTGAGGAGCCTGAGAACTGTGTGAATT
TAAAACGTGAAGGTCGGCAGAAATTATGGTAATCTTGTAGCAGTGTTTGTTACGACGCGG
TGTATGGCTCCGTAGTTCCGTACTAGGAAAAATGCAGTCGCTGGTAGTGTGATAGCTCCT
CAATTTCATGTGCGCTTATTTGGTAAAAAATTTTTTTTAATTAGTTCTTGTTTTAAGCAT
ACGTTGTTTGTTAGCATTTGTGGTGGCAATTTAAAGTTTCGATTTTGTTTTTTGTTAAAT
ACATGTAATCTTAGTTTTTTCCTACTGTACTCTTAAAATTAAGTTTGTTAGCCATTCAAT
TTTTCCTTGTTTTTTGTTTAAAAAAAAGTGTATTTGCATGAATAGAATAAGTAGGCTAAG
ATAACCGACTCATTATAGTTTAATATGATTATAAAATTTGTTACTACTATACTGTAGATA
CACAAAAAAATAGGTTTGTGATGTAATTCTTGTAGGTAACTAACACATTACATGTCTACA
GCAGAGTGTTACTTGTACGAGAATAATCATGCTCACTCAGACAAAAGTAACTAAAACTAC
AATTAAAAATTTTTATTTTGTGATTTACTTGTAAGGACAAAGGTAGGCCCTATGTGTTTG
CTTGCTTCTCGCTCACAAAATTATGTTTACATTTCGCATCGATATTTTTAAACATTGAGA
ATTATTGGCGTGCGCTAAAAATAAACCGTTTGTAAGGCATAAAGTTTTGGTAGAAAGTTT
TAATATTTTTGCTTTGCCTAAGGAAAAAGTTGAAAATGCAGTAGTAATTTGTGGACAACA
TTTTTTTAAATTAACAAAACACAAATGTGTTGGCAAAACTGATTACTGTACTGGAATAGA
AACTTGATAATAATGAGACGACTTAATTTTAAATACCCAAGCTGTTTATGAGATTGGCTG
ATAAGTTTTGTTTCTTTCACTTAAAATATTTTGGAAACAAAAACTTGTCTATTCATCACT
CAAGCCACAAGGAACAACCAAACTAAAACATTTGAGATTAAGTAATTCATTTAATAGAAC
GAAACTCTGTGAAAGACGTATCATGGTTAAAGTGTTCACCGCATTTAAGGTGCTATTCAA
CAGTTTTGAGAGCGATTTCTTCCTATGAAAACTATAGTGCAAAGTGTGAGGAGAATTGTG
CGAATTTAAAGTGAGAAGATTGGTAGAAATTATGTTTATCTTATAGCCGCAACTGGTAAT
AGCATTCATTTTAAAACGCTATTTATTTTCACAATCATTAGTGTGAAAATTTAGCCAGCC
GTTAGTTTTCGTCTTAGGCCACAATGAGAGTTGTTCAAACCAGTAAGTTTTAGGTATGAT
GAGCAGAAAAGCTGCTTGTTAAAGGTTTTAGTGCCACAAATTATTACTTGCATGCTTTTT
TAACTAAATTTTATAGACTGAAGTACACATTTTAATAATTAATTTTGATAATAAAAGTAC
TCTCATTTGTTTTTGGAAAGACTAAAATGGAATAATTGCCGTGTCTTAAAGTGCGTAGTT
GCAGCACGACATTATGGAGTCCTTACTAAAAAAAAAATTGTGTATGGAAAACTTGGATGT
GCACGAAACGAATACTCATTTTTGTCTCTGCGGTAAAATTAAGAAGGAAAAAAAGTATCA
AGATTTTAAACTAACATGTTAATTCACTTTAACCACAAGTCGATTTCTTTAACTTGCATT
AAACATTAGTTCATAATTTGTTTTACACTTTGTCACACAAAATTGAAGGTAGCGTCCCAC
TCGGGGGAAGAAAAATATCACGTAATATTGCGCTTGTTAAACCTGTGTAGCCGTTGTATC
TCTTGGGAATCGTTCCAGAAGTTTGCTGCTGAAGTAATTTACAATGTTATGGATTGAATC
CCGGTTTCTACTTGTTTTGTATTGTAACCGTTTTTCGTACCGGAAGCGGTTATAATTATG
ATATGGTGAAAATGCATGTTAAATGTTTAGCATTGATGACTAATTGTTACATGGTTCTGT
ATTCAAAGGCATTAGCCTTTCAAATAAATTAAAATTTTAATTGTGTAAAAAAAAAAA
>TRINITY_DN5644_c0_g1_i1
CTGCACCTCGAAGACACCCGTCAAACGCAAGACGTTGATCCCAGATATCAATGGTATACG
AGAATGTTCGGACATGTAGTGAAAATGACTGATAAATACGACCACGAGGATTCTAGCGAC
GTTGTAGGAGAAGGAAACAAGCTTAAATACGACATTCACCGTACAAATTACATAGAAGCA
GAATACATGATTCCGAATGAAATGGGCTTCCCTGTAGTTGTATCCGTCCGAATGCCTGTT
TCTGCATTTCTAGGGGGAAGTGCAACTTTTCAACCTCGACCTTCCGAAGGTGTTGCACTC
AACGTTGATGTCAATGCTCACTTTAGCGTCGAGTACTATTTAAACGCCAGGATGTTTGTC
TACCCTCCATCGTTCTTCAAGACTGGCTATGAGCTGAGAACTACAGGTGGCTTCCAATTC
CCCTTCCAGGGTTCCTTGGACATTGACACTCACAACAAGAAATTTGCTCTTAAGTACATT
CCGCCTAATGAGCCATACGAATTATTTCACTATGATACCGTACCCGGGGCAATTGTTCCT
GAACTTCCATATGATTCCGTTCCAATCAAGTACTCCGAACATCCTATCAGTAAAGAATAC
AGTGTTGGCCACGACTACTTTGGTGTTGGCCTAAAATCCACCTTCCAGTACGACTATATA
TGGAATGATTACGGATCGTATCGTGACTTCTTGAAGTCGTTCTTCCACAAAGCTACCAGA
TACGAAGACTATTTCTACCTGGGTGATAAATGGTTCGCTGGCAGTCGTGGAATCATTGAT
TATGCTTTTCTCAACCCAACGGCCAAGCCATTCCACCTTCATGTCACTTTCGAACCTAGT
CAAACGAGTCCTACAACCGAGTTTTTGTTAACGAACAAGTATAACCACACAACTTACTTC
GACGAAAACAAAGGTCACGACACCTGCCAGTCGACTATGTCTTTAGTTGGACATGGTCCA
GTCGAAAGAAGATGGAATGCTGAATTTAGTTTGTCAACCACCTACCCCGAAGATGATTAC
CGGAAAGTAGTAATCCACTTTGAGCGGTCTCCAATTCCTAACTACGACGAAAAGAAATTC
GAGGTACACTATAAATCTGACGTTACATATGTGAATTACATGACTGTCTTCACTGAGAAA
CCAGAAGAAATTGCTGTTCGATACAATGGAAGACTCACAATCGGTGATGAAGCCATTGCG
AGTTCCAAAGAAGTAATTCTGAAGGTTCTTGCTGAGCAGACTGAAGAACATAAGACAGCT
GACAAGACAAACGTTTGGTATTACAAAAAATGCCAAGAAGACATGGAACACAAAGCCTTA
TTCACAGATGCCTGCTGGAGAGTCATGAAAGATACTGCCCGTATTGACAAGATCACTTTC
GATCTTGAGTACAAAAACATACCATCCAAATACAAAATCTTTGCTAATCGTCTATACTCA
TGGTTCCGTCATACTTTCTACAACAACTTGAATATCGACTACTTGCACGGGAGCAAGCAA
GAGAACCATGTCAACGTGGTGGCCAACTTTTCTTACCACTACCCAGTTTTGGATTTAAAG
ATCACTCGGCCAGACCACACGGTGTATTATAACAAGGTTTATGCTCCGTCCATCTTCCCC
AAATATGAACCCTTCAACATTGCTGAAGATTCTAAAGAGCGCTACATCCGCAAGTTCTTC
AACTACCAAACACCACGGTGTTACGTCACTGGCGATCGAGTTCACACCTTTGATGGGACT
GATTACCTTTTTAACGATGACAACAGCAAATGTTACCACTTAGTGATGGGTGACTGCAAA
AACCACCACTTTTTTGCTTTCGTTAAGAAGGTGGATACTCCTAACATGGACAAGGCTGTA
AAGTTCTACTTTCACGATGACATCATTGAAGCAGTGCCCAGCGCTGACGGCGAAAAGTTG
GAATTATTCGTTAATGGTGAAAAGAAAGAAGGCTCTCATGGCTTCATACTTCCTGTTACC
AACCATCCTACTTACAAACTGTTGGTATCTTTCTGGGGTAAAGGATTGTCCATCCAAGCC
AAGGATTACGGAGTGGATATTTTCTCAGATGGCAAGAATACTTGCTTTGTGCCGAACAAC
TTCTACCGTGACAGACAATGTGGATTGTGTGGAGACCTTGATGGTGAGACGTACCACGAC
TTAAAGAAACCAGATGGCACCCCGGTCACGTCAACAGTTATGAATAAATTCTACCAATAC
CACAAAGATGGAACAGAAGAATGTTGATGTTTATGACCACTACACCCTTTAGAAAATAAT
GCCAATCACTCAACCTTAATTTCAGAAAGTAAAATAAAATTTAAAAGTCACTGTGGCTTC
ATATTTGTTGTGCTTTTATACTTGAACTAATTAATATACTTGAAATCTGTATCCCTGAAT
GGAACTGAAAACCAATCATACACGTAGAGATCTCGGCAGAATCTTCGTCACCCACAGGAT
TTATTAAAAACACCGGTTTCCAATTGCCACGGCCTAATTTGCCCATTTTAAAAACACTCA
GACCTAACAACACGAAAACATACATCTAAC
>TRINITY_DN2127_c0_g1_i11
TGATTCTCCTCAGCTGCAAGTGGTTGTGCGGTGCGAAGCTTTCAGCTTTGCGTTGAATTA
AAATGAAAATAACGCTGCGATAATGGATACGGAAGACAAATCAAACAGTGAATCGGCGTT
GTCACAAATCAAGTATGTAACCATCAGATCCCGAGTGCTGACGGGAGTTCTACAAGCCCC
AAACAAGGGTGCTATTGATTGGGGTTGGCAATCACTGCTGGCTTATGGCTGTCAGACTTT
GGTTGTTGTCGTGGATCCCAAGAACGTGCAGGTTCTGCAGACACTCAATAAACATAAAAC
TGCTGTTGTCAAGGTAAAATGGGCAAAGGAGAACTACTACCATGATCTGGCCAATCCATA
CTATCCCAAATTGGCATCGGCTGATGTTGCCGGAAACATTATTATCTGGGATGTGGTGTA
TGCCAAAGCTCTGTCGAACTTTGCCGATGGAAATAATAAAGCTGTTTTGGAAATGGAGTG
GCTTTCATACTGGAGTGCCTTTCACGAATTTTTAGCAGTTTTGCATTCGCCGTATTCCTT
TATAATTTGGAATACCACAAATGGTAACAAGCTATGGAAGAAGACATATACTGAAAGCCT
TCTTTCGTTTTCTTTTGATCCATTTGATCCACGAAATGTTGCCTTTTTAGCCCAAGATAG
CATTCTTTTTATTGATGATTTCACCTTGAACAAGGTGCCTTCCAGCAATGGGCGTAAATT
TTACATTTCAAATGCAGCTTCGATGAGTGGAAGTAATACCAATTTAATGAATGTTGGTTC
AAGTTCATCTTCCACTAGTGACGATAAGCCGTGGACTCGAGAAAGATTACGTCGTCGTGT
TCGCTTTCTGGTGAAAGATGATTCAAAGAATCTTGGCAAGCCGGAAGATTGCTACCATTC
CAATGAATGTCTTTGCTTGACATATCACAAAGCCTGTCGTCATCATCTCCTCCTTCTGTA
CCCCAAGGAAATTCTAATTGTTGACTTGGAAATTAACCAGGTGCACTTTGCTATTATTAC
CTTCTCCTTGTAAACCTTTTGCAGACGTCTTCTTTAATAATTTTTTTTTAGACCATTGGT
ATTATCAACTTGGAGAGGAATGGGTCTCCTTATGTGCAAGTTTACACATGTCAACAGCGG
GATGTCTTGTATTGCTTACATGAAAGTGGCAGTGTGTCATTCCGTGTTCGTAGGCGCACA
AATAGTCTTCCTGTTTCCATGTCACCTATTGACGGCTCTGCTGCTTCAGTTATGACTGGT
GATGGATCTGGAGACATGTTTTTAGAAGTCGGTTATGATCTTCGATGCCAGTCTGATTCC
CTCCGTCTTACTAAACATGCTCGTCTTATGGGCATGACTTGCTGTCCGCTTTCGGAAAAT
AAAGTGGCATTAATTCTTAGTGATGGACGGTTACTTTTTCTTGATTTGGTGACTATGGAA
AAGGCTACAGAGGATTGGAAAACTGCTACCACGACCATCATTTCTAGCGATCATGATAAA
TATGTCAATCAGGCTGAGATTGCGCAACCCAAAATATCTTTGGATGATTTGATACCCCCG
GCAGCTGACGACTTCCATCTTTCTAAGGATATTACTTTCCGTTTTTTGTTGAGTGGCTTA
CTTAGCGGGTTGGCTGCTCCTCCACTAGTTATACGAATGTGCCCTCCATTGACCACAAAA
AACTGGAATATCTACGATCCTCTGTTAGCAGCTGGTACAACACAAGGGACAATTCAGATC
ATATGTATGGCGTCTGGAATGGTGCAAAAGGAATTAAGTATTCACAGTTGCCCCATAAGG
GGCATTGAGTGGGTTAGTTTACAAGGCTTTTTGTCCTATGCTTATCCTAACATGAGCAGC
ACAACAGGTTTAGTGCGCAATGAACTGGTCCTTACTGATATTATTTCAGGTAAAACTACG
GTTTTGAGAATGGACAAGGAAGAGTCACCCATTGAAATGATTAGAGTATCATCATTAAAG
CAGTACTTCATAGTTGTTTTCAAAGATGAACCGTTTGAGTTGTGGGATTTACGTAAAGTA
ACGCTGTTAAGAAAAATGCCGAAAAAATTTCCAACAATTACTGCCTTGGAATGGAGTCCA
GCCGGTAACTTCATGAAGAAACCCAAGAGCATGGAGAAAGATATGCTAAAGTCATCAAGT
TGTACCTCCATTAATACAGCTGTTACTCCCACAGAACCCAACACTGACTTTCATGAGAAA
GTATTGGTAAAAGAACAGTTTGTTTTTGCTGACACCAATGGCCAGTTGTACAATTTCTGT
GTGGAAGGCAATTCGATCAAAGATGGAACGAAGCTTCCAGCTGATAGCATGATGGGAAGC
ATCACGTGCATTGCTTGGAGATGGGAGCAAATTGTTATGGGAGATGTTGATGGCAATCTT
ACTTTGTGGGATCTTAAAGCACGCCTTTCCAAAACAGTGTCAACACACCGTGGTTGGATA
AAAAAGATTCGTTTTGCTCCTGGACGTGGAAATATGAAAGTGCTTGTTCTATACAACGAT
GGGGTGGACATTTGGGATCTAAGAGAAGTCGAAGTAGTAAGCTTGTTGAAATGTCCTCGT
GATTTTCCAAAGATACAAGATGTTGACTGGGCTGCATCTGATACTCCTGTCCTAGCTGCT
GTGGATGGCTGTTTGTACCTCATGGATCTGAAACTGAAACATTCAACGTCACCAACTTAT
CGTTATCAGTTGCAAGATCCAGTTTTCTTCCCACATCTGTCAACGAGTGAGGCTGCTCTT
AATTTGCGAGCATTCCTACAAAATCAAAGCTGGCGAGGAGCTTACAGCTTGGAATTCACT
GAAGAAGATGGAATTAGAGGTGATGACTTAGCAGCATTAAATAATTACATTGCTAGTGTG
GACAGTGGCGTGCGAAATTTTCTGCCTCATTGTCCATTTGGAAGTGCTGAGAGATGCCTG
CTGACTGCCGGTCTCTTTGGCGATGAATCTGAATTGCACTTTTGGAAAATTGCTGTGCAC
TATTTGTGGGCAGAAAAGGAAAAACGATTACAAATGGCTGGTAATGATTTGTCGCAGAAG
AGTTTCAATGCTCTGAATAATTGCCTGCAGTTGTCTCGAAGATACAATTTCCCTTTGGAT
TCATTCTATGATGTGATGTGTGACTCCAAGATCTTTAAGAAACGACAACTTGACAGAGTT
TCGTTACACGATAGCAAACGTGGAACTTACGAGCAGACGAAGAAGTGTGCAGAAATGCTT
ATTTTGCTTGGCCAAACAGATCGTGCTGTGCAGCTGCTACTAGAAACGGAGAGTGAAAAC
GAAAATTATTATGTGGACTGTTTAAGAGCGTGCCTGGTTGCCAGCGTTCGATCGTCAGGG
GCTGCTCAGAGCACTATCAAACTTGTTGCAACAAATCTTATTGCCAGTGGGCGAACCTCT
GAAGGTGTTCAGTTGCTTTGCTTAATTGATAAACCTACAGACGCATGCCGCTACCTACAG
TCATATGGTCACTGGGATCGTGCGGCATGGTTAGCTAAGGCTACCTTAAATTCGTCTGAT
TGTCAGGAAGTGATGAAGAGATGGGTGGATCATTTGTGTGCACCACAAACTAATCAAAAG
GACAAAGCAATTCTGGTTCTGCTTTCCATGGGCCAGTTCCATAAAGTTGTTGAAATGTTG
TATGGAAGTAAATACACAGAGCGTGCAGCCATGTTTGTCCATGCATGCCAAGAACATGGC
TTTGTTGAAAAGACTGAAGCAAGCAGTCCGCTTATTGAAGCTGTTTTCTTGGAGTATGCA
CGATATCTTTTTGCGCTGGGCAACACTCCAGCAGCATTCCATTACTGTAATTTGGTGGGA
CCACAAGGACAGCAGTTGCGTAAGGAAATGGAAATTTTAGCTGAAGATGCCTCTGTCTGA
TGGTGGCAACAGAAAATTTTTGCTGAAGAAAATTGGACAATCATGCAGGTGAAAAAATAT
TGCCGGATGTGATTCAAAATATCAAATCAGCAAGTATGAGTGGATGCAGTATGCAGTTCA
CTAAGGAATTTTACAGTTGACTGTAAGGATGTAATGTGAATACAGATGTCAAATAGCATG
CTTGAAAAGAAATGCTTGTAAACAAAAATAAAATGTACAAGTGTTTTGTTCTAGGTAAAA
AAAAAAAAAA
>TRINITY_DN14909_c0_g1_i1
CGACTACGAATGGAACGACTACGGTTCATATCGCACCTTCTTCAAGTCATTCGCCCGCAA
GCCATCCAGCTATGAAGACTACTTTTATCTGGCTGACAAATACTATGGAGCCACAAGGAA
CTTCTTGAGCTACGCTATCTTTAATCCAACAGCAAGACCATTCTATTTTACTGCTCGCTT
CGAACGAAACTCTAAACACCCAACGACGGAGGTGAAAACTCTAGTTACACGGTTGGACAA
GTTCACAGAAACTGGCGACCAAGATCATGCTTACACAGAAAAAGTATGGCATGCTGAAGT
TGTTGCGATGGGACCTACAGAAAGAAAATTCGGGGTTGATTTCAACCTCAAGTACAATTT
CCCGTACAAGTCACATCGCAGTATAGAATTCCACTTCAAAAGATCAGCCATCCCTGAATA
CGACAGAAATCCATTCGAGATCTGCTACAACTCCGATGTCAAAGTAGAAGAAATCGACAA
TTTATTCCGAGACAGGTTCCACATGAAAAACCCAGTTTCCTGGAACTACAAGGGAAAACT
GTACGTAGGAAAGGACTGCAAACCTGGCGCAAAGGAAATCACTATCACGGGTAAAGGAGA
GAAAAGTGAAGAACAGCAACACATCGATTACGACTCAGTTCCTTTCTACAAGAATTGCAA
ACGAGACTTTGAGAATGACTTCGAATACAGCTATTGCTGCTGGAAAGTCTGGAAGGATGT
CGGCCGAATTGATCAGTTCACCTTCGATGTTAAGTTCAAAAAAGTACCAAATGAAGTGAA
GAACTTCGCTTATCGCGTTTATGCCTGGTTCCGTCACACTCTTTACAACAACCTGGAGAT
TGACTATGATCATGGCAGCAATGAAGACAATCACATAAAGGTGCATGCCAACTTCTCCTA
CTACGATCCCATCGTTGATGTTAAGATTGAGAGATCCGACCACACTGTTTACTACCACAA
CGTATTTGTACCTTCGGTCGTTCCTCAGTACGAGCCAATCACCGTGACAGAACCACTTTA
CAAGCGCTTCAACCGCAGAGTTTTCAACTATCATCAACCAATGTGCATAATCAGTGGTGA
TTACGTCCGGACCTTGGACAATGGCCAATACAAGGCCGAAATTGGCACCTGCTACCACGT
AGCCCTTGCTGACTACCAATCTGGCAATGCCGCTGTTTATGTGGCCGAACATGACTCCAT
GAAGAACCACAAGAAGGTGAAGGTCTTGCTTTCTGAAGACGAAGTCAAGATTGCCGAAGA
AGAAGGTGTTCTCACTGTCTACATCAATGGTGCCAAGAAGAATGTTGATGAGCATATCA
>TRINITY_DN349_c0_g1_i8
ACAGTCTTAGAGTTAACAGTTTCAGTTTCAGTTTTGTTTAGTTGATTATCCTGCTCTGCA
TTATGAAGACCATTTTCCTAATCTTCTTCGTGGCAATTTTGGACATAAATTGCGAAGAAG
AAGATCCTTTACCGAATCTGACCTTCGACGACGACGCAAAAGCCAAGTTGAGTGCAATTA
CTTTACCCAAAGGTGGAAATGTTCTTCAGGTTTTGGAAGACTTCATTGCGAAGATCCCCG
AGATAAATACAGGATTAAAAAAAAAAGAGCAAATCCTTGCTGATGAGAACATTACGAAAG
CAGTTCAAGAAATGGCAGAAGCTCTTAATGCTTTCAAAACGGGTCCACTAGACGACGTTA
AAGCAGTTTTAAAATATGGTGTCATACTTGACAAGAAGACAGATGCTCTCTTCAATGCCT
TGTCGTCGTCATCGGCGCCTGACGAAGCCTTTGACGCGGCCAACACCGTTAGTGATCTCG
CTGGTAGCCTGGATGCGATTGCCTTCGCTGCAAGGAAGGCGGGCGTTAGCGTTGAAGAAT
AGACGTTTACCAACTACCATAGCAGAACGTGCAGAAAATTGAACTGGTAT
>TRINITY_DN11580_c0_g1_i2
TACAGGAGGAAGAAAAAAGACGTAGAGAAGAAGAAATGCGTCGTGCCCAGGAAGAAGACA
GAAAACGCAAAGAGGAAGAAATTCGTCGCCTGAAAGATGAGGAAAATAAACGTAGAGAAG
AAGAAGAAAGGAAACGTCAAGCTGAAGTTCTGCGCCGCTTTCAAGAAGAAAAAAAGCGCA
AAGAAGAAGAGATGCGCCGTGTTCAAGAAGAAAGGCGTCAAGAGGAGATCAGAATTAAGC
GGGAAGAGGAACACAGGAGACAAGAAGCTGAGAAGCGACGTCAAGAAGAGCTTCGTCTTC
AAGAACAGAAAAGGGAAGAAGAGCGTCGAAGGCAAGAGGCAGAAAACGAGAAAAAGCGAA
AGGATGAAGAAGAACGCAAACGTCAAGAGGAGGTTCAATTGCAGCAACGAATTCGTGAAC
AGCACCAGATGTTGGAGCAGCAGAAGCGTGATGAAGCTCAACAGCGCCACAAGGAGGAAC
TTATGCAACTGCAGCAAGAAGCCCTGAGGCAGCGCGAGCATGAGCAACGGCAGTTGCAGC
AGCAGAGGATGATGGAGGAGCAGCAACGCCAGCCAACACCACTTCTCTCGATGCCTCCTG
GTCTACCTCTTCCTCCCGTCTCTGCTCCGATGGGAGTTGCACCTCCACCCATGCCACCGC
AGGGCATAGCGTCAATGCGTGGGCCTCCACCACTACCGCCCGGAATGCCCCGGCCACCTC
CGCCTCCTGGTTCCTTGCTCCAATCGGCACAAGTGACACATTTAACACAGTCGTCTTCAG
AAGAAAGCTCTTTGATGAAAGCTCACCAACCTCCGGAAGCTATGGAAATCCGAGGTGCGG
CAGATGGATCTGATCGAGGACCACCTCATCAAGATGATGGTGCGGCAGAGCAACGTTGGC
AAGATGAACAACTGCAACAGAAAGTTATGCAGCAGCAAATACTCCTCGAGCAACAAAAGT
TGTTGGAAGCCAAGCAAAAGGAAGAGCAGCTATTCATGTTGCAGCATGAAGCAGCAGCGC
TGATAGCTAAGCAAAAAGAAGACCAGGACAGACATATGCACCAACAACAGATGATGATGC
AACATCAAATCATGGAAAACGAAAACAGACGCAAAGAGGAAGAATTGCTTCGTGCTCAAC
AGCAGGCTCTGTTGACCCAGCGAGAAGAGGAGCGAGCTCATCAGCAACAACAGCAGCATC
AGCAACAACAGCAACATCAGCAACAACAACAGCATCAGCAACAACAACAGCATCAGCAAC
AACAGCATCAGCAACAGCAACAGCATCAGCAACAACAGCAACAACAACGTATGATGGAAG
AACCACCACCTCCGCTGCAACCCCCTCCACCACCATCAATGGTGACAGGTGTTCTGCATG
CTTCCATGCCTATGCCACCTCCTGTCAGCCTGTTAAGTGGTCCACCACCACCACCACGAA
TGTCACATCCACCGCCACCACCAGGAACACTAGGTGGTCCCTTACCAGTTATTCCGGGTA
CATCTGTTCCTGTACCACCGACTGTGTCACCACAGTCACAGCAAATGGGAATGAGAGTAC
CAACCACCAGTACTGGTCCTCCCCCTTCCATGCCTCCTCCAGGCATGCAGGGGCAACCAA
TGCCACCGCAGAGTATGCCACCTCAGTCGATGCCTCCCATGTCCATGCCTCCACAGACAA
TGCCACCTCAGACAACGGCTCCTTCAGCAATGCCAATGCAGACTCAGGCTGGTGGCCCTG
ACCTGACCAAGCCACCTCCACTCATGTCATTGGATGTCCCTAAACCCCCGGATGAAGCGG
CCAAGGAGATCAAACTACCCCAGGCATTAGAAAAAGCCTTGGCTTACAAGCGGGAACGCG
CGCAGCAAGTTGGAGTCAATCCAGAAGAATTAGATGCACCTGTGCATGATATGCCTGAAG
TTCCTGGTACTGAAACAATTGAGTTGGAAGAGGAAATAGACTTTGATGACATAGAAGAGC
CACAACAAACTGAACGGCCTTCTAAGCAGTCTAAGAACAAACGACGGAAAATCAAAAAAA
AGCGCCGTGCTAAACATCGTCAACTTGAGCAAAAGAAGTGGCAGGAGAAGCAAATGGAAA
CTGATGAAGATGCAAAAAAATTAGAAGACGTTGAAGTGGAGTACATTCAAGAAACATTAC
ATCTAGAACCAATGGATCCATTGTACCATCAATTTATGAGAATATTTGAAACCTTCAAGC
TGTCGGAACCAGACAAACCAAAATTGGATGATGGTAAAGACAACAAGGAATTGGAACGAA
AAGATGCAGATCTTCGAAAGAAACCGAAAGATGCAGATGAAGAGCCAGAAGAGGAGAAAA
AAGAAGAAGAACCTAAATTATCAAAACGTAAAATGAAGAAGTTGAATAGACTGAGTGTGG
CAGAACTCAAACAGCATGTGACTCGACCAGATGTTGTTGAAATGCATGACATCACAGCCA
AGGATCCGAAATTATTGGTGATGCTGAAGTCAACTCGAAACACTGTTCCTGTCCCACGAC
ATTGGTGTTTTAAGCGAAAATACCTACAAGGAAAACGAGGTATTGAGAAACCACCATTTG
AGCTTCCTGATTTCATCAAACGCACAGGAATTATGGAAATGCGGCAAGCCTTGCAAGAAA
AGGAAGACCAAAAAACACTAAAAGCAAAAATGCGGGAGAAAGTCAGACCAAAACTGGGAA
AGATTGACATTGACTATCAGAAATTGCATGACGCGTTCTTCAAGTGGCAGACTAAACCAC
GCATGACCATTCATGGTGATCTTTATTACGAGGGAAAGGAATTTGAAACTCGTTTAAAAG
AAAAGAAGCCCGGAGAACTTTCAGATGAACTGCGGACAGCCCTAGGCATGCCAATTGGTC
CGAATGCCCAGAAAGTTCCTCCTCCTTGGCTGATTGCAATGCAGCGGTACGGACCTCCAC
CATCGTATCCTAATTTGAAAATTCCAGGATTAAATGCACCTATTCCAGATGGCTGTTCTT
TTGGTTACCACGCCGGAGGTTGGGGGAAGCCACCTGTGGATGAAATGGGAAAACCATTAT
ACGGAGATGTGTTTGGTACGCAGGGCTCAGAATTTAATAATCCTGTGGCAGATGAAGAAG
TGGATCGTACCTTGTGGGGTGAATTGGAGTCTGAATCAGAATCAGAATCTGAAGAGGAGG
AAGAGGAAGAAGAAGAGGAGGAAGAACCAGACAAAACTGGTCTGATGACACCTGGTGAAG
GGGGATTGGTTACTCCAAGTGGTCTGACCTCCATCCCGACGGGAATGGAAACTCCAGATA
TGATTGAGTTGAGAAAGAGAAAGATCGAAAATGAGATGGAAGGTGGTGAAACGCCTGCCC
TGTACACAATTCTACCAGAGAAGAAAACTGAACGCATAGGTGCTGCCATGATGGGTTCAA
CGCATATTTACGACATAACAGCGGCTGTTCCAGGGGCGAAGAGACAGTTTGGATCGGTGA
ATCCCGCAGAAGGTGGTGTTGAAGTGGCACTGGACCCTAGCGAGCTGGATTTGGACACTG
CAGCCATGGCGGCTCGTTATGAACAAACAATTCGGGAGCAACAAAGTCAGCTTCAGAAAG
AAGATTTAAGTGACATGGTGGCAGAACATGCTGCAAAACAGAAGAACAAGAGGAAGAAGC
AACAGCAAGATTCAGGAAAGGCTGCAAAGAAATACAAAGAATTCAAATTTTAAGTTGCAA
GTCGTATTTTTTACAAACATTTTCATGTCTATAATAATTATAATATAGTAATAAATGAAC
ACACAGCCAAAAGCAAGCTTAAACGGCTGGAGTCCGTCTACAAAAAAAAAAA
>TRINITY_DN12373_c0_g1_i6
TTGAGAAGCCAAAATCTGAAGACTCATTGTTGCCTACACTGCCAAGTGGACCTCTTGGAA
ATGGTTGGTCGGAAATCAAAGAGCCTGATGGAAAAGGTGGGTATATTTTAAAATACAAAT
GGAAAGGAGCACCTGGCCAGAAAGCTCCCACAGAATTTCCACCGGGTTTAAGTTCAGACA
ATACCCCACTTAGCTTTCTCCCAACGAACGGAGCATTCGGAAAAGATTGGACAGAAACCA
AAATACCAGATGGCAAAGGAGGCTACATAATTAAACGCAACTGGGCAGGACAACCAGGAC
AAATGCCACCTACTGGTTTCCCACCTGGATTCAATCCACAAAGAGCTCTAGGACAACCCC
TGAACGTAGCTGAGCCTCATGGAAATGCAGTGCCTCAAGGAGAGTCTGGTTCGAATCAAC
CCCAAAGTGCATCTGTACCAGATGGACAACTTGGTGATGGCTGGACACAAACTAAGGTTC
CTGATGGCAAAGGCGGATACATCCTTAAATATAACTGGAAAGGAGCACCAGGGCAAACAG
CACCAAGCTCGTTCCCTCCCAGATTTAATTCACAAAATATCCAAATTCAACCACAAACTC
ATGGTGAGTTATCAGCAAGCCCACCACAAAACACACCACGTCTAGGTTTCGGTACAAACC
AAGGGCAGCCGCAGTTGGCAACAGATACTCAAGCAAGCTTCCAGCCGCAAGGCCCGCAAG
GGCCACCAGGTCAACCCGGGCTACGAGGAGCACCTCATCAAGTCATGAGGCTCGTACGCC
GCAGAGTTGCTTCTGGATACAATACGCAAGATCATCCAGAACAACCCCAAAATACACGGG
GTGCAGCAGGAAATGGAGACCAGCAAAGAAACTATGGGCAACCACAGATCATGAGTGTAC
CACAGGGTGCGCCAGGTCAAAATCAGGGAGCGCAACGTGGAGTAGTGAATGTCGTTAGGC
GCAGGGTACCAGCGAGATATCTACGAGGAGCACAAGGATTAACTGGACAGCCAGAAGCAG
TCAATGAATCAGGCTTAGGCGCTAACGGTTACGCAAACAACAATGGTAAGGCGCAGAACA
ACGGTGGTGGTTGGAATGTTGGTAATTTCCTAAACAGAGTGAAAAAACAGGGTTAAATAG
TGAAAGTAGTGCTATTACGCTCTTTGCTGCTTTGAAATCCATCTGCAGCATGTCTTTGGA
ATAATCAAAAATTAAAATTAATCAATCCGGCCACATGTGGAAACCGCTACCGTAAAACTT
TTTTATAATGACGCTTTTCGTTACTACCAATATTAAAAACGGAGTTTAGCGTGCGTCAGT
TGAGAAATCAGCAAGGTGTTTAAGTGTGAAAATTTGAATGTGAGAAATTTATAAATCCGT
ATTATGAATTTTTGTAACGGATCTGTTGTACAAAACTGTTTCTGGATCTATACAATAAAC
ATCTGCGTAGAATTAGTTTCACCTTCATAGCGTTCGTGATTTACATTAAAAACATGAAGA
CCACATTAATTTTTGCTTCCAATTCGTCTACACAAGTAAAACTTTATCATGAATA
>TRINITY_DN775_c0_g1_i2
TGGCAAGTTTAATACTGAAAAAGGTTACTTAAATTTGGGACAAGACCAAGATTCCTTAGA
TGGTGGTTTTCAGGCTGCAGATGGACTGAGAGGAAAGATTACTCATTTCAATGTATGGGA
CAGAAGACTTCATCCAGATGAAGTTGCCTTGGTTAAGAATTGTGCCCTAGAAGGCAACAT
TGTTAAATGGTCCACTTCTTCATGGTTGTTGTCCGGTTATGCTGACGTAGAACCATCATC
AGCGCCCTGTGGAGCCCACTTCCAAAGTCAATGCATGGAGATGCTACCAAAGCCGGTTGA
ACAACTTAGCTTGGACATACTAACTAACACGAATAAGGTGATAGATGATATCAAGGAAAA
TCTCGATAAGACAACCGATATTACTGAAGATATAAAGGGTGAAGTCAAAGAGACAGCCAC
CGTCATAGACGTCATACAAAAAGAACTCGACGGGACATCTAACGTCACCGATATTGTAGG
AGAACTCAAGGAAGCTGCAGATGCCGTAGATGATATCAAAGGAAAACTCAAGAAGACAGA
TGACATCAAAACAGACATTGAGGTGGAAGTCAAGAAAACAGACGATGTAATAGAGGAAGT
GGAAGGAAAACTCGAGAAATCAGTCGCTGTGAAAGAGGAGATTGTGGAAGAAGTCAAGAA
AACAGAAAATGTCATAAACGATATTGAAGAAAAACTACAGAATTCAACCGACTTACCGCA
GCCAATAAAAGAGACTATCGTGGGAGAAGTTGAAAAAACAGCCAATGAGGTTGGATTCGT
TGAAGACAAACTCATGAAGACAACCGATGTAAATGAAGACGTAAAAAAAAAGATGGAGGG
AAAACTTGTAAAATCAGTCGGTGAAATGAAAAAAGCTAATAATAATATTTTACAATTCAC
CAAGTTACTTGGGTCTAAAGACGGTGCAGGTAAGGCAGTAAATGAGGACATTACCAAGAA
ATTAACAAAGAGTGAAAAAGTAATAGAGGACGTTGAGGAAAAACTAAAAACGACAGCCGA
CATAAAAGACAACGTCGTAGGGGAAGTCAAGAAGACAGCCAATTTAATAGATGACATCAA
GGAAAATCTAGAGAAGACAGCTGATGTTAAAGGTAGCATTAAAGGAGAAGTCAAAAAGAC
GGCCAATATGCTAAAAAGCGTTGAAGAAAAACTGAAGAAAAAGCCTAACATAAAGAAACC
CGTAAAAGACCACATCATGGAGGAGCTTAAGAAGACAGTTACTGCAGTAGATGACGTTGA
ACAAAAACTCAAAAAGACAGCAGAAATTAAAGACAACCTCATTAGTGAAGTCAAAGAGAC
AGGAAACGTAATAGAAGACGTTGGAGAAAAACTCACGGAAAATACAAAAGAGACAGTAAA
CAAAGAAATCATTGGGGAACTCGATAAGACCGGGAGCGTAATAGAGCACGTTGAAGAGGA
ACTGGAAAAGCCAAAGACACCAAAATATAGCATAGTCAAGCAACTAACAAACACCCAATT
TGATCTACTCAAGAAAACGTTGAGTGGCAACAAAATAAGCCCCTTTTTGGGAAAGAATTC
CATCTCTAAAAAAGTGGAAAAGACAGAGAAAGACATAGCAGACATAAGCAAAACAATCAG
CAATGTGGCCACATTAAATGCGGATGTAAAACAGGGCATCACAACGGAAATCAAAAATAC
AGCCAATGAATTAAAAGACATAGAGGCTAAACTGAATAAGACAGAGGAGATAAAAAATGA
TGTTATCGTGGAAGTCAAGAAAGCAGACAATGTCGTACAGGAGATTGAGGAAGAAGTCGT
GAAGGCACCCGAAACAAAAGATGGCTTAAAACAGGACGTAAAGGAAGAACTTGTAGTTAA
ACTTGTTGACGCAGCCAGCATAGTAGGTGGCATCGAGAACAAACTCAAAAAATCAGATGA
GCTGAAAAAGGACGTCTTAGAAGAAATCAAGGAAACAGCCAATGCAGTTGAACACATTGA
AGAAAAGATCACAAAAGCAACTGGCATAAAGGATGATGTAAAAGAGAAGATAATGGTAGA
TCTCGAGAAGACAGCTAATGAAATGGAAGATGTAAAAGAAAAAGTAAAGGCTATAACCTA
CGTAAAAGAAGAGGCAAAAGCAAATATGCCCAGCAACGTAATGGGGAAACTCGAAAACAC
TGCCAACGTAGTAGAAGATCTTATAGAAAAAGTCGACAAGTCAAGTCATGTAAAAGAGAA
CATAGTAAGGGAAGCTGAAAAAACTGCCGTAGTAGTGGAGAACATTGAGAATACGCTGGA
AAAAACAACTGACTTAAAGGATGAGATCATGGGAGAGGTGAAAAAGACGGCCGATATAAT
TGAGCACATTGAGGCAAAGATTGAAAATGCAACTGACATAAAAACAGATGTAAAAGAGAA
CTTTGTTCAGGACCTCGAGAAGACAGCTGATGTAATAGACGATATCAAGACAAACCTAAA
GAAAGCAGACGACATAAAAGAAAATGTTATGGAAGAAGTTAAGCAAACGGTCAATGAAAT
AGATGACATTGAGGGTAAACTCAAAACAGCGGAAATAGATGGGACCATAAAAGAAGACGT
CAAAGAAGCTGTAGTGGTGGAACTCGAGAAAACTGCCGATGTAATCGACGACGTTGAGGA
AAAAGTTAAGCAGACAGATGACATCACCAAGGACATCGTCGATGAAGTGAGGAAAACTGG
AAACGCAATAAATCATATTGAAAGTAAACTAGCGAATACTCCCGGTATAAACGACGCCAT
AAAATCAGACATACTGGGAGAAGTTGAGAAGGCATCCGAAGTGATAGACAATATCGAAGA
GAAAATCCAACACTCTGCCAAAGAAAGAGGCAACTTCTTCTGGAGATTGAAGCACAGAAT
TATGAAGTCAAGGCTTTGGCTTCTGATACTTGGTCCCGGCAGAAGGTAGTTCTTAGCCGA
ATGTAGAAAAGATTCCATACCGCAAAGCGGAAAATGAGTCCTGGATGCCTGGAAACAGAA
CAAACCAATTTGTGATGTTCGTTTTGTATGACAAATAATTATTATGTAGCACTTGAGAAA
ATGAAGAATAAATAAAGCTGTTGTAGTTGCTCCTTAAATATCAC
>TRINITY_DN798_c0_g1_i9
CTTACCACTTCTCCCTTTTCCCAGCTATGAAGCAGGGTATATAAAGTCAGGTTCAGCCCC
AATCGATCACACACCAGCAGCATCTTACTGAGACAAGTTAATTGACTTGAGTCTTTTAAA
TCAATATTTTAAATCATGCCTACAATTTCTTTGTCGTACGGGGTCGTTGTCATCTTGGCT
TCAATGGCAGTCCTCTCTCATGGTCATCACGGTCAACCATCCACACACAGTAGCGACACA
AATGGAGGGATTTGCAAAGGTTTGCCGTGCCCATCTTACACTCTCCTAAAGAAGTTCACC
GATGATCTGGAAGAACGCCAGTATGAGTCCGTCCACCTTCCCGCCTACACAGCGACTCAA
TGTCTGTCTCACAACCAGGCGAGAAGTCAGGGATACTTCCATCTGCGCATGTACTCCATG
AAAAACCGCATTTCTACAGGTGTACCAGTCATCACCGAAGCCAAACACATCGATGACGTC
GACACTAGATGTGCTTGGATTTACACAACTATCTTTTACATCAATGCTACAACACTTCCG
TCTCCTAATAAGTCTGACATCACCATGAAGCAGTTGGAATCGCCCCATTTCTACGTTTAT
TCATTTGGAGGTTACAACATCAAACCCGAAGACAACTTCTTGGCTTTGAGAATCAGGCTG
AACACGAGAAAACTTTGCTATGATGCTTCAACTTACTATATCGCTGACTACCAGTCTCCA
GGAACTCAAGTTAATAGAAGAAATGAAATCTGGGTGCCAGTCCGACCCTGCCAAACAAGT
GGGGGAGCACAATATGAAACGCACACGCAAAAGCCAGTAGTTGATGACCAGACTGTGCAA
TAATAAACTATGTAAAAGCCTTCATTAAAAGTTGAAACTACTACTTTTTGTAATTTGCTA
GTCATATTGGCTTTGTAATACGATTCATTGTCAAACATCGGATTGTTTTTTTTTAACTAT
GCGCGCTGTATGCGAGACAGTCTTAGCCTAGCAAGATTGCTGAAATGAAGACGGAATTGC
TTGTTTTTGTATTTTTACGAATTCACAACTTAGCATAATTATTTTATTAGTTAAAAACTA
TCTCTTCGAAGTTGCGTTTCGGTGTCAATATTGTAGTGACAAACTGCGCAACCCAATGCA
ATTGACTCATGAGAAAACCAGTAATCTTGTTGTAAATGTTGGTTATTCAAAAATAAAAAG
TGTTATGATTACGTAACGTTGCATTCTATAACTAAGCCAAATGCTTGTAAATAGTGCAGT
ACCACCAGAATAAAATTGGGAGGAGGGAGGCGTCCATAAATTACCTAACGCATATTTTGG
GAATTTTGACCCACCTCCCACCCCCTCGTAACGCTTGAGTGATCCCCCCCCTTCCCCCCG
GGGACGTAACACTTCGACAAATTTTACGGCTAGAAGTTGTTCTTTATTAATTTGCCACAA
TATTTTTTGTTACGTAACAACGTCGCAAACCCCCTCCCTCCCCCTGTAACACTTCGCGGT
AAAATTATT
>TRINITY_DN1091_c0_g1_i1
GGATTCCGAAATACATATAGTTGTCTGCACTAATTAGTTTAGTTAAAAAGCACATAAAAC
AATTACCAAAGGATTTTTAATGTTTCGATGATGTCAGTACATTTAAAGTATTTGAGTTTG
AATGTTTTTGTTCATTTAATATGTCGAGAACACCACCAAGTCGACCGATGATGACCCCGG
ACCGACTTTTCCTTGACTGATTTTCTGGTTTACTACCGTCTGCCCATGGATTCCGAAATA
CATATAGTTGTCTGCACTAATTAGTTTTGTTAAAAAGCACATAAAATTATTACCAAAGGA
ATTTTAATGTGTCGATGATGTCAGTACATTTAAAGTATTTGAGTTTGAATGTTTTTGTTC
ATTTACTATGTCGAGAATACCATCAACTCGACCGATGATGACCCCGGACCGAATTCTCCC
TGACTGATTTTCTGGTTTACTACCGTCTGCCCATGGATTCCGAAATACATATAGTTGTCT
GCACTAATTAGTTTTGTTAAAAAGCACATAAAATTATTACCAAAGGAATTTTAATGTGTC
GATGATGTCAGTACATTTAAAGTATTTGAGTTTGAATGTTTTTGTTCATTTAATATGTCG
AGAATACCATCAACTCGACCGAATGATGACCCCGGACCGAATTCTCCCTGACTGATTTTC
TGGTTTACTACCGTCTGCCCATGGATTCCGAAATACATATAGTTGTCTGCACTAATTAGT
TTAGTTAAAAAGCACATAAAACAATTACCAAAGGATTTTTAATGTTTCGATGATGTCAGT
ACATTTAAA
>TRINITY_DN1091_c0_g1_i6
GGATTCCGAAATACATATAGTTGTCTGCACTAATTAGTTTAGTTAAAAAGCACATAAAAC
AATTACCAAAGGATTTTTAATGTTTCGATGATGTCAGTACATTTAAAGTATTTGAGTTTG
AATGTTTTTGTTCATTTAATATGTCGAGAACACCACCAAGTCGACCGATGATGACCCCGG
ACCGACTTTTCCTTGACTGATTTTCTGGTTTACTACCGTCTGCCCATGATTCCGAAATTC
ATGTAGTTGTCTGCACTAATTAAAAAGCTGATGCAAATTAATTTACCGTAACGAGTTTTA
ACGTTATAATTTATGTTCTTAGTGTTAATTCCAAAAAGGCAGTAGGCCTATTAATCACGC
ATGTCTTAACTTATTTCATAACGTCGAGGAATAGTCACAATTTGGCGGATAATGAATATT
CTCTAACTGGACGTATGGAATTTGACACATCTGAATTTGCAAAATGTTACATATATTGTC
CATTTCTTTTTCTCATATATTAGCTCTACTTAATACGTAAAATTGTAAAAATTAAAAGAA
TCGAATTTAAACTGCGTTTTGGAATTCAGTCCCCCAAAGATACACGCCCAAAAAAGATTG
ACCAACCTCGTGGACTGAATATACTTTTCAAATGACATCATCTTTCTACACCAATAGGCA
ACTACTTTTAATCTTTGAAGACGGCTTTAGGAATTAATGTGTAAGGAACTATTTCAACAG
AAGTAATGTAATGTCTGCATTATCAATGCATTGTGTGGTTTCCTTTGTCAAAATATAAAG
CTTTTAATGTGAGTAATTCTCTTTTGTATTCCGTATTTATAATAAAGAATGAAAAACCCT
GCTCACGATAAGTATCTTCATTTTTAATACACTACAAGACGGTATTCCATTTGAATTCTA
AAGAGTTAC
>TRINITY_DN1079_c0_g1_i3
TGCTATCTTAAAAGAAGCACCATGTCTTCTTTGCTCGTAGTAGTTTCCCTTGTAGCGGCT
TTCTTTAACGCAGGCTTTGCTTTTCACGCAAAGGGTTTAGATTTCGTTCTGCACAGCGAC
CTCCAACATGCTGCTAGGGCCTTGTACGTCCCTCCAAAGGGTAATCCGGTCGTCACTATG
GGTGACAAGCAAATGTCGGTTTGCATGTACACCTTTCTCGACAAACCAGACAGAGGTTAT
TACACTCTATTTGGGTATGCCACTCCATCTGATGATACCAATCTAGCAATTGAGATTCGG
AACAAACAGAAAATTATGGCTACGTTTGTTGCAAGTGGGATCGCGGAATTCAAGGCATAT
CCAGAATTTGGAAAATGGATTCATATCTGCACCACGTGGACCAATGTTGGCGGAGTGGCA
AAGCTTTACTTCGATGGAAAGCTAGTGGCGCAAGCAAATAACCTACAGAACGGCAGGACT
ATAAACACAAAAGGCGGCTTATTACATTTGGGTCAAGACCAACTCCGAGGAGGAGCATTC
CATCCAAATGACGGAATAAGTGGAAAAATCACACAATTCAATTCATGGGATCGCGCTCTG
TCAGAAAATGAAATTCGTCGAGTTCAAAACTGTGAAATAGAAGGCAACGTCATTGCTTGG
TCTGATGCCTCGTGGGTCATGGGAGGTGAAGCTGATCTTGCCAAATCGACAGCTCCGTGT
GGAAACGTTGGAAATGTGCTGTGATACCAAGAGCCATCATATATCGTCAAGACAATTAAG
TGTCGGAAGAATCTGCTCGGAAACGTCGTTAACTGAGACAAAGATTGAGAAGTGAACCCC
TCCCAAAAGGATGAATACGATCCCTTATCTTCACTTACTACATGAAGCATCGCAACGATG
ATGTGTTGCGATTTGTAATGCTATTGTAGTAGCTAGCCTAGTTAATAAATCTGAATATCA
CGTGCATACA
>TRINITY_DN1079_c0_g1_i7
TGCTATCTTAAAAGAAGCACCATGTCTTCTTTGCTCGTAGTAGTTTCCCTTGTAGCGGCT
TTCTTTAACGCAGGCTTTGCTTTTCACGCAAAGGGTTTAGATTTCGTTCTGCACAGCGAC
CTCCAACATGCTGCTAGGGCCTTGTACGTCCCTCCAAAGGGTAATCCGGTCGTCACTATG
GGTGACAAGCAAATGTCGGTTTGCATGTACACCTTTCTCGACAAACCAGACAGAGGTTAT
TACACTCTATTTGGGTATGCCACTCCATCTGATGATACCAATCTAGCAATTGAGATTCGG
AACAAACAGAAAATTATGGCTACGTTTGTTGCAAGTGGGATCGCGGAATTCAAGGCATAT
CCAGAATTTGGAAAATGGATTCATATCTGCACCACGTGGACCAATGTTGGCGGAGTGGCA
AAGCTTTACTTCGATGGAAAGCTAGTGGCGCAAGCAAATAACCTACAGAACGGCAGGTAT
GTAAACACAAAAGGCGGCTTATTATATTTGGGTCAAGACCAACTCGCAGGAGGAAAATTC
CATCCAGATGACGGAATACATGGCAAAATCACACAGTTTAATTCCTGGGACCGCGCTCTG
TCAGAAACTGAAGTTCGTCAAGTTCAAAACTGTGAACTAGAAGGCAACACGATTGCTTGG
TCGAATGCCTCGTGGGTCATGGGAGGCGATGCTGATCTGGAAAAATCGACAGCTCCGTGT
GGAAACGTTGCAAGTATTCTGATACCAAGAGTCATCATATATCGTTAAGACATTCAAGTG
TCGGAAGCATCTGCTAGGAAACGTCGTTGATTGGGACAAAGATTTGAAAAGTGAGCCCCT
CTCAAAGAGATGAATACGATCCTTTATCTTCACTTACTAAATGAAGCACCGCAATGATGA
TGTTTTGCGATTTGTAATGCTATTGTAGTAGCTATTTAATAAATCTAATAACACGTGCAT
AACTTAAAAAAAAAAAAAAA
>TRINITY_DN19194_c0_g1_i6
GTTGAATGTGCAACAGTTGATTGTGCTGTACCTCTCCATTTACTGCCTCACGGGACAATT
TGGTTTTATGGAACTCAACTTAACCAGTCGATACTCATGCTTATGAAGCACAACTCTGAA
ATTAAATTACAGTGCATCGACGAGGGCTACGTGATGTACGCTGATGGCAGACAACAACCA
AAAGGGTATCTTCAATCCAAAACATGTCAGAATGGGAAACTTGTAGGTCCAGATGTTGAA
TGTGCAACAGTACGCTGCAGTTGCAATGATCCCGCCATTGTAGCAAAACTGAGGAGTGAA
GGTCTAAGATTTACTGGGTGTGAGGACTTCGTGGAACACGACGACTTTGTGAACCTGGTT
TGCATCAGCTCTCAAGATGGCCGCCCAAGTGGGCAACAAGACGTCCATTGTCACCAGGGA
GAATGGGAACCAATAACAGCAACGTGCCAGGAACCTGGTCATCGGAGTTGCAAAATTCCC
AGTATCACCAACGCCATTTTCTATTTGGGATCTAATCAATTACTTGCTAATCAACCCGTT
CGTCACGACGATGCCATTGAAGTCAGTTGCGAAACTGGCTATTTGCCTGTGCAGAACCTA
ATGGTCTCAGATGGAGGAAATTTTATTATCTCATGTCAAGATGGTAACTGGTTGGATGAT
GAAATCACATGCATTCCAGTACAATGTGACTGTGACGAGCTATTTGCACCTATAGCTTTG
ATGAAAATATATGTGAAACCCGGTGCATGCAATGAATTGGTGAATCACGGAGAACAAGTG
AGTCTGGAGTGTGCCTTTCCAAATATGGTTTTATCTAAGCCTGGATTTGTGAAGTGTGAT
TCAGGACATTGGAGGTATCCTAATGATGAAGAATTGCGCTGCGCAGCAGCTTTGAAAGAA
TGTTTTATCCCTTACTTAGAAAACGGAATTTTCCACGTTGACGGAATAAAGGTTGAAGAG
TGGAGACACGTTGTACACGGAAAAGTCAATGAAATATCATGCACCGATGGATATTCGGTT
TATCACAGGTCATCTATTTTTGAAGGAAAATTGGAGAACACCTGCAATGATGGAGAATGG
TCGCATGACTCGATCTCATGTGTTCCTTCACCATGCTTATGCGAACAAATATTTTCAGCA
GATTTATCGAGACGACATCTTAAAGAAGGTCCATGCAACGACTTTGTAATGCACGGTCAC
CGACTGGGCGTAGAGTGTCGACTCCCAGATGAAGTTTTACAAAAGGACGGCTTCATTGAA
TGCAAATTTGGCAACTGGAGTTACCCTGTGGATGAAGACATACGATGTGTAACAAGAATT
GCCAACCGTAGGTGTGACCTTCCGGACATAAAAAAAGCAATTTTTTTTGCTAAGGATATT
GCTAACCGCTCCATTGCTCACGAGCAAGAGATGGAGGTTAGATGCGAAGTTGGCTATGCT
CCCTCCATCATGTCTAAGATACTAGAAAGGGTTATAACTTCGTGCGATAATGGTCAGTGG
TCACAAGAAAAAATATCCTGTGTTCCAGCTCCGTGCAATTGTCAGTCCACCCCCTCTCGG
TTGTTAGCACAACGATATCTGAAGGTAGGATCACCATGCAATGGACTAATGGATCATGGC
CATGAGGTTGCAGTGAGTTGCAGTCACCCAGCAACCATATTGAAGAAAGAAGGAGTGATA
ACGTGTCATTACGGGAAGTGGCAATATCCGCAGGACGATGATGTCCGCTGTGTTCCCAAA
CCTTGTCTTATTCGACCCAGTCAATTCTACAATGCGGATGTTTTTATTGGTGACGAAGTG
GAGAAGATACAAACACCAGTAAATCTCACCCATGGCAAAAAACTGCGTCTAGTATGTAGC
AATCCTGGTTACGAAATTTATAAAGATGGTGCTCCATGGCAGGAGGATGAAGGTTCAGTC
GAGCCTCCAGAAATAATTTGCTTGAGTGGTGTCTTAATTGGGCGAAGAACTGAATGTCGA
CCAGCTCGTTGTTCTTGTCATGGTCTCGTTGAGGAACTTTCCGGCCGTCATCTCGATCAA
GACACCTGCGAACAAAGAATTAGAAGTGGGGAAGCAGTTAATCTGGAATGTGAGAATGGA
TATAGTAATGCCAAGGCCCCTTTCACTGCTGAATGTACTTTTGGCAAATGGCAAATACCT
CCAGACGCTAGATGTGGGAAAACTCCGGTAGTTCCCAAAACCTGCACTCTTCGTCCCTTC
GACTTTCCTAATACAAATTTATACAAAGATGGAATTTTGGTAAACCGTGACCAGGTAATA
GTTATGCGCCATGCCACTACATTTGGAGTTACATGTAGAAATACGTCATTCGAAATGTTT
CTTGATGATGACCCGTTCGGAGAGCCAGACGAGGAATATAGTTATGCCGAAATAAAATGT
CTCAATGGAGTTATAAAAGGTCAAAACACAGAATGCCGACCAGCTCGTTGTACTTGCCTA
AAACTGCAAAGAGAAATTTCAAGTCGGCAGCTGGAGACGTTTCATTGTTCAGACGCCTAC
GTAGAAAGTGGAGTCTCTGCTCAAATTAAATGCAAGGAGCCTTACCGTTCAAGCACACTA
GCAATTGTTCGTGCTGTGTGCCACTTAGGAAAATGGATCGTGCCTCGAGTAACGTGCGAA
AGGCCTCGTATAACAACGACAGCACCCCCAGAGACAATACCAACTCCTCCATCACGCTCC
TCTTTGTGCTCTTATGAGCATACATCGTACGTGGTCGGATGCATCAACGAAATGAAGATA
AATGATCTGAGAGCAGACTACTCTGACGGTGACCGACTTACATTCCGTTGTGAAGATATC
TCTCACTTCAAGTTTGAAGGCAGTAACAACAGGACGTGTAACAACGGGAGATGGACAAAC
AGGGAACCTAAATGCACCGAACTCAAGATCAGAGGCCGTTCGTCTGCTCCAGTAATTACA
TACGATGTCAAAGGTTGCGTTCCACACGTCTCATGTGATGGTACATTGCACGTGACAGAA
GGTGCATCGATCATTCTTTATTGCCAATGGTTTAAGGATTATGGCCAGCCAATGTGGACA
GTGCAGAACCCTCACGTTTTTGGTAATCATCCTGCTTGGAATAATTATGAAGATAGTTAT
TTCTTAAAACTTACTCAGCTGAAAGAGAGACATTCCGGATGGTATTCGTGTTCTAATCCA
TACGGAAAATCCCATAAAATAGTACTGAAAGTCAAACCACTAACTGATGGTGGAGGGGCT
GGAGAAAGTGCCAGCTGCAGTTGCAACGATCCCATCATTATGGGAAAACTGAGGAGCGAA
GGTCTAAAACTTACCAGGTGTGAGGATTTCGTGAGACATAACGACTTGGTGGGTCTGAGT
TGCATCAGACCTGAAGATGGCCGTCCAAATGGGCAACAAGACGTTCAATGTCACCAGGGA
AAATGGGAACTGATAAGAGCGACATGCCGTGGACCTCCCACTCCTGCTGTCGTGCACCCA
GTTATGCCAGCAGCATTTACAAAGCCAATCCTGACAACAAGACGTCCAGTAGTTGTTCAC
GATATCGCTTGTCGGTTCCCTGTTGTGGATGGAAATGTAGTGTCCTATTTCAGTGGGGAC
CGAAGTAAAGCATTTCAAGAAGAATTTGCGGTGGGAGATGCATTTATGTATCGCTGCAGA
GAAATTACAAATTTCAAATTTTCTGGAAGTGCAAAGCTCGTATGCACGGAGGATGGTTGG
ACCGGAAAAGTCCCAACGTGCAAAATGCTGCAGCATCGTAGTCGTCAGTCGGCACCTGTG
ATTGAATACGAAGTTGAAAACGGCGAAAGTTCCATTCATCACGACGGCACTCTATTAATC
ACTAAAGGAGCGACAATCACATTACATTGCTTATGGTTTAAATCAGCTGGCAATCCAAAA
TGGAGCACTGACAATCCCGATGCAGTTAACAGCCCGCCAGGTTGGAATCAAAATGGCGAC
AGTTTAGATCTGATGCTACTTAATGTGAAGGAGCGTCACTCTGGAAGTTACACATGCGCT
AATCCATACAAGAAGTCACACACAATTCGCATAACAGTAATAAATTCAATGTAACAGCCA
ATATAAATTACGAAAGTTGTGTTGTGTGGTGTAAAAAGAATAAATATTCAATACAAAAAA
AAA
>TRINITY_DN2238_c0_g1_i1
GCAGACTTAGAAGGAAATCTCTGTCGTGAAGGTCATGAGCGTTAACATAGGCAAGATGCT
GATGGGTGACGAGGAACACACAGCCAGTTCGAACCATTGTTCAGCATCATGGAAAACACT
TCAGCGAAGAATGTATTGCCTTTTCGCCGTTGCTGTGATGATTACCTTGGGACTTGTAGT
TGCAGTCATTGTTCTAGCCACATCCATGAACTCTCGGTTGGGCAGTACCGACGGTTCTAC
CAGAAAGGGTCAGAAAGATGGTCCATGTCCCGTGGATTTCGTGCAGATTGATGGAACCTG
TTACTACTTCAGCACCTACGGTGTAAACCAATGGACCAGGGCGTGGAATGAATGTCAAGC
AATGGATCCTGATGCTTTTCTGGCTGCCATAGAAACGGAAAGGGAATGGAATGCTATTAA
AAATTATATCACACGTAACAACTTGCTCAAAGACTGGTGGATTGGAGGTTCTGATGAGAA
GATGGAAAAGCATTGGGTATGGATAGGAACAAATCAAGCATTTACCTTCGCTAAATGGTG
CAATATTTTTGGCAATGACAACAAAGATGGTGTGCAACATCACGCCGAAATCAGAAAGGA
ATTATGGGATGATGAATTATGCTGGGATGATGTGTCAGAGAAAACCAAACATCACAATAG
TTTCATATGTGAAATGTAACTTTTTTATTCTGTGGTCATTATGAATGCAAAGATACAATA
TTTAAAATTAATTACTTTATAATTATTATGTTGTCTAAGTCCAAAACAGAAAACTAGGAA
TTAATAAATGACGAGTTAAATGATCTTCTATCACTTCGTTACTACGATGTGATAGCGGAC
TGCGTAGAACTGACGAAGTAGATGAACTGACGAAGGAGATAATTCAAAACAATTACGGAA
TTACTTAAAGATAAACTTAAAAATAGACGTAGCTAAAATAAAGCATTTACTAGACACACA
CCAAGCTTTTGACTACCACGCAGATATCCGCAGGCACTCCACAGGAATCCATTGGCCACG
CAGTCACCACAGCTTCTCCACTAGCATCTAGGCCTACAGGACATGCAGTTCCCTACAGAC
GTTCCAACAGCATTCATCCACCGAGTCCACAGACATCCACAGGCCATGCAGCATTCAAGA
CCATATACCCACCCACAGACATCCAAAGTCACGCAGCCATGCACAGTCATTGTCTCCTCC
TTGACAGTACCTATGTATGGCTGACAGGCAGCCAAAAGTTTTCTGTATGTTTCTTTGGTT
TTACTTTTATGTAGGCTGTTTTTTAAGTTTGTTTAACATGTACACAGAGGAAGTAAAATA
ATTATTTAAATATAAAAAAAAA
>TRINITY_DN2264_c0_g1_i5
GAAAGGCACCTGAAAGAACATGGCGAGTCTCCCACTTCATACCCCGCCACTAATCCTTTC
CTGTCATCACCGACCACACAAGAGCCGACCATCGATATATTCGAAGCTCTTCCAACCAGC
TTACCCCAGACGTCATCTAAAGCTAGTGACGACTTGCTCAATTTGAGCAACACGAGTAAT
CCATTTGCCGACAGCATAATGAATTCATCACAGCCGACTGCGGCGTCACAATTTCAGAAC
GACTTTTGGGGAAACCAAAACGGCTTTTCTAGTACATCTGGCGGTACCACTTCAGTCAGT
ACCAACTTATTTGCTTCTGAAAATTCTTTTGCTGCTGTATTTGGTGAAAGCAGTACAATT
AATGCCTCTACAGCTGGATCTACGCTGACACCAACACCTGCTCCAGGCTTTGACATGTTA
GGAGATGTACTTCAGCCAGCTAACACTGGCTCTCAAGGCCCAAATCAAACGGGTCAGAGT
AAATCTGCTGCACCAGGTGCCAGGGTAATCACTGGAGATTTGGACTCCAGTCTGTCTCTC
TTAGCCCAGAATTTGGACATCAACCGAGGGGGTGCCAGTTCCATGCAAAAAGGAGGCCAT
GTGTGGAATTCGCCTAAAAACACTGCCAAAACGGGAGGGGCGAACTGGACGCCACATATA
GCCTCCTCTACTGCAGCGGGGTGGAACTCGCCTCAGCATGGGTTCAAACCTATGGGAGCC
ATGACTGGAGCCAATCCTAGTGCAGGCAAGCCAGCCGATTGGTCTGGTGGGATGATGGGA
GCCGCATTCCCATCAACTGGGGCAGCAATGGGGCAACAACCACAACCACAACCTTTTATG
GCTGGTGCTAGGCCTGTAGCCCCTGTAATGGGTATGGGCATGGGAATGCCTGGGGCGATG
GGTATGCCCAGTATGGTGCCTGCAGCAGGAGTGCCACAACCCATGTTTAATGCCATGCAG
CAAAGACCACCTGCAGCCTTTGGGGCACCCATGGGGGCACAGCCGTCACAACAGCCGCCA
ACGCTCGATCCATTTGGAGCCCTCTGAAACTGAATAGAAGGCTTGCACAGTAAAGGAGAT
AGGATGGTGCCACTACAGCAGCACAGATCTGCCAAGACCAAACCAGTAGGCTAATTTATG
TTGCGGCGTTGATTCTGAAAAGTAATGTGCTCTTAATTTCCATGCTACATCAATAAGAAA
GTGTAGATGAAGCCGAGATGTGTGGCCGCCAAATTGGCTTAGTGTGCTGTTTGTGGTCCT
GTGTACGGAGAGCTACGGTTTGGGGAGAAGATAAACCGCATGATGAACGTTTCTCCTGCA
CTGTGCACATAAAGGTTATACATAATAATAATTTCATGCAATTGGTGTGTCGTGTCAGAT
TACGTCGTACAAATCTCTTTACCAAGCTAGCAGTTGATTTGTATGGTAGACCAACATGTT
TTTTTGTCTGCAGCCTGCATTCATTGTTGTACAATCTTAATTTCACTGTACATTCCATAT
CGAATCAGTTTCATTGAGCAGAAGAGATGGTTTGTCAGGAAAAGATGTTAAAACAGAGCT
GGGAGGGTCAGTTTAAATGTCACACTTGTCGTTAAATTTCTTTTCTTAATTGCATATCAT
TATCAAGTAATGGTCTTTACAGCTTTTTTAAACTATTTGTTCAGTCATTGCATTTCAGTA
ATGTATCATGCATCTTCAACCAACGTTTCCAAGCTGTTCTATATAACAAAGAGTTCCATA
GTCCCATAGTAAATCGGTAGACAGTATTACTAGTGAATGAGCAGGTTTAATGTAATTAAA
ATGACTCATTTTGATGTCTAACTTTTCTCGCATCTGAATGAGGCGTGCGGCTGAGTGTCG
ATGATTGTGTGCTAAAATATATATTTTTGTGTGAAGTGAAAAGCCAAAAACATTATTTAT
GTTTAAATAACCATGTGTTAATAAATGGTAAAAGGAAGTTTGTTCTTTACTTCATGTCTT
GTGGGCAGGAAATGTGGTATCATAAGAAATTACTGTCGCCATACTTTTCCCTCCTTCCTT
TACTTTTCAAACAATAGTTGCCTTAAATTGCTGTAGTTATGGATGTGTAACTACCAAACA
TAGCCCGTGATGAGAATTTATGTACATAAATGCGATGTTGGCTTGCAGGACTAACGTCTC
TCGTAGATGGTAATTTGTCTTACCATTGACAAGGCCAAACCAAAACCAGATGGTCTTGCT
GAAACAGAGTTATATTTTCGAAAAATTTGCTTCCTGTGTGTAGCCAGAATGGTGTTGGTT
TGGTCTTGGTTATTGAGGGTGAAAAACTTTACCTGCAGCTCGTAGCTGTTGCGCAAACAA
GTGGTCATAGGTATACCAACTGACTTTTTTGCTTATGGAAATCCAATACAAGTCATCTGA
ACATTTTAATTACATGGAAATTAGTGGATTTTTTCCCCTTTCGTTCGTTCGTTTTTTTGT
ACAAATGACTTAACAGGTTGCACTTGTTGAAACGGACATTGGTGAAAACGTGACGTTAGT
GCAATTTGCGATTGGTTTGGCTTGCAGTTCAGACTACCATGTAGCAATAACCTGGGTAGT
ACCATGAAAGTGCATGCAATAAGTTTGTGCTGAAGCACCAAAGTGGAAGTGATGTACAGT
GAGAAACTAGTCTTGAATTATTGTTAATCCATTTTGTTTTGTAATTTATGTTACATCAAT
GTAATGGTTCTAATTAATCCAACTTTTTCCCGCCACCAGGTATATACAGTGCGATCATGT
TATAAAAAGGAAACTATCCCTTTTGATTTACAAACTTCCCATATACTGATACATCAACTG
GGTTTCTAATAGGTATGGCAACTTAGAAGTGAATCTGGCCTGTATAAATGTGTAATAATG
TTATGAATAATTATGTATATCTTGTAAGTCACAATGTTGAATGGATACTGCTAGATTCCC
ACATGCATTAGCTGATTGGAATATTTAATAGTATTCTGCGAAGCACAGAAGCACATGCTC
GAAGTGTATTATAATAATTGGTGTATTGTCAAGTGCTGTGTGCGTTCGCAGTTGGGGGTG
TTGAATACGCCTTGGGAAAGATTTGGAAATCTTGCACCTCTTAGAAGCAAATGATTCAAA
TTTAGTAGATTCAGGCCTAATCAAGTATGAACGTGGTATTTAAAGTCTGTTGCTTGCGTG
CCTCTGTGGGGTGTTGACTTAGCACTAAATTGATGACCAAATCATTTGCTAGGAGTTGCT
GTGGCCAGGATCGCAGTGAGATATTGAGAATATGTAGTATGTGTATATACGCTTCCTGCG
GTGATGGTGTGTAGCACTTGCCAAATGTATAAATTATTGTGTACTAGTAAATAAATATAC
AGTGTTAAAATAAAAAAAAAAAAA
>TRINITY_DN12430_c0_g1_i5
AATAGATCGTGCAACAATAAAAAAGCAGGTACGTTATTTCCAGAAAGAGAAGTTAAAAAA
AAAAAAGCAAGCAAACATACTCTGTTTGTAAACATTTACCCACCTTTTGGTTATATTCGT
GTAAAAACAAAAGATGATGATTTTTTTATTCTAACGTTTGTTTTACTACGAGAAAAATGG
TATTCTCTATTTCACATGTTTGATATCACATGAAAAAACGAAATATGAATCTTAGCATAG
CATTGATTTTTTTTGTACATTTGTTTGTCTTTGTCATGTTTTGTGTTTGTTTGTTTGTTT
GTTTGTTTTCCTGCAAATTCTTCAGTTTGTTTGAAGCGCACTCCACTCTTCAACTCAGGA
ACTCCTTTAGGCCGTTTAGATTTTTATTCGTGAATTTTTGTCCGTGGCTGCGTGGCCACC
ACTTCAGCATCAAATCACCATTCTGCTGTTCTCCTTCCCAATTTACGGGTAAACCTAAAA
AAAAAATGAAGAAAAATGTGGTTTTAACTTGCATAAACACTCGGTCACTCACCATTCAGC
AATCAGCATACTATTCATAACGTAACAACAAGCTTTAATTTGTAGAGCTTCTGACTTCAA
CCTTAAGCTCGCTTAGTTGCAAAGCTATATCTGTTCATTAGTGTTTTGTGTTTGGAAGTT
ACACCTTGGCTAGCAATCTTTCCAAGTTTAAAAAAATAAATAAAAAGTGTTTATTGGAAG
ACCACGCTTTTAAAGCATGATCTTGAATTACATACAAATGTGTTAATCAGTTTTAATAAC
TGCACTCATGCTCAACTTGTAGCAATAACGAGTTTGTAGTATAACTTTTAGGTATAGTTT
TACAGTTGTCTTAAGTCTTGAGGAGCAGTTGAAATTCACAAAAGTAGACATTCCCAATAA
AATTCGTTAAGTGTATTAGTCATAACATCACTGGCCAAAGGGTAGCTATCAAAGTATTAA
GCTTAAAAGTATAGAAAATCACCGTCAAGTTTAAGTGGCTTGTTTAACAGACACTAAAAA
ATGAAACCTTGAGTACGTAATCATAGGATAATGAATTTAATTGCAATACCTTATGTATAT
ATAGATTAGTTTGTTTTCTCCCCTCACACACTTGACACAATACGGGTTTTGACCAAATAG
TTAAACTAGAACCCACCATTAAAATGAAACTAACTGCCAGTTTCCTAAAACACAGTGTTG
GCTTTCCATCCAGGTGTGCGAGGTTACCTGCAGCGCTGGGCTTAGCTCTCCACGTTGTCT
TAGCTCCCCACATTTTGTGGATGCGCCCGATCGTGGCACCCTACGGCTTCCCTGCCTTAG
GACACCTTTCATCTTTGGCTAGAGCCGACCGTAAATTGTGACCTCGTACCGAGGCCGCTC
GTTTAGGGGGAGCCAGTGTGACGTCAGATACGACGAGGAGGCTTAGACGGACCAAATCCT
GGCAACAGAATCCGGCTAGCTGAAATGAAAGTAGTGTAGGCGTCGAGAGAGTGGAGAGTA
GACTTCAAAACGAGGCTGGGGCATGAGGATTTGGGTGGGGATTTGGGGGAGATCAAGAAG
TCTGACGTAGGATAAAACAAAAACTAATCGACATCGTAAAGCTGGTGGCTGGCACTGGAA
CGTCATAGTTGTGAAAAAGGGAAAAAAAAAAAAAAGAATAATGCAGCCTACTTTTATTTC
TGTCACCTCATCCTTACTAAACACTGACTGCCTCTTACGTATTATTATTCTTCACCTGTG
CTGTGGCTGCACCCCCCACATGGTCACTTTGTATTATTCCACCATTGCCCCCTTCAAGCT
TAAACCAGGTCTCACTGTGATAAATGAACAATAAACGACTCAGTCGAATGATGAATATAA
ACAAGCTAAAATTGCAGTTCCTTTGTTGTCACATAAAATTAAAGTTGTAATAGAACTTTT
CATTTAACTTTGCTTTGCGTTTATTAATGATCACACAACCAACAACCAATTATGATTCAA
GTAGTTTTATATCAGTTGGGCCATGATTGCAAAGCAGTTTTAATACCTAAATTTTAATTA
ACAAACTCGGGTCTACGACCTTAACACTGTAGCTGGCGTGTATGTGTGTGTTTAAGCATG
GCTTAGTACGCGCTTTTTATTTCCTATTTTTTTTTCTTTTCGTTTAATACTTGAAATATG
GTGGGATTACTTGATAGTTTTATACCTATAGTTAAATCACTGAAAAGTTTATATTGCAGT
TCACCACAGCTATTAATTCCTTTGAAACCTTGTGTAAATGTCGGACTTTTAATGGTTCTT
AGGAACAGCAAGAAGGCTTTGCGTTGTGAATTTTAATTTGAAGTATGCTTCTGTGCACAT
ATCAAATTTTTAATACGGAATTACCAACTTTGTCTCGTTTGTCTTTACCGGAAGCATTAA
ATTTCGTGTTTGGTTTTCAAGCTAGGTTATGCTTTGCAAACAATTTTTTTAACCTTGCAT
GGATACCATCCATAGAAGTATATCGTTCAGTGGTTTGATTTAAAATTATCCACCTAATGG
CTGTCGTCAGGACTTGAAAGAATTATCCACCTTTCTGAAATGTTAATTTTTGTCTTAACG
ACGTTAACGTTGAAATTGGTCCTAATATTTCTGTGGAATAAATGACTAGGCCTATCATTA
ATTTGTAAACTTAACAATTGTTGCTTTTACCACAATTGTTACTTTTGGATTCGGCTTATA
TAATTCATAAATTCTTTCCCTTCAAACGGTACGAAAACAAAACGGCATTTTCCGGTATAG
TATAAAATTAGTGTTTGCTAAATTAGTGCAATTACTATTGATCAACAACTGTGA
