# Supplementary material for: The venom and telopodal defence systems of the centipede Lithobius forficatus are functionally convergent serial homologues
Source: BMC Biol. 2024 Jun 13;22:135. doi: 10.1186/s12915-024-01925-x (PMC11170834; doi:10.1186/s12915-024-01925-x)
Supplement: Supplementary file 7 — Additional file 7. Compressed archive containing matrices of median-centered fpkm values for each differentially expressed sub-cluster, as well as fasta files with transcripts belonging to each sub-cluster. [file 12915_2024_1925_MOESM7_ESM.zip › subcluster_3_log2_medianCentered_fpkm.matrix]

Venom_Gland_rep1	Venom_Gland_rep2	Venom_Gland_rep3	Front_Legs_rep3	Front_Legs_rep1	Front_Legs_rep2	Ultimate_Legs_rep2	Ultimate_Legs_rep1	Ultimate_Legs_rep3
TRINITY_DN1565_c0_g1_i2	-2.93539810097626	-2.93539810097626	-2.93539810097626	-1.73627545896266	1.6056830222628	-2.93539810097626	2.06572856447802	5.81906187264921	3.98739440347769
TRINITY_DN4090_c0_g1_i2	-1.65941126565024	-1.65941126565024	-1.65941126565024	-1.65941126565024	-1.65941126565024	-1.65941126565024	3.63620156921536	2.78598438488825	3.5342816397978
TRINITY_DN223_c0_g1_i17	-1.21179177408728	-1.21179177408728	-1.21179177408728	-1.21179177408728	-1.21179177408728	-1.21179177408728	3.07494154901292	2.11761889713129	2.07819019837945
TRINITY_DN4974_c0_g1_i2	-1.1742597809957	-1.48924626646422	-1.48924626646422	-0.882330324639011	-1.48924626646422	-1.48924626646422	2.46056877431814	2.78992784202483	2.7630785551486
TRINITY_DN792_c0_g1_i10	-2.50871446342195	-1.80513452197625	-3.30684594410611	-1.61675707421825	-0.0584950839462595	-0.889966029130209	3.55663222539755	4.07605525383652	2.55322563756496
TRINITY_DN997_c0_g1_i8	-1.27331408627061	-1.27331408627061	-1.27331408627061	-1.27331408627061	-1.27331408627061	-1.27331408627061	0.86222078349058	2.50825545854536	4.26940827558771
TRINITY_DN224_c0_g1_i1	-2.42692030111896	-2.42692030111896	-2.42692030111896	0.602355881251675	0.317456106001869	-2.42692030111896	1.43245296892004	2.16434022350257	5.19107602479968
TRINITY_DN1521_c0_g2_i5	-1.37763395587793	-1.37763395587793	-1.37763395587793	-1.37763395587793	-1.37763395587793	-1.37763395587793	2.67086381661935	2.87816888072479	2.71677103792341
TRINITY_DN1678_c0_g1_i11	-2.23007690433517	-2.23007690433517	-2.23007690433517	-2.23007690433517	-2.23007690433517	-2.23007690433517	2.302551753182	5.04562859317958	6.03228107964945
TRINITY_DN8288_c0_g1_i6	-1.18933206138069	-1.18933206138069	-1.18933206138069	-1.18933206138069	-1.18933206138069	-1.18933206138069	2.67856440261197	2.29132082980415	2.166107135868
TRINITY_DN3178_c0_g1_i12	-2.04111166482709	-2.04111166482709	-2.04111166482709	-2.04111166482709	-2.04111166482709	0.423295220702519	2.58655353357202	3.5803248641345	3.61538470572641
TRINITY_DN14651_c0_g1_i2	-1.36141151210442	-1.36141151210442	-1.36141151210442	-1.36141151210442	-1.36141151210442	-1.36141151210442	3.34451111284709	2.16415627679692	2.65980168298254
TRINITY_DN8939_c0_g1_i19	-0.883695107813815	-1.60090540683341	-1.60090540683341	-1.60090540683341	-1.60090540683341	-1.60090540683341	1.5706216992054	3.62502500433764	3.69257543843782
TRINITY_DN1017_c0_g1_i2	-3.01513960923763	-1.95025675765277	-3.01513960923763	-3.01513960923763	-1.67258486376031	-3.01513960923763	4.0809219024601	6.47583758551326	5.12664057039024
TRINITY_DN969_c0_g1_i4	-1.83926300393845	-1.83926300393845	-1.83926300393845	-1.83926300393845	-1.83926300393845	-1.83926300393845	0.943774506014165	3.30999636156117	6.78180715605538
TRINITY_DN549_c0_g1_i2	-2.97244584011265	-2.97244584011265	-2.97244584011265	-2.97244584011265	-2.97244584011265	-2.97244584011265	6.93065270176268	4.5579683005896	6.34605403832363
TRINITY_DN846_c0_g1_i1	-3.0949555102816	-3.0949555102816	-3.0949555102816	-3.0949555102816	-1.87772479406093	-3.0949555102816	6.55597415675347	6.2127075248732	4.58382066384228
TRINITY_DN1031_c0_g1_i13	-2.66252413774966	-2.66252413774966	-2.66252413774966	-2.66252413774966	-2.66252413774966	-2.66252413774966	4.38270038517545	6.46325867737794	5.12918576394457
TRINITY_DN1678_c0_g1_i4	-1.60212676648205	-2.01680354690894	-2.01680354690894	-2.01680354690894	-2.01680354690894	-2.01680354690894	1.7369079467823	4.80924912738196	5.13998742686249
TRINITY_DN223_c0_g1_i11	-1.73487437876507	-1.73487437876507	-1.73487437876507	-1.73487437876507	-1.73487437876507	-1.73487437876507	4.19136230564826	3.56539580487121	2.65248816207093
TRINITY_DN349_c0_g1_i10	-1.55196236486977	-2.55869869636565	-1.99489710992593	-1.47348830684668	0.297029847030548	-1.5258771507194	0.287202292396222	5.46041492734572	3.06027656195495
TRINITY_DN1543_c0_g1_i1	-2.37916078336014	-2.37916078336014	-2.37916078336014	-2.37916078336014	-2.37916078336014	-2.37916078336014	3.62056868595665	4.9805975604669	5.67379845373732
TRINITY_DN4090_c0_g1_i13	-1.45183763064331	-1.45183763064331	-1.45183763064331	-1.45183763064331	-1.45183763064331	-1.45183763064331	2.99560932381914	2.81824273577663	2.89717372426412
TRINITY_DN683_c0_g1_i7	-2.24439032816682	-2.24439032816682	-2.24439032816682	-2.24439032816682	-2.24439032816682	-2.24439032816682	2.76907193163974	5.73262622219957	4.96464381516163
TRINITY_DN223_c0_g1_i14	-1.36041796228606	-1.36041796228606	-1.36041796228606	-1.36041796228606	-1.36041796228606	-1.36041796228606	2.76059743867531	2.22826669490597	3.17364364013506
TRINITY_DN223_c1_g2_i1	-1.4930089285429	-1.4930089285429	-1.4930089285429	-1.4930089285429	-1.4930089285429	-1.4930089285429	3.65058856906097	2.61191475515799	2.69555024703846
TRINITY_DN1521_c0_g1_i6	-2.69970452087239	-2.69970452087239	-2.69970452087239	-2.69970452087239	-2.69970452087239	-2.69970452087239	4.80848640968476	5.40694216542535	5.98279855012422
TRINITY_DN223_c1_g1_i5	-1.5182934444132	-1.5182934444132	-1.5182934444132	-1.5182934444132	-1.5182934444132	-1.5182934444132	3.58289437084653	3.07458213795122	2.45228415768147
TRINITY_DN969_c0_g1_i13	-1.54906610953741	-1.54906610953741	-1.54906610953741	-1.54906610953741	-1.54906610953741	-1.54906610953741	2.13967375847708	1.93687587387501	5.21784702487233
TRINITY_DN1521_c0_g2_i3	-3.33131106381201	-3.33131106381201	-3.33131106381201	-3.33131106381201	-3.33131106381201	-3.33131106381201	6.63434048680046	6.75097372290281	6.60255217316879
TRINITY_DN1362_c0_g1_i2	-2.13234237482835	-2.13234237482835	-2.13234237482835	-2.13234237482835	-2.13234237482835	-2.13234237482835	4.00509966912978	4.07605782902986	4.71289675081043
TRINITY_DN1521_c0_g1_i15	-2.60535904145169	-2.60535904145169	-1.07329148916266	-2.60535904145169	-2.60535904145169	-2.60535904145169	4.17261292196981	5.47097023197807	4.45650354247321
TRINITY_DN458_c0_g1_i2	-1.85797426111176	-1.50974184187249	-1.85797426111176	-1.85797426111176	0.829086427228132	-1.85797426111176	1.5414703034777	2.29502034438068	4.27606181123303
TRINITY_DN223_c0_g1_i19	-1.84447151364335	-1.84447151364335	-1.84447151364335	-1.84447151364335	-1.84447151364335	-1.84447151364335	5.5158488632838	3.28592401042128	2.26505620815501
TRINITY_DN1090_c0_g1_i1	-2.58389959189878	-2.58389959189878	-2.58389959189878	-2.58389959189878	-2.58389959189878	-2.58389959189878	6.54539888241024	4.66506211498328	4.29293655399919
TRINITY_DN683_c0_g1_i10	-2.46252818018291	-2.46252818018291	-2.46252818018291	-2.46252818018291	-2.46252818018291	-2.46252818018291	3.76473155768277	5.98939173906252	5.02104578435219
TRINITY_DN1093_c0_g1_i1	-2.1896122476294	-2.1896122476294	-2.1896122476294	-2.1896122476294	-2.1896122476294	-2.1896122476294	2.33489028981976	5.38351229424616	5.41927090171046
TRINITY_DN4001_c0_g1_i3	-1.60523631633533	-1.60523631633533	-1.60523631633533	-1.60523631633533	-1.60523631633533	-1.60523631633533	3.7643697536965	3.30227931171032	2.56476883260517
TRINITY_DN2012_c0_g1_i1	-2.05739542158801	-2.05739542158801	-2.05739542158801	-2.05739542158801	-2.05739542158801	-0.00011845651476472	2.2420690531222	4.04345611091833	4.00157040041429
TRINITY_DN13658_c0_g1_i2	-0.918471474713552	-1.12636432635489	-1.12636432635489	-1.12636432635489	-1.12636432635489	-1.12636432635489	2.50532203995711	2.25657954321411	1.78839152331676
TRINITY_DN969_c0_g1_i9	-1.9343558949014	-1.9343558949014	-1.9343558949014	-1.9343558949014	-1.9343558949014	-1.9343558949014	3.24778019049178	5.09154773340298	3.26680744551366
TRINITY_DN10315_c0_g2_i2	-1.48652264954741	-1.48652264954741	-1.48652264954741	-1.48652264954741	-1.48652264954741	-1.48652264954741	2.63730906001861	2.04741440545352	4.23441243181235
TRINITY_DN223_c0_g1_i18	-1.16043814156173	-1.16043814156173	-1.16043814156173	-1.16043814156173	-1.16043814156173	-1.16043814156173	2.86308336608309	2.29373775162407	1.80580773166321
TRINITY_DN223_c0_g1_i26	-1.53856513713568	-1.53856513713568	-1.53856513713568	-1.53856513713568	-1.53856513713568	-1.53856513713568	3.76871765392433	2.49776235468209	2.96491081420764
TRINITY_DN11797_c0_g1_i1	-2.07316961023197	-3.06448736713217	-3.06448736713217	-1.41648218732167	0.771234634842183	-3.06448736713217	1.48733622858909	6.62182580763243	3.80271722788644
TRINITY_DN1830_c0_g1_i3	-1.6054674479802	-1.6054674479802	-1.6054674479802	-1.6054674479802	-1.6054674479802	-1.6054674479802	2.99682313688094	2.85867800871099	3.77730354228925
TRINITY_DN223_c0_g1_i13	-1.40024166776235	-1.40024166776235	-1.40024166776235	-1.40024166776235	-1.40024166776235	-1.40024166776235	4.15814843096312	1.78625888988215	2.4570426857288
TRINITY_DN947_c0_g1_i4	-1.80937147401965	-1.80937147401965	-1.80937147401965	-1.80937147401965	-0.240366547201474	-1.10273041671025	1.12759618616842	3.35794630692694	4.09504036689497
TRINITY_DN5033_c0_g1_i2	-1.88219534012614	-1.88219534012614	-1.88219534012614	-1.88219534012614	-0.218623004708616	-0.568369043735741	3.07998347621524	3.0846503775266	2.15113955520707
TRINITY_DN15229_c0_g1_i2	-1.13539234568864	-2.8713476997009	-2.8713476997009	-2.8713476997009	-2.8713476997009	-2.8713476997009	5.53956998775431	4.61820326373619	5.33435759270266
TRINITY_DN947_c0_g1_i1	-1.89626484030991	-1.89626484030991	-1.89626484030991	-1.89626484030991	1.24582178930761	-1.21639069256329	1.17395272794786	2.30325046794843	4.07842506859905
TRINITY_DN1093_c0_g2_i4	-0.760834518011803	-2.41251769864391	-2.41251769864391	-2.41251769864391	-2.41251769864391	-2.41251769864391	3.83761014424803	5.58614042194931	3.39967244503402
TRINITY_DN1362_c0_g1_i3	-1.95049273782225	-1.95049273782225	-1.95049273782225	-1.95049273782225	-1.95049273782225	-1.95049273782225	3.79761958700608	3.5791096019872	4.3262272379402
TRINITY_DN1084_c0_g1_i1	-1.04880669580284	-1.54552468373801	-1.54552468373801	-1.54552468373801	-1.54552468373801	-1.54552468373801	3.8867332429362	2.14656769168956	2.74312917986716
TRINITY_DN2357_c0_g1_i1	-2.28911003298559	-2.28911003298559	-2.28911003298559	-2.28911003298559	-2.28911003298559	-2.28911003298559	2.94841544545292	5.27877000906714	5.50747474339351
TRINITY_DN669_c0_g1_i1	-1.90602036245905	-1.90602036245905	-1.90602036245905	-1.90602036245905	-1.90602036245905	-1.90602036245905	1.83101736465589	5.04127174843367	4.56383306166476
TRINITY_DN5387_c0_g1_i1	-1.29516573508399	-1.29516573508399	-1.29516573508399	-1.29516573508399	-1.29516573508399	-1.29516573508399	2.91374164263337	2.53112851041564	2.32612425745493
TRINITY_DN2532_c0_g1_i1	-1.83120639851119	-1.83120639851119	-1.83120639851119	-1.83120639851119	-1.83120639851119	-1.83120639851119	4.77744023617447	2.01839261264026	4.19140554225242
