# Supplementary material for: The venom and telopodal defence systems of the centipede Lithobius forficatus are functionally convergent serial homologues
Source: BMC Biol. 2024 Jun 13;22:135. doi: 10.1186/s12915-024-01925-x (PMC11170834; doi:10.1186/s12915-024-01925-x)
Supplement: Supplementary file 7 — Additional file 7. Compressed archive containing matrices of median-centered fpkm values for each differentially expressed sub-cluster, as well as fasta files with transcripts belonging to each sub-cluster. [file 12915_2024_1925_MOESM7_ESM.zip › subcluster_3.fa]

>TRINITY_DN4974_c0_g1_i2
AATTGTCCTCCTCTCTCCTCCCCTCCCCTCACCCCATCCCATTCATAACCAAACCCCATC
ACGATCACCCCCTCCCCCTAACCTCTAATCCAGCTCCTACCTTATCCTTAAACCCCCACA
CTATCTGTAGTCCGGTGTTGACGATGAGTGGATTGCAGTGTTGTCTGTACAATCACCGTA
CGGCCTATAATAAGAAAAATCTTGATAAATGAAGATTACAAAAAAATTATGCTGTATAAA
ATATTAATGATACTATTAATATTTACTATAACGGTAGTATAACACTGAGGTTCCTTGATT
TTTGCGTTTTTTGTGGTACGTATGTGTCAAATTTTTTTTGTTAATTAATTAATTATTGCT
GGTTACGCAAAGATAACCTTAGCTCTTAATAGCCTGTTGAATCCTAGTAACGTTGGTGAT
GACTGAAAAACCAGAAACAAAGTAATAAACAAAGATTCAAGAGCTATCTTCTTGAAAGCT
ACCTCACGTAATAATGGTATTGTAGGCTACTCAAAGACCCTGAGAGCTTTTTATTATTAT
AAGAATGATGATGATTTATTATTAATCTGATCTCTGCGGCCGTTGAGCGCTCTCAAGCTT
TGGTGTGTAAAACACGTTTTCGTGTGGTGTATACCTTTGCTATATCAGCGGTTTGCGTTT
GTCAGGTGGATGTACTTGTTGTATAGTCAGTCATTCTTCAGGTTCAAGGTATCTGGTTGA
TGCTATTAAATTTACAAAAAAATAATAATAATAAATAAGTAAGTAACGTGGTATAAGCTG
TACGAAATGCCGTACGTTCTTTGCAGAAAGTTGTCAAAATGGTAGGCCTCTTCTATTTAA
TACCATAATTCCTATAATTCTCCTTCGTGCTCACAGTTTATCAACAATGTACAAGTCATC
GTACTTGTTGGCATCAGTTTGTATTGTGAAAAGTAGACACTATCTTCAATTTAAAAAATA
TAATACTAAAAATTAAAATGTTAACGTCTCTGAGACAAGTCGCCAGGCATTGTATCCCCC
CCTTTTTTTATTTTATTATTATTATTATTGTTATTATTATTATTTGTTTTCTTTTTCTTT
TTTGTTTTCCCCTCACAAAACTTTTCCCAACAGTGAAAACTTTACGCTTTTGTTCCCAGC
TCTACACGTCCTCAAACTAGTAGGCCATAGAAGAACTTCATCTGAAACGACATAATGTAA
AGAACCATTTCACTAACCATTTGACGTGTAGTAGGCTATATATTTCATCACACGACAGTT
TAAAGGCTGTTTGTGTAAAAAAGTGGAACAGGTTTTTATTCTTAGGCCAAAAAATAAAAC
ATAAATAAATGAAATTAAACATTTTTTTGGCCCAGGACTTTTTGTGTGATCGTGTAAATT
ATCAGTGAAGACATTTAACCAAAAAATGTGTACATGTATCTCACGCTTGTGTTTTGAATT
AAATAATCATGTTCATTGTAAAAAAAAAAAAAA
>TRINITY_DN5033_c0_g1_i2
CCTGACTGGTCAGCGTAGCCCACGTAGTCGACCTAGCAGTTTCTGACTGTCTGGACCACG
TACCATCAACAATAAGACAATGGGTGTTACTCTATAAAATACAAGAACAACCACAAAGAC
ATTCTTACATCTATTCTCCTCTGAAGGAGAAGCAACGTCATCCCCGGACTGCTCCTGAAA
CCAAAGGTCATGAAATTAATAATTATTCTGCTTGTCAGTTTACTGGCAGCAGTTTACACT
GCAGATGGTGAAGAAGACACCATTCCTCAATTGCCTGCATTTCCCGAATTAGATCCAAAT
ACAACGGAAGCCATATCGAAGATTGAAACTGTAGGACCGACAGTGATCGCCAATTTAAAG
TCAGCCTGGGCCAAGATGGGAGATTTACGAAAAGAGGCCAATGACCAAATTGCCAAAATT
TATCCACTTTTGAAGGATGAAGAAAAAAGCGGCAAACCGATACTTGACTCTCTCAGTAAA
TTTAGTGAATCCCTAAAAGCTACGAATCGCACGGATCCACTCGCCATTCCAAATGTGGCG
AATACTGCTTTCGATATAGCACAAAAGTTAATCAAAACTATTAAAGACGCTGATTTGAAG
ATAGAAGGAATTGACGAATTGCAGAAAATCTTGACTACGATCCAGGACCAGCTAGGGATG
ATTCGCTGTCCAGCAGCCATGCTGAAATGCATGGTAGCTTCCGTGGCTGATTTGTTAGAC
CTTGTAAAAAAGTGAATAAATTAGTCATTCATTCAGTGTTCACTTTCAGATCAATGCTGT
TAATGTAGTGAGATGCAAAGTGAAAATAAATAAAGCAGACATTAACTCAC
>TRINITY_DN224_c0_g1_i1
GCCTAGGTTACTTATTGACAACTGTGCGCTGGCTCTTGTTACCCCGTCGAATTGAAAACA
ATTGTATTTCAGGACGAAGACAAGATATGGAAAAAGTGTAAGGCAGAATCCGATAAAGCA
AAAGAAGACAAGGATAGCGAATTTAACATGGACAAATGCTTGGGCAGGAATTCCAGAGTA
GATGGCGACGGCAATATCGTGAAAGAAGTCATGTCAGCCGACATAGAAAAATACATATCA
CCCCAATTCCAGGAGGACCTTAAGACTATGCTCGATTTTTGTTTCAAGGAAAATCCAAAG
TCTGAAGTATTCTACACCTGTTGGAACAACAAGTCTAAGGAGCTGAAAAACTGCTATTTA
TAGTCTAGCAACATTCCATTGAAATGCGGAAAAAAAAAGAAGCAATTCTTCAAGAAGTCG
TATTTACAGCTTACAGTTCATCTTTACGCAACGAAATAAAGTCAAATTTGTGCGGACGTT
CGTATAAATAAAGAGACCTGTTAAATAAAAAAAAAAAAAA
>TRINITY_DN223_c0_g1_i11
CAAGATGGACCATATGCACCTGGAGGACCCTACGCACCAGGAGGAAAATATGGCCCTGGT
AGCCCATATGCCCCAGGTGGACCTTACGCACCCGGTGGACCATACGGTCCAGGAAGCCCA
CAGGGACCTAAAGAGCCACACACACCAGGTGGGCCATTTGGTCCTGGTGGCCCGAATGGC
CCAGGAGGGCCGAACGGTCCAGGTGGGCCAAGAACAAATGACGAACCATTCAGGCCTGGT
GGACCTTATGGACCGGGAGGCCCGTACGGACCTGGTGGACCTTATTCACCTGGAGGGCCA
TTGTCACCTGAAGGTCAGGAACCACACAAGCCTGGAGATGAACCTGAAGTGCCACACAAA
CCAGGGGGACCCTTTGGACCAGGTGGACCAAATGGCCCAGGAGGCCCCAACGGACCAGGA
GGACCACAGAGAAGAGATGGACCATATGCACCTGGTGGCCCCTATGCACCTGGAGGACCG
TTTGGTCCAGACAGCCCATATGCTCCAGGTGGACCATATGCACCAGGTGGACCATACGGA
CCAGGAAGCCCACAAGGACCTAAAGAGCCATATACACCAGGAGGACCATTTGCACCCGGA
GGACCGAATGGACCAGGAGGGCCGAACGGACCAGGAGGACCTCAGACAAATGATTTGCCA
TTTAGACCAGGTGCACCCTTCGGGCCAGGAGGGCCGTACGGGCCAGGAGGACCATATGCT
CCAGGTGGACCGTTGTCACCAGAAGGTTCTGGTACACCACAATATCCAGGTCCAGAAGGA
CCACAAGAGCCAGGAACTGATTATGGCCCTGTTGAGCCAGGTACTGATTACCCTGAACCT
GAGCCTGAGTATCCTGAACCTGAGGAAGGTGGCCCTGGTGGCCCAGAACAACCTGGTGGA
CCAGGTGAACAAACTCCTGAAGAACCAGAAAAACCAACAGAACCGGGTTATGTGCCAAAA
CAGAAACCTGATGGGAAAGGAGGTTTTGAAATTGAATACGTTTGGCAGCCACAGCCAGGC
AAACCAAAGCCGACCGGTGAAGGCTTTGTTCCTAGGAAGGTTCCAGATGGAAGGGGCGGT
TACATCATTGAGTATGTGTATATGGGAAAGAGGCCAAAGAAACCAGTAGGTGATGGATGG
GAACCAAGAAAGAAACCAGACGGAAAAGGAGGATTTGTAATTGAATACGTTTGGGTCGGG
TCCCCTCTGCAAAAACAACCTCCTAAAGGAGTTGCACTTAAACCCAGAAAAGTTCCAGAT
GGTAAAGGCGGTTTTATTATTGAATACATCTGGGTTAGACGACGCAGGCGTGTACGTAGA
CCCGGATACAGGCGTATACAAGTAAAAATTCCTGATGGCAAAGGTGGATATACGATTAAG
GTCAGATATGTGGGACAACCTGGAGCACGATTGCCACCTGGGTTTGAAGGAACTCCGGAT
CACATTAAACATTTGCCAGGTGAGAATTGGGTTAAAAAAATGGTTCCTGACGGAAAGGGT
GGTATGATACCCAGATACGTTTGTTCGAATTGCGATCCTTCAAGGCTTCTTGGTTTGAGG
CACCCAGGAGGACGAAAAATGGAAGTCGTATCGAAGAAAAAAATTCCTCATGGAGGTAAA
CAGGTAGAGGTTATTACTCGCAGAAAAGTTCCACAACAGCAACAACAACCAACAGGTGGG
GCAGCACCAGGCCGAAAGATGGAAGTGGTTACACGTCGCAGAAAAGTTCCCCAGGATCAA
GCAGCAGGCAGAAAAATGCAGGTTGTAACAACTCGCAGAAAAAAGGTTCCCCAGGATCAA
GCAGCAGGCAGAAAAATGCAGGTTGTAACAACTCGCAGAAAAAAGGTTCCCCAGGATCAA
GCAGCAGGCAGAAAAATGCAGGTTGTAACAACTCGTAGGAAAAAGGTTCCCCAGGATCAA
GCAGCAGGCAGAAAAATGCAGGTTGTAACAACTCGTAGGAAAAAGGTTCCCCAGGATCAA
GCAGCAGGCAGAAAAATGCAGGTTGTAACAACTCGTAGAAAGGTCCCTCATAATGAAGCA
GCCGGTAGAAAGATGCAGGTTGTGACAACTCGTAGAAAAGTTCAAAAAGGAGCAGCTGGA
GGACAAGGTGGAGCTCGGGGAGGCTTTAACGGAGGAGTAGGAGGAGGTGCTCATGGAGGT
GCTCATGGAGGTGCTCAGGGAGGCTTTAACGGAGGAATAGGAGGAGGTGCTCATGGAGGC
TTTAACGGAGGGTTGGGAGGAGGCGTAGGAGGAGGTTTGGGAGGAGGTGTAGGAGGACGT
TTGGGAGGAGGTGTAGGAGGAGGTGCCCATGGAGGTGGTAACGGAGGCTTCAACGTAGGA
CTTCGAGGAGGATTAGGAGGAGGAGGAGGAGGAGGTCAAGCAGGAGCTCACGTAGGTTTC
AATGCAGGAGGAGGAGGCGGAGGTCATGGAGGCCAAGGCCACGGAGGATTCGGGGCAAAT
TTCGGCATCGGAGGAGGAGGTGGTTTCTTTGGATGAAAAGGTAGTTGTATTAGTGAACTA
AATTTGGTACCAAACCACGTCGTCGTCAGAACTGATCCGTTTTCTGCCAAGTGATACAGA
TTGGCTTGCTATATAAATTTACAGTTAGCCTTTAAGGAGTTACTATATATCGTGCGGCAG
GAATACACAATGACTGGTATGATCAGGAACAAGTTCTAGCCTAGACAAACGTTGGTGTAT
ACGAGTTTACTAAATTATATTCCTCCGTATTAATGTATTTGTCTCTTTATCTTGTAAATT
GAAACTATAAAAAAATTGAATAAAATTGTCCTACGACCTGCTGAAAAAAAAAAA
>TRINITY_DN223_c0_g1_i13
CAAGATGGACCATATGCACCTGGAGGACCCTACGCACCAGGAGGAAAATATGGCCCTGGT
AGCCCATATGCCCCAGGTGGACCTTACGCACCCGGTGGACCATACGGTCCAGGAAGCCCA
CAGGGACCTAAAGAGCCACACACACCAGGTGGGCCATTTGGTCCTGGTGGCCCGAATGGC
CCAGGAGGGCCGAACGGTCCAGGTGGGCCAAGAACAAATGACGAACCATTCAGGCCTGGT
GGACCTTATGGACCGGGAGGCCCGTACGGACCTGGTGGACCTTATTCACCTGGAGGGCCA
TTGTCACCTGAAGGTCAGGAACCACACAAGCCTGGAGATGAACCTGAAGTGCCACACAAA
CCAGGGGGACCCTTTGGACCAGGTGGACCAAATGGCCCAGGAGGCCCCAACGGACCAGGA
GGACCACAGAGAAGAGATGGACCATATGCACCTGGTGGACCCTATGCACCTGGTGGACCG
TTTGGTCCAGATAGCCCATATGCTCCAGGTGGACCATATGCCCCAGGAGGACCATATGGA
CCAGGCAGCCCACAAGGACCAAAGCAGCCACACACACCAGGAGGACCTTTTGGTCCTGGT
GGACCAAATGGGCCAGGAGGACCAAACGGGCCAGGTGGGCCAAGAACTAATGAAGAGCCA
TACCGACCAGGTGGACCATTTGGGCCTGGAGGACCTTATGGCCCTGGTGGTCCCTATTCA
CCAGAGCGTAAGCCAGAAGATCATAGAAGACCACAGGGATACCCACAAGGACCTGGAGGT
TACCCACAAGGGCCTGGGGGATACCCACAAGGCCCTGGCGAACCACAAGGGCCAGGAGGA
TACCCACAAGGGCCTGGGGGATACCCACAAGGCCCTGGCGAACCACAAGGGCCAGGAGGA
TACCCACAAGGGCATGAAACACCGAAAGATCCCGGCAGGCATGGAGTCCCACATAAACCA
GGTGGCCCATTTGGCCCCGGTGGACCAAATGGACCAGGAGGACCCAATGGACCAGGTGGA
CCCCCAAAGAGAGATGGACCATATGCTCCAGGTGGTCCATTCGGACCAGGAGGACAATAC
GGACCTGACAGCCCATATGCTCCAGGTGGACCATATGCACCAGGTGGACCATACGGACCA
GGAAGCCCACAAGGACCTAAAGAGCCATATACACCAGGAGGACCATTTGCACCCGGAGGA
CCGAATGGACCAGGAGGGCCGAACGGACCAGGAGGACCTCAGACAAATGATTTGCCATTT
AGACCAGGTGCACCCTTCGGGCCAGGAGGGCCGTACGGGCCAGGAGGACCATATGCTCCA
GGTGGACCGTTGTCACCAGAAGGTTCTGGTACACCACAATATCCAGGTCCAGAAGGACCA
CAAGAGCCAGGAACTGATTATGGCCCTGTTGAGCCAGGTACTGATTACCCTGAACCTGAG
CCTGAGTATCCTGAACCTGAGGAAGGTGGCCCTGGTGGCCCAGAACAACCTGGTGGACCA
GGTGAACAAACTCCTGAAGAACCAGAAAAACCAACAGAACCGGGTTATGTGCCAAAACAG
AAACCTGATGGGAAAGGAGGTTTTGAAATTGAATACGTTTGGCAGCCACAGCCAGGCAAA
CCAAAGCCGACCGGTGAAGGCTTTGTTCCTAGGAAGGTTCCAGATGGAAGGGGCGGTTAC
ATCATTGAGTATGTGTATATGGGAAAGAGGCCAAAGAAACCAGTAGGTGATGGATGGGAA
CCAAGAAAGAAACCAGACGGAAAAGGAGGATTTGTAATTGAATACGTTTGGGTCGGGTCC
CCTCTGCAAAAACAACCTCCTAAAGGAGTTGCACTTAAACCCAGAAAAGTTCCAGATGGT
AAAGGCGGTTTTATTATTGAATACATCTGGGTTAGACGACGCAGGCGTGTACGTAGACCC
GGATACAGGCGTATACAAGTAAAAATTCCTGATGGCAAAGGTGGATATACGATTAAGGTC
AGATATGTGGGACAACCTGGAGCACGATTGCCACCTGGGTTTGAAGGAACTCCGGATCAC
ATTAAACATTTGCCAGGTGAGAATTGGGTTAAAAAAATGGTTCCTGACGGAAAGGGTGGT
ATGATACCCAGATACGTTTGTTCGAATTGCGATCCTTCAAGGCTTCTTGGTTTGAGGCAC
CCAGGAGGACGAAAAATGGAAGTCGTATCGAAGAAAAAAATTCCTCATGGAGGTAAACAG
GTAGAGGTTATTACTCGCAGAAAAGTTCCACAACAGCAACAACAACCAACAGGTGGGGCA
GCACCAGGCCGAAAGATGGAAGTGGTTACACGTCGCAGAAAAGTTCCCCAGGATCAAGCA
GCAGGCAGAAAAATGCAGGTTGTAACAACTCGCAGAAAAAAGGTTCCCCAGGATCAAGCA
GCAGGCAGAAAAATGCAGGTTGTAACAACTCGTAGGAAAAAGGTTCCCCAGGATCAAGCA
GCAGGCAGAAAAATGCAGGTTGTAACAACTCGTAGAAAGGTCCCTCATAATGAAGCAGCC
GGTAGAAAGATGCAGGTTGTGACAACTCGTAGAAAAGTTCAAAAAGGAGCAGCTGGAGGA
CAAGGTGGAGCTCGGGGAGGCTTTAACGGAGGAGTAGGAGGAGGTGCTCATGGAGGTGCT
CATGGAGGTGCTCAGGGAGGCTTTAACGGAGGAATAGGAGGAGGTGCTCATGGAGGCTTT
AACGGAGGGTTGGGAGGAGGCGTAGGAGGAGGTTTGGGAGGAGGTGTAGGAGGACGTTTG
GGAGGAGGTGTAGGAGGAGGTGCCCATGGAGGTGGTAACGGAGGCTTCAACGTAGGACTT
CGAGGAGGATTAGGAGGAGGAGGAGGAGGAGGTCAAGCAGGAGCTCACGTAGGTTTCAAT
GCAGGAGGAGGAGGCGGAGGTCATGGAGGCCAAGGCCACGGAGGATTCGGGGCAAATTTC
GGCATCGGAGGAGGAGGTGGTTTCTTTGGATGAAAAGGTAGTTGTATTAGTGAACTAAAT
TTGGTACCAAACCACGTCGTCGTCAGAACTGATCCGTTTTCTGCCAAGTGATACAGATTG
GCTTGCTATATAAATTTACAGTTAGCCTTTAAGGAGTTACTATATATCGTGCGGCAGGAA
TACACAATGACTGGTATGATCAGGAACAAGTTCTAGCCTAGACAAACGTTGGTGTATACG
AGTTTACTAAATTATATTCCTCCGTATTAATGTATTTGTCTCTTTATCTTGTAAATTGAA
ACTATAAAAAAATTGAATAAAATTGTCCTACGACCTGCTGAAAAAAAAAAA
>TRINITY_DN223_c0_g1_i14
CAAGATGGACCATATGCACCTGGAGGACCCTACGCACCAGGAGGAAAATATGGCCCTGGT
AGCCCATATGCCCCAGGTGGACCTTACGCACCCGGTGGACCATACGGTCCAGGAAGCCCA
CAGGGACCTAAAGAGCCACACACACCAGGTGGGCCATTTGGTCCTGGTGGCCCGAATGGC
CCAGGAGGGCCGAACGGTCCAGGTGGGCCAAGAACAAATGACGAACCATTCAGGCCTGGT
GGACCTTATGGACCGGGAGGTCCTTACGGACCTGGTGGACCCTTCTCACCTGGAGGGCCA
TTGTCTCCTGAAGGCCAGGAACCACACAAGCCTGGAGATGAACCTGAAGTGCCACACAAA
CCAGGGGGACCCTTTGGACCAGGTGGACCAAATGGCCCAGGAGGCCCCAACGGACCAGGA
GGACCACAGAGAAGAGATGGACCATATGCACCTGGTGGCCCCTATGCACCTGGAGGACCG
TTTGGTCCAGACAGCCCATATGCTCCAGGTGGACCATATGCCCCAGGAGGACCATATGGA
CCAGGCAGCCCACAAGGACCAAAGCAGCCACACACACCAGGAGGACCTTTTGGTCCTGGT
GGACCAAATGGGCCAGGAGGACCAAACGGGCCAGGTGGGCCAAGAACTAATGAAGAGCCA
TACCGACCAGGTGGACCATTTGGGCCTGGAGGACCTTATGGCCCTGGTGGTCCCTATTCA
CCAGAGCGTAAGCCAGAAGATCATAGAAGACCACAGGGATACCCACAAGGACCTGGAGGT
TACCCACAAGGGCCTGGGGGATACCCACAAGGCCCTGGCGAACCACAAGGGCCAGGAGGA
TACCCACAAGGGCCTGGGGGATACCCACAAGGCCCTGGCGAACCACAAGGGCCAGGAGGA
TACCCACAAGGGCATGAAACACCGAAAGATCCCGGCAGGCATGGAGTCCCACATAAACCA
GGTGGCCCATTTGGCCCCGGTGGACCAAATGGACCAGGAGGACCCAATGGACCAGGTGGA
CCCCCAAAGAGAGATGGACCATATGCTCCAGGTGGTCCATTCGGACCAGGAGGACAATAC
GGACCTGACAGCCCATATGCTCCAGGTGGACCATATGCACCAGGTGGACCATACGGACCA
GGAAGCCCACAAGGACCTAAAGAGCCATATACACCAGGAGGACCATTTGCACCCGGAGGA
CCGAATGGACCAGGAGGGCCGAACGGACCAGGAGGACCTCAGACAAATGATTTGCCATTT
AGACCAGGTGCACCCTTCGGGCCAGGAGGGCCGTACGGGCCAGGAGGACCATATGCTCCA
GGTGGACCGTTGTCACCAGAAGGTTCTGGTACACCACAATATCCAGGTCCAGAAGGACCA
CAAGAGCCAGGAACTGATTATGGCCCTGTTGAGCCAGGTACTGATTACCCTGAACCTGAG
CCTGAGTATCCTGAACCTGAGGAAGGTGGCCCTGGTGGCCCAGAACAACCTGGTGGACCA
GGTGAACAAACTCCTGAAGAACCAGAAAAACCAACAGAACCGGGTTATGTGCCAAAACAG
AAACCTGATGGGAAAGGAGGTTTTGAAATTGAATACGTTTGGCAGCCACAGCCAGGCAAA
CCAAAGCCGACCGGTGAAGGCTTTGTTCCTAGGAAGGTTCCAGATGGAAGGGGCGGTTAC
ATCATTGAGTATGTGTATATGGGAAAGAGGCCAAAGAAACCAGTAGGTGATGGATGGGAA
CCAAGAAAGAAACCAGACGGAAAAGGAGGATTTGTAATTGAATACGTTTGGGTCGGGTCC
CCTCTGCAAAAACAACCTCCTAAAGGAGTTGCACTTAAACCCAGAAAAGTTCCAGATGGT
AAAGGCGGTTTTATTATTGAATACATCTGGGTTAGACGACGCAGGCGTGTACGTAGACCC
GGATACAGGCGTATACAAGTAAAAATTCCTGATGGCAAAGGTGGATATACGATTAAGGTC
AGATATGTGGGACAACCTGGAGCACGATTGCCACCTGGGTTTGAAGGAACTCCGGATCAC
ATTAAACATTTGCCAGGTGAGAATTGGGTTAAAAAAATGGTTCCTGACGGAAAGGGTGGT
ATGATACCCAGATACGTTTGTTCGAATTGCGATCCTTCAAGGCTTCTTGGTTTGAGGCAC
CCAGGAGGACGAAAAATGGAAGTCGTATCGAAGAAAAAAATTCCTCATGGAGGTAAACAG
GTAGAGGTTATTACTCGCAGAAAAGTTCCACAACAGCAACAACAACCAACAGGTGGGGCA
GCACCAGGCCGAAAGATGGAAGTGGTTACACGTCGCAGAAAAGTTCCCCAGGATCAAGCA
GCAGGCAGAAAAATGCAGGTTGTAACAACTCGCAGAAAAAAGGTTCCCCAGGATCAAGCA
GCAGGCAGAAAAATGCAGGTTGTAACAACTCGTAGAAAGGTCCCTCATAATGAAGCAGCC
GGTAGAAAGATGCAGGTTGTGACAACTCGTAGAAAAGTTCAAAAAGGAGCAGCTGGAGGA
CAAGGTGGAGCTCGGGGAGGCTTTAACGGAGGAGTAGGAGGAGGTGCTCATGGAGGTGCT
CATGGAGGTGCTCAGGGAGGCTTTAACGGAGGAATAGGAGGAGGTGCTCATGGAGGCTTT
AACGGAGGGTTGGGAGGAGGCGTAGGAGGAGGTTTGGGAGGAGGTGTAGGAGGACGTTTG
GGAGGAGGTGTAGGAGGAGGTGCCCATGGAGGTGGTAACGGAGGCTTCAACGTAGGACTT
CGAGGAGGATTAGGAGGAGGAGGAGGAGGAGGTCAAGCAGGAGCTCACGTAGGTTTCAAT
GCAGGAGGAGGAGGCGGAGGTCATGGAGGCCAAGGCCACGGAGGATTCGGGGCAAATTTC
GGCATCGGAGGAGGAGGTGGTTTCTTTGGATGAAAAGGTAGTTGTATTAGTGAACTAAAT
TTGGTACCAAACCACGTCGTCGTCAGAACTGATCCGTTTTCTGCCAAGTGATACAGATTG
GCTTGCTATATAAATTTACAGTTAGCCTTTAAGGAGTTACTATATATCGTGCGGCAGGAA
TACACAATGACTGGTATGATCAGGAACAAGTTCTAGCCTAGACAAACGTTGGTGTATACG
AGTTTACTAAATTATATTCCTCCGTATTAATGTATTTGTCTCTTTATCTTGTAAATTGAA
ACTATAAAAAAATTGAATAAAATTGTCCTACGACCTGCTGAAAAAAAAAAA
>TRINITY_DN223_c0_g1_i17
CAAGATGGACCATATGCACCTGGAGGACCCTACGCACCAGGAGGAAAATATGGCCCTGGT
AGCCCATATGCCCCAGGTGGACCTTACGCACCCGGTGGACCATACGGTCCAGGAAGCCCA
CAGGGACCTAAAGAGCCACACACACCAGGTGGGCCATTTGGTCCTGGTGGCCCGAATGGC
CCAGGAGGGCCGAACGGTCCAGGTGGGCCAAGAACAAATGACGAACCATTCAGGCCTGGT
GGACCTTATGGACCGGGAGGCCCGTACGGACCTGGTGGACCTTATTCACCTGGAGGGCCA
TTGTCACCTGAAGGTCAGGAACCACACAAGCCTGGAGATGAACCTGAAGTGCCACACAAA
CCAGGGGGACCCTTTGGACCAGGTGGACCAAATGGCCCAGGAGGCCCCAACGGACCAGGA
GGACCACAGAGAAGAGATGGACCATATGCACCTGGTGGCCCCTATGCACCTGGAGGACCG
TTTGGTCCAGACAGCCCATATGCTCCAGGTGGACCATATGCCCCAGGAGGACCATATGGA
CCAGGCAGCCCACAAGGACCTAAACAGCCACACACACCAGGAGGACCGTTTGGACCTGGA
GGACCAAATGGGCCAGGCGGACCCAATGGACCAGGAGGGCCAAAAACTAATGAAGAGCCA
TATAGACCAGGTGGACCATTTGGTCCTGGAGGACCTTACGGCCCAGGTGGACCATATTCT
CCAGAGAGGAAACCCCAAGACCAAGGAGGACCTCGAGGATACCCACAAGGACCAGGAGAA
TACCCACAAGGACCAGAAGAATACCCACAAGGACCCGGAGGGACACCACGAGAACCAGGG
GGTTATCCACAAGGTCCAGGGGGTTACCCAAAAAGCCCAGGAGGACGTCCGCGAGAACCA
ATGGGTTTCCCACAAGGCCCAGGGGGATTTCCACAAGGCCCCGGGGAATATCCACAAGGA
CCCCAAACACCCAAAGAACCTGGCAAGCATGGAGTCCCACACAAACCAGGTGGACCATTT
GGCCCGGGAGGACCTAATGGACCAGGAGGACCCAACGGACCAGGTGGACCTCGCAGACAA
GATGGACCATATGCACCTGGAGGACCCTACGCACCAGGAGGAAAATATGGCCCTGGTAGC
CCATATGCCCCAGGTGGACCTTACGCACCCGGTGGACCATACGGTCCAGGAAGCCCACAG
GGACCTAAAGAGCCACACACACCAGGTGGGCCATTTGGTCCTGGTGGCCCGAATGGCCCA
GGAGGGCCGAACGGTCCAGGTGGGCCAAGAACAAATGACGAACCATTCAGGCCTGGTGGA
CCTTATGGACCGGGAGG
>TRINITY_DN223_c0_g1_i18
CAAGATGGACCATATGCACCTGGAGGACCCTACGCACCAGGAGGAAAATATGGCCCTGGT
AGCCCATATGCCCCAGGTGGACCTTACGCACCCGGTGGACCATACGGTCCAGGAAGCCCA
CAGGGACCTAAAGAGCCACACACACCAGGTGGGCCATTTGGTCCTGGTGGCCCGAATGGC
CCAGGAGGGCCGAACGGTCCAGGTGGGCCAAGAACAAATGACGAACCATTCAGGCCTGGT
GGACCTTATGGACCGGGAGGCCCGTACGGACCTGGTGGACCTTATTCACCTGGAGGGCCA
TTGTCACCTGAAGGTCAGGAACCACACAAGCCTGGAGATGAACCTGAAGTACCACACAAA
CCTGGAGGACCCTTTGGACCGGGAGGACCAAATGGCCCAGGAGGACCAAACGGACCTGGC
GGACCCCTGAGAAGAGACGGACCGTATGCACCTGGTGGCCCCTATGCTCCTGGAGGACCA
TTCGGCCCAGGAAGCCCATATGCTCCAGGTGGACCATATGCCCCAGGAGGACCATATGGA
CCAGGCAGCCCACAAGGACCTAAACAGCCACACACACCAGGAGGACCGTTTGGACCTGGA
GGACCAAATGGGCCAGGCGGACCCAATGGACCAGGAGGGCCAAAAACTAATGAAGAGCCA
TATAGACCAGGTGGACCATTTGGTCCTGGAGGACCTTACGGCCCAGGTGGACCATATTCT
CCAGAGAGGAAACCCCAAGACCAAGGAGGACCTCGAGGATACCCACAAGGTCCAGGAGAA
TACCCACAAAGCCCTGGAGGAACACCACGAGAGCCAGGGCGTTATCCACAAGGCCCAGGG
GGATACCCACAAGGTCCAGGAGAATACCCACAAAGCCCTGGAGGAACACCACGAGAGCCA
GGGCGTTATCCACAAGGCCCAGGGGGATACCCACAAGGTCCAGGAGAATACCCAACAAGC
CCAGGAGGACCTCCACGAGAACCAATGGGTTTCCCACAAGGCCCAGGGGGATTTCCACAA
GGCCCCGGGGAATATCCACAAGGACCCCAAACACCCAAAGAACCTGGCAAGCATGGAGTC
CCACACAAACCAGGTGGACCATTTGGCCCGGGAGGACCTAATGGACCAGGAGGACCCAAC
GGACCAGGTGGACCTCGCAGACAAGATGGACCATATGCACCTGGAGGACCCTACGCACCA
GGAGGAAAATATGGCCCTGGTAGCCCATATGCCCCAGGTGGACCTTACGCACCCGGTGGA
CCATACGGTCCAGGAAGCCCACAGGGACCTAAAGAGCCACACACACCAGGTGGGCCATTT
GGTCCTGGTGGCCCGAATGGCCCAGGAGGGCCGAACGGTCCAGGTGGGCCAAGAACAAAT
GACGAACCATTCAGGCCTGGTGGACCTTATGGACCGGGAGG
>TRINITY_DN223_c0_g1_i19
CAAGATGGACCATATGCACCTGGAGGACCCTACGCACCAGGAGGAAAATATGGCCCTGGT
AGCCCATATGCCCCAGGTGGACCTTACGCACCCGGTGGACCATACGGTCCAGGAAGCCCA
CAGGGACCTAAAGAGCCACACACACCAGGTGGGCCATTTGGTCCTGGTGGCCCGAATGGC
CCAGGAGGGCCGAACGGTCCAGGTGGGCCAAGAACAAATGACGAACCATTCAGGCCTGGT
GGACCTTATGGACCGGGAGGCCCGTACGGACCTGGTGGACCTTATTCACCTGGAGGGCCA
TTGTCACCTGAAGGTCAGGAACCACACAAGCCTGGAGATGAACCTGAAGTGCCACACAAA
CCAGGGGGACCCTTTGGACCAGGTGGACCAAATGGCCCAGGAGGCCCCAACGGACCAGGA
GGACCACAGAGAAGAGATGGACCATATGCACCTGGTGGCCCCTATGCACCTGGAGGACCG
TTTGGTCCAGACAGCCCATATGCTCCAGGTGGACCATATGCACCAGGTGGACCATACGGA
CCAGGAAGCCCACAAGGACCTAAAGAGCCATATACACCAGGAGGACCATTTGCACCCGGA
GGACCGAATGGACCAGGAGGGCCGAACGGACCAGGAGGACCTCAGACAAATGATTTGCCA
TTTAGACCAGGTGCACCCTTCGGGCCAGGAGGGCCGTACGGGCCAGGAGGACCATATGCT
CCAGGTGGACCGTTGTCACCAGAAGGTTCTGGTACACCACAATATCCAGGTCCAGAAGGA
CCACAAGAGCCAGGAACTGATTATGGCCCTGTTGAGCCAGGTACTGATTACCCTGAACCT
GAGCCTGAGTATCCTGAACCTGAGGAAGGTGGCCCTGGTGGCCCAGAACAACCTGGTGGA
CCAGGTGAACAAACTCCTGAAGAACCAGAAAAACCAACAGAACCGGGTTATGTGCCAAAA
CAGAAACCTGATGGGAAAGGAGGTTTTGAAATTGAATACGTTTGGCAGCCACAGCCAGGC
AAACCAAAGCCGACCGGTGAAGGCTTTGTTCCTAGGAAGGTTCCAGATGGAAGGGGCGGT
TACATCATTGAGTATGTGTATATGGGAAAGAGGCCAAAGAAACCAGTAGGTGATGGATGG
GAACCAAGAAAGAAACCAGACGGAAAAGGAGGATTTGTAATTGAATACGTTTGGGTCGGG
TCCCCTCTGCAAAAACAACCTCCTAAAGGAGTTGCACTTAAACCCAGAAAAGTTCCAGAT
GGTAAAGGCGGTTTTATTATTGAATACATCTGGGTTAGACGACGCAGGCGTGTACGTAGA
CCCGGATACAGGCGTATACAAGTAAAAATTCCTGATGGCAAAGGTGGATATACGATTAAG
GTCAGATATGTGGGACAACCTGGAGCACGATTGCCACCTGGGTTTGAAGGAACTCCGGAT
CACATTAAACATTTGCCAGGTGAGAATTGGGTTAAAAAAATGGTTCCTGACGGAAAGGGT
GGTATGATACCCAGATACGTTTGTTCGAATTGCGATCCTTCAAGGCTTCTTGGTTTGAGG
CACCCAGGAGGACGAAAAATGGAAGTCGTATCGAAGAAAAAAATTCCTCATGGAGGTAAA
CAGGTAGAGGTTATTACTCGCAGAAAAGTTCCACAACAGCAACAACAACCAACAGGTGGG
GCAGCACCAGGCCGAAAGATGGAAGTGGTTACACGTCGCAGAAAAGTTCCCCAGGATCAA
GCAGCAGGCAGAAAAATGCAGGTTGTAACAACTCGCAGAAAAAAGGTTCCCCAGGATCAA
GCAGCAGGCAGAAAAATGCAGGTTGTAACAACTCGTAGGAAAAAGGTTCCCCAGGATCAA
GCAGCAGGCAGAAAAATGCAGGTTGTAACAACTCGTAGAAAGGTCCCTCATAATGAAGCA
GCCGGTAGAAAGATGCAGGTTGTGACAACTCGTAGAAAAGTTCAAAAAGGAGCAGCTGGA
GGACAAGGTGGAGCTCGGGGAGGCTTTAACGGAGGAGTAGGAGGAGGTGCTCATGGAGGT
GCTCATGGAGGTGCTCAGGGAGGCTTTAACGGAGGAATAGGAGGAGGTGCTCATGGAGGC
TTTAACGGAGGGTTGGGAGGAGGCGTAGGAGGAGGTTTGGGAGGAGGTGTAGGAGGACGT
TTGGGAGGAGGTGTAGGAGGAGGTGCCCATGGAGGTGGTAACGGAGGCTTCAACGTAGGA
CTTCGAGGAGGATTAGGAGGAGGAGGAGGAGGAGGTCAAGCAGGAGCTCACGTAGGTTTC
AATGCAGGAGGAGGAGGCGGAGGTCATGGAGGCCAAGGCCACGGAGGATTCGGGGCAAAT
TTCGGCATCGGAGGAGGAGGTGGTTTCTTTGGATGAAAAGGTAGTTGTATTAGTGAACTA
AATTTGGTACCAAACCACGTCGTCGTCAGAACTGATCCGTTTTCTGCCAAGTGATACAGA
TTGGCTTGCTATATAAATTTACAGTTAGCCTTTAAGGAGTTACTATATATCGTGCGGCAG
GAATACACAATGACTGGTATGATCAGGAACAAGTTCTAGCCTAGACAAACGTTGGTGTAT
ACGAGTTTACTAAATTATATTCCTCCGTATTAATGTATTTGTCTCTTTATCTTGTAAATT
GAAACTATAAAAAAATTGAATAAAATTGTCCTACGACCTGCTGAAAAAAAAAAA
>TRINITY_DN223_c0_g1_i26
CAAGATGGACCATATGCACCTGGAGGACCCTACGCACCAGGAGGAAAATATGGCCCTGGT
AGCCCATATGCCCCAGGTGGACCTTACGCACCCGGTGGACCATACGGTCCAGGAAGCCCA
CAGGGACCTAAAGAGCCACACACACCAGGTGGGCCATTTGGTCCTGGTGGCCCGAATGGC
CCAGGAGGGCCGAACGGTCCAGGTGGGCCAAGAACAAATGACGAACCATTCAGGCCTGGT
GGACCTTATGGACCGGGAGGCCCGTACGGACCTGGTGGACCTTATTCACCTGGAGGGCCA
TTGTCACCTGAAGGTCAGGAACCACACAAGCCTGGAGATGAACCTGAAGTGCCACACAAA
CCAGGGGGACCCTTTGGACCAGGTGGACCAAATGGCCCAGGAGGCCCCAACGGACCAGGA
GGACCACAGAGAAGAGATGGACCATATGCACCTGGTGGACCCTATGCACCTGGTGGACCG
TTTGGTCCAGATAGCCCATATGCTCCAGGTGGACCATATGCCCCAGGAGGACCATATGGA
CCAGGCAGCCCACAAGGACCAAAGCAGCCACACACACCAGGAGGACCTTTTGGTCCTGGT
GGACCAAATGGGCCAGGAGGACCAAACGGACCAGGTGGGCCAAGGACCAACGATGTACCA
TACAGACCAGGGGGACCTTATGGTCCAGGCGGGCCCTACGGACCTGGAGGACCTTATTCA
CCTGGTGGGCCATTATCACCACAAGGAAAGAAGCCACGTAAGCCCAAAGGTACATACACC
CCTGGAGATAAGGTACCCCATAAACCAGGGGGACCATTCGGTCCTGGAGGACCTAATGGA
CCAGGCGGACCTAATGGACCTAATGGACCACAGACAAGAGAAGGTCCGTATGCACCAGGT
GGACCCTATGCACCCGGAGGGAAATTTGGCCCTGGTGGCCCATATGCCCCTGGTGGCCCA
TATGGCCCAGGAGGACCCTATGGTCCTGGTGGTCCAAAGGAACCTAAAGAACCATACACA
CCAGGAGGTCCGTTTGGACCTGGAGGACCAAATGGACCTGGAGGGCCCAATGGCCCAGGA
GGACCAAAGAGCAAAGAAGAACCTTTCCGACCTGGCAGCATCTACGGACCTGGAGGACCT
TATGGACCAGGAGGGCCATTTTCACCTGAAGGCCCCAAATCCCCAGACAGACCATTTGAA
CCAGTTCCACACAAACCAGGAGGACCATTTGGTCCAGGTGGACCAAATGGTCCTGGTGGA
CCAAACGGACCGGGTGGACCCCCAAAGAGAGATGGTCCTTATGCTCCAGGTGGCCCATAT
GCACCAGGAGGTAAGTATGGCCCAGGAGGACCATACTCTCCAGGTGGACCGTACGGACCA
GGGGGACCATATGGCCCAAGAGGTCCACTTGAGCCAAAAGAACCGTACACTCCAGGCGGA
CCATTTGGGCCTGGTGGACCTAATGGCCCAGGAGGACCCAATGGACCTGGTGGACCACAA
ACTAATGATGAACCATTCAGACCCGGAAATATTTATGGACCAGGAGGGCCGTATGGTCCA
GGTGGGCCTTATTCTCCTGGTAAGCCACTTGCCCCTGGAGGATTGTATCACCCTAGAGGA
CCAGAGAAAAAATCGCCAAGTTTACCAAATAAGCCAGGTGGGCCATTTGGACCAGGTGGA
CCAAACGGGCCAGGAGGACCAAATGGTCCAGGGGGGCCCCAAAGAAGAGATGGACCTTAT
GCACCAGGTGGACCATATGCACCAGGAGGAATATACGGTCCAGGAGGGCCTTATGCACCA
GGTGGACCATATGGACCCGGTTCTCCTTATGGACCTGGTGGTCCGAAAGAGCCTGCAGAA
CCCTACAAACCTGGCGGTCCATACGGACCTGGAGGACCAAACGGACCAGGAGGGCCTAAT
GGACCAGGTGGTCCAAAAACTGACGAAGAACCATACCGACCTGGAAACATATATGGACCA
GGAGGGCCTTACGGTCCAGGAGGGCCAATTTCTCCTGATACTCTAAAGGAAGAAGATCCA
GAAGCACTTCCCATTGAAGTTGATTATGAAGATTACCCTGATTACGAAGATTATGAAGAT
TACGATGAAGAGGTACCAGTAGAGGAACCAGTAGAGGAACCAGAAGAGGAACCAGTAGAG
GAAGGATGGATACCAAAACGCAAACCGGGTGGAAAGCCATGGGAAATTGAATACGTTTGG
TCATCACCACCAGGAAAGCCAAAACCAACGATAGACGATTATGAAGAGAGGAAGGTACCC
GATGGGCGAGGTGGCTTTGAAATTGAGTATGTGTTTAAGGTTAAGCCTAAAACTCGTCCT
ACACCACCACCCCCACCGCCTCCACCACCCCCACCACCACCACCAACAGATTTCCCACTG
CCACCAGG
>TRINITY_DN223_c1_g1_i5
ACCTGGAGGACCAAATGGACCTGGCGGCCCTAATGGACCAGGTGGACCACGGACAAATGA
TGAACCTTACCGACCAGGTGGACCTTTCGGACCAGGTGGACCCTATGGACCAGGTGGACC
ATATTCACCGGGAGGACCGTTATCGCCACAAAAACGACCTCAAGGAGGAGAATTCCCACT
AGGCCCACGAGAACACCCACATCGTCCAGGGGGACATCCACAAGGGCATGAAACACCTAA
AGATCCTGGCAAGCATGGAGTTCCACATAAACCAGGTGGTCCATTTGGACCTGGTGGACC
AAATGGACCTGGAGGTCCAAATGGTCCCGGAGGACCTCGAAGACAAGATGGACCTTATGC
TCCAGGGGGTCCATTTGGACCTGGAGGACAGTACGGTCCAGACAGTCCATATGCCCCAGG
AGGACCTTACGGACCAGGAGGACCTTATGGACCTGGAAGCCCGCAGGGACCTAAAGAACC
TCACACACCAGGTGGACCCTTTGGCCCTGGCGGACCCAATGGACCAGGTGGACCTAATGG
GCCGGGAGGACCAAGAACAAATGATGAACCGTATAGACCAGGTGGACCATTTGGACCAGG
AGGACCTTATGGACCAGGTGGTCCATATTCACCGGGAGGACCGTTGTCACCACAAAAACG
ACCTCAAGGAGGAGAATTCCCACTAGGCCCACGAGAACACCCACATCGTCCAGGGGGACA
TCCACAAGGGCATGAAACACCTAAAGATCCTGGCAAGCATGG
>TRINITY_DN223_c1_g2_i1
GGACGAAGACCTCACAAACCAAAGGAAGCTGGCAAGCATGGAGTACCGAACAAACCAGGT
GGACCATTTGGACCAGGAGGACCAAATGGGCCAGGTGGGCCAAATGGACCTGGTGGACCC
CGCAGGCAAGATGGGCCGTATGCACCCGGAGGGCCATTTGGGCCTGGCGGCCAGTATGGT
CCTGACAGCCCATATGCACCAGGTGGACCGTATGCTCCTGGAGGACCTTACGGACCAGGT
AGTCCACAAGGACCTAAAGAACCACACACTCCAGGGGGACCATTTGGGCCTGGTGGGCCT
AATGGACCAGGCGGCCCTAACGGTCCTGGAGGACCCAAGACTAATGAGCAACCATACAGA
CCTGGAGGTCCTTACGGACCTGGAGGACCATATGGACCAGGAGGGCCGTATGCACCAGGA
GGACCATTAGCACCAGGAGGACGAAGACCGCGACCACGACCACACCAACCTAAACAACCA
GGAAAACATGGCGTACCACATAAACCTGGTGGACCATTTGGGCCTGGCGGACCGAATGGA
CCAGGAGGACCTAATGGACCTGGTGGACCCCGGAAGCAGGACGGACCGTACGCACCAGGA
GGACCATTTGGACCAGGCGGCCAGTATGGTCCTGATAGCCCCTATGCTCCAGGTGGACCA
TATGCTCCAGGAGGTCCATATGGACCCGGAAGCCCACAGGGACCTAAAAAACCACACACT
CCAGGCGGTCCTTTCGGACCTGGTGGACCAAATGGGCCAGGA
>TRINITY_DN846_c0_g1_i1
TCTCAAAAACAGACGCTCCTCAGGCAGCTTCGACCATCTACTTTAGCAGCTCCAAATATG
AAGTTCCTCGTCGTCGTCCTGGTTTTGTTGCCTGTTTTTCTGACAGATCTGACCGATGCT
TGGCTCTTTGGCTTTGGCGGCATAGTAGACGACGCTGATGGCTGCCATTGGACCAGCTGT
CGAGTGAAGATTTGGCCAGGAACGAAGATCGAATGTGAAGAAGGATACGCATTTGCCGAA
GTCAACACTTGCGCCCTTGTCGGCAAGACCTTGAAGTGTTGTAAAGGTGTTTACGGCACG
CAGCAGGTCACATATTACATCGTTCCTGATCAAACACCAGAATACGAGATGGTCACCGAG
ACCCAGTACATGCCAGCTTAAATTTGTTAACTGCGTATATTTTAGCTGTCAAAACAAAGG
CTTTCATTTTGTACGCTGTCAAAGAATATGATAATAATTCGAAAAAAAAATAAACTTACA
AAATTCCGAAATGTAAATTTATCGTTTTTCTGTTTAAATAAAATGTCTGCCTCATAAAAA
AAAA
>TRINITY_DN1543_c0_g1_i1
TCTTTGCCTTTACTCAAACTCCAGCTACTTGGGAACCGCTTCAGATCAGAACTAGTCATG
TCCACTTTCGCTTTTACCTTGGTACTTGCCCTCCTGCTTTCCTCCGCAGCCTTCCTCCCG
GAAACGGAAGCCACTTGCACCCAGACCGGATGTAGAAACTCCTTGATAAGAATGCAAAGA
TGTCCCATGGGCTGGAAACAGCAACCGGAAACTGAAGATTGTGGTGGGAACATGAAGAAA
TATACATGCTGTCAAGACGAGTAGTAGCAGCGTGGCCAAAAATGTACTAAATACAAAAAT
GACAACTAATAAAGTCTGAACTTTAACGAATGA
>TRINITY_DN1521_c0_g1_i15
TCGCCAACTGGAACGTGCCACCAGTTGTTTCATGTGAGCAGCACGTGCTTCGCACTTGCT
TTCGAAGAAAGAGTTAAATGAAATGTTTTTGAGGTGCCTCGTGTTTCCTGCCTGCCAAAC
ACTGTAGATGCGTCTGTCTACATTTCATGCAGAAAAGGTCATAAAAAGAAAATAACCATC
TTTCACATCAGCGGTATATAAAGGAGCTGCGTTTGATCCAGACGGAGTTTCCTGACTTCT
CTTCAGGCATTCAAGATGAAGTATTTGCACGTGGCAGTTGCGCTGGCAGCGCTGTTCGTC
GTGTCTTATGCAGAACATGATCAAGTCGAGATGTGGCTTCTTTCACGAAGCGAAAGAAGC
GGGGAAATGGAGAGGGAATCTCCACCTGAAGTGACCCCAGAGCCCCCAAAGGAGAAAAAG
GAAGAAGCTAAAACTGAAGAAGCAGAAAAGAAGGAAGAAAAAAAAGAAGACGTAAAGAAA
GAAGATGAGAAGAAAGAAGAAAAGAAAGAAGAAGAAAAGAAAGAAGAAAAGAAAGAAGAG
AAGAAAGAAGACAAAAAGGATCGAGCGGACGAAGCCAAGAAGGATGAAGGTAGGAAAACC
AGTTGTCAAAAGGCTAAGAAAGAAGACGATAAAAAAGAAGATAAGAAAGCGGACGAGAAA
AAAGAAGATAAGAAAGAAGACGTGAAAAAAGAAGAGAAAAAAGAAGAGAAGAAAGCAGAT
GAGAAGAAAGAAGAGAAAAAGGA
>TRINITY_DN1521_c0_g1_i6
TCGCCAACTGGAACGTGCCACCAGTTGTTTCATGTGAGCAGCACGTGCTTCGCACTTGCT
TTCGAAGAAAGAGTTAAATGAAATGTTTTTGAGGTGCCTCGTGTTTCCTGCCTGCCAAAC
ACTGTAGATGCGTCTGTCTACATTTCATGCAGAAAAGGTCATAAAAAGAAAATAACCATC
TTTCACATCAGCGGTATATAAAGGAGCTGCGTTTGATCCAGACGGAGTTTCCTGACTTCT
CTTCAGGCATTCAAGATGAAGTATTTGCACGTGGCAGTTGCGCTGGCAGCGCTGTTCGTC
GTGTCTTATGCAGAACATGATCAAGTCGAGATGTGGCTTCCTTCACGAAGAGAAAGAAGC
GGGGAAATGGAGAGGGAATCTCCACCTGAAGTGACCCCAGAGCCCCCAAAGGAGAAAAAG
GAAGAAGCAGAAAAGAAGGAAGAAAAAAAAGAAGACGTAAAGAAAGAAGATGAGAAGAAA
GAAGAAAAGAAAGAAGAAGAAAAGAAAGAAGAAAAGAAAGAAGAGAAGAAAGAAGACAAA
AAGGATCGAGCGGACGAAGCCAAGAAGGATGAAGAAAAGGCTAAGAAAGAAGACAAAAAG
GATCGAGCGGACGAAGCCAAGAAGGATGAAGAAAAGGCTAAGAAAGAAGACGATAAAAAA
GAAGATAAGAAAGCGGACGAGAAAAAAGAAGATAAGAAAGAAGACGTGAAAAAAGAAGAG
AAAAAAGAAGAGAAGAAAGCAGATGAGAAGAAAGAAGAGAAAAAGGA
>TRINITY_DN1521_c0_g2_i3
GAGAAGAAAGAAGAGAAAAAGGAGGAGAAGAAAGAACAATAATTCGTCGATAAGATGTAG
AGAAGCTGTTTTTAGCAACGATTAAAATAGGTTGAAAGCTAGTGCGGAATTTGATTGTGC
AAAAGTCAAAAATGACAGAAAATTAAAAGTTGGAATTCAATTGCTATTCCAGCATCATTA
TAACCAAGTACTGAAAAAGGCACGGTTCCATGAACACAAAAGCTAAAGAATAAAAACATT
TTTTAAAAACAAAAAAAAAAAAA
>TRINITY_DN1521_c0_g2_i5
GAGAAGAAAGAAGAGAAAAAGGAGGAGAAGAAAGAACAATAATTCGTCGATAAGATGTAG
AGAAGCTGTTTTTAGCAACGATTAAAATAGGTAGGACACGAGGAAACACCAGTTTAACCT
CTTTACAGAGGGAGATTACTCTAGGGCAAATTTGTAAAGGTTGCAATTATTATTTGGTAC
AATTGGCATTTGGTATAATTTATTTGGCATTTTCTCGTGAAAGGCTAATTATACCGTACC
GTTAAACCTTTGTAATGAATGGAACTAGGCCTACATGGCTCAAATTACTATCTATATTGC
ACGGCATCAGTTCAACCTACTTAAGACGATATAACAACTACAGTCAAAAAGTAATAAGTT
AGAGAATTCTTTAACATTTCTTTTTGTGGAGAGAGTTCAGCAGCTCACGTTTTTAAATTT
AGTTTCAGCTGACAGACGGCCACGGCATCTCAAAATGCTTACTGACCGCCTTAAAAACCA
TTTTTTGCGGGTTGGTAGACTGCAACATGTTAAAACATAATCATCAGTTAAGATTTTTTT
TTTCAAATTAACGTACTTACAATTTTACGCAAGGTTTGGGCAAACTTTTGGGTGAAAAGG
GTCAGATTCCTGTTAAATTCAGCTTAAGTTTTAGAAAAGTTCTGGATATCTTTATGGCTT
TTACTTTTGTTCAAGTTTATTTTTTTTATACTATTTTTGTAAATTTAACGTCAATATGTA
AATAATTTTGAATTTGAACACCAATTTATTAATTTTAAACATGCTAATTAAGGCATATTG
TACAGTAATAATTACAGTTAATTATTGTCTTACTTTTGTTAACTACTGTTTTTCAAGATT
ATTTTTTCGAGGAGGATGTTGACATAGTCAAACCTCTTTGCTTTTTTTCTCAGAAGAATC
TTACACAATCTTGTGTTTATTGGAGCAAATTTTTGTTAACCTCTAAGTATACGAGGTTCG
CTTATGTAAGTTTTTTCAAGACAGTAAAACTATTTGATACTTCGCAAACTTTTCCAAATC
AACTGTGACTTAAATAAAGGTATGAGAAAACCAGTAACCCCAATCTTGTTTTAGCACTAG
GGTTTGTGTAACTTCCATTTTAATTGCTCGTAAATTACTAACAAATTCTTTTTTTCAGGT
TGAAAGCTAGTGCGGAATTTGATTGTGCAAAAGTCAAAAATGACAGAAAATTAAAAGTTG
GAATTCAATTGCTATTCCAGCATCATTATAACCAAGTACTGAAAAAGGCACGGTTCCATG
AACACAAAAGCTAAAGAATAAAAACATTTTTTAAAAACAAAAAAAAAAAAA
>TRINITY_DN1565_c0_g1_i2
TCACGACGAAGCCACGTCTACTGCCAGTAAAATTCACTCGATTCACTGGTGCTGACTTGT
CTACAGCCTGAAGGTCTAATTATTCTGCACCATCTAAAGCCATGAATTTCCTGGTGATGT
TCATTCTTCTGATCAACGCAATTACAACGACAGTTGCAGATGACTCCAGTACTGGTGAAG
TTGATCCTCCTTGGCTAACGGTTCCAATGAAAGAGTTTTATGCATACATGCCAGAACTGA
AGCCCCTCTTGGAAACCGAGAAAACCCAAGTAGACATAAGTGCTGAGTTTGTAGCTGCAG
GCTACAAAAGTGCTATCGAAGAGGTAGCCAATCAACAGGATAAGGACAAAAAGACAGGAG
CGTTTGCTGGATGGAAATGGATGCAAAATTTGAGTTTTATACAGGAATACTTCGATGATC
TTCCAATGGCAACTAGAAAGAACCCTGTTGATCCTAAACTGAGAGATATTGTTACCAAGA
TGATTGAATTTCTGTGTGCCCATAAGGATGATGAAAACTACTACGTTCAATTTGCCTTCA
AAGAAACATCGCAACAGCAATGCTCAGAGGATGAATGAATGTGTTCATAGAAAAAATGGA
AGAGCCAATGTAACTCTGATTCATAAGTAAACATTTTTGGTTCTTGTAGTAGTGTATTGA
TTATTTCCTTAGTACTAAATAAACACAACGTGAACGATAAAAAAAAAAAAA
>TRINITY_DN1830_c0_g1_i3
CAGGGTCAATATGGAGGAGGAGCGCAGGGTCAATATGGAGGAGGAGCGCAGGGTCAATAT
GGAGGAGGAGCAAATGGAGGAGCCAGCGGAAGTGGCAGCATGACCTTCACTTCGTCAGGA
GGAGGTTCCGGTGGGGCTACAGAAACATACACTGAGTATTATCCAGGTGGAGGACAGGGA
AGTACCCAAACTGTAACCCGCTACACTACTGGTCAAAATGGCGGCGGTACCATGAATGTT
GAAGGAGGTGCTGGTGGCCAGACAACAGTAACCCGTTACACTATGGGTGAAAACGGCGGT
GGTACCATGGATGTTGACGGAGGTGCAGGTGGCCAGACAACAGTAACTCGTTACACTTCA
GGTGGAGGTGGAGGTCAATTTAATGCGGATGGGAGTGCGAATGGGGGGATGACAACAGTA
ACTCGTTACAGTACGAATGGAGGAGCAGGTGGGGGAGTAAACATGGATGTGAGTGGCGGA
GGAGGAGCTGGATTTAGTACTAGTGCTGCTGCCGGTGGTGGTGCCGGTGGAGGGGACGGA
GATAATTTTCTAACAAATGCGGTCAGAACTGTAGGTGGCGCTGCTCAGGGTCTTACCGGC
GGGGTACAGGATGCTGGAACGATGGTCACCGGAGCACTTGAAGGTGTCATTGGGGCACCT
CCTGTGTTGACCAGTGTAGTTAAGGGGGCTGGTTCGGTTCTGAAAGACCTGGAGGGTGGG
GTAACTAATCTTGCTTCTGGGGCAACTAATTTTCTCGGTAGCCTATTTGGCAAAAAATAA
GTACTGTGATTGAAGAATATTGCCTATGTAATTTTGTTTGCAATTTAATTGTATTTTATC
CCATTGCCGACAGTTGTTGTGATTGTAAGTGTCCTGCAAATTTCATTGAATGCTTTGTAA
TTGTATTAAATTAATAACCCTGCTGTTGTACGAATAAACAAGAATACCAACTTTTATGTG
AGCCTAAAAATTGTAATTACTGTCGATTTTTTCATAGTGCA
>TRINITY_DN549_c0_g1_i2
TATTTGGAGGAGGAGGAGGAGGCGGAGGGTTTGGAGGAGGAGGCGGTTGGTATTAATCTG
CCTCTGAAATAGTAATAGACGAGTCAGACCTTTAAAGTTAGGTTGACATCATCAGTTAAA
AGTATCATTGACAAGTCTGCAAAAGGGCGTTACAAACGGTGAACGTTTCTGGATTAATTG
CCCTTTTGCTGTACCAAATTAGAAAATTTAACTTGGCAATATGGCAAAGCCAATCATGAT
TGTGCAACTAAAATCATTTTTTTAGTCAGTGTAAATGTACATTGTTTCCGTTGTACTTAT
TTAAATAAAGAATAATTTTTAGAGACACAAAGTGAAAAAAAAAA
>TRINITY_DN2012_c0_g1_i1
ACTTGTTTACCTGCGCACGAGAACCTATGCAACTGGCTGCCGATCACGCCACTGACCAAC
AGCTGTTCTTTAACATTAACTTCGCCAAGCTACGTACAACACGAGTCCTCTTTTCCTGCA
AGTCGGCCAACGAGATTACAACCATGAAAACAGCGCTGATCATCTTGATATTCACCACGG
TGGTAACTGGCCTCAACGATATCACAGACGGAATAGAACAGATGCTTACGGCAGGTTTAA
ATGGTGGTAGTAGTGGTATTCATGATGAGTGCCTTTTACAATGCCCAATCTGCAATCGCA
ACTACAGCTATGATGCCGCAGTGTACAACGGTTTACCTTGGGATAATGGTGGAGTCCAGT
GCTTGGAATGTCGCAAGAAGAATTGTCCGCCGGAAATTTTAAATAAATCTAAAAATTAAA
TCTGGTACTGTCTCTTCCTCATTGTTTTTTTTTTATTGTTTTTTTTTTATTGTAATTCAA
CTTCAAGGTTTTTA
>TRINITY_DN4001_c0_g1_i3
TCGCCAACCGTTCAAGATCGCCTGGTCCTTTTTGGTAAATTTGGCAACGAGAATCCACCA
TGAAGCAGGCACTTTTTGCAGGCGTCGCCTTATTGCTGTTGTGTTGCTTAGCAACGGCTG
GAGGAGCAACCAATGAGGAAGCTGCATTCCAAGCAGAAACTTACATTGAGAGAGCCGACG
CCCCGACGACGGCGAACGCAACCGAAGGATCTCCTAAAAACAAGACTGAAGTGGTGCAAA
AAACTTTTTTCCAGAAAATCAAAGATTCTGTTAAAAACACTTACAATTCCGTTTTGAATG
CTTTCTCCAGAGTCGCCTCAGGAATTGGTAACTTTTTCAAAAATCTATTTGGACTGAACA
AAGGCACTGCCAAGGGAGCTGGGAATAACGGTACCGTTGCAGCTGGAAATAGCACTAACA
CTACTGCGGCTGGTTAAGGGGGGAATAAAGTGAACAATAACGCTTCAGTGTTATACAGTT
TTGGAGTGATGTAGTGATTATTTCACAATTTCAATGAGAATACAGTAATAAAACGTACTT
TTTTTTGCTTGAAAAAAA
>TRINITY_DN4090_c0_g1_i13
CTGAACAAGACAAAGCAGGTCCCCCAGCACTCCAGGATACGTCTTTTGTTTCCTCGTGAT
CCTTGCACTTTAAGATGTTGTTTCCACTTTTCTCGGCTGCAGTGCTGGTCTTTGCCTTTC
CTTCAGTCCAGCCTATTCCTGTTACCACCACATACGTAGAATACGGTGACGTAACACCGG
GTCAGGTCTACGTTAATGGAGCTGAGTACCCTAATCAGAATGTATACTACAGTACTACTA
CTACTACTACAGGAGGAAGGGGTAGCGCAGGAGCAGGTGTCAATGGTCAATACAATGGCC
AATACCAAGCCGGATACAATGGCCAATACCAAGGTGGATACAATGGCCAATACCAAACCC
AAACCCAAACCGGCTACAATGGCCAAAACCAGGGCAACCTCATTAATGGAGCCGCTGGTG
TAGTCCGCGACACCGCCCATGGTATCACCAACGGCCTGGAAGACCTTACTACAGGTGTGA
CTGGGACTGTAGAAAACGCACTTGGACTCCCGCCTGTAGCCAGCCAAACCCTTCATGCAG
CAGGCAATGTTTTGAGGGAAACCGAGGACGCCATTACTGGCGCTGTTGGCGCAGTCGGTA
ACTTACTTGGCAAAAAGTAATTTTTTTTTTAAAGTCGAAACAATAGATCTTTATGTACAA
CAGTTGCTTCATGCTGGGTTCGAGTAGCAATTTATCAATCCATTGTATTTTTGAACAGCC
GCAATAAAATTTGTTGTTTTCAAAAAAAAAAAA
>TRINITY_DN4090_c0_g1_i2
CTGAACAAGACAAAGCAGGTCCCCCAGCACTCCAGGATACGTCTTTTGTTTCCTCGTGAT
CCTTGCACTTTAAGATGTTGTTTCCACTTTTCTCGGCTGCAGTGCTGGTCTTTGCCTTTC
CTTCAGTCCAGCCTATTCCTGTTACCACCACATACGTAGAATACGGTGACGCACCACCGA
ATCAGGTCTACGTTAATGGACAAGCTGGGTACCCCAATCAGAATGTTTACTACAGCACTA
GCACTACAGGAGTAAGGGGTGACGCTGGAGTAGGTGTCAATGGCCAATACCAAGCCGGAT
ACAATGGCCAATACCAAGGTGGATACAATGGCCAATACCAAACCCAAACCCAAACCGGCT
ACAATGGCCAAAACCAGGGCAACCTCATTAATGGAGCCGCTGGTGTAGTCCGCGACACCG
CCCATGGTATCACCAACGGCCTGGAAGACCTTACTACAGGTGTGACTGGGACTGTAGAAA
ACGCACTTGGACTCCCGCCTGTAGCCAGCCAAACCCTTCATGCAGCAGGCAATGTTTTGA
GGGGAGCATCGGACGTCGTCACTGGCGCTGCTAACGCAGTCGGTAACTTTCTTGGCAAAA
AGTAAATTTTTTTAAAGTCGAAACAATAGATCTTTATGCACAACAGTTGCTTTTACAGGG
CTCGAGTAGCAATTTAGAAATCCATTGTATTTTTGAACAGCCGCAATAAAATTTGTTGTT
TTCAAAAAAAAAAAA
>TRINITY_DN11797_c0_g1_i1
TCATAAACTGCCACATCACCCACATCTGTTACAAGAACCCTAGCACATTCAGGTTTCGGT
GACTGTTTGAAGTACAACCGATCCTGTTCTCAAGACGAAAACAGACAGATCTTCTTCATT
ATCAAGCCAGTTTAAAAAAAGATTTTGCTATGAAATCCTCCAGCTTGGTTTTGATTTTCG
TTTGTGCATTCCTCTTCCTATGGACTTCGGAGACATGGGCCAAATCCAGTAAGGAATGTA
CAGAGATTTGTGTCAAAAGAACGAATTGCAAGGTTGATGAAATTAGCGACAAATGCCCGA
AATTGGAAGCTGCTTGTGGATGCACTGATTACTGCAAATGTTATTATATAGATCTAAGTT
CAGGAAATATAGATCTTCCCACATATAATGGTTAGGGAAGAAGCGTGACGTCATTCCGAA
CTAGCACAGCAAATGAAATGCGTTTTTAATGTGTTTTAATCTGTATGTTTCAGGCATAAT
AAATAATGTGCAACATAAAAAAAAAAAAA
>TRINITY_DN15229_c0_g1_i2
TTTCTTATCAAGAAGAGGCGGTCAGACGGTCTTCCCAACCCTCCAAAAATGAAGTTTCTT
TTCGTAGTCCTCGTTTCCTTACCAATTCTTCTTCCAAGCATCGAAGCAAGTTTCTTGGGT
TTGTTTGGTGCGAGTAACACCGAATGGGTTGACGACGCGGAGGGTTGCCACTTCACCGAC
TGCCACGCTAAGATATTCACCGGCACTGGCGAATGCCCGGACGGGTATAAGAAAGTCGAT
GTTGTTAACTGCGGAATAATCGTTGGAGACCAGGAGAAATGTTGTAAAATCGGAGTCTAC
ATCGAGCCGTACCAGTACGAGATGGTGACCGAGACCCACTACATGCCGGCTTGAACTTTC
TTTTGGCGTTGTCCAAAGTTCCATTCCATAAGCTTTGGACTTGAAGCAGCTGTCAACAAT
AAAGTATTTGCCTACAATAAAGTGCCTTGGTAATACATGAA
>TRINITY_DN5387_c0_g1_i1
TGCACTACAAGTAGAAGTGGACCATTTGCATTGTGGTGGACACAGTAACAAGTTCGCTGG
ACACAGTGTGTCTCAGCTCAAAATCAACACAAGATGAAAGTTTGGCAAATCGTCCTGGTG
CTGACTATCGTTCCACTGATTTCAAGCCCAAATGGTCTTATTGTAGAAGGCAAACCCTTG
GCAAGGGCTGATGTCGTGACAACTTTACCTCCTAAGACGTCTACGACAATCAAGACTACA
TTACCTCCAAAGGAATCCACAACTGTTACTACGTTGCCTCCAAAGAAAGCTGAAACAACT
GGCACTACTTTATCTCCAAAGAAATCCACGACAACTGTTACTACGTTGCCTCCCAAGAAA
ACTGAAACAACTGGCACTACGACACCTCCAAAGAAATCCACGACAACTGTTACTACGTTG
CCTCCCAAGAAAACTGAAACAACTGGCACTACGACACCTCCAAAGAAATCCACGACAACT
GTTACTACGTTGCCTTCAAAGAAAACTGCAACAATTGTTACTACGTTACCGCCAAAGAAA
GCTGCGACAATCGTTACTACGTTGCCTCCAAAGAAAACTGCAACAATTGTAACTACGTTA
CCTCCAAAGAAGTCTACGACAACCGCCGCAACATCACCTCCAAAGAAGTCTACGACTGTT
GCGACTTCTTTGCCTCCAAAGAAGTCAACCACAGTCATTACAACATTACCACCAAAGGAA
CCTAGTGGTCACCATATTAAGCCATCTAAGGTTAAATCGACTCACTTGAGTATGACTCCA
TCTAAACCTTCGAGAAAACCGCATATTACACCACATGAAAGTATTTCATCATCAAGTACT
GCTCTAACTTCAAAATCTGTAACTTCAAGCCTACCTGTTCCAACTGTGCGCGTCGCACCT
TCAAATGCCGATGATGCAACACCAATTCTGATTCAACTTTTCCGACCAAATCCAAAATTC
TACGCTGTGTTTTCAACGAAGGGAAAATTCGGTCGGACCTACCGATGGATGGTAGTCAAT
CCCAACTGAACAATTAAGTTGACAATCAACAACTCAGGTGTACTGACATGAAGAGAATAA
AATCCATATTGTTCTGATTGTCAATACTAAAAAAAAAAAAA
>TRINITY_DN1678_c0_g1_i11
GCTACAGCTCCTAACTCCAAAACCATGTCTGGTCTAATCATCTTTGCCTGTCTAGCATGC
CTAGTACCCATGGGCTATGCCTTCAATGCAAACGGGTACGACTTAAAAATGGACAGCTAC
CCTGAAGCCCCCAGGGTTTTGTACGTCCCACCAAAAGGCAACCCAATGTCATCTTTTGTT
GACAAAGAGTTTACATTTTGTTTTCACGCCGTCTTTGATACTTACAACAAGATGGATGTA
GCAACGTTAATAAGCTTGGCAAGTAAAGATTCCTATAACGAAATCTTGATTGAACTTCGT
CACACCAGTCGTCAGGTAGCAATGGCATTGCGGGGCTCTTACTACTACATCGACGCCGTG
CCACCTCGTGATAAGTGGACGCATTTCTGCATTTCTTGGCAGAGCATGAGTGGAGTGGCC
AAAGTATACATCGATGGAAAAATGGCGGCAAAGAAATCTGACGTAGCTAAAGGAGATATT
CTGTATGGTAACAATGGTTACTTCAATTTGGGTCAAGACCAAGATGGCTACGACAGCGGA
TTCCAAGGCTATGACGGCATGCGAGGAAAAATGACCCACTTCAATGCTTGGGACAGGGCA
CTTTCCGATGACGAAGTTATCCAAGTAGCGAACTGCGCCCTTGAAGGCAACCTGATTGCT
TGGTCAACTGCAAACTGGCTCTTGTCCGGCCATCTTGACCTCTTGCCTTCTACTGCTCCA
TGCGGCGCGCGCATCGGTGGTGTTGGTGGCGGAGCGGCATTGGCTCCTAGTCCCGCAGAA
GAAGAAACTTACGAAACCTACACACAATTTATCCCAGCCTAAGACGGAATGTTTGAAACA
TCTTTTTGCATGTGACAACAATATGAAGTGAAACCAGATCAATTATTACCAACAGAAGAA
AACCTATTTTCAAAAATCGTATTTTCAATAAAACTTGGAGTTAGCATAATAGAATAAATA
CTGAATACTGCATACTGGCTTGGTCTTTTGCATTTGTACAAAACGATTAAAATGATCACA
ATCTTGCTTTATGCCAAGTTGTACTTAAGTTGTAAAAGGTAACATTAGTAACATCACCTG
CCTGCCAAACTTCTGGATCGTGGAC
>TRINITY_DN1678_c0_g1_i4
GCTACAGCTCCTAACTCCAAAACCATGTCTGGTCTAATCATCTTTGCCTGTCTAGCATGC
CTAGTACCCATGGGCTATGCCTTCAATGCAAACGGGTACGACTTAAAAATGGACAGCTAC
CCTGAAGCCCCCAGGGTTTTGTACGTCCCACCAAAAGGCAACCCAATGTCATCTTTTGTT
GACAAAGAGTTTACATTTTGTTTTCACGCCGTCTTTGATACTTACAACAAGATGGATGTA
GCAACGTTAATAAGCTTGGCAAGTAAAGATTCCTATAACGAAATCTTGATTGAACTTCGT
CACACCAGTCGTCAGGTAGCAATGGCATTGCGGGGCTCTTACTACTACATCGACGCCGTG
CCACCTCGTGATAAGTGGACGCATTTCTGCATTTCTTGGCAGAGCATGAGTGGAGTGGCC
AAAGTATACATCGATGGAAAAATGGCGGCAAAGAAAACTGACGTAGCTAAAGGAGATACT
CTGTATGGTAACAACGGTTACCTCAATTTGGGTCAAGACCAAGATGGCTACGACAGCGGA
TTCCAAGGCTATGACGGCATGCGAGGAAAAATGACCCACTTCAATGCTTGGGACAGGGCA
CTTTCCGATGACGAAGTTATCCAAGTAGCGAACTGCGCCCTTGAAGGCAACCTGATTGCT
TGGTCAACTGCAAACTGGCTCTTGTCCGGCCATCTTGACCTCTTGCCTTCTACTGCTCCA
TGCGGCGCGCGCATCGGTGGTGTTGGTGGCGGAGCGGCATTGGCTCCTAGTCCCGCAGAA
GAAGTGACTTACGAAACCTACACACAATATATCCCAGCTTAAGAAGGAACGTTTGGAACA
TCTTTTTGCGTTTACCAACAATATGAAGTGAAACCAGACCAATTATTACCAACAGAAGAA
AACAAATCTAGGCCTATCAAAAAAAAGTATTTTCGATAACATTTGGAATCAATATTTAAT
GCTTGTAGCTTAATAGAATAAATACTGAATACTGCATACTGGCTTGGTCTTTTGCATTTG
TACAAAACGATTAAAATGATCACAATCTTGCTTTATGCCAAGTTGTACTTAAGTTGTAAA
AGGTAACATTAGTAACATCACCTGCCTGCCAAACTTCTGGATCGTGGAC
>TRINITY_DN13658_c0_g1_i2
TCTTGACGATCAAGTCTAGTTCGCCAACATGTGGCTACCCCTGGTGGCCATCACTTTGGT
GGGTTTGGTACCCTTCACCACCACCTACAATCTTGATGCCAGGTTCGAGGATGTCCCTGG
TATTCCCGATCGTGAATACTTCATTGGACCTCCGGGCCTGAAGGTACCCCAACTCCAAGG
CGAGGCCATCTGCCAGAAGCTTGGTGGTCACCTACCTGACATCAGGGACAGGAGGGAACA
AGACGCCCTTACGAATCGGATAAATCAAGAAGGTGGTCCACCTAGATCATTTCTACTCAG
CGGTGCAGTTTGTCGTGGAAGGCATCTCTGGGACACCACAAGTCAGCCCATCCCAAGAGA
CTTGTGGTGCAACGGTGAACCAGCTCCGAGTGATAAATATTGCACAAATCTCAAGACCGA
TGGTAGAGGTGGTTGTGTAAATGACCACAACTGTGACGGAGAATTCCACAACCTGCTATG
CCAGAAACCAAAAGAGAGAGGACCTAAAGGACAGGAGCCAGGTCATGCCGGTACTCCACC
ACTTGAGTTGCCACTCTTTTTTAATGTCGACCCATCTACCATACCGCAATTTCCACAGTT
CCCACAATATCCACAAAATCCACAATATCCACAGTACCCTCAGAGTCCATATCCATCAAG
TGGACCTGCTCCAGATGTACCATACACACCAGGAGGACCGTTTGGACAAGGCGGGCCAAA
CGGACCAGGAGGGCCAAATGGACCAGGGGGTCCTCAGAGGAGAGACGGACCATATGCTCC
AGGAGGTCCCTATGCACCAGGAGGGCAGTACGGACCAGGAGGGCCTTATGCACCAGGTGG
GCCGTATGCACCAGGGGGTCCATATGGACCTGGAGGACCTCAAGGACCTAGACAACCATA
CACTCCAGGTGGACCATTTGGGCCAGGAGGGCCAAATGGGCCAGGGGGTCCTAATGGCCC
AGGAGGACCTCGCACAAATGAAGAGCCCTACAGACCAGGTGGTCCATATGGACCAGGTGG
ACCTTACGGACCAGGAGGACCTTATGCACCAGGTGGACCATTAGCACCAGGTGGACCACG
CAACCCACAGCAACCATCCGGACCAGGTGGACCGGAAGTAGAAATACCTTATGAGCCAGG
AGGACCATTTGGGCCTGGGGGACCAAATGGACCTGGTGGGCCTAATGGACCAGGAGGACC
ACAGAGAAGAGATGGCCCGTATGCTCCTGGTGGACCTTATGCACCAGGAGGTCCATACGG
CCCTGGAGGACCTTATGCACCAGGCGGACCATATGCACCAGGAGGTCCCTATGGACCTGG
AAGTCCTCAAGGACCAAAAGAACCACATACACCAGGAGGACCTTTTGGTCCTGGAGGACC
AAATGGACCAGGAGGGCCTAACGGCCCAGGAGGCCCAAGAACAAATGACGAACCATACCG
GCCTGGTGGACCTTATGGACCAGGAGGACCATATGGACCAGGAGGGCCTTACTCTCCTGG
GGGACCATTGGCTCCAGGTTCACCAAACAAACCTCAAAAACCACCTGGTAAATTCGGCGT
ACCAAACAAACCCGGTGGACCATTTGGACCTGGAGGGCCTAATGGACCAGGAGGACCACA
GAGAAGAGATGGCCCGTATGCTCCTGGTGGACCTTATGCACCAGGAGGTCCATACGGCCC
TGGAGGACCTTATGCACCAGGCGGACCATATGCACCAGGAGGTCCCTATGGACCTGGAAG
TCCTCAAGGACCAAAAGAACCACATACACCAGGAGGACCTTTTGGTCCTGGAGGACCAAA
TGGACCAGGAGGGCCTAACGGCCCAGGAGGCCCAAGAACAAATGACGAACCATACCGGCC
TGGTGGACCTTATGGACCAGGAGGACCATATGGACCAGGAGGGCCTTACTCTCCTGGGGG
ACCATTGGCTCCAGGTTCACCAAACAAACCTCAAAAACCACCTGGTAAATTCGGCGTACC
AAACAAACCCGGTGGACCATTTGGACCTGGAGGGCCTAATGGACCAGGAGGACCAAACGG
GCCAGGAGGACCACAAAGACGAGATGGGCCATACGCTCCGGGTGGTCCATTCGCACCAGG
AGGACAATACGGACCTGACAGCCCATATGCTCCAGGTGGACCATACGCACCAGGTGGACC
ATACGGACCAGGAAGCCCAC
>TRINITY_DN14651_c0_g1_i2
CGACCTCAAGGAGGAGAATTCCCACTAGGCCCGCGAGAACACCCACATCGTCCAGGGGGA
CATCCACATGGGCATGAAACGCCTAAAGATCCTGGCAAGCATGGAGTTCCACATAAACCA
GGTGGCCCATTTGGCCCTGGAGGGCCTAATGGGCCAGGAGGTCCTAACGGGCCTGGTGGA
CCCCGTAGACAAGATGGACCTTATGCACCAGGGGGTCCATTTGGACCAGGAGGACAATAT
GGACCTGACAGCCCCTATGCACCAGGTGGACCCTATGCTCCAGGAGGACCTTACGGACCT
GGAAGCCCACAGGGACCCAAAGAACCACACAGACCAGGAGGGCCTTTTGGACCTGGTGGA
CCTAATGGACCTGGTGGGCCTAATGGACCCGGTGGACCAAAGACGAACGAAGAACCTTAC
CGTCCAGGAGGACCATTTGGTCCAGGTGGGCCATACGGTCCAGGTGGACCTTATGCTCCT
GGAGGGCCATTATCACCACAGGGAGGACACCCACACCCACATGGACACCCACATGGCCCT
GGTGGACGAAGACCTCACAAACCAAAGGAAGCTGGCAAGCATGGAGTACCGAACAAACCA
GGTGGACCATTTGGACCAGGAGGACCAAATGGGCCAGGTGGGCCAAATGGACCTGGTGGA
CCCCGCAGGCAAGATGGACCGTATGCACCCGGAA
>TRINITY_DN683_c0_g1_i10
CGTTTTCGCATCCAACGGAAGTCTCAGCATCAGGTTCTGCTTCAGTCAACCCGTTTGTTG
CAAGCCCTTTGTCGCCATGATGTTCAAGGTTTTCCTCGCTTGTTTGATCGTCGTTGCTTC
CAGCGAAACCAAGGACGATTCCACGGTTGTCGTGGTTTTCCCAAAGAACGCACTTGGTAA
AAAAGCCGAATTCGGTCTTTCCATTGGTTTGGGAGGACTCAATGATGCTATCAGCAACTA
TACTATGACTGACGATGTCAAAGGAAAGCTCCAGAAGAACATGGATGCTATCATTGAAGC
TGCCAAAATCAAGGACCTGGGCGAGAAGGTTAAGGCTCTGACTGAAAAATTCAACGTTGC
CATCAAAGACTTAGCTGAAGTCGTCAAAGAAGTTACCGAAGAAGGTCTGCAAGTGCTTCT
GAGAAACACCTCCGCTGTGTTTAGTAGCCTGCTCAAAATGATGCCTGATATTACAGACAA
ACCTGATTCTAAGCCTTAAGATGCTTTATGAGAAATGAAGTTCTGAAACAAAATTTTATG
AGAAATGGACCCGTTGTACGAATGTCATAGACCAAACGATATATAATCTAATAAACACCA
GTGCACTTTAAAAAAAAAAACTG
>TRINITY_DN683_c0_g1_i7
CGTTTTCGCATCCAACGGAAGTCTCAGCATCAGGTTCTGCTTCAGTCAACCCGTTTGTTG
CAAGCCCTTTGTCGCCATGATGTTCAAGGTTTTCCTCGCTTGTTTGATCGTCGTTGCTTC
CAGCGAAACCAAGGACGATTCCACGGTTGTCGTGGTTTTCCCAAAGAACGCACTTGGTAA
AAAAGCCGAATTCGGTCTTTCCATTGGTTTGGGAGGACTCAATGATGCTATCAGCAACTA
TACTATGACTGACGATGTCAAAGGAAAGCTCCAGAAGGACATGGATGCTATCATTGAGGC
AGCCAAAATCAAGGATCTGGGCGAGAAGGTTAAGGCTCTAACAGAAAAATGCAACGCTGC
TATCAAAGATGTGGCTGCAGTCGTCAAAGAAGTCACTCCAGAAGGTTTGCAAGAGCTTCT
GAGAAACACCTCCGCTGTGTTTAGTACTCTGGTCAAAATGATGCCTGATATCACAGACAA
ACCTGACTCCTAAGAGTTTAAGAAGTTTTAAGAGAAACATACTTGTTGTATGAAGTACGA
ATCCCATAATGATGTAATAAAAAATAATGCATTTTAATGTGGTTTTCCGTTGCTTGTTTT
TAAATGACGAAAATCGGACATTTAACTCGTCAGAAACAAGGGTAGAAATGCGCGGTTGCG
GAAATAGTTCCAGATTCTATACAGC
>TRINITY_DN669_c0_g1_i1
CCTGTTTTATAGACATGTCCAAGCAGCACTGGCAGTCTCTTTCCATCAAGATCTACCTTC
CACTTTACAGCACGCTTCACGGAAAACAGGATGACCCGTCCGATATCAATGCTGCTGTCT
CTCAGCGTGGTGTTCGTTATACTCTGCTTGATTCCGGAACCGTCTTCCAGTTTTGAATTT
CCGAAAATTGATGTCAAACTCCCATCGTTGGGCGATGTCAAAGCACAGCTTCCATCTACG
GGATCACTCAAGGAAAAGCTGTATAGCTTCAGCCTTAAGGATTCCGTCATGAATTACATC
AGATCTCATTATCCCAAAGTGAAGCCCGGACTCCTGAAGGACCCTGCATTTTTGAAGGAC
TTGGGTTATAATGACCTCGTGGACACCGTCAAAAAAGTCTTGAAGCAAGTGACCGACTGT
TGGGCCAAGGAGATGGTGCCGGTCAAGAAGGCATTACATCGTTTCTTCAACGGTTATGGC
ATGGTGATGGCCAAGCAGTTTTCGTAAAACAAACAAGATCTGAGAGTTACACGTATTTAT
GGCACATTTAATTTGTACTAATTAAAAACAAATGCTGATTTCATTTTAAGGGAAATTATT
AATAAAAAAGTGTCAAATTGA
>TRINITY_DN8288_c0_g1_i6
CCGGTGTGTACACGTCCATCTCAACATGGGGTGGCTACCGATTTCGGGAGTCACGTTGTT
GGGTCTGCTGATATCCATAACGCAGATCACAGCCCAATTCGAAGACGTTCCAGGTATTCC
GAACAAGGAATATTTCTTCGGCCCTACCGGATCGAATGTTGACTACTGGCAAGCGAGTTC
TGTCTGTCAGCGGTTTGGGGGGCACTTGGCGGCCCTCGACCGCAGAGAAGAATTGGGACC
CCTTCAAGACCACCTCCGGAAAAAAAGCCCTAATCCCCCGCCATATTGGTTGAGTGGCGC
CTACTGCCGTGGAAGGCATGTTTGGGATGCAACTGGCCAGCCGATTGACAGGGATTTATG
GTGCAACGGAGAACCAAACCAGAGTGACAACTATTGCACACAATTGCAAAACGCTGGTAG
CTGTGTCAAAGAAAGCAAATGTGACGGCCCCAGTGCGGTACCTATATGCCAAAGACCAAA
GGGAGACCAAGGTCCACGCGGCACTCCAACAGGTCCTGGCGGTCCAGAGGTTTTGCCACC
CCTTTACTTTGCTCCACCAGTGGCGCAGTACGGTGCTCCAGGACAATTTCCTCAGTTCCC
AGAATACCCAGGAGGGCCACAAAACCCGCAGTATCCAGGAGGGCAAGGGCCAAATCCACA
ATACCCACAGTACCCACAATACCCCGGAGGACAAGGACCACAATACCCACAATATCCAGG
ACAAGGACCCTATCCACAAGGAGGACCACAACCACAAGTGCCATACAGACCAGGTGGACC
ATTCGGACCAGGTGGACCAAACGGACCAGGAGGACCAAGAACTAATGATGAACCATACAG
ACCTGGTGGGCCTTATGGACCAGGAGGACCATACGGACCTGATGGACCTTTTGCCCCAGG
AGGGCCGTTAGCTCCTGGTGGGCCAAATTACCCGCAGGAACCCAAGGAACCAGGTAAATT
TGGAGTACCTAATAAGCCCGGTGGACCATTCGGCCCAGGAGGACCAAATGGACCAGGTGG
GCCAAACGGGCCAGGTGGACCCCCGAAAAGAGATGGACCATATGCTCCAGGAGGTCCATT
TGGGCCTGGAGGACAGTACGGACCTGACAGTCCATATGCACCAGGTGGACCATATGCACC
GGGAGGACCATACGGGCCAGGAAGTCCACAGGGACCTAAAGAGCCACACACACCAGGAGG
TCCCTTTGGACCAGGAGGACCAAACGGACCTGGAGGACCTAATGGACCAGGAGGACCCCA
AACCAATGAAGAACCATATAGACCTGGAGGACCTTTTGGACCAGGAGGACCGTATGGACC
AGGAGGACCATATTCTCCAGGTGGGCCATTAGCACCTCAGCCTCAAAGACAAACACCTAA
AGAACCTGGCAAGCATGGAGTACCACACAAACCAGGAGGACCATTCGGCCCAGGAGGGCC
AAATGGACCAGGTGGACCCCGCAGACAAGATGGGCCATATGCACCCGGAGGGCCATTTGG
GCCTGGCGGCCAGTATGGTCCGGACAGCCCATACGCTCCAGGTGGACCTTATGGACCGGG
AGGACCATATGGGCCAGGAAGTCCACAAGGACCTAAAGAACCTCACACACCTGGAGGTCC
TTTTGGACCTGGAGGACCAAATGGACCTGGCGGCCCTAATGGACCAGGTGGACCACAGAC
AAATGATGAACCTTACCGACCAGGCGGACCTTTCGGACCAGGTGGACCCTATGGACCAGG
AGGACCATATTCTCCAGGTGGACCATTAGAACCTCAGGGACCTGAAGAGCCACGAGGATA
CCCACAAAGCCCAGGGGGAGCCCCACAAGGACCACAAACACCTAAAGACCCTGGCAAGCA
CGGAGTTCCCCATAAACCAGGTGGACCATTCGGACCAGGAGGACCAAATGGGCCAGGAGG
GCCAAATGGACCAGGTGGACCCCGCAGACAAGATGGGCCATATGCACCCGGAGGGCCATT
TGGGCCTGGCGGCCAGTATGGTCCGGACAGCCCATACGCTCCAGGTGGACCTTATGGACC
GGGAGGACCATATGGGCCAGGAAGTCCACAAGGACCTAAAGAACCTCACACACCTGGAGG
TCCTTTTGGA
>TRINITY_DN10315_c0_g2_i2
TATTTGCTTGTTAAACAATAGCTGTACATGAATAATGTTTAAAACATCGCAAAGGTCACG
TAGTGTATGTACCAATAACGATATTGATTGTGATGGTTTGACACAGTGACCATTCGGTTG
TAACCGTCGCTGTGCCGCTTTAAAATTCCACTGAACAAACAGCAAACGTCCAACGACAAG
CAACCCCGGCACAAGAAGAGTACGAAATGGTGACAGAGATCGTTATACTCTTCCTTAAAA
TTCCACTGAACAAATCCACCTACGTCGCCAGAACAAGGATACGAAATGGTGACCGATACC
CGTTATATGCCCGCTTAAAATTCCCCTGATCAAACAACGTATTTCGTCCAACCAACCTGG
TGTGCCGAAATGGTGACCGATACCCGTTATATGCCCGCTTAAAATTCCCCTGATCAAACA
ACGTATTTCGTCCAACCAACCTGGTGTGCCGAAATGGGGACCGAGACCCGTTATATGCCG
GGTCAAAATTCCACTCAACAAGCAACTCATTACGTCCAATCAACGTGCACAAGAAGACTA
AGAAATGATGACCAAGACCAGTTATATTCCTGCTCAAAATTTGTCAAATGGTACTTTCTG
CTATGGTCATTTTAAGTCCGATGATTGCGATGAAGGTTGTAAAATAGGCTACAGTCAATA
GAAATAAAATGCATTGTTAAAAGAAAAAAAAAAAA
>TRINITY_DN2357_c0_g1_i1
CTTTCTCAAAGGCAGGCAGACGTATCAAAGAAGTTTGGACCATCCGTTCAACAGCTCCTA
ACAATGAAACTGGCCTTTTTCTTCCTGGTTTTGTTGCCAATTTTCCTGCCACAAGAAGGG
ACATGCAATTTTCTTTTTGGCAGAGGTGACACAGTAGATGACGCCAGTGGCTGCCATGTG
ACCGATTGTCACATTAGTTGGTTTTCCGCCCACTGTGCAACAGGATACACAGAAAAAAGT
ACAGAAACATGCAACTGGGCGGGCAAGAGGAGCCATTGTTGTAAGACGCCTTCGACTACC
ACTCAAGAAACAACAGTAACATACACGAAACCTGCCCCGGTCCAAGACGAATACGAAGAG
GTCACCGAGACCCATTACATCCCTGCTTAAAGTTTGTCAAAACGACGTTTTTTGCTGATG
GTCATTGTTACGACCAGAGATTGTGATGAAGGTTGCAATACATAACTGGCAAAAATAAAC
TGCATTATTAAAAGATGTAAAATGTCA
>TRINITY_DN1362_c0_g1_i2
TAAACACCCAAGACCATGCGTGTTCCTTAACTGAGCTTACCGTGGAAGATCGGAATTCGT
GGAACATCACACGTCGTGGAAGATCACACGTACCATGAAGCTTCTTTTCATCTTTGTGGC
AACTTTGTCGCTCCTCATTTCTGCATTGGCGACTGATACGGCTCCAGAAGACGATCTGAA
TGGGTGCCATTATACGGATTGCTATGGTGCATTTAGACAAGGCAATCACTGCGAAGACCA
TTACGAAACCAAGACTTGGGAAGGATGCGGCTTCTTTGGACATCGAGATTTCTGCTGCCT
GAAAGCTGAATTCAGGGTTCAGGTTTCTCCGCCTCAGTTTGAACAATTTTTTGAAACCAG
ATACATGCCAATGTAATTCATACAATTCGTATAATTTGTATAAGAGCAAAGTGCCGAAAT
AAAAAGAAACA
>TRINITY_DN1362_c0_g1_i3
CGTCGTGGAAGATCACACGTACCTTGAGAGCTTGGAGAGGTGGGCACCAGGCGGCGGTGC
AAGGGATAAGATGGTGGACAATGTTTGCCTACTTGGGTGAATTGCTTCTATTATTTAAAA
AAAATTGTAGATGAAGCTTCTTTTCATCTTTGTGGCAACTTTGTCGCTCCTCATTTCTGC
ATTGGCGACTGATACGGCTCCAGAAGACGATCTGAATGGGTGCCATTATACGGATTGCTA
TGGTGCATTTAGGCAAGGCAACCACTGCGAAGACCATTACGAGACCAAGACATGGGAAGG
ATGCGGCTTCTTTGGACATCGAGATTTCTGCTGCCTGAAAGCTGAATTCAGGGTTCAGGT
TTCTCCGCCTCAGTTTGAACAATTTTTTGAAACCAGATACATGCCAATGTAATTCATACA
ATTCGTATAATTTGTATAAGAGCAAAGTGCCGAAATAAAAAGAAACA
>TRINITY_DN458_c0_g1_i2
TATTTTTGTCCAGGAATTAACATTAACATTCGTGGAGCAGTCACCAACAGAAGCAGATCA
TCAGTACATAGAACAGGAGCAGCAATGTCCACCCTTGGTTTTATTTGGCTCGCTTTGTTC
GTTGGTGAATTGGCATTGGGAGAAGCTGCTAGCCAACCAGAAAGTGAAGATCAAACTCTA
GTCCCCGACATACAGGAAGCATTGAAGAGAGAACGACCAAGTGTTACGTGCAGAAAAGGC
ATAAATTCGAATTTCCGGTGGTATTTAGACAGAATGAGAACGCTTAATATGTTTCATCAA
TTTCCCGTTCCGCCGTGCAGCGTTTGCTTTTTTGATGGGCTGAAGTCCTTCTCTATTCCC
GAAAATGATGCCAGAGCAGCTTTATATTCAGAAAAAGGCGTCGTGATGCACGTCTTTATG
AATTTTACCAAGCTCGAATTGGCTTGCAGAGAATGTAAAATGACCAGTGATTCTCAAAAT
GAGAATACGGGCAGCATTAAAAGCACCTTCACCAATGGAAGACTTGAACTCATCGCCCTG
AAGAAAGATGAGGACAAATACGTCGATTACTTCTTTGTAAAAGCGACCAACGCTAACCGA
AATACCCTGAAGATCTCCTGCGATGGAAATGAATCTTTTCAAACCGTTTGCCAGGAAAAG
CAAAAAGCAGGCGAACTGGATCACATGATAGACACCGGCTTTTGGAAGTTTTTAAAATTT
GGGTATTTCTTGGCTTTTGTAGATCGCGAACGCTACAAGCTGGGTGTACAAGTCTTATTT
GATTGTCGGCGGTATATGGCCGAAGAAGAGTCTGAAGAAGAGGATGAAAACAGCAATGCC
TAATTTATCTACTTTTCCATTGCTGTTGTGGGCAATATATTGAATATATATGGTGATGAA
TGGAAAGCTTAAATGTTCCACGTCCACGTGCGGGATTCCTCTATCAGTATCAAATATAAT
TAGTAGACATAAGGGGTGGCATGATTATCGATAATTATGTAATATCGCGATAAACAGTTT
TGTCGATTATCGTATCGTCCTTTTGTTGATATATCGAATTATCGACATATTGTGATCGAT
TGAAATATTCATATTTGTATTCAATACTTCGCTCGGCTGGGTTTCCCAACGCGACATGAG
CGTTAATGAAACTGAAACTAAACAATCGCACAAGATGGCGGCCGCCATGTCGGTACTGCG
TTCCTAGGCCCAACCCAGCTCGATTCGACGTGTAGGCAAAGCAGTCTATTCCAGGCTTCA
GCCGTGTTTTAATGAAAATAAAATTGTGCGTGTTATTTCAGCCTTAAAATTTCAGTCTTA
ATTATCGCGATAAAAAATTTGTATCGTGCCACCCTTAAGTAGACATAGGCCTACTGCATT
AATAAAATTGTGTAAAAATAGTGA
>TRINITY_DN969_c0_g1_i13
TGGAAGATCCTATCATATGAATCCATCCTCTACCAAATCTACAATGATGTTTCTCGTGGT
TGTATCACTTCTTGTAGCCGTCGTTGCTGGAGCTCCAATGTGTCCAGCTGACAACGGGCA
GATGATGTGCCTAGATCCTGATGCGTGCGTATACGAAATTGTTGTAGCTGACGCCCTGAA
TCAGTGCAAGACCGCGCAAAACGAAGATGTCTTCAGTTGTCTTCTCCATGCAATCGTAAA
GGAAGAGAATATCCGTGATGTCCGATTCGCTCTCCGACAGATGAGTAGCAACGGGCGTGT
CCAAGGGAACTTGGTTGACCAAGCCAATCAATGCCAGAACGAAAAGGACATCATTCAGTG
CATGGGTGATTACATGGCCAAGAAATGCAACGATGCAGCCAAGAAATCTGGCGCCCTACA
ATCCGGTGGAGGTGAAGAAGAAATAACCACACCAGCATCCGCGAATGGTGAACAAGAGGT
GACCAGCGACGCCAGTAACATGGAAGCAACCATCACCACCCCTGCGAGTGACAAAGCTAC
CGAAGGATCTGTGACGACCACAGAGGCCAACCCAGATGAAGATGAAGGTGAAGATTGATG
AACTAATGATGAAACCATTAAACGGACACACTGTTTAAGTGTTACGTTTTAATTCACACT
GCTTTGTATCCAATATGGATCCTTTTGTGTTGCACTGGTATAGTAATTTGTTAAATGGTT
ATTTTTATCATGTAATTACTTGCAAACTGAATAAAATTTGGCAAACAGAAAAAAAAAAAA
>TRINITY_DN969_c0_g1_i4
TGGAAGATCCTATCATATGAATCCATCCTCTACCAAATCTACAATGATGTTTCTCGTGGT
TGTATCACTTCTTGTAGCAGTCGTTGCTGGAGCTCCAATGTGCCCAGCTGACAATGGACA
GATGATGTGCCTAGATCCTGATGCGTGCGTATACGAAATTGTTGTAGCTGACGCCCTGAA
TCAGTGCAAGACCGCGCAAAACGAAGATGTCTTCAGTTGTCTTCTCCATGCAATCGTAAA
GGAAGAGAATATCCGTGATGTCCGATTCGCTCTCCGACAGATGAGTAGCAACGGGCGTGT
CCAAGGGAACTTGGTTGACCAAGCCAATCAATGCCAGAACGAAAAGGACATCATTCAGTG
CATGGGTGATTACATGGCCAAGAAATGCAACGATGCAGCCAAGAAATCTGGCGCCCTACA
ATCCGGTGGAGGTGAAGAAGAAATAACCACACCAGCATCCGCGAATGGTGAACAAGAGGT
GACCAGCGACGCCAGTAACATGGAAGCAACCATCACCACCCCTGCGAGTGACAAAGCTAC
CGAAGGATCTGTGACGACCACAGAGGCCAACCCAGATGAAGATGAAGGTGAAGATTGATG
AACTAATGATGAAACCATTCAACGGGCACATTTTGATGAGATTTTCATTTCTCTCTTGTT
CTCAAGTGTACAAGTTTTAATTCACACTACTTTGTATCCAACATGGATCCTTTTGTGTTG
CACTGGTATAGTAATTTGTTAAATGGTTATTTTTATCATGTAATTACTTGCAAACTGAAT
AAAATTTGGCAAACAGAAAAAAAAAAAA
>TRINITY_DN969_c0_g1_i9
ACGAAATTGTTGTAGCTGACGCCCTGAATCAGTGCAAGACCGCGCAAAACGAAGATGTCT
TCAGTTGTCTTCTCCATGCAATCGTAAAGGAAGAGAATATCCGTGATGTCCGATTCGCTC
TCCGACAGATGAGTAGCAACGGGCGTGTCCAAGGGAACTTGGTTGACCAAGCCAATCAAT
GCCAGAACGAAAAGGACATCATTCAGTGCATGGGTGATTACATGGCCAAGAAATGCAACG
ATGCAGCCAAGAAATCTGGCGCCCTACAATCCGGTGGAGGTGAAGAAGAAATAACCACAC
CAGCATCCGCGAATGGTGAACAAGAGGTGACCAGCGACGCCAGTAACATGGAAGCAACCA
TCACCACCCCTGCGAGTGACAAAGCTACCGAAGGATCTGTAACTACCACAGAGGCAAACC
CAGATGACGATGAAGGTGAAGATTGATGAACTAATGATGAAACCATTCAACGAGCACATT
TTGACGAGATTTTAATTTCTCTCTTATTCTAAAGTGTTACGTTTTAACTCACACTGCTTT
GTATCCAACATTAATCCTTTTCGGTTGCACTGGTGTAGTAATTTGTTAAAAGCTATTTTT
ATCCATGTAATTACTTATATACTGAATTAAATCTGACAGACAGCAACGTCATTGATACAT
TGCTAGCTTTAAAAAAAAA
>TRINITY_DN997_c0_g1_i8
AGCTATGATCTCTATTTTGTAACTGGACCGGAAAACCCAAGAGCGAGACTGGTTTCCCCA
AATCCAAGCGTGTTGAAAGGATTGGACCAATTCAGCGCCTGCATGCATGTCAACATCAAA
GATGGGGAAACTAACTCCGTTTCCCTGATTTCATATTCGTCCATAGAGAACTACCAATCT
AACGAATTGCTCTTGGCCTGTGAAGCCGAATTATCCACTGCCCTGTACATTGGAGGCGAG
AAAGTGACTTTTGATATCGCTCCAGCCAGTGGCCAGTGGGCTCATATCTGCGTGACGTGT
GAGCTGCTAGGCGATGTTAATCTCTACATTGATGGTGAACTCGTGGGCACTCAACCAGCA
CCAGAGTATGTAATACAGCTCGGTGGAAATGGGCCGTTTGAAATCGGACAAGATCAAGAC
GATCCCGAGTATCCTATCTATGATTTAGATGATGGAATGCAAGGTCTGATTAGCCGTTTT
CATTTCTGGAATCGAGCACTTCCAGAAAAGGAAATACTAAAGGTATCCCAGTGCGAGTCC
GGAATGGGAGGCAATTTGATCAACTGGCATAACAGCACGTGGAATTTCCTTGGCAATCTC
ATCCCACGAACATCGACAGTTGATCCCCCCTGTGACGGCGAACCATGTGGCTCTGTTGTT
AAGGACGAAGTCTCGACTTGCGCTAAGGTGGAGACGGCGCCCTACGACCAGAGCGCTGGA
AGTCCATTGTTGAAAGAAGGCGAGAAAACCATCATCGTTGCTACTTTAGACAACAAACTC
GAACTGCCTGAATTTGATCAACTCTCAGTCTGTTTTTGGTTCTACCATGGCCGAGGAGGA
AGACCAAGCATTGAAGCCTTTGTATTAAAGAAAGATAACGTCAAATATATTTCTTATCGC
CCTTACGCACCTGAATTATGTCTTTCGATCAAGGGTGAAGAGATTGAATGTTACGGCACA
CCACAAACCAGAGGCACTTGGGCTCAAGGCACTTGGGTTCACCACTGTTTTATCTGGCCT
GGTGAAGGTGAACCAATTCAGGAATACGCCGATGGGGACCTGGTTGGAGCTACTTACCTT
GTGACGGCGTCTCTGGATACGATTCCCGACGACACCAAAATGGTTGTTCGTCAGGTGCAG
ACGGAGCCAGCGGATGAGTCCAACTCTACCAAGGGGTTCGTCATGAAAATTACGGATGTC
AACTTGTTCAGCTGGGTACTTTCAAAAGATGAAGTACAAAGCATAATCGACTGTAGAGGA
GCAATTCCTGGCGCACCAGTCAATTGGGGAGATAGCGTCTTCAAAGTATCTAGCGAATGA
GCGATCAAGTTTTATCCTTCAGAACACTCACAGTGCAAACGGCTGTTTGCTTTCATGTAC
GCTTTCAAGCTCATAAAATAATGAGAGGCATGAAAAAAAAAAAA
>TRINITY_DN947_c0_g1_i1
CCTCAACACAAACCATGTCTTCCATGCTTGTAGTTGTAGCCATTGTAGCAGGCTTCTGCC
ATTTGGGCTTTGCTTTTAATGCGGTCGGCATAGATTTCATTCTGAATAACGCTAAACCTA
GTCCCCATACTCCTAGGGCCTTGTATGTGCCTCCAAGTGGAAATCCCGTAGCCACTATTG
GTACCACGCAATTGTCTGCTTGCATGTACGTCTTCTTAGATCAACCAAACAAAATTTGGC
AAACTTTATTTAGCTATAGCAACAAAATTCACCCAGACGAATTCGCAATAGTGGTCCAGA
CTAGAAGACGGAACACAGAAATTCACATTGCCGGCAATGTGGCCTTCTTTAATGTGATGC
CACAGTTTAACACATGGTCGCATGTTTGTTATACCTGGACCAATGATAGAGGAATCACGA
GGGCCTATTTAAATGGGAAGTTTGCGGCAGTACAAAATAGTTTAATCAAGGGCAAGGTTC
TCGACACTTCCAACGGTTACCTAAATTTGGGCCAAGGCCAAGACACTCCCGACGGAGGTT
TTTCCGATAAATACGCAATGCATGGAAAAATCACACAGTTTCACTTATGGAACCGGACGC
TGACAGCAAACGAAGTACGAAATGTTCAGAACTGTGAACTGGAAGGAAACGTCATAAATT
GGAATAAAGCTTCGTGGGTTTTGTCAGGCCACGCTGACATGGAAAAAACTACAGCTCCGT
GTGTAAATTATGGAAGCCTGCTGAAACTGTAACCTCCGAAACAACATGGTATGTTCCTTC
GTAGTAACCAGCTATCTCCAACTCACTTTGCCGTGATGATCCATTTCATTTAATTAGAAA
ATGTACTTAGAAGAAACCAATACAGCATAATTATAATCTTTAATAATCTTGCACGTACGA
TTGAATTTTCCTTTCTTAAAGTTTGGATCAATAAACGACAATGTTATGCAATGCAA
>TRINITY_DN947_c0_g1_i4
CCTCAACACAAACCATGTCTTCCATGCTTGTAGTTGTAGCCATTGTAGCAGGCTTCTGCC
ATTTGGGCTTTGCTTTTAATGCGGTCGGCATAGATTTCATTCTGAATAACGCTAAACCTA
GTCCCCATACTCCTAGGGCCTTGTATGTGCCTCCAAGTGGAAATCCCGTAGCCACTATTG
GTACCACGCAATTGTCTGCTTGCATGTACCTCTTCTTAGATCAACCAAACAAAGGTTATC
AAAGTTTATTTAGCTATGGCACCCAAAAGGAACCGGACGAATTCGCAGTAGTGGTCCAGG
CTGCACGAAAGAACACGGCCATTCACATCGACGGCGCTATGGTCGAAATTAAAGTGATGC
CACAGTTTAATAAATGGTCGCATGTTTGTTTCACCTGGAACAATGCTGGAGGAGTCTCGA
AGTTCTATTCAGATGGGAAGTTGGTGGGACAAGCAAATAATTTAAAGTCAGGCAAGGTTC
TCGACACGTCCAACGGTTACTTAAATTTGGCCCAAGACCAAGACAGTGCTGACGGTGGTT
TTTCCGTCGACGACGCAATGCATGGAAAAATCACACAGTTTCACTTGTGGAACCGGGAGC
TGACAGCAAACGAAGTACGAAATGTTCAGAACTGTGAACTGGAAGGAAACGTCATAAATT
GGAATAAAGCTTCGTGGGTTTTGTCAGGCCACGCTGACATGGAAAAAACTACAGCTCCGT
GTGTAAATTATGGAAGCCTGCTGAAACTGTAACCTCCGAAACAACATGGTATGTTCCTTC
GTAGTAACCAGCTATCTCCAACTCACTTTGCCGTGATGATCCATTTCATTTAATTAGAAA
ATGTACTTAGAAGAAACCAATACAGCATAATTATAATCTTTAATAATCTTGCACGTACGA
TTGAATTTTCCTTTCTTAAAGTTTGGATCAATAAACGACAATGTTATGCAATGCAA
>TRINITY_DN349_c0_g1_i10
ACAGTCTTAGAGTTAACAGTTTCAGTTTCAGTTTTGTTTAGTTGATTATCCTGCTCTGCA
TTATGAAGACCATTTTCCTAATCTTCTTCGTGGCAATTTTGGACATAAATTGCGAAGAAG
AAGATCCTTTACCGAATCTGACCTTCGACGACGACTTAAAATCCAAGTTGAGTTCAGTTA
TTTTAAAATTAGCAAGTGGTGATGAAACTGTTCTTCAGGTTTTGGAAGGATTCAGTGCGA
CGATCCCCGACATAAACAAAGGGTTAAAAGAGTTCAAAGAAATCCTTGCTGATGAGAACG
TTAGGAAAGCAGTTCAAGAACTGGCTGAAGCTATTAATGCTATCAAAACGACTCAACTGG
ACAACGAAAAAGCAGTTTTAAAATACGGTGTCTATCTTGAGAGGAAGACATATGCTCTCT
CCGAAGCCTTGACATCGGACACATCGCCTGATGAAGGCATTAAAGTGACAGCCATCATCG
GGGATGTGGTTAATGAGCTGTATATAATTGTGACGGTTGCAAGGTTGAATGGCGTTATTA
GTTAGGGATGATAGAATATAGACGTTTACCATAGCATAACGTGCAGAAAATTGTAATGGT
CTGGTTGACAGAAACTCGTAGATCGCAACATAGGAAATGTATTTTTTGTTTCACTTGATT
AAAGGATGCGCCTGTAATAAAAAAAAATGACGTCAAAATAAACAACTAAAAATAAAGCAT
ACGGCTGACTCTTTGTCTACGCAACTTGTTTGCATTTCTAAATGAACACATCTTACATGG
TGTTATCTCATTATTTTTACATATTTGTTTGTTTGGTTGGAAAGATGACATGAGGGCGTG
ATATTGTATGTGGTATTAGTATTTTGGGCAAATTGGAGTGTCATAGCTTGATAAGCAGCT
GTTTAAATAATCGTTCACTTTGAATAAATTATTAGAAATGCCATCGATGAATCATGGAAT
AGTTAAACGTCTTGAATAACACTGTATATCGTATAGCTATGGCTGCGGTTAGCTGTGTAG
GCTTAATTCTCTTTAACTTTAAAATATTAATTTCTTTACTTGTCAATTTGATGCTGAAAA
ATAACGATTATTTCGTTCATAGATGTCACTATTTGCCCTTCCCATTTCATTCTGCAGGGC
GATTACCTTTAAGTGCCGTTAGTAAAATAATGCAATACAAATTTGCCTTAACACGCATAT
TCCACAGTAGTTGCCCGATATACATATAATTACATCTAGCTGCACCTTAATTCCCAGTGT
AACCGTCTTGGAAATAGTGTCGGACCTAATAATATACTTTCCACCCAATTTTTTAAAAAA
AATATATATATACTATCACCCATTTGAATTGCCAA
>TRINITY_DN3178_c0_g1_i12
ATCCTGGGTGTCAATTGCCAAGAAAGTCCTTTGCCAAATCTGACCTTCGATGACACCCTA
AAATCCCTACTGAGTTCTGTTATTTTAAAAAGTGTGCGTGGTAAGCCAAGTGCTCTTCAG
GCTTTAGACGGCTTCAATGCATTCATCCCTAACATAAACAAAGGATTAAAAGCAAACACC
AAAATTCTTGCTGATGAAAGCATTAGCAAAGCAGTTCAAAACTTGGCAGAAGCTATTGAT
GCCATTAGAAAGGGTCTGGCAAACGAGGATGCAGTTTTAGAATATGGTACCAATCTTTCG
AAAAAGACTGATGCTCTCGAAAACGCATTGCTATCGTCAAACTCTCCTGATGAAGGCGTG
CAAGTGGGGTCACTCGTCCAGGATGCGGGTACTACAGTGGAAGTGATTGACAAGGAAAAT
TTTGCTAGAAAGAATAAGGATCTGGGCAAAAGTTTAGGGTAGGAGAAGGAGCATTTAAAA
TAAAAGTTGTAACTCAAAACTTGTAGTACACAACATAATAAGAAAAATATTTTCTGTTTC
ATTTGAGTAAAGAATATGACTGTAATAAAAAAAAGACGTCAAAATAAATATTAACAAATA
ATAAAACGTAAAA
>TRINITY_DN792_c0_g1_i10
TGAAACAACAATCCGTTCAACTTCTTTGCGTTTTGTACAGCTCTTCTACCGAAACCATGA
ATACCTTCTGTGTTTTGGCTGTGGCTCTGATGGCGACGGTGTGCGTTGCAATCGAAATTC
CACTCCGCGAACAAACTTGCATTGACGTCGACAAGGTGAAAGAGGAAGCAGTCAAGGGTC
CCGCAGAAATGAAGTGTGGAGATATTGCCAATATTGAAAAATCCCCAGCAGGCACGAAAG
TTCATGTACCTAACGAAGGTGGAGAAAGCAACACGAAGGAGCTGTACGAGACTGTGAAAA
TGGTCTACAACTGCTTCATCCTTTCCCAGGGAATCAGAGATGAACAAGGCAACAGTGACA
TTCAAAAAGTGAAAGACGCAGTCAAGCTGGTGGCAGTCGCAGGCAAAGATGAAATCATTA
ATGCTGCCATTGACGATTGCACCGACAAAGGAGCCAAACCCATCACGAACGAAAATCGCA
AGGATACTATTATGTGTACTGTTAAGAATCTCCATGATGGTGGCAAGTGCGCACCTGGTG
CGTAAAAGCTTTTTTAGCCGAATGAAGAAACAACAACAAATCACTTTTGAAGTTGATTTA
GTAATTGATGTAAAACTGCAATAAAAGCAAATTGAAAAAAAAAAA
>TRINITY_DN8939_c0_g1_i19
TGGTTGGGATGTTTCAGGTTTCAACGCAGGCACTAGCTTCAAGAAAATATAAATACTTTC
TGGTTTTAGTCATGAGCCCATTCAGCAACAAGAGTTCACTGGGTTGCCACCTGTATCAAC
AAGAAGAAAAGTAGTCATGAAGCTTGCAGTCCTGGTTTTGCTTGTTGCCTTGGTGACTGT
TTTCTACGTGTCAGTCATTAGTGGGGAAGATAACATTAATGAACAACGCGAAGATGTAGA
ACGGAACGATACTTCCAGCAAAGAGCATCATGGCCATCATGGTCATGACTGGCATCATGG
AAAACATGACTGGCATCATGGAAAACATTCTGAAGGACGCAAACACCATGATCAAGGACA
TCATGGTAGCCACAGTCACCACGGCTATGGACACAAAGGACACCACGGACCTCACGGCAA
AGATAATAAGGCTACTCAGCCTAAATAACCAATTCTTATTTGTCCTAAACATATAAACAT
ATGTTTTTATATTTATCCTAAACATATAAAAGTTTTAAATACTAGTCTTATTATTTGGAA
TTTTTATCCTTTGAAACACTCATGAAGGTAAAAATTTACATTCATTCAATAAAATTGTGT
ATTATGCACCTTGAAGCTTGTTACAATTATTTTTATGTGCACTACTTACGTTTCTGTTAT
TTAGGACGTATTTAGGCATTAACTAACTTAAAGTATGCCTATTCTTCCATTTTGGTTACG
CATAGATTTGCTTCCAGTGCCGTTTTCATTTCACCAATTCCTGTTCCTCAATATATACTT
TCCATATAGC
>TRINITY_DN1084_c0_g1_i1
CTGGTGGAATCTATGGACCAGATGGACCATATGCACCAGGCGGACCTTATGGCCCGGGAG
GACCGTATGGCCCAGGAGGACCGCAGGAACCCAAGGAACCGTATTCACCAGGTGGGCCAT
TTGGTCCTGGAGGGCCAAACGGGCCTGGAGGGCCAAATGGACCAGGAGGGCCTCAGACTA
ATGAAGAGCCTTACAGACCAGGAGGGCCTTATGGACCAGGTGGGCCATACGGGCCTGGTG
GACCTTATTCACCAGAAGGTGAGGAAGAGCCACAAGGACCTGAAGGCCCTGGTGGGCCAG
AGGAACACGAAGAGCCAGAAAAACCACAAGAAGAAGGATGGGTGCCACGAAAAAAGCCTA
ACAAAAAGGGTGGATTTGAAATTGAGTACGTTTGGCAAGGCCAACCAGGAAAGCCGGTTC
CAACTAATAGCAACTTTGTACGAAGGAAAGTACCTGATGGGCGAGGAGGGTTTATTGTCG
AAATTGTGTACAGGCCACGACGGCTACATCCACACCCACGTCCTCACCCACATCCACGTC
CACATCCTCATCCACACCCAGTTCCACACCCTCAGCCAGGACCACCACAGGGTCAGCCTC
AAAGAGGACCTGGGCCAATGGGACCAGGATGGTCCGAAACCAAAGTTCCCGATGGCCATG
GTGGCTTCATAGTAAAATACAAATGGGTTGGCATACCAGGTCAGTCACTCCCACCTGGTT
TTGGTGGTGACAAAGGACCAGGACCAGGATTTATAAAAAAGAGGGTATCTGATGGAAAAG
GAGGATTCATAGACAAATACGTATGGGGTGGAAAACCTCTGATGGCTGAAGGTAACGGCA
ATGCCATTAACTTGCCCCCGGGCTTTAATTTGGCTCCACCTCCAGGTTATCAGGGAAACA
AGGTTTCTGATGGTAAAGGAGGCTGGCTAAGTAATTTTGTAAAATCAGTTGGTGGTGCTG
CTAGCGATTTAACCGGAGCTGCCACTAATATTTTTGCCCAAGGAACGAATGCAATCGAAC
AAGGCTTAGGCGTAGGGGGACCTGGTGGAGGAATTGTCACCAACCTTGTGAAGGGAGTAG
GAAGCGGATTGCAGCGATTAGAAGGTGGAGCTACAAACATGGCAGCTGCTGGCTCTAATG
TTATTGACAATGCTTTCGGATTGAGAGGAGGAGGAGACGGTAGAGGAGGTGCAGGTCATG
GCATAGGATTCAGTCATGGAGGACATGCAGGACAAGGTGGCATAGGATTCGGTCATGGAG
GAGGAGGAGGCATAGGATTCGGTCATGGGGGAAGAGGCGAAGGAGGAGGAGGATTCAGTC
ATGGCGGAAGAGGTGGAGCCCATGGTGGGTTTGGACATGGCGGAAACCAAGGAGGTGGCG
GAACCAGTCCAAACCTGGCAACTCGTATAGTTCAAGGCGTTGGCGGCGCTGCACAGGGTT
TGGCCCAAGGAGCTACAAATGCCTTATCTAGCGTAGCGAGCTTTTTTGGTAAGAAATAAA
ATCATTTACTAAACGAAGTGAAGCAACCTCAACGAAGTTCTTTCATTGCTTGGTCGACAC
GTTAATCACTGTACAGACGAATAAAATCTATTTTATATCTTTTATTTATTTACTGTATAA
TATAAAATTATAACTAGGCTTATTTGAATAAAAGTTCATTGTTGTACGCAAAAAAAAAAA
AAAAAAAAAAAA
>TRINITY_DN1090_c0_g1_i1
TGATCTTACCGTGGAAGTTCACAGATCGTGGAAGATCACACATACAATGAAGCTCCTTTT
CATCCTAATTACAACGTTGTCCCTCCTCATCACTACAATGGCGGATGACATTAGTGACCC
AGGGCCAGATGACATCAACGGGTGCCATACATCGTCGTGCCATAGTACATTTGAATTGTT
TGCAACTCATTGCGGAGAGAAATACGAAAAGAAGGGCAGGGATGGATGCGGATTCTTAGG
ATTAGGACACCAAGATTTTTGCTGTCTGAAGGCCGAATACAGGCATCCGGTTGCTCCGCC
TCAGTATGAAGAAATTTTTGAAACCAGATACGTCCCAATGTAATTCCCACAATTCGTATA
ATGTGTGTAGCAGAAAACTCGTGGAAATAAAGTAGACTTCTGAATAAGAGA
>TRINITY_DN1017_c0_g1_i2
TGAGAGCCTGGCAATGCATGTACTTACTCTAAATACAGCAGCCATGTTGAAAACAGCAAC
TTTCATTTGCTTCTTGGTTCTGCCGATTGCTTGGGCCCAAATCAATTTGCAGCTCGTCAG
AATTGAAAAAGGCAAAGACAAGGAATGCGCCATTAAAGAACAAGATGAACCATTGAAATT
AGGAGGAAAAATCACTTCCAAAAAGGGATGCGTCCAAATCGAATGCAACGACTTTGGAGA
AGACCACGTTGTGATCAAACGACAATCCTGTGGTGAAGTTTCCATTCCAAAAGACAGTGG
CTGCACTTCGGAATCCGACGATAGCAAGCCGTTTCCTGATTGTTGCCCAAAGCCAAAATG
CGAAAAGAAAAAGGATTAAAACAAATGTGATCTTGTGTGGTTTGAATGCAGATTGATTGT
AACCGTGCAATCTACGAAATGAAATTAAAATTAAAATCATGTCAATGAATTAGCAAAATG
TGAAAAGAAAAAGGAT
>TRINITY_DN1031_c0_g1_i13
TAAAAGACTTCACTGCCTCTTTAACTGACTCCCAAGATTTGTTCCTCGTAGTCCTGCCAG
CAATTAGGCCGTCGTCATGATGATCAAGGTTGCATTTGCCTGTTTGCTCGTCGTCGCCTG
CAGCGGAATGATCATTTTCCCTCAGAAAGAAAAGATTGGCAAAGACGCCGAAACCATGCT
TTCATATGTTTTGGGAGCATTTGACGATGCCATCAACAACCACACTTTGAAAGAAGAAGT
GAAAGGCAAACTCCAAGGTCACATGGACGCCATTATTGAGGCTGCCAGAATCAAAGATCT
TGACGAAAAGGTGAAAGCACTGACCCAAAAATTCAAACCCGCTATTGAAGATTTGAAAAC
CATTGAAAAGGAAGTTACAGATGAGAAAGTCAAAAATGATTTGTCTGCCGCTTGCCGACT
GATGACCCATTTGATCGAAGTGATGCCTCACATTAAAGCTGAATAAATTCATTGTCTGAA
ATTTGAATAATACTTTGAAAGCGTTTTCTGTACAAATCTGAGTATCAATAAAAAGATCAA
ACGTAAAAAAAAAAAAA
>TRINITY_DN1093_c0_g1_i1
CACCTTCATCTGTTGGTATTCCAAATACAGCAGCCATGTTGAAAACAGCACTTCTATTTT
GCTTGGTCCTGCCCATCGCTTGGGCCCAGATCATGAGCATACAGCGTGTTGAAGAAGGCA
AACCAAAGGAATGCGTTATTGAAGGGGAAGACAAGAGACTCAAAGTGGGTGAAACCATTA
CTGGGAAGGGGTGCGAGGAATTCAGTTGCGAAGACCGTGAAGGCAACCAAGTAACACTCT
TCCAGAGTAGATGCGAAATGGACTTCCCAGGAAAAAATAAATGCACAGAGGAACCTGGTG
ATGACAGCAAGCCATTTCCGTATTGTTGCCCAAAGCAAAAATGTAACTAAGAAAATGGAT
TGAATTCAAACGAATGTGATGTGCGTTACAAACAGAGCTTTGTATTCAGATGTAATGTTC
ACCAATTTGTAAAACTGAAAATAAACTTTGACCAATCATGTCAGTAAAAAAAAAAA
>TRINITY_DN1093_c0_g2_i4
CACCTTCATCTGTTGGTATTCCAAATACAGCAGCCATGTTGAAAACAGCACTTCTATTTT
GCCTGGTTTTGCCCATCGCTTGGGCCGCCCAGGGCCTTGAAATCCAGAAGATTGAAAAAG
GCAAAGACAAGGTATGCACCATTAAAGGTGAAGACAAGACACTCAAAGTGGGCGAGATCA
ACACTTTGAAAGGATGCATCGAAGTCGCTTGCGATGGTCATGGAGAAGACGAAGTGGTCA
TTACTCGAAGCACATGCGGGTCAATGAGCTTCCCAAAAGAATGCCATTTGGATTCCGGAG
ATGACAGCCAACCATATCCTAAATGCTGCCCAAAGATTAAATGTGACCCGATTAAAAAGG
ATTAAAAAAATGTCACGTGTGTTACGCTAAAAAAAAAACTTTCAATTCAGATGTAACGTT
TACCAATCTGTTAAACTGAAAATAAACGTAGACCACTGTCGTGTCAATCAATTTCCAAAA
AAAAA
>TRINITY_DN2532_c0_g1_i1
TATGTGTTTAAGGTTAAGCCTAAAACTCGTCCTACACCACCACCCCCACCGCCTCCACCA
CCCCCACCACCACCACCAACAGATTTCCCACTGCCACCAGGATTCCCCTCTGGTCCAGGT
TGGAAAGCCGAAAGAATTCCTAAACCAGATGGCACATTTATTCTCAAAGCGAAGTGGATT
GGTGCCCCAGGACAAGACAAACCTCCTGGGTTTAGTGGCGATGGAACACCACCAGGTTAT
AAGAAAACTAGAGTTCCCGACGGACATGGAGGTTTTCTTGATAAATTTGTCTGGGCAGGC
GCTCCTGGCACAATTGGACCTAATGGGGAACTACCTTTGCCTCCAGGACTTAATATAGAT
GCTCCCGCTCCTCCTGGCTATAAGACTCAACAAACTCCTGATGGTCATGGAGGGTTTACT
ACTCAGTACGTTAAAGATGGATCTGGCAATGCTCCCGACCAAGGTTTCAATTTTGGAGGC
AACATCGGAGGCGGTTTTAATCCTGGAGGAGGAGGAGGAGGCACCGGAGCTGGTGTAGAC
ATGAACGCTGGTGCAGGGTTTAACTTTGGAGGAGGAGGAACAGGAACAGGAACAGGAGGA
TTTGGAGGAAGTGGAGGATTTGGAGGAAGCGGAGGAGGCGGAGGAGGCGGAGGAGATGGA
GGATTTGGAGGCAGTGGAGGATTTGGAGGAAGCGGCGGAGGCTTCAATGGTGGAGGAGGA
TCAGGAGGAGGAGGATCAGGAGGAGGAGG
