# Supplementary material for: The venom and telopodal defence systems of the centipede Lithobius forficatus are functionally convergent serial homologues
Source: BMC Biol. 2024 Jun 13;22:135. doi: 10.1186/s12915-024-01925-x (PMC11170834; doi:10.1186/s12915-024-01925-x)
Supplement: Supplementary file 7 — Additional file 7. Compressed archive containing matrices of median-centered fpkm values for each differentially expressed sub-cluster, as well as fasta files with transcripts belonging to each sub-cluster. [file 12915_2024_1925_MOESM7_ESM.zip › subcluster_4_log2_medianCentered_fpkm.matrix]

Venom_Gland_rep1	Venom_Gland_rep2	Venom_Gland_rep3	Front_Legs_rep3	Front_Legs_rep1	Front_Legs_rep2	Ultimate_Legs_rep2	Ultimate_Legs_rep1	Ultimate_Legs_rep3
TRINITY_DN8255_c0_g1_i3	-3.8488321308765	-2.60151219589668	-3.8488321308765	2.60252736481471	2.20920289915134	0.770756950552266	-0.784639068949008	2.53087546235989	2.97045284972048
TRINITY_DN1426_c0_g1_i17	-4.71007080742035	-4.71007080742035	-4.71007080742035	1.88501506984289	5.18328533546803	-2.9411454718566	-2.07315622706448	7.31528611192084	4.76092760395038
TRINITY_DN871_c0_g1_i3	-3.2320083188525	-3.2320083188525	-3.2320083188525	2.52197053368031	2.61383295421565	1.54982347216798	-2.42547802959294	3.07722244897373	2.35865357711276
TRINITY_DN15046_c0_g1_i4	-4.70467895792576	-4.70467895792576	-4.70467895792576	3.5075742217651	3.43285018163087	1.04560595942679	-1.63446138966798	3.94142248134063	3.82104541928187
TRINITY_DN401_c0_g1_i34	-4.80071729153947	-4.80071729153947	-4.80071729153947	2.1525013781298	4.90736990716595	1.0784248118949	-1.16903092522747	5.10321876718799	2.32966793546725
TRINITY_DN15046_c0_g1_i8	-4.58628521431918	-4.58628521431918	-4.58628521431918	3.5545854471421	2.67299668975714	1.68007032712016	-0.374027170116441	2.79883516130987	3.4263951877447
TRINITY_DN438_c0_g1_i42	-6.14948310048248	-6.14948310048248	-6.14948310048248	1.94174069268401	0.585659940465646	3.9242394113268	3.31827526937089	5.73095678209847	2.94757720550164
TRINITY_DN1567_c0_g1_i15	-2.63607582820062	-2.63607582820062	-2.63607582820062	2.74312923175999	1.83224681574725	0.741742024883027	-1.34506172678332	2.50486638917647	1.43130474981844
TRINITY_DN611_c0_g1_i2	-5.46595524877836	-4.05724338774893	-5.46595524877836	2.3137247148364	3.13734840081881	3.68835656265813	1.34381930975635	2.04164913337568	2.46425576386026
TRINITY_DN401_c0_g1_i29	-6.30067633790591	-5.47855806317657	-6.30067633790591	2.8444788609022	3.42525052773273	3.64779456540711	1.52839941743243	3.81049585579156	2.82349151172237
TRINITY_DN401_c0_g1_i15	-6.04602958683811	-6.04602958683811	-6.04602958683811	3.34129202259823	3.78161956821762	2.75812402670811	1.00239189439559	4.13723235747946	3.11742889111531
