# Supplementary material for: The venom and telopodal defence systems of the centipede Lithobius forficatus are functionally convergent serial homologues
Source: BMC Biol. 2024 Jun 13;22:135. doi: 10.1186/s12915-024-01925-x (PMC11170834; doi:10.1186/s12915-024-01925-x)
Supplement: Supplementary file 7 — Additional file 7. Compressed archive containing matrices of median-centered fpkm values for each differentially expressed sub-cluster, as well as fasta files with transcripts belonging to each sub-cluster. [file 12915_2024_1925_MOESM7_ESM.zip › subcluster_4.fa]

>TRINITY_DN871_c0_g1_i3
CATAACTCATCTTCACTATATATAAACGATTCTCAAAAGTCGAAAGTTCCCAGCAGAACC
AAGTGAAGAACTTCTCTCATCTCGTTGAATCAAACCTTTTAAGTGTTTCAAGATGGCGTC
CAAACCGATCCTCTTCTGCGTTGTTCTGTTTGCCCTTACGTCATACTCTATTGGTCAATT
ATCAACGCTAATTAGTATTCCCGTGGACCTGGAGATTAAAATGCTCAAGGTTGAATTGGC
TCTTGTAAAACCGGTATTACCTACCAACTTGACTGCAGCATTGGAAAATATTTTAAATGC
TACTGAGACTGGAAATACTTTAAAGGAAAAGGCGACCAACGCTATTGCTGCCGTCAAAGC
TGCAATTCCCGCAGTCGAAGATGCCCCCACTTCAATACTCGATCCATTTCGTGTAGGCCT
AACAACCATTCAAAAAATTCTCAACAACCTCCTACAAGAACTGAAAAGCTTCCTAAGCAG
TCTCGGTGTGTCCGCTTAATGCAGCAGTTGTCAATGATTGCGCTTTGATGTACGCAAATT
TGGATAATTACCCAAAGAATAAACCATCAATGAATACAAAAAAAAAA
>TRINITY_DN1567_c0_g1_i15
CTCAACTTTGCCATGTCGCCTGTCTTGGTAATCACCCTCTGCTCGCTGTCACTCATTGCT
ACCGTGCAATCGCTTGACGGCTATGACTTCGTGGCCAAAAGCAATGGTTATAACGCTCCA
AGAGCAGTTCTCTTGTCCACACCCAAGGAGGCCTTCACTGAATTGCCAAAGAAAAGCTTC
TCGATTTGCTTCCACGTCTACGTAGATAAACCAAATACACAATCCTCAATGTTGGTATCG
TATTCATCATACGAAACGGGAAATTATAACGAAGTTTATCTTGAAAGTAGCTACGCAGCA
TCGCCCTATACCGCTATGAACATCGCCGGGATTACATATCTCGTTCATAAGGCTCCTACT
CTTGATGTCTGGACACACATGTGTGCTACTTGGACCAGTAATTCCGGAAATGCTCAGATC
TACATGGACGGAAAAGAAGTACCTGGCACGCCCAATCAAGTAAAAGTCGGTTACACCATC
GGGGGACTAGCGACCTTAGCTGTTGCCAATGACCAAGATGGTTACAATTATGGCTACGAC
CCCACGCAAGGATTGATAGGGAGGATGACAAACTTCCAAATATGGGACAAGGTGCTCACT
CCTGAAGAAGTTAAAAAAGCTATGACCTGCAATTTAAGTGGAAACTATGCTGACTGGTCT
ACGAGCCAATGGAGTCTGGATGATAATATGGTCGCAGCGCCAACTACAGCACTTTGTTCT
TCAGCACCCGGCAGAACCTAAGAAGACAGATGGCGATCTTCAAAACTACCTCTTTGCTGT
GCGTACCGCGCCTGATGACTACACACTATCGCTGAGTGGTACTCCTACTGTTTGACTATT
GTTAAATCCCACTTCATTGGAATATTTAAGATTTTGGTGCTAACTTCCAACAACCACATA
CTGTATTAAATAATTATTCACTGTATTGAAGACTGAATTTCTTTTATTAAAAACACTTGA
CAGGATGGTGGTTCGAATGGTTGCATTAAAAAAAAAA
>TRINITY_DN611_c0_g1_i2
TGTCAGCACGAAGAACAACTTGATTCTCAGCCGCCATTTTATCTTCCAACCAGCAGCAAA
TATGAAGGCTATCTACCTTTTGGGTTTCCTGTGTCTCGTTGCTGTATACGTCAGTGCTCA
AGACGAATCCACTCCAGCTGCAACTGAAGAGGGCAGTTCCAGTGAAAGTGAATCCCATGA
ACATCATGGATTAGGACACCACAAAGGAGGACCTAACGGAAAACACCACGGACACCATGG
AAGAACCGATGCGACTCCCGCTACTGTTGCACCGTAATCAAATTCTGAGGACCCAACCCA
GTCACTTGCCAGCTTGAAGACGTATATAGGTCTTTTAAGTCACAAAATGTCGACATTTTA
AACACAATAAAGTTGAGAATTTAAAAAAAAAAAAA
>TRINITY_DN8255_c0_g1_i3
AGAACACCCGGGGTTGAAGACGTAACCTTAGATGAGGCGTACAAGCATTGCGTAACAAAT
GCCGTAGGAGTTAGTGATGAGAACGGCATAGTTAGTGATGCACTTAAACTGACGGCAAGC
ATCGCACAACTTTATATACCAAAGTTGAAAGACGGTGTTACCGACGCTGTGAATCAGTGC
TATAAGGAAGGTGTCAAGTATTCCGATATTGAAGCCTGCCTGAATGAAGCAATCCAGACG
AGTTGCAGTCAAAAATAGCCACCGCAAGCGGAAAACGATACAGGACCTGGTTCAAAGTAG
AAATACCGCTACTAGAAGCAGAAGGGAAATGATGCAACAACTGAGTTGGCAGCGAAATAC
ACATTTTAATATTTTTACGCACTGTTTGATTATTGTATTGTAAAGTGAGCAGGGTATAAT
AAAATTTGAGCAATCA
>TRINITY_DN401_c0_g1_i15
TGTTGACTCCAGATCAACCAGATCATCTTCTGCGGATCCAAAAGTTCACTTTCCAGGAAG
CTCTAAATTTTGAAAAATGGCCTCCAAGTTCTCCGTAGCTCTCGTTCTTCTCCTCGCCAG
CATCGTTTGCTGCAACTCACAGAATGCAACTGTAACTGTGGACTTGTCCAAGTTGACTGG
TCCCCTGAAATCTCTTGTGACCACTCTTCTCAGTGCGATCGATTCAGTTGTCACAACACT
CAAGAATTTCGGGACCAGCAGTGGGAACAAAATAGCTCAAGTGCTGACAGACCTGAAGAA
CAACGTCACCACTATAACCACGGAAACGAACTCAACGATCAAGACCATGGAGGCGTCATT
GAAGAATGCGACCGGAACGGCCCTTACCAATTTGCAAAATACATTGCCATCTGCTTCCTT
TACTGAAAAAATACTTGCGGATATAGTTAAAACTCCTTTGCAGTTAGTTCATGCTTCCAT
TAGTGTGTAGGGATAACCGTTGATCTGTCGTGTTGTTGAAGTGCAAACTAGAAATGTGAA
TCAATCGATTGCTCAAATTAAAGGCAATAAAACTAAATTCATTTAGTATCCTAAAAAAAA
AAA
>TRINITY_DN401_c0_g1_i29
TGTTGACTCCAGATCAACCAGATCATCTTCTGCGGATCCAAAAGTTCACTTTCCAGGAAG
CTCTAAATTTTGAAAAATGGCCTCCAAGTTCTCCGTAGCTCTCGTTCTTCTCCTCGCCAG
CATCGTTTGCTGCAACTCACAGAATGCAACTGTAACTGTGGACTTGTCCAAGTTGACTGG
TCCCCTGAAATCTCTTGTGACCACTCTGCTCAGTGCGATCGATTCAGTTGTGACAGCAAT
CAAGAATTTCGGGACCAGCAGTGGGAACAAAATAGCTCAAGTGCTGACAGACCTGAAGAA
CAACGTCACCGCTATAACCACGGAAGCGAACTCAACGCTCAAGACCATGGAGGCGTCACT
GAAGAATGCGACCGGAACGGCCCTTACCAATTTGCAAAATACATTGCCATCTGCTTCCTT
TACTGAAAAAATACTTGCGGATATAGTTAAAACTCCTTTGCAGTTAGTTCATGCTTCCAT
TAGTGTGTAGGGATAACCGTTGATCTGTCGTTTTGTTGAAATATAAACTAGAAATCAGAA
ATGTAAACTAGAAATGTAAACTAGAAATCTGAGTCAATCGATGGTTCAAAATAATAGCAA
TAAAACTAAATTCATTCAGCATCC
>TRINITY_DN401_c0_g1_i34
TGTTGACTCCAGATCAACCAGATCATCTTCTGCGGATCCAAAAGTTCACTTTCCAGGAAG
CTCTAAATTTTGAAAAATGGCCTCCAAGTTCTCCGTAGCTCTCGTCGTTCTGCTCGCCAG
CATCACTTGCTGCAACTCCCAGAATGCAACTGTAACTGTGGACTTGTCCAAGTTGACTGG
TGCCCTGAAATCTCTTGTCACCACTCTTCTCAGTGCGATCAATTCAGTTGTCACAGCACT
CAAGAATTTCGGGACCAGCAGTGGGAACAAAATAGCTCAAGTGCTGACAGACCTGAAGAA
CAACGTCACCGCTATAACCACGAATGCGACCTCAACGCTCACGACCATGGAGGCGTCATT
GAAGAATGCGACCGGAACGGCCCTTACCAATTTGCAAAATACAATGTCATCTGCTTACTT
TACTGAAAAAATGCTTGCGAATGCAGTTAAAACTCCTTTGCAGCTAGTTCATGCTTCCAT
TAGTGTGTAGGGACAACCGTTGATCTGTTGTGTTGTTGAAATGTAAACTAGAATCTGAGT
CAATCGATGGCTCAAAATACTGGCAATAAAAACTAAATTCATTCAGCATCCTAAAAAAAA
AAAA
>TRINITY_DN438_c0_g1_i42
TCCTGTCTGAATTGATGTGCTTATTTCAAAGATTAAGCCATGCATGTATCAGTACAACGT
TCACGTGAAACCGCGGAAAGCTCATTATAACAGCTATAATTTACACGGCAAATTCCCTAG
TTGGATAACTGAGGTAATTCTTGAGCTAATACACGCAATCTAAGCCACATCCGTGGTGCG
TTTATTTGATTAAACTAGAAATTGGTTGACTCAAAATATCTTTGCTGAACTACTCACGTA
GTCATGCCGTATAAGTATCTGCTTTATCAACTTTCGATGGTAGGGTATTGGCCTACCATG
GTGTTGACGGATAACGGAGAATCAGGGTTCGACTCCGGAGAGGGAGCCTGAGAAACGGCT
ACCACATCCAAGGAAGGCAGCAGGCACGCAAATTACCCACTCCCGGCACGGGGAGGTAGT
GACGAAAAATAACAATACGAGACTCTTCCGAGGCCTCGTAATTGGAATGAGTACACTTTA
AATCCTTTAACGAGGATCTATTGGAGGGCAAGTCTGGTGCCAGCAGCCGCGGTAATTCCA
GCTCCAATAGCGTATATTAAAGTTGTTGCGGTTAAAAAGCTCGTAGTTGGATCTCGGTGC
CGGACCGGCGGTCCGCCTCGTGCGGTCTCACTGCCGGCCCCGGAGCCATCCCGCCGGCCG
TCCCTCGGTGCTCTTCGCTGAGTGTCTTGGGTGACCGGAACGTTTACTTTGAACAAATTA
GAGTGCTCCAAGCAGGCGCGTCCCGCCCGCATAGCCCAGCATGGAATAATGGAATAGGAC
CTCGGTTCTATTTTGTTGGTTTTCGGAACCCGAGGTAATGATTAATAGGGACAGACGGGG
GCATTCGTATTGCGACGCTAGAGGTGAAATTCTTGGACCGTCGCAAGACGAACTACTGCG
AAAGCATTTGCCAAGAATGTTTTCATTAATCAAGAACGAAAGTTAGAGGTTCGAAGGCGA
TCAGATACCGCCCTAGTTCTAACCATAAACGATGCCGACCAGCGATCCGCCGGAGTTCCT
CCGATGACTCGGCGGGCAGCTTCCGGGAAACCAAAGTGTTTGGGTTCCGGGGGAAGTATG
GTTGCAAAGCTGAAACTTAAAGGAATTGACGGAAGGGCACCACCAGGAGTGGAGCCTGCG
GCTTAATTTGACTCAACACGGGAAAACTCACCCGGCCCGGACACCGGAAGGATTGACAGA
TTGAGAGCTCTTTCTTGATTCGGTGGGTGGTGGTGCATGGCCGTTCTTAGTTGGTGGAGC
GATTTGTCTGGTTAATTCCGATAACGAACGAGACTCTAGCCTGCTAAATAGACGACCGAT
CCCGGGGTGCCGGGCCCTCTTCATGGGGGAACGGTGTTGCCTCCGTCGGTTGATCGCTTC
TTAGAGGGACAAGCGGCGCTCAGCCGCACGAGATTGAGCAATAACAGGTCTGTGATGCCC
TTAGATGTCCGGGGCTGCACGCGCGCTACAATGTAGTGAGCATCATGTTCCTGCTTCGAG
AGAAGTGGGTAAACCTTGAAAACATTACGTAACTGGGAGTGAAACTTGCAATTATGTTTC
ATGAACGAGGAATTCCAAGTAAACGCGAGTCATTAGCTCGCATTGATTACGTCCCTGCCC
TTTGTACACACCGCCCGTCGCTGCCCGGAACTGAGCCGTATCGAGAAGATTGGGGAGAGT
TGGTATTTATATCAGTTCAAACCAATTTAATCGCTATAGTTTGAACCGGGCAAAAGTCGT
AACAAGGTTTTCGTAGA
>TRINITY_DN1426_c0_g1_i17
TAGGCTATTATGGCAAAGAAACAAAGACCAAACGCATTGGATGCATTTTGTTTTGTGAAT
ATTCAGTTGGTTGCCTAAAGCTGGTAGACTTTCCTTTGTAGTGAATAGGACATGACAGCG
TATAAAAACGGCTCGCAGATTTACTCCAGCTCAAACATCAACTGAAGATTCCTGGCTACA
CTTCTCCTAATCTACTGAATAACCATGTTTGTTGCTGTTCTCCTGATGATGTTTGTAGCT
GCCTTGCCAGCAGCTGAGGGGCAAGAGTGCGACCTTTGTGATCAGTTGGAACCTCTTCTC
GGTTCACTTGCAGGCATATGCAACTCTTCTTCCGGGTTAACCGTGTGTGAAGAGGCTGTA
AAAGACCTCCTAGTGACTGGCTGCGCTGCAGATTGCACTCCGGACGGAGATTGTACTTTG
ACTGGTTGTTAGAAAACCCTTAATCTAAACTAGAATGTTGGTTATAACTTCCTATTATTG
AAAAAAAACTTTTGTTTTTTTCATTTAGTAATTCACGCCTGTGCATGGAATAAAGGTTGT
AACAATGCATTCTGAATAAAGGTTATACACTGCAAAAAAAAAAAAAA
>TRINITY_DN15046_c0_g1_i4
GTGCTGACAGACCTGAAGAACAACGTCACTGCTATAACCACGAATGCGAACTCAACGCTA
AAGACCATGGAGGCGTCATTGAAGAATGCGACCGGAACTGCCCTTACCAATTTGCAAAAT
GCGTTGCCATCGGCTTCCTTTACTGAAAAAATACTTGCGGATGTAGTTAAAGCTCCTTTG
CGGTTAGTTCATGCTTCCATTAGTGTCTAGGGATAACCGTTGATCTGTCGTTTTGGTGAA
ATGTAAACTAGAAATCTGAGTCAATCGATTGTTAAAAAAAAAGGCAATAAAACTAAATTT
ATTCATCATCCTAAAAAAAAAAA
>TRINITY_DN15046_c0_g1_i8
TCAGCACTCAAGAATTTGGGGACCAGCAGTGGGAACAAAATAGCTCAAGTGCTGACAGAC
CTGAAGAACAATGTCACCGCTATAACCACGAAAGCGGACTCTACGCTCACGACCATGGAG
GCGTCATTGAAGAATGCGACCGGAACGGCCCTTACTAATTTGCAAAATGCACTGCCATCT
GCTTCCTTTACTGAAAAAATACTTGCGGATGTAGTTAAAGCTCCTTTGCGGTTAGTTCAT
GCTTCCATTAGTGTCTAGGGATAACCGTTGACTGTCGTTTTATTGAAATGTTAACTAGAA
ATCTGAGTCAATCGATTGTTCAAAATAATGGCATTAAAACTAAATTCATTTAGCATCCTA
AAATGTGTATTTGTTTCTTATTGTTCCTTACTTCTCTCTTTTGGAGATGTAAGACTAGAC
TGCCTAATAAACACTTTTATTCTTAATAAATTCATAATGATAAATAAAACAATAAAAAAT
ACGGGGCGAC
