# Supplementary material for: The venom and telopodal defence systems of the centipede Lithobius forficatus are functionally convergent serial homologues
Source: BMC Biol. 2024 Jun 13;22:135. doi: 10.1186/s12915-024-01925-x (PMC11170834; doi:10.1186/s12915-024-01925-x)
Supplement: Supplementary file 9 — Additional file 9. All-against-all blastp similarity matrix of all 6029 sequences used in the CLANS clustering analysis. [file 12915_2024_1925_MOESM9_ESM.txt]

sequences=6029
<seqs>
>Glue_Oslo_TRINITY_DN1004_c0_g1_i1.p1_Glue14
>Glue_Oslo_TRINITY_DN1004_c0_g1_i10.p1_Glue14
>Glue_Oslo_TRINITY_DN1004_c0_g1_i17.p1_Glue14
>Glue_Oslo_TRINITY_DN1004_c0_g1_i3.p1_Glue14
>Glue_Oslo_TRINITY_DN1004_c0_g1_i8.p1_Glue14
>Glue_Oslo_TRINITY_DN10137_c0_g2_i10.p1_SLPTX15-like
>Glue_Oslo_TRINITY_DN10137_c0_g2_i8.p1_SLPTX15-like
>Glue_Oslo_TRINITY_DN1017_c0_g1_i1.p1_SLPTX16
>Glue_Oslo_TRINITY_DN1031_c0_g1_i10.p1_Glue16
>Glue_Oslo_TRINITY_DN1031_c0_g1_i12.p1_Glue16
>Glue_Oslo_TRINITY_DN1031_c0_g1_i13.p1_Glue16
>Glue_Oslo_TRINITY_DN1031_c0_g1_i4.p1_Glue16
>Glue_Oslo_TRINITY_DN1031_c0_g1_i6.p1_Glue16
>Glue_Oslo_TRINITY_DN1031_c0_g1_i9.p1_Glue16
>Glue_Oslo_TRINITY_DN1040_c0_g1_i10.p1_Lipid-transport_protein
>Glue_Oslo_TRINITY_DN106248_c0_g1_i1.p1_Galaxin
>Glue_Oslo_TRINITY_DN106248_c0_g1_i2.p1_Galaxin
>Glue_Oslo_TRINITY_DN1079_c0_g1_i10.p1_pentraxin
>Glue_Oslo_TRINITY_DN1079_c0_g1_i2.p1_pentraxin
>Glue_Oslo_TRINITY_DN1079_c0_g1_i3.p1_pentraxin
>Glue_Oslo_TRINITY_DN1079_c0_g1_i4.p1_pentraxin
>Glue_Oslo_TRINITY_DN1079_c0_g1_i6.p1_pentraxin
>Glue_Oslo_TRINITY_DN1079_c0_g1_i7.p1_pentraxin
>Glue_Oslo_TRINITY_DN1084_c0_g1_i1.p1_C-type_Lectin
>Glue_Oslo_TRINITY_DN1093_c0_g1_i1.p1_SLPTX16
>Glue_Oslo_TRINITY_DN1093_c0_g2_i2.p1_SLPTX16
>Glue_Oslo_TRINITY_DN1110_c0_g1_i11.p1_Alpha-2-macroglobulin
>Glue_Oslo_TRINITY_DN1110_c0_g1_i4.p1_Alpha-2-macroglobulin
>Glue_Oslo_TRINITY_DN1157_c1_g1_i4.p1_CAP
>Glue_Oslo_TRINITY_DN1157_c1_g1_i5.p1_CAP
>Glue_Oslo_TRINITY_DN1157_c1_g1_i6.p1_CAP
>Glue_Oslo_TRINITY_DN1214_c0_g1_i1.p1_Vitellogenin
>Glue_Oslo_TRINITY_DN1214_c0_g1_i2.p1_Vitellogenin
>Glue_Oslo_TRINITY_DN1214_c0_g1_i3.p1_Vitellogenin
>Glue_Oslo_TRINITY_DN1214_c0_g1_i4.p1_Vitellogenin
>Glue_Oslo_TRINITY_DN1214_c0_g1_i5.p1_Vitellogenin
>Glue_Oslo_TRINITY_DN1214_c0_g1_i7.p1_Vitellogenin
>Glue_Oslo_TRINITY_DN12266_c0_g1_i13.p1_TMM_noIPR_noBLAST
>Glue_Oslo_TRINITY_DN12307_c0_g1_i1.p1_Galaxin
>Glue_Oslo_TRINITY_DN12307_c0_g1_i3.p1_Galaxin
>Glue_Oslo_TRINITY_DN1243_c0_g1_i2.p1_Glue04
>Glue_Oslo_TRINITY_DN1243_c0_g1_i3.p1_Glue04
>Glue_Oslo_TRINITY_DN1243_c0_g1_i4.p1_Glue04
>Glue_Oslo_TRINITY_DN1243_c0_g1_i5.p1_Glue04
>Glue_Oslo_TRINITY_DN1243_c0_g1_i6.p1_Glue04
>Glue_Oslo_TRINITY_DN1243_c0_g1_i9.p1_Glue04
>Glue_Oslo_TRINITY_DN1362_c0_g1_i2.p2_SLPTX07
>Glue_Oslo_TRINITY_DN13658_c0_g1_i2.p1_C-type_Lectin
>Glue_Oslo_TRINITY_DN14651_c0_g1_i1.p1_C-type_Lectin
>Glue_Oslo_TRINITY_DN14651_c0_g1_i2.p1_C-type_Lectin
>Glue_Oslo_TRINITY_DN14651_c0_g1_i3.p1_C-type_Lectin
>Glue_Oslo_TRINITY_DN14651_c1_g1_i2.p2_plasmodium_circumsporozoite_protein_family
>Glue_Oslo_TRINITY_DN1521_c0_g1_i11.p1_NoIPR_noBLAST
>Glue_Oslo_TRINITY_DN1521_c0_g1_i14.p1_NoIPR_noBLAST
>Glue_Oslo_TRINITY_DN1521_c0_g1_i15.p1_NoIPR_noBLAST
>Glue_Oslo_TRINITY_DN1556_c0_g1_i1.p1_Vitellogenin
>Glue_Oslo_TRINITY_DN1678_c0_g1_i11.p1_Concanavalin_A-like_lectin_or_glucanase_domain_superfamily
>Glue_Oslo_TRINITY_DN1678_c0_g1_i2.p1_Concanavalin_A-like_lectin_or_glucanase_domain_superfamily
>Glue_Oslo_TRINITY_DN1678_c0_g1_i4.p1_Concanavalin_A-like_lectin_or_glucanase_domain_superfamily
>Glue_Oslo_TRINITY_DN1678_c0_g1_i5.p1_Concanavalin_A-like_lectin_or_glucanase_domain_superfamily
>Glue_Oslo_TRINITY_DN1830_c0_g1_i1.p1_Glue13
>Glue_Oslo_TRINITY_DN1830_c0_g1_i3.p1_Glue13
>Glue_Oslo_TRINITY_DN1830_c0_g1_i8.p1_Glue13
>Glue_Oslo_TRINITY_DN1877_c0_g1_i1.p1_Glue12
>Glue_Oslo_TRINITY_DN1877_c0_g1_i7.p1_Glue12
>Glue_Oslo_TRINITY_DN1877_c0_g1_i8.p1_Glue12
>Glue_Oslo_TRINITY_DN1881_c0_g1_i11.p1_COEsteraseB
>Glue_Oslo_TRINITY_DN1881_c0_g1_i12.p1_COEsteraseB
>Glue_Oslo_TRINITY_DN1881_c0_g1_i3.p1_COEsteraseB
>Glue_Oslo_TRINITY_DN200_c0_g1_i11.p1_Transferrin
>Glue_Oslo_TRINITY_DN20418_c0_g1_i7.p1_Glue02
>Glue_Oslo_TRINITY_DN2065_c0_g1_i9.p1_SLPTX16
>Glue_Oslo_TRINITY_DN21453_c0_g1_i2.p1_Glue05
>Glue_Oslo_TRINITY_DN21453_c0_g1_i6.p1_Glue05
>Glue_Oslo_TRINITY_DN21472_c0_g1_i1.p1_Glue11
>Glue_Oslo_TRINITY_DN21472_c0_g1_i4.p1_Glue11
>Glue_Oslo_TRINITY_DN21472_c0_g1_i5.p1_Glue11
>Glue_Oslo_TRINITY_DN223_c0_g1_i11.p1_DUF3472
>Glue_Oslo_TRINITY_DN223_c0_g1_i13.p1_DUF3472
>Glue_Oslo_TRINITY_DN223_c0_g1_i14.p1_DUF3472
>Glue_Oslo_TRINITY_DN223_c0_g1_i17.p1_plasmodium_circumsporozoite_protein_family
>Glue_Oslo_TRINITY_DN223_c0_g1_i18.p1_plasmodium_circumsporozoite_protein_family
>Glue_Oslo_TRINITY_DN223_c0_g1_i19.p1_DUF3472
>Glue_Oslo_TRINITY_DN223_c0_g1_i23.p1_DUF3472
>Glue_Oslo_TRINITY_DN223_c0_g1_i26.p1_C-type_Lectin
>Glue_Oslo_TRINITY_DN223_c0_g1_i4.p1_plasmodium_circumsporozoite_protein_family
>Glue_Oslo_TRINITY_DN223_c1_g1_i2.p1_plasmodium_circumsporozoite_protein_family
>Glue_Oslo_TRINITY_DN223_c1_g1_i5.p1_plasmodium_circumsporozoite_protein_family
>Glue_Oslo_TRINITY_DN236_c0_g1_i1.p1_Glue10
>Glue_Oslo_TRINITY_DN236_c0_g1_i19.p1_Glue10
>Glue_Oslo_TRINITY_DN236_c0_g1_i2.p1_Glue10
>Glue_Oslo_TRINITY_DN25155_c0_g1_i1.p2_Glue09
>Glue_Oslo_TRINITY_DN2532_c0_g1_i1.p1_DUF3472
>Glue_Oslo_TRINITY_DN2532_c0_g1_i2.p1_DUF3472
>Glue_Oslo_TRINITY_DN2532_c0_g1_i3.p1_DUF3472
>Glue_Oslo_TRINITY_DN255_c0_g1_i1.p1_CAP
>Glue_Oslo_TRINITY_DN255_c0_g1_i13.p2_CAP
>Glue_Oslo_TRINITY_DN255_c0_g1_i14.p2_CAP
>Glue_Oslo_TRINITY_DN255_c0_g1_i15.p1_CAP
>Glue_Oslo_TRINITY_DN255_c0_g1_i3.p1_CAP
>Glue_Oslo_TRINITY_DN255_c0_g1_i7.p1_CAP
>Glue_Oslo_TRINITY_DN3178_c0_g1_i12.p1_Glue01
>Glue_Oslo_TRINITY_DN3178_c0_g1_i13.p1_Glue01
>Glue_Oslo_TRINITY_DN3178_c0_g1_i15.p1_Glue01
>Glue_Oslo_TRINITY_DN3178_c0_g1_i5.p1_Glue01
>Glue_Oslo_TRINITY_DN33383_c0_g1_i1.p1_PCPDPLP
>Glue_Oslo_TRINITY_DN344_c0_g2_i3.p1_PCPDPLP
>Glue_Oslo_TRINITY_DN349_c0_g1_i10.p1_Glue01
>Glue_Oslo_TRINITY_DN349_c0_g1_i11.p1_Glue01
>Glue_Oslo_TRINITY_DN349_c0_g1_i12.p1_Glue01
>Glue_Oslo_TRINITY_DN349_c0_g1_i13.p1_Glue01
>Glue_Oslo_TRINITY_DN349_c0_g1_i14.p1_Glue01
>Glue_Oslo_TRINITY_DN349_c0_g1_i2.p1_Glue01
>Glue_Oslo_TRINITY_DN349_c0_g1_i6.p1_Glue01
>Glue_Oslo_TRINITY_DN349_c2_g1_i2.p1_Glue01
>Glue_Oslo_TRINITY_DN365_c0_g1_i1.p1_Glue15
>Glue_Oslo_TRINITY_DN365_c0_g1_i10.p1_Glue15
>Glue_Oslo_TRINITY_DN365_c0_g1_i13.p1_Glue15
>Glue_Oslo_TRINITY_DN365_c0_g1_i15.p1_Glue15
>Glue_Oslo_TRINITY_DN365_c0_g1_i3.p1_Glue15
>Glue_Oslo_TRINITY_DN365_c0_g1_i4.p1_Glue15
>Glue_Oslo_TRINITY_DN365_c0_g1_i7.p1_Glue15
>Glue_Oslo_TRINITY_DN4090_c0_g1_i10.p1_Glue11
>Glue_Oslo_TRINITY_DN4090_c0_g1_i11.p1_Glue11
>Glue_Oslo_TRINITY_DN4090_c0_g1_i13.p1_Glue11
>Glue_Oslo_TRINITY_DN4090_c0_g1_i14.p1_Glue11
>Glue_Oslo_TRINITY_DN4090_c0_g1_i15.p1_Glue11
>Glue_Oslo_TRINITY_DN4090_c0_g1_i2.p1_Glue11
>Glue_Oslo_TRINITY_DN4090_c0_g1_i3.p1_Glue11
>Glue_Oslo_TRINITY_DN41686_c1_g1_i1.p1_Glue15
>Glue_Oslo_TRINITY_DN42127_c0_g1_i1.p1_Vitellogenin
>Glue_Oslo_TRINITY_DN43_c0_g1_i11.p1_GOBP
>Glue_Oslo_TRINITY_DN43_c0_g1_i12.p1_OBP
>Glue_Oslo_TRINITY_DN43_c0_g1_i2.p1_OBP
>Glue_Oslo_TRINITY_DN43_c0_g1_i8.p1_OBP
>Glue_Oslo_TRINITY_DN4420_c0_g1_i2.p1_Glue06
>Glue_Oslo_TRINITY_DN4420_c0_g1_i3.p1_Glue06
>Glue_Oslo_TRINITY_DN4575_c0_g1_i1.p1_Glue07
>Glue_Oslo_TRINITY_DN4575_c0_g1_i2.p1_Glue07
>Glue_Oslo_TRINITY_DN4575_c0_g1_i5.p1_Glue07
>Glue_Oslo_TRINITY_DN4575_c0_g1_i6.p1_Glue07
>Glue_Oslo_TRINITY_DN47452_c0_g1_i1.p1_Glue07
>Glue_Oslo_TRINITY_DN476_c0_g1_i1.p1_SLPTX30
>Glue_Oslo_TRINITY_DN476_c0_g1_i2.p1_SLPTX30
>Glue_Oslo_TRINITY_DN48_c1_g1_i4.p1_Glue08
>Glue_Oslo_TRINITY_DN48_c1_g1_i8.p1_Glue08
>Glue_Oslo_TRINITY_DN5033_c0_g1_i2.p1_Glue07
>Glue_Oslo_TRINITY_DN5033_c0_g1_i5.p1_Glue07
>Glue_Oslo_TRINITY_DN54546_c0_g3_i3.p1_Glue08
>Glue_Oslo_TRINITY_DN54546_c0_g3_i4.p1_Glue08
>Glue_Oslo_TRINITY_DN624_c0_g1_i1.p1_CentiPAD
>Glue_Oslo_TRINITY_DN624_c0_g1_i3.p1_CentiPAD
>Glue_Oslo_TRINITY_DN624_c0_g1_i6.p1_CentiPAD
>Glue_Oslo_TRINITY_DN624_c0_g1_i9.p1_CentiPAD
>Glue_Oslo_TRINITY_DN626_c0_g1_i10.p1_Glue09
>Glue_Oslo_TRINITY_DN626_c0_g1_i12.p1_Glue09
>Glue_Oslo_TRINITY_DN626_c0_g1_i3.p1_Glue09
>Glue_Oslo_TRINITY_DN6533_c0_g1_i7.p1_Vitellogenin
>Glue_Oslo_TRINITY_DN66016_c0_g1_i1.p1_NoIPR_noBLAST
>Glue_Oslo_TRINITY_DN669_c0_g1_i1.p1_Glue04
>Glue_Oslo_TRINITY_DN683_c0_g1_i10.p1_Glue16
>Glue_Oslo_TRINITY_DN683_c0_g1_i11.p1_Glue16
>Glue_Oslo_TRINITY_DN683_c0_g1_i12.p1_Glue16
>Glue_Oslo_TRINITY_DN683_c0_g1_i13.p1_Glue16
>Glue_Oslo_TRINITY_DN683_c0_g1_i14.p1_Glue16
>Glue_Oslo_TRINITY_DN683_c0_g1_i3.p1_Glue16
>Glue_Oslo_TRINITY_DN683_c0_g1_i4.p1_Glue16
>Glue_Oslo_TRINITY_DN683_c0_g1_i5.p1_Glue16
>Glue_Oslo_TRINITY_DN683_c0_g1_i7.p1_Glue16
>Glue_Oslo_TRINITY_DN683_c0_g1_i8.p1_Glue16
>Glue_Oslo_TRINITY_DN683_c0_g1_i9.p1_Glue16
>Glue_Oslo_TRINITY_DN7053_c0_g1_i2.p1_PCPDPLP
>Glue_Oslo_TRINITY_DN7053_c0_g1_i3.p1_PCPDPLP
>Glue_Oslo_TRINITY_DN7053_c0_g1_i7.p1_PCPDPLP
>Glue_Oslo_TRINITY_DN7053_c0_g1_i8.p1_PCPDPLP
>Glue_Oslo_TRINITY_DN725_c0_g2_i1.p1_Glue08
>Glue_Oslo_TRINITY_DN725_c0_g2_i12.p1_Glue08
>Glue_Oslo_TRINITY_DN725_c0_g2_i19.p1_Glue08
>Glue_Oslo_TRINITY_DN725_c0_g2_i20.p1_Glue08
>Glue_Oslo_TRINITY_DN725_c0_g2_i5.p1_Glue08
>Glue_Oslo_TRINITY_DN725_c0_g2_i6.p1_Glue08
>Glue_Oslo_TRINITY_DN7653_c0_g1_i12.p2_Glue19
>Glue_Oslo_TRINITY_DN7653_c0_g1_i14.p2_Glue19
>Glue_Oslo_TRINITY_DN8000_c0_g1_i10.p1_Glue08
>Glue_Oslo_TRINITY_DN8000_c0_g1_i12.p1_Glue08
>Glue_Oslo_TRINITY_DN8000_c0_g1_i13.p1_Glue08
>Glue_Oslo_TRINITY_DN8000_c0_g1_i2.p2_Glue08
>Glue_Oslo_TRINITY_DN8000_c0_g1_i3.p1_Glue08
>Glue_Oslo_TRINITY_DN8000_c0_g1_i5.p1_Glue08
>Glue_Oslo_TRINITY_DN8288_c0_g1_i3.p1_C-type_Lectin
>Glue_Oslo_TRINITY_DN8288_c0_g1_i4.p1_C-type_Lectin
>Glue_Oslo_TRINITY_DN8288_c0_g1_i5.p1_C-type_Lectin
>Glue_Oslo_TRINITY_DN8288_c0_g1_i6.p1_C-type_Lectin
>Glue_Oslo_TRINITY_DN896_c0_g1_i3.p1_COEsteraseB
>Glue_Oslo_TRINITY_DN896_c0_g1_i4.p1_COEsteraseB
>Glue_Oslo_TRINITY_DN947_c0_g1_i10.p1_Unchar30
>Glue_Oslo_TRINITY_DN947_c0_g1_i16.p1_Unchar30
>Glue_Oslo_TRINITY_DN947_c0_g1_i18.p1_Unchar30
>Glue_Oslo_TRINITY_DN947_c0_g1_i3.p1_Unchar30
>Glue_Oslo_TRINITY_DN947_c0_g1_i4.p1_Unchar30
>Glue_Oslo_TRINITY_DN947_c0_g1_i6.p1_Unchar30
>Glue_Oslo_TRINITY_DN947_c0_g1_i9.p1_Unchar30
>Glue_Greifswald_TR51573_c6_g2_i1_CDS1_ATP-binding_lipase
>Glue_Greifswald_TR51573_c6_g1_i3_CDS2_ATP-binding_lipase
>Glue_Greifswald_TR51573_c6_g1_i4_CDS2_ATP-binding_lipase
>Glue_Greifswald_TR51977_c3_g1_i1_CDS1_C-type-lectins
>Glue_Greifswald_TR44885_c0_g1_i1_CDS1_C-type-lectins
>Glue_Greifswald_TR43660_c0_g1_i1_CDS4_CAP
>Glue_Greifswald_TR48165_c0_g2_i1_CDS1_CAP
>Glue_Greifswald_TR48165_c0_g1_i7_CDS1_CAP
>Glue_Greifswald_TR48165_c0_g1_i1_CDS2_CAP
>Glue_Greifswald_TR15665_c0_g1_i1_CDS2_centiPAD
>Glue_Greifswald_TR49778_c0_g2_i1_CDS1_centiPAD
>Glue_Greifswald_TR49778_c0_g4_i1_CDS1_centiPAD
>Glue_Greifswald_TR49778_c0_g3_i2_CDS1_centiPAD
>Glue_Greifswald_TR49778_c0_g1_i1_CDS1_centiPAD
>Glue_Greifswald_TR55236_c4_g19_i1_CDS1_COEsteraseB
>Glue_Greifswald_TR41883_c0_g1_i1_CDS2_COEsteraseB
>Glue_Greifswald_TR55236_c4_g10_i1_CDS1_COEsteraseB
>Glue_Greifswald_TR41883_c0_g3_i1_CDS2_COEsteraseB
>Glue_Greifswald_TR55236_c4_g11_i2_CDS1_COEsteraseB
>Glue_Greifswald_TR44791_c0_g1_i1_CDS1_COEsteraseB
>Glue_Greifswald_TR55236_c4_g8_i1_CDS2_COEsteraseB
>Glue_Greifswald_TR55236_c4_g6_i1_CDS1_COEsteraseB
>Glue_Greifswald_TR48704_c0_g2_i1_CDS1_DUF3472
>Glue_Greifswald_TR48704_c0_g2_i3_CDS1_DUF3472
>Glue_Greifswald_TR37275_c0_g2_i1_CDS2_DUF3472
>Glue_Greifswald_TR37275_c0_g2_i2_CDS2_DUF3472
>Glue_Greifswald_TR42120_c0_g1_i3_CDS2_EGF-domain_containing_peptide
>Glue_Greifswald_TR42120_c0_g1_i1_CDS1_EGF-domain_containing_peptide
>Glue_Greifswald_TR55636_c0_g3_i6_CDS5_Galaxin
>Glue_Greifswald_TR45664_c0_g2_i1_CDS2_Glue01
>Glue_Greifswald_TR35388_c0_g1_i1_CDS4_Glue03
>Glue_Greifswald_TR45404_c1_g24_i1_CDS1_Glue03
>Glue_Greifswald_TR45404_c1_g24_i2_CDS1_Glue03
>Glue_Greifswald_TR45404_c1_g20_i1_CDS1_Glue03
>Glue_Greifswald_TR48565_c0_g8_i2_CDS1_Glue04
>Glue_Greifswald_TR48565_c0_g6_i1_CDS1_Glue04
>Glue_Greifswald_TR48565_c0_g9_i1_CDS1_Glue04
>Glue_Greifswald_TR48565_c0_g12_i1_CDS1_Glue04
>Glue_Greifswald_TR48565_c0_g5_i1_CDS1_Glue04
>Glue_Greifswald_TR48565_c0_g15_i1_CDS1_Glue04
>Glue_Greifswald_TR48565_c0_g8_i1_CDS1_Glue04
>Glue_Greifswald_TR43785_c0_g1_i2_CDS1_Glue07
>Glue_Greifswald_TR43785_c0_g1_i1_CDS1_Glue07
>Glue_Greifswald_TR47867_c0_g1_i3_CDS1_Glue08
>Glue_Greifswald_TR51586_c0_g5_i1_CDS1_Glue09
>Glue_Greifswald_TR51586_c0_g2_i3_CDS1_Glue09
>Glue_Greifswald_TR51586_c0_g2_i2_CDS1_Glue09
>Glue_Greifswald_TR44669_c2_g4_i1_CDS2_Glue10
>Glue_Greifswald_TR44669_c2_g1_i2_CDS3_Glue10
>Glue_Greifswald_TR47334_c0_g7_i1_CDS1_Glue12
>Glue_Greifswald_TR83936_c0_g1_i1_CDS1_Glue13
>Glue_Greifswald_TR45562_c0_g4_i3_CDS1_Glue13
>Glue_Greifswald_TR45562_c0_g4_i2_CDS1_Glue13
>Glue_Greifswald_TR49425_c0_g1_i1_CDS2_Glue14
>Glue_Greifswald_TR49425_c1_g2_i1_CDS1_Glue14
>Glue_Greifswald_TR49425_c1_g10_i1_CDS1_Glue14
>Glue_Greifswald_TR50536_c4_g2_i7_CDS3_Glue15
>Glue_Greifswald_TR50536_c4_g2_i2_CDS3_Glue15
>Glue_Greifswald_TR50536_c4_g2_i3_CDS1_Glue15
>Glue_Greifswald_TR50536_c4_g2_i8_CDS4_Glue15
>Glue_Greifswald_TR50536_c4_g2_i1_CDS2_Glue15
>Glue_Greifswald_TR50536_c4_g2_i6_CDS2_Glue15
>Glue_Greifswald_TR50536_c4_g2_i5_CDS1_Glue15
>Glue_Greifswald_TR50536_c4_g2_i4_CDS3_Glue15
>Glue_Greifswald_TR50536_c4_g3_i1_CDS1_Glue15
>Glue_Greifswald_TR46188_c0_g6_i1_CDS2_Glue16
>Glue_Greifswald_TR49496_c0_g1_i1_CDS1_Glue16
>Glue_Greifswald_TR46188_c0_g1_i1_CDS2_Glue16
>Glue_Greifswald_TR46188_c0_g1_i4_CDS2_Glue16
>Glue_Greifswald_TR46188_c0_g1_i2_CDS1_Glue16
>Glue_Greifswald_TR49496_c0_g5_i1_CDS1_Glue16
>Glue_Greifswald_TR49496_c0_g3_i2_CDS2_Glue16
>Glue_Greifswald_TR42321_c0_g2_i2_CDS1_Glue17
>Glue_Greifswald_TR42321_c0_g2_i1_CDS1_Glue17
>Glue_Greifswald_TR28634_c0_g1_i1_CDS3_Glue18
>Glue_Greifswald_TR41627_c0_g1_i1_CDS2_Glue19
>Glue_Greifswald_TR45503_c1_g1_i1_CDS1_Glue20
>Glue_Greifswald_TR45503_c2_g1_i1_CDS1_Glue20
>Glue_Greifswald_TR45503_c2_g3_i1_CDS1_Glue20
>Glue_Greifswald_TR46016_c0_g1_i2_CDS6_Glue21
>Glue_Greifswald_TR49749_c0_g11_i1_CDS1_GOBP
>Glue_Greifswald_TR49749_c0_g12_i3_CDS2_GOBP
>Glue_Greifswald_TR49749_c0_g12_i1_CDS2_GOBP
>Glue_Greifswald_TR49749_c0_g14_i1_CDS2_GOBP
>Glue_Greifswald_TR47331_c0_g1_i4_CDS1_lipocalins
>Glue_Greifswald_TR47331_c0_g1_i5_CDS2_lipocalins
>Glue_Greifswald_TR47331_c0_g1_i3_CDS2_lipocalins
>Glue_Greifswald_TR52801_c0_g5_i1_CDS2_PCPDPLP
>Glue_Greifswald_TR51654_c0_g10_i1_CDS1_pentraxin
>Glue_Greifswald_TR51654_c0_g18_i1_CDS1_pentraxin
>Glue_Greifswald_TR51654_c0_g22_i1_CDS1_pentraxin
>Glue_Greifswald_TR51654_c0_g18_i2_CDS1_pentraxin
>Glue_Greifswald_TR40618_c0_g1_i1_CDS1_pentraxin
>Glue_Greifswald_TR51654_c0_g16_i1_CDS1_pentraxin
>Glue_Greifswald_TR50311_c0_g4_i1_CDS1_pentraxin
>Glue_Greifswald_TR40618_c0_g1_i2_CDS1_pentraxin
>Glue_Greifswald_TR40618_c0_g1_i3_CDS1_pentraxin
>Glue_Greifswald_TR42644_c1_g1_i2_CDS1_pentraxin
>Glue_Greifswald_TR42644_c1_g1_i1_CDS2_pentraxin
>Glue_Greifswald_TR51654_c0_g4_i1_CDS3_pentraxin
>Glue_Greifswald_TR51654_c0_g28_i2_CDS2_pentraxin
>Glue_Greifswald_TR51586_c0_g2_i1_CDS1_plasmodium_circumsporozoite_protein_family
>Glue_Greifswald_TR50236_c0_g3_i1_CDS1_plasmodium_circumsporozoite_protein_family
>Glue_Greifswald_TR50236_c0_g3_i2_CDS2_plasmodium_circumsporozoite_protein_family
>Glue_Greifswald_TR50236_c0_g3_i3_CDS4_plasmodium_circumsporozoite_protein_family
>Glue_Greifswald_TR42005_c0_g8_i1_CDS3_SLPTX07
>Glue_Greifswald_TR42005_c0_g3_i1_CDS1_SLPTX07
>Glue_Greifswald_TR44218_c0_g1_i2_CDS2_SLPTX07
>Glue_Greifswald_TR44218_c1_g2_i1_CDS2_SLPTX07
>Glue_Greifswald_TR44926_c0_g3_i1_CDS1_SLPTX14
>Glue_Greifswald_TR44926_c0_g4_i1_CDS1_SLPTX14
>Glue_Greifswald_TR44926_c0_g7_i1_CDS1_SLPTX14
>Glue_Greifswald_TR44926_c0_g15_i1_CDS1_SLPTX14
>Glue_Greifswald_TR44926_c0_g6_i2_CDS1_SLPTX14
>Glue_Greifswald_TR48884_c1_g9_i2_CDS2_SLPTX16
>Glue_Greifswald_TR45554_c0_g3_i1_CDS1_SLPTX16
>Glue_Greifswald_TR45554_c0_g10_i1_CDS1_SLPTX16
>Glue_Greifswald_TR45554_c0_g5_i1_CDS2_SLPTX16
>Glue_Greifswald_TR48884_c1_g11_i1_CDS1_SLPTX16
>Glue_Greifswald_TR44062_c0_g2_i1_CDS1_SLPTX16
>Glue_Greifswald_TR44062_c0_g1_i1_CDS1_SLPTX16
>Glue_Greifswald_TR44062_c0_g4_i1_CDS1_SLPTX16
>Glue_Greifswald_TR44062_c0_g7_i1_CDS2_SLPTX16
>Glue_Greifswald_TR44062_c0_g1_i2_CDS1_SLPTX16
>Glue_Greifswald_TR48884_c1_g4_i1_CDS2_SLPTX16
>Glue_Greifswald_TR45554_c0_g2_i1_CDS1_SLPTX16
>Glue_Greifswald_TR43896_c0_g1_i1_CDS1_SLPTX17
>Glue_Greifswald_TR43896_c0_g2_i1_CDS3_SLPTX17
>Glue_Greifswald_TR43896_c0_g4_i1_CDS2_SLPTX17
>Glue_Greifswald_TR45356_c0_g6_i1_CDS1_SLPTX30
>Glue_Greifswald_TR54092_c0_g1_i1_CDS3_Transferrin
>Glue_Greifswald_TR54092_c1_g11_i1_CDS2_Transferrin
>Glue_Greifswald_TR54092_c1_g5_i1_CDS2_Transferrin
>Glue_Greifswald_TR54092_c1_g15_i1_CDS2_Transferrin
>Glue_Greifswald_TR54092_c1_g1_i1_CDS1_Transferrin
>Glue_Greifswald_TR51620_c0_g5_i2_CDS2_tubulin
>Glue_Greifswald_TR44078_c0_g2_i1_CDS1_tubulin
>Glue_Greifswald_TR43659_c0_g1_i1_CDS3_tubulin
>Glue_Greifswald_TR49404_c0_g1_i1_CDS1_Unchar06
>Glue_Greifswald_TR49404_c0_g6_i1_CDS2_Unchar06
>Glue_Greifswald_TR49404_c0_g3_i3_CDS1_Unchar06
>Glue_Greifswald_TR49404_c0_g3_i1_CDS1_Unchar06
>Cormocephalus_westwoodi_GASL01000001_na_Unchar03
>Cormocephalus_westwoodi_GASL01000002_na_Unchar06
>Cormocephalus_westwoodi_GASL01000003_na_BPFTx
>Cormocephalus_westwoodi_GASL01000004_na_BPFTx
>Cormocephalus_westwoodi_GASL01000005_na_BPFTx
>Cormocephalus_westwoodi_GASL01000006_na_BPFTx
>Cormocephalus_westwoodi_GASL01000007_na_BPFTx
>Cormocephalus_westwoodi_GASL01000008_na_BPFTx
>Cormocephalus_westwoodi_GASL01000009_na_BPFTx
>Cormocephalus_westwoodi_GASL01000010_na_BPFTx
>Cormocephalus_westwoodi_GASL01000011_na_BPFTx
>Cormocephalus_westwoodi_GASL01000012_na_BPFTx
>Cormocephalus_westwoodi_GASL01000013_na_CAP
>Cormocephalus_westwoodi_GASL01000014_na_CAP
>Cormocephalus_westwoodi_GASL01000015_na_CAP2
>Cormocephalus_westwoodi_GASL01000017_na_COEsteraseB
>Cormocephalus_westwoodi_GASL01000018_na_GH18
>Cormocephalus_westwoodi_GASL01000019_na_DUF3472
>Cormocephalus_westwoodi_GASL01000020_na_GDH
>Cormocephalus_westwoodi_GASL01000021_na_GGT
>Cormocephalus_westwoodi_GASL01000022_na_GGT
>Cormocephalus_westwoodi_GASL01000023_na_GGT
>Cormocephalus_westwoodi_GASL01000024_na_LDLA
>Cormocephalus_westwoodi_GASL01000025_na_LDLA
>Cormocephalus_westwoodi_GASL01000026_na_LDLA
>Cormocephalus_westwoodi_GASL01000027_na_LDLA
>Cormocephalus_westwoodi_GASL01000028_na_LDLA
>Cormocephalus_westwoodi_GASL01000029_na_CUB-domai_protein
>Cormocephalus_westwoodi_GASL01000030_na_CUB-domai_protein
>Cormocephalus_westwoodi_GASL01000031_na_CUB-domai_protein
>Cormocephalus_westwoodi_GASL01000032_na_CUB-domai_protein
>Cormocephalus_westwoodi_GASL01000033_na_LDLA
>Cormocephalus_westwoodi_GASL01000034_na_LDLA
>Cormocephalus_westwoodi_GASL01000035_na_LDLA
>Cormocephalus_westwoodi_GASL01000036_na_SLPTX01
>Cormocephalus_westwoodi_GASL01000037_na_SLPTX10
>Cormocephalus_westwoodi_GASL01000038_na_SLPTX10
>Cormocephalus_westwoodi_GASL01000039_na_SLPTX10
>Cormocephalus_westwoodi_GASL01000040_na_SLPTX10
>Cormocephalus_westwoodi_GASL01000041_na_SLPTX10
>Cormocephalus_westwoodi_GASL01000042_na_SLPTX13
>Cormocephalus_westwoodi_GASL01000043_na_SLPTX13
>Cormocephalus_westwoodi_GASL01000044_na_SLPTX15
>Cormocephalus_westwoodi_GASL01000045_na_SLPTX16
>Cormocephalus_westwoodi_GASL01000046_na_SLPTX20
>Cormocephalus_westwoodi_GASL01000047_na_SLPTX20
>Cormocephalus_westwoodi_GASL01000048_na_SLPTX22-SLPTX23
>Cormocephalus_westwoodi_GASL01000049_na_SLPTX05
>Cormocephalus_westwoodi_KF130762_na_SLPTX08
>Cormocephalus_westwoodi_KF130763.1_na_SLPTX08
>Craterostigmus_tasmanianus_TR10078_c0_g2_i1_CDS1_COEsteraseB
>Craterostigmus_tasmanianus_TR10129_c0_g1_i1_CDS1_PLA2
>Craterostigmus_tasmanianus_TR10129_c0_g2_i1_CDS3_PLA2
>Craterostigmus_tasmanianus_TR10289_c0_g1_i1_CDS2_SLPTX04
>Craterostigmus_tasmanianus_TR10289_c0_g2_i1_CDS1_SLPTX04
>Craterostigmus_tasmanianus_TR10887_c0_g1_i1_CDS3_Unchar16
>Craterostigmus_tasmanianus_TR10887_c0_g1_i2_CDS1_Unchar16
>Craterostigmus_tasmanianus_TR11286_c0_g1_i1_CDS1_S8
>Craterostigmus_tasmanianus_TR11286_c0_g2_i1_CDS1_S8
>Craterostigmus_tasmanianus_TR11286_c0_g3_i1_CDS1_S8
>Craterostigmus_tasmanianus_TR11626_c0_g2_i1_CDS2_DUF4773
>Craterostigmus_tasmanianus_TR12007_c0_g1_i1_CDS1_Unchar13
>Craterostigmus_tasmanianus_TR12035_c0_g1_i1_CDS1_LDLA-chitinase
>Craterostigmus_tasmanianus_TR1205_c0_g1_i1_CDS2_SLPTX29
>Craterostigmus_tasmanianus_TR12247_c0_g1_i1_CDS2_GDH
>Craterostigmus_tasmanianus_TR12471_c0_g1_i1_CDS1_COEsteraseB
>Craterostigmus_tasmanianus_TR12540_c0_g1_i1_CDS2_Lysosomal_lipase
>Craterostigmus_tasmanianus_TR12576_c0_g2_i1_CDS1_SLPTX04
>Craterostigmus_tasmanianus_TR12701_c0_g1_i1_CDS2_GGT
>Craterostigmus_tasmanianus_TR13220_c0_g1_i1_CDS1_GDH
>Craterostigmus_tasmanianus_TR13220_c0_g2_i1_CDS1_GDH
>Craterostigmus_tasmanianus_TR13470_c0_g1_i1_CDS2_DUF1397
>Craterostigmus_tasmanianus_TR13597_c0_g1_i1_CDS2_Unchar13
>Craterostigmus_tasmanianus_TR13597_c0_g2_i1_CDS2_Unchar13
>Craterostigmus_tasmanianus_TR13843_c0_g1_i1_CDS1_Unchar13
>Craterostigmus_tasmanianus_TR13937_c0_g1_i1_CDS1_Unchar13
>Craterostigmus_tasmanianus_TR14532_c0_g1_i1_CDS4_S8
>Craterostigmus_tasmanianus_TR14532_c0_g2_i1_CDS2_S8
>Craterostigmus_tasmanianus_TR14539_c0_g1_i1_CDS1_GDH
>Craterostigmus_tasmanianus_TR14855_c0_g1_i1_CDS3_SLPTX01
>Craterostigmus_tasmanianus_TR14930_c0_g1_i1_CDS3_S1
>Craterostigmus_tasmanianus_TR15102_c0_g1_i1_CDS1_S8
>Craterostigmus_tasmanianus_TR15493_c0_g1_i1_CDS3_SLPTX29
>Craterostigmus_tasmanianus_TR15824_c0_g1_i2_CDS1_CAP
>Craterostigmus_tasmanianus_TR15984_c0_g1_i1_CDS2_CUB-domai_protein
>Craterostigmus_tasmanianus_TR15984_c0_g2_i1_CDS2_CUB-domai_protein
>Craterostigmus_tasmanianus_TR16107_c0_g1_i1_CDS5_Calycin-Lipocalin
>Craterostigmus_tasmanianus_TR16107_c0_g2_i1_CDS5_Calycin-Lipocalin
>Craterostigmus_tasmanianus_TR16331_c0_g1_i1_CDS1_SLPTX29
>Craterostigmus_tasmanianus_TR16331_c0_g2_i1_CDS1_SLPTX29
>Craterostigmus_tasmanianus_TR1660_c0_g1_i1_CDS1_CAP
>Craterostigmus_tasmanianus_TR16714_c0_g1_i1_CDS3_CAP
>Craterostigmus_tasmanianus_TR16821_c0_g1_i1_CDS1_Calycin-Lipocalin
>Craterostigmus_tasmanianus_TR16831_c0_g1_i1_CDS2_COEsteraseB
>Craterostigmus_tasmanianus_TR16836_c0_g1_i1_CDS3_GDH
>Craterostigmus_tasmanianus_TR16836_c0_g2_i1_CDS2_GDH
>Craterostigmus_tasmanianus_TR16968_c0_g1_i1_CDS1_Calycin-Lipocalin
>Craterostigmus_tasmanianus_TR16968_c0_g2_i1_CDS1_Calycin-Lipocalin
>Craterostigmus_tasmanianus_TR17022_c0_g1_i1_CDS1_GGT
>Craterostigmus_tasmanianus_TR17022_c0_g2_i1_CDS1_GGT
>Craterostigmus_tasmanianus_TR17128_c0_g1_i1_CDS3_Calycin-Lipocalin
>Craterostigmus_tasmanianus_TR17128_c0_g1_i2_CDS3_Calycin-Lipocalin
>Craterostigmus_tasmanianus_TR1722_c0_g2_i1_CDS2_M12A
>Craterostigmus_tasmanianus_TR17641_c0_g1_i2_CDS1_CAP
>Craterostigmus_tasmanianus_TR17748_c0_g1_i2_CDS2_GGT
>Craterostigmus_tasmanianus_TR18065_c0_g4_i1_CDS1_Calycin-Lipocalin
>Craterostigmus_tasmanianus_TR181_c0_g1_i1_CDS2_SLPTX01
>Craterostigmus_tasmanianus_TR18143_c0_g1_i2_CDS3_DUF1397
>Craterostigmus_tasmanianus_TR18263_c0_g1_i1_CDS8_SLPTX05
>Craterostigmus_tasmanianus_TR18424_c0_g2_i1_CDS1_COEsteraseB
>Craterostigmus_tasmanianus_TR18638_c0_g1_i1_CDS3_S8
>Craterostigmus_tasmanianus_TR18693_c0_g1_i1_CDS2_SLPTX29
>Craterostigmus_tasmanianus_TR18693_c0_g2_i1_CDS2_SLPTX29
>Craterostigmus_tasmanianus_TR18693_c0_g3_i1_CDS1_SLPTX29
>Craterostigmus_tasmanianus_TR18880_c0_g1_i1_CDS5_LDLA-chitinase
>Craterostigmus_tasmanianus_TR18880_c0_g2_i1_CDS5_LDLA-chitinase
>Craterostigmus_tasmanianus_TR18933_c0_g1_i2_CDS1_WAP
>Craterostigmus_tasmanianus_TR18933_c0_g2_i1_CDS1_WAP
>Craterostigmus_tasmanianus_TR18933_c0_g2_i2_CDS1_WAP
>Craterostigmus_tasmanianus_TR1921_c0_g1_i1_CDS4_CAP
>Craterostigmus_tasmanianus_TR19481_c0_g2_i1_CDS1_Calycin-Lipocalin
>Craterostigmus_tasmanianus_TR19481_c0_g2_i2_CDS1_Calycin-Lipocalin
>Craterostigmus_tasmanianus_TR19920_c0_g1_i1_CDS1_Unchar13
>Craterostigmus_tasmanianus_TR19920_c0_g2_i1_CDS1_Unchar13
>Craterostigmus_tasmanianus_TR19920_c0_g3_i1_CDS1_Unchar13
>Craterostigmus_tasmanianus_TR19936_c0_g1_i1_CDS7_LDLA
>Craterostigmus_tasmanianus_TR19936_c0_g1_i2_CDS7_LDLA
>Craterostigmus_tasmanianus_TR20143_c0_g1_i1_CDS1_DUF4773
>Craterostigmus_tasmanianus_TR20143_c1_g1_i1_CDS3_DUF4773
>Craterostigmus_tasmanianus_TR20143_c1_g1_i2_CDS3_DUF4773
>Craterostigmus_tasmanianus_TR20171_c0_g1_i1_CDS3_SLPTX04
>Craterostigmus_tasmanianus_TR20314_c0_g1_i1_CDS2_DUF4773
>Craterostigmus_tasmanianus_TR20314_c0_g2_i1_CDS4_DUF4773
>Craterostigmus_tasmanianus_TR20412_c0_g1_i1_CDS1_COEsteraseB
>Craterostigmus_tasmanianus_TR20412_c0_g2_i1_CDS1_COEsteraseB
>Craterostigmus_tasmanianus_TR20426_c0_g1_i1_CDS3_COEsteraseB
>Craterostigmus_tasmanianus_TR20426_c0_g1_i2_CDS1_COEsteraseB
>Craterostigmus_tasmanianus_TR20619_c0_g1_i1_CDS1_GGT
>Craterostigmus_tasmanianus_TR20619_c1_g2_i1_CDS1_GGT
>Craterostigmus_tasmanianus_TR20671_c0_g1_i1_CDS1_SLPTX05
>Craterostigmus_tasmanianus_TR20929_c0_g1_i1_CDS5_SLPTX16
>Craterostigmus_tasmanianus_TR21054_c0_g1_i1_CDS2_CAP
>Craterostigmus_tasmanianus_TR21440_c0_g1_i1_CDS2_GGT
>Craterostigmus_tasmanianus_TR21510_c0_g1_i1_CDS2_Unchar13
>Craterostigmus_tasmanianus_TR21510_c0_g2_i1_CDS2_Unchar13
>Craterostigmus_tasmanianus_TR21510_c0_g3_i1_CDS2_Unchar13
>Craterostigmus_tasmanianus_TR21632_c0_g1_i1_CDS3_CAP
>Craterostigmus_tasmanianus_TR22004_c0_g5_i1_CDS2_CHILOTX01
>Craterostigmus_tasmanianus_TR22004_c0_g7_i1_CDS2_CHILOTX01
>Craterostigmus_tasmanianus_TR22004_c0_g8_i1_CDS3_CHILOTX01
>Craterostigmus_tasmanianus_TR22058_c0_g1_i1_CDS3_COEsteraseB
>Craterostigmus_tasmanianus_TR22106_c1_g2_i1_CDS3_SLPTX29
>Craterostigmus_tasmanianus_TR22106_c1_g4_i1_CDS3_SLPTX29
>Craterostigmus_tasmanianus_TR22392_c0_g1_i1_CDS1_GDH
>Craterostigmus_tasmanianus_TR22392_c0_g2_i1_CDS1_GDH
>Craterostigmus_tasmanianus_TR22488_c0_g1_i1_CDS3_SLPTX16
>Craterostigmus_tasmanianus_TR22488_c0_g3_i1_CDS3_SLPTX16
>Craterostigmus_tasmanianus_TR22488_c0_g4_i1_CDS3_SLPTX16
>Craterostigmus_tasmanianus_TR2256_c0_g1_i1_CDS1_Chondroitinase
>Craterostigmus_tasmanianus_TR23084_c0_g1_i1_CDS1_SLPTX04
>Craterostigmus_tasmanianus_TR23084_c0_g2_i1_CDS1_SLPTX04
>Craterostigmus_tasmanianus_TR23157_c0_g1_i2_CDS1_PEBP-like
>Craterostigmus_tasmanianus_TR23157_c0_g2_i1_CDS1_PEBP-like
>Craterostigmus_tasmanianus_TR23208_c0_g1_i1_CDS2_Unchar13
>Craterostigmus_tasmanianus_TR23208_c0_g1_i2_CDS2_Unchar13
>Craterostigmus_tasmanianus_TR23299_c0_g1_i1_CDS3_SLPTX11
>Craterostigmus_tasmanianus_TR23621_c0_g1_i1_CDS4_Unchar08
>Craterostigmus_tasmanianus_TR2369_c0_g1_i1_CDS3_GDH
>Craterostigmus_tasmanianus_TR2369_c0_g2_i1_CDS3_GDH
>Craterostigmus_tasmanianus_TR23701_c0_g3_i1_CDS1_Calycin-Lipocalin
>Craterostigmus_tasmanianus_TR23701_c0_g4_i1_CDS1_Calycin-Lipocalin
>Craterostigmus_tasmanianus_TR23967_c0_g2_i1_CDS4_SLPTX01
>Craterostigmus_tasmanianus_TR23967_c0_g3_i1_CDS4_SLPTX01
>Craterostigmus_tasmanianus_TR24062_c0_g1_i1_CDS5_SLPTX04
>Craterostigmus_tasmanianus_TR24070_c0_g1_i1_CDS3_Calycin-Lipocalin
>Craterostigmus_tasmanianus_TR24070_c0_g1_i2_CDS3_Calycin-Lipocalin
>Craterostigmus_tasmanianus_TR24070_c0_g1_i3_CDS2_Calycin-Lipocalin
>Craterostigmus_tasmanianus_TR24070_c0_g1_i4_CDS2_Calycin-Lipocalin
>Craterostigmus_tasmanianus_TR24070_c0_g1_i5_CDS3_Calycin-Lipocalin
>Craterostigmus_tasmanianus_TR24177_c0_g1_i1_CDS2_Unchar16
>Craterostigmus_tasmanianus_TR24177_c0_g1_i2_CDS2_Unchar16
>Craterostigmus_tasmanianus_TR24303_c0_g2_i2_CDS4_CHILOTX01
>Craterostigmus_tasmanianus_TR24370_c0_g1_i2_CDS1_COEsteraseB
>Craterostigmus_tasmanianus_TR24370_c0_g2_i1_CDS1_COEsteraseB
>Craterostigmus_tasmanianus_TR24370_c0_g4_i1_CDS1_COEsteraseB
>Craterostigmus_tasmanianus_TR24498_c1_g1_i1_CDS2_CAP
>Craterostigmus_tasmanianus_TR24523_c0_g1_i1_CDS5_Calycin-Lipocalin
>Craterostigmus_tasmanianus_TR24523_c0_g1_i2_CDS5_Calycin-Lipocalin
>Craterostigmus_tasmanianus_TR24536_c0_g1_i1_CDS2_SLPTX04
>Craterostigmus_tasmanianus_TR24536_c0_g1_i2_CDS3_SLPTX04
>Craterostigmus_tasmanianus_TR24536_c0_g1_i3_CDS2_SLPTX04
>Craterostigmus_tasmanianus_TR24536_c0_g2_i1_CDS3_SLPTX04
>Craterostigmus_tasmanianus_TR25132_c0_g1_i1_CDS4_Ige-ESP-like
>Craterostigmus_tasmanianus_TR25132_c0_g2_i1_CDS3_Ige-ESP-like
>Craterostigmus_tasmanianus_TR25296_c0_g1_i1_CDS3_GDH
>Craterostigmus_tasmanianus_TR25455_c1_g4_i1_CDS4_SLPTX29
>Craterostigmus_tasmanianus_TR25455_c1_g5_i1_CDS3_SLPTX29
>Craterostigmus_tasmanianus_TR25474_c0_g1_i1_CDS2_GDH
>Craterostigmus_tasmanianus_TR25474_c0_g1_i2_CDS2_GDH
>Craterostigmus_tasmanianus_TR25574_c0_g1_i1_CDS2_Unchar13
>Craterostigmus_tasmanianus_TR25574_c0_g1_i2_CDS2_Unchar13
>Craterostigmus_tasmanianus_TR25912_c0_g1_i1_CDS2_GDH
>Craterostigmus_tasmanianus_TR25912_c0_g1_i3_CDS2_GDH
>Craterostigmus_tasmanianus_TR25912_c0_g1_i4_CDS6_GDH
>Craterostigmus_tasmanianus_TR25912_c0_g1_i6_CDS17_GDH
>Craterostigmus_tasmanianus_TR25912_c0_g1_i6_CDS2_GDH
>Craterostigmus_tasmanianus_TR25912_c0_g1_i7_CDS5_GDH
>Craterostigmus_tasmanianus_TR25915_c0_g1_i1_CDS3_PLA2
>Craterostigmus_tasmanianus_TR26002_c0_g1_i1_CDS2_GDH
>Craterostigmus_tasmanianus_TR26002_c0_g1_i2_CDS1_GDH
>Craterostigmus_tasmanianus_TR26117_c0_g1_i1_CDS6_PLA2
>Craterostigmus_tasmanianus_TR26117_c0_g1_i2_CDS3_PLA2
>Craterostigmus_tasmanianus_TR26118_c0_g1_i1_CDS3_SLPTX17
>Craterostigmus_tasmanianus_TR26185_c0_g1_i1_CDS3_PLA2
>Craterostigmus_tasmanianus_TR26185_c0_g1_i2_CDS3_PLA2
>Craterostigmus_tasmanianus_TR26185_c0_g1_i3_CDS2_PLA2
>Craterostigmus_tasmanianus_TR26226_c0_g1_i1_CDS2_Calycin-Lipocalin
>Craterostigmus_tasmanianus_TR26226_c0_g1_i2_CDS2_Calycin-Lipocalin
>Craterostigmus_tasmanianus_TR26343_c0_g1_i1_CDS1_SLPTX04
>Craterostigmus_tasmanianus_TR26343_c0_g1_i2_CDS2_SLPTX04
>Craterostigmus_tasmanianus_TR26343_c0_g2_i1_CDS1_SLPTX04
>Craterostigmus_tasmanianus_TR26437_c0_g1_i1_CDS3_SLPTX04
>Craterostigmus_tasmanianus_TR26437_c0_g1_i2_CDS4_SLPTX04
>Craterostigmus_tasmanianus_TR26525_c0_g1_i1_CDS2_Acid-phosphatase
>Craterostigmus_tasmanianus_TR26525_c0_g1_i2_CDS1_Acid-phosphatase
>Craterostigmus_tasmanianus_TR26525_c0_g1_i3_CDS1_Acid-phosphatase
>Craterostigmus_tasmanianus_TR26525_c0_g1_i4_CDS1_Acid-phosphatase
>Craterostigmus_tasmanianus_TR26525_c0_g1_i6_CDS1_Acid-phosphatase
>Craterostigmus_tasmanianus_TR26525_c0_g1_i7_CDS1_Acid-phosphatase
>Craterostigmus_tasmanianus_TR26525_c0_g1_i8_CDS1_Acid-phosphatase
>Craterostigmus_tasmanianus_TR26525_c0_g1_i9_CDS1_Acid-phosphatase
>Craterostigmus_tasmanianus_TR26552_c0_g2_i1_CDS3_Ige-ESP-like
>Craterostigmus_tasmanianus_TR26552_c0_g2_i2_CDS3_Ige-ESP-like
>Craterostigmus_tasmanianus_TR26552_c0_g3_i1_CDS3_Ige-ESP-like
>Craterostigmus_tasmanianus_TR26622_c0_g1_i1_CDS2_Acid-phosphatase
>Craterostigmus_tasmanianus_TR26622_c0_g1_i2_CDS2_Acid-phosphatase
>Craterostigmus_tasmanianus_TR26622_c0_g1_i3_CDS2_Acid-phosphatase
>Craterostigmus_tasmanianus_TR26622_c0_g1_i4_CDS3_Acid-phosphatase
>Craterostigmus_tasmanianus_TR26696_c0_g1_i1_CDS3_SLPTX01
>Craterostigmus_tasmanianus_TR26699_c0_g1_i1_CDS1_Acid-phosphatase
>Craterostigmus_tasmanianus_TR26699_c0_g1_i2_CDS2_Acid-phosphatase
>Craterostigmus_tasmanianus_TR26795_c2_g2_i1_CDS4_Calycin-Lipocalin
>Craterostigmus_tasmanianus_TR26795_c2_g4_i1_CDS7_Calycin-Lipocalin
>Craterostigmus_tasmanianus_TR26795_c2_g5_i1_CDS4_Calycin-Lipocalin
>Craterostigmus_tasmanianus_TR26870_c0_g1_i1_CDS9_Icarapin-like
>Craterostigmus_tasmanianus_TR26870_c0_g2_i1_CDS6_Icarapin-like
>Craterostigmus_tasmanianus_TR26895_c0_g1_i1_CDS3_SLPTX22-SLPTX23
>Craterostigmus_tasmanianus_TR26895_c1_g1_i1_CDS3_SLPTX22-SLPTX23
>Craterostigmus_tasmanianus_TR26896_c1_g1_i1_CDS2_SLPTX04
>Craterostigmus_tasmanianus_TR26896_c1_g10_i1_CDS2_SLPTX04
>Craterostigmus_tasmanianus_TR26896_c1_g11_i1_CDS4_SLPTX04
>Craterostigmus_tasmanianus_TR26896_c1_g12_i1_CDS3_SLPTX04
>Craterostigmus_tasmanianus_TR26896_c1_g13_i1_CDS3_SLPTX04
>Craterostigmus_tasmanianus_TR26896_c1_g14_i1_CDS2_SLPTX04
>Craterostigmus_tasmanianus_TR26896_c1_g15_i1_CDS1_SLPTX04
>Craterostigmus_tasmanianus_TR26896_c1_g16_i1_CDS4_SLPTX04
>Craterostigmus_tasmanianus_TR26896_c1_g17_i1_CDS2_SLPTX04
>Craterostigmus_tasmanianus_TR26896_c1_g18_i1_CDS2_SLPTX04
>Craterostigmus_tasmanianus_TR26896_c1_g19_i1_CDS3_SLPTX04
>Craterostigmus_tasmanianus_TR26896_c1_g2_i1_CDS2_SLPTX04
>Craterostigmus_tasmanianus_TR26896_c1_g20_i1_CDS4_SLPTX04
>Craterostigmus_tasmanianus_TR26896_c1_g21_i1_CDS3_SLPTX04
>Craterostigmus_tasmanianus_TR26896_c1_g22_i1_CDS2_SLPTX04
>Craterostigmus_tasmanianus_TR26896_c1_g23_i1_CDS3_SLPTX04
>Craterostigmus_tasmanianus_TR26896_c1_g3_i1_CDS4_SLPTX04
>Craterostigmus_tasmanianus_TR26896_c1_g4_i1_CDS3_SLPTX04
>Craterostigmus_tasmanianus_TR26896_c1_g5_i1_CDS3_SLPTX04
>Craterostigmus_tasmanianus_TR26896_c1_g5_i2_CDS2_SLPTX04
>Craterostigmus_tasmanianus_TR26896_c1_g5_i3_CDS3_SLPTX04
>Craterostigmus_tasmanianus_TR26896_c1_g6_i1_CDS2_SLPTX04
>Craterostigmus_tasmanianus_TR26896_c1_g7_i1_CDS2_SLPTX04
>Craterostigmus_tasmanianus_TR26896_c1_g8_i1_CDS2_SLPTX04
>Craterostigmus_tasmanianus_TR26896_c1_g9_i1_CDS2_SLPTX04
>Craterostigmus_tasmanianus_TR27087_c0_g1_i1_CDS4_C-type_Lectin
>Craterostigmus_tasmanianus_TR27087_c0_g1_i2_CDS4_C-type_Lectin
>Craterostigmus_tasmanianus_TR27095_c0_g1_i1_CDS2_CAP
>Craterostigmus_tasmanianus_TR27095_c0_g4_i1_CDS1_CAP
>Craterostigmus_tasmanianus_TR27095_c0_g5_i1_CDS2_CAP
>Craterostigmus_tasmanianus_TR27119_c1_g1_i1_CDS7_SLPTX19
>Craterostigmus_tasmanianus_TR27119_c1_g1_i3_CDS5_SLPTX19
>Craterostigmus_tasmanianus_TR27119_c1_g1_i4_CDS5_SLPTX19
>Craterostigmus_tasmanianus_TR27119_c1_g1_i6_CDS3_SLPTX19
>Craterostigmus_tasmanianus_TR27135_c0_g1_i1_CDS2_S1
>Craterostigmus_tasmanianus_TR27201_c0_g1_i1_CDS1_Lysosomal_lipase
>Craterostigmus_tasmanianus_TR27201_c0_g3_i1_CDS2_Lysosomal_lipase
>Craterostigmus_tasmanianus_TR27201_c0_g4_i1_CDS1_Lysosomal_lipase
>Craterostigmus_tasmanianus_TR27204_c0_g1_i1_CDS3_Calycin-Lipocalin
>Craterostigmus_tasmanianus_TR27204_c0_g1_i2_CDS3_Calycin-Lipocalin
>Craterostigmus_tasmanianus_TR27226_c0_g1_i1_CDS2_Unchar16
>Craterostigmus_tasmanianus_TR27226_c0_g1_i2_CDS2_Unchar16
>Craterostigmus_tasmanianus_TR27226_c0_g1_i3_CDS2_Unchar16
>Craterostigmus_tasmanianus_TR27226_c0_g1_i4_CDS2_Unchar16
>Craterostigmus_tasmanianus_TR27226_c0_g1_i5_CDS2_Unchar16
>Craterostigmus_tasmanianus_TR27226_c0_g1_i6_CDS2_Unchar16
>Craterostigmus_tasmanianus_TR27461_c0_g1_i1_CDS4_CAP
>Craterostigmus_tasmanianus_TR27461_c0_g1_i2_CDS4_CAP
>Craterostigmus_tasmanianus_TR27483_c0_g1_i1_CDS2_CAP
>Craterostigmus_tasmanianus_TR27483_c0_g1_i2_CDS2_CAP
>Craterostigmus_tasmanianus_TR27483_c0_g1_i3_CDS2_CAP
>Craterostigmus_tasmanianus_TR27483_c0_g2_i1_CDS2_CAP
>Craterostigmus_tasmanianus_TR27483_c0_g2_i1_CDS5_CAP
>Craterostigmus_tasmanianus_TR27498_c0_g1_i1_CDS4_Ige-ESP-like
>Craterostigmus_tasmanianus_TR27498_c0_g1_i2_CDS4_Ige-ESP-like
>Craterostigmus_tasmanianus_TR27575_c0_g1_i1_CDS3_PAM-like
>Craterostigmus_tasmanianus_TR27575_c0_g1_i2_CDS3_PAM-like
>Craterostigmus_tasmanianus_TR27575_c0_g1_i3_CDS2_PAM-like
>Craterostigmus_tasmanianus_TR27575_c0_g1_i4_CDS2_PAM-like
>Craterostigmus_tasmanianus_TR27589_c3_g1_i2_CDS3_Calycin-Lipocalin
>Craterostigmus_tasmanianus_TR27589_c3_g1_i4_CDS3_Calycin-Lipocalin
>Craterostigmus_tasmanianus_TR27589_c3_g1_i5_CDS3_Calycin-Lipocalin
>Craterostigmus_tasmanianus_TR27612_c0_g1_i1_CDS2_Transferrin
>Craterostigmus_tasmanianus_TR27628_c0_g1_i1_CDS4_SLPTX16
>Craterostigmus_tasmanianus_TR27628_c0_g1_i2_CDS4_SLPTX16
>Craterostigmus_tasmanianus_TR27628_c0_g1_i3_CDS4_SLPTX16
>Craterostigmus_tasmanianus_TR27628_c0_g1_i4_CDS4_SLPTX16
>Craterostigmus_tasmanianus_TR27678_c0_g1_i1_CDS2_Chondroitinase
>Craterostigmus_tasmanianus_TR27678_c0_g1_i2_CDS2_Chondroitinase
>Craterostigmus_tasmanianus_TR27859_c0_g3_i5_CDS1_Calycin-Lipocalin
>Craterostigmus_tasmanianus_TR27859_c0_g3_i6_CDS3_Calycin-Lipocalin
>Craterostigmus_tasmanianus_TR27895_c0_g1_i1_CDS1_Acid-phosphatase
>Craterostigmus_tasmanianus_TR27895_c0_g1_i2_CDS1_Acid-phosphatase
>Craterostigmus_tasmanianus_TR27895_c0_g1_i3_CDS1_Acid-phosphatase
>Craterostigmus_tasmanianus_TR27895_c1_g1_i1_CDS1_Acid-phosphatase
>Craterostigmus_tasmanianus_TR27896_c0_g10_i1_CDS2_SLPTX04
>Craterostigmus_tasmanianus_TR27896_c0_g11_i1_CDS2_SLPTX04
>Craterostigmus_tasmanianus_TR27896_c0_g12_i1_CDS2_SLPTX04
>Craterostigmus_tasmanianus_TR27896_c0_g13_i1_CDS3_SLPTX04
>Craterostigmus_tasmanianus_TR27896_c0_g16_i1_CDS3_SLPTX04
>Craterostigmus_tasmanianus_TR27896_c0_g17_i1_CDS3_SLPTX04
>Craterostigmus_tasmanianus_TR27896_c0_g18_i1_CDS3_SLPTX04
>Craterostigmus_tasmanianus_TR27896_c0_g19_i1_CDS1_SLPTX04
>Craterostigmus_tasmanianus_TR27896_c0_g2_i1_CDS2_SLPTX04
>Craterostigmus_tasmanianus_TR27896_c0_g20_i1_CDS3_SLPTX04
>Craterostigmus_tasmanianus_TR27896_c0_g21_i1_CDS3_SLPTX04
>Craterostigmus_tasmanianus_TR27896_c0_g22_i1_CDS2_SLPTX04
>Craterostigmus_tasmanianus_TR27896_c0_g23_i1_CDS1_SLPTX04
>Craterostigmus_tasmanianus_TR27896_c0_g24_i1_CDS3_SLPTX04
>Craterostigmus_tasmanianus_TR27896_c0_g3_i1_CDS1_SLPTX04
>Craterostigmus_tasmanianus_TR27896_c0_g4_i1_CDS2_SLPTX04
>Craterostigmus_tasmanianus_TR27896_c0_g5_i1_CDS3_SLPTX04
>Craterostigmus_tasmanianus_TR27896_c0_g7_i1_CDS1_SLPTX04
>Craterostigmus_tasmanianus_TR27896_c0_g8_i1_CDS3_SLPTX04
>Craterostigmus_tasmanianus_TR27896_c0_g9_i1_CDS1_SLPTX04
>Craterostigmus_tasmanianus_TR27959_c0_g1_i1_CDS3_SLPTX11
>Craterostigmus_tasmanianus_TR27959_c0_g1_i2_CDS4_SLPTX11
>Craterostigmus_tasmanianus_TR27977_c0_g2_i1_CDS2_DUF4773
>Craterostigmus_tasmanianus_TR27977_c0_g2_i3_CDS2_DUF4773
>Craterostigmus_tasmanianus_TR27977_c0_g2_i5_CDS1_DUF4773
>Craterostigmus_tasmanianus_TR27977_c0_g2_i6_CDS1_DUF4773
>Craterostigmus_tasmanianus_TR27996_c0_g1_i1_CDS6_Icarapin-like
>Craterostigmus_tasmanianus_TR27996_c0_g1_i2_CDS6_Icarapin-like
>Craterostigmus_tasmanianus_TR27996_c0_g1_i3_CDS6_Icarapin-like
>Craterostigmus_tasmanianus_TR28063_c0_g2_i1_CDS4_C-type_Lectin
>Craterostigmus_tasmanianus_TR28063_c0_g2_i2_CDS5_C-type_Lectin
>Craterostigmus_tasmanianus_TR28063_c0_g2_i3_CDS5_C-type_Lectin
>Craterostigmus_tasmanianus_TR28063_c0_g2_i4_CDS4_C-type_Lectin
>Craterostigmus_tasmanianus_TR28096_c0_g1_i1_CDS2_SLPTX04
>Craterostigmus_tasmanianus_TR28096_c0_g10_i1_CDS2_SLPTX04
>Craterostigmus_tasmanianus_TR28096_c0_g11_i1_CDS2_SLPTX04
>Craterostigmus_tasmanianus_TR28096_c0_g14_i1_CDS2_SLPTX04
>Craterostigmus_tasmanianus_TR28096_c0_g16_i1_CDS3_SLPTX04
>Craterostigmus_tasmanianus_TR28096_c0_g17_i1_CDS2_SLPTX04
>Craterostigmus_tasmanianus_TR28096_c0_g18_i1_CDS3_SLPTX04
>Craterostigmus_tasmanianus_TR28096_c0_g19_i1_CDS3_SLPTX04
>Craterostigmus_tasmanianus_TR28096_c0_g2_i1_CDS3_SLPTX04
>Craterostigmus_tasmanianus_TR28096_c0_g20_i1_CDS2_SLPTX04
>Craterostigmus_tasmanianus_TR28096_c0_g20_i2_CDS3_SLPTX04
>Craterostigmus_tasmanianus_TR28096_c0_g20_i3_CDS3_SLPTX04
>Craterostigmus_tasmanianus_TR28096_c0_g20_i4_CDS4_SLPTX04
>Craterostigmus_tasmanianus_TR28096_c0_g20_i5_CDS4_SLPTX04
>Craterostigmus_tasmanianus_TR28096_c0_g20_i6_CDS1_SLPTX04
>Craterostigmus_tasmanianus_TR28096_c0_g20_i7_CDS3_SLPTX04
>Craterostigmus_tasmanianus_TR28096_c0_g21_i1_CDS3_SLPTX04
>Craterostigmus_tasmanianus_TR28096_c0_g22_i1_CDS2_SLPTX04
>Craterostigmus_tasmanianus_TR28096_c0_g23_i1_CDS3_SLPTX04
>Craterostigmus_tasmanianus_TR28096_c0_g24_i1_CDS3_SLPTX04
>Craterostigmus_tasmanianus_TR28096_c0_g26_i1_CDS2_SLPTX04
>Craterostigmus_tasmanianus_TR28096_c0_g28_i1_CDS1_SLPTX04
>Craterostigmus_tasmanianus_TR28096_c0_g29_i1_CDS3_SLPTX04
>Craterostigmus_tasmanianus_TR28096_c0_g3_i1_CDS2_SLPTX04
>Craterostigmus_tasmanianus_TR28096_c0_g30_i1_CDS3_SLPTX04
>Craterostigmus_tasmanianus_TR28096_c0_g31_i1_CDS2_SLPTX04
>Craterostigmus_tasmanianus_TR28096_c0_g36_i1_CDS2_SLPTX04
>Craterostigmus_tasmanianus_TR28096_c0_g37_i1_CDS3_SLPTX04
>Craterostigmus_tasmanianus_TR28096_c0_g38_i1_CDS3_SLPTX04
>Craterostigmus_tasmanianus_TR28096_c0_g39_i1_CDS3_SLPTX04
>Craterostigmus_tasmanianus_TR28096_c0_g5_i1_CDS1_SLPTX04
>Craterostigmus_tasmanianus_TR28096_c0_g6_i1_CDS3_SLPTX04
>Craterostigmus_tasmanianus_TR28096_c0_g7_i1_CDS3_SLPTX04
>Craterostigmus_tasmanianus_TR28096_c0_g8_i1_CDS2_SLPTX04
>Craterostigmus_tasmanianus_TR28096_c0_g9_i1_CDS3_SLPTX04
>Craterostigmus_tasmanianus_TR28308_c0_g1_i1_CDS2_Calycin-Lipocalin
>Craterostigmus_tasmanianus_TR28308_c1_g1_i1_CDS2_Calycin-Lipocalin
>Craterostigmus_tasmanianus_TR28308_c1_g2_i1_CDS1_Calycin-Lipocalin
>Craterostigmus_tasmanianus_TR28318_c0_g1_i2_CDS3_CAP
>Craterostigmus_tasmanianus_TR28318_c0_g1_i3_CDS12_CAP
>Craterostigmus_tasmanianus_TR28483_c0_g1_i1_CDS3_Unchar16
>Craterostigmus_tasmanianus_TR28483_c0_g1_i2_CDS2_Unchar16
>Craterostigmus_tasmanianus_TR28483_c0_g1_i3_CDS4_Unchar16
>Craterostigmus_tasmanianus_TR28483_c0_g1_i4_CDS4_Unchar16
>Craterostigmus_tasmanianus_TR28483_c0_g1_i5_CDS5_Unchar16
>Craterostigmus_tasmanianus_TR28483_c0_g1_i6_CDS4_Unchar16
>Craterostigmus_tasmanianus_TR28483_c0_g1_i7_CDS2_Unchar16
>Craterostigmus_tasmanianus_TR28483_c0_g1_i8_CDS2_Unchar16
>Craterostigmus_tasmanianus_TR28483_c0_g1_i8_CDS4_Unchar16
>Craterostigmus_tasmanianus_TR28483_c0_g1_i9_CDS4_Unchar16
>Craterostigmus_tasmanianus_TR28599_c0_g1_i1_CDS2_Unchar13
>Craterostigmus_tasmanianus_TR28599_c0_g1_i2_CDS2_Unchar13
>Craterostigmus_tasmanianus_TR28599_c0_g1_i3_CDS2_Unchar13
>Craterostigmus_tasmanianus_TR28599_c0_g1_i4_CDS2_Unchar13
>Craterostigmus_tasmanianus_TR28756_c0_g1_i3_CDS1_Calycin-Lipocalin
>Craterostigmus_tasmanianus_TR28756_c0_g1_i4_CDS1_Calycin-Lipocalin
>Craterostigmus_tasmanianus_TR28767_c0_g1_i1_CDS4_SLPTX04
>Craterostigmus_tasmanianus_TR28767_c0_g2_i1_CDS4_SLPTX04
>Craterostigmus_tasmanianus_TR28767_c0_g2_i2_CDS4_SLPTX04
>Craterostigmus_tasmanianus_TR28767_c0_g2_i3_CDS6_SLPTX04
>Craterostigmus_tasmanianus_TR28767_c0_g2_i4_CDS6_SLPTX04
>Craterostigmus_tasmanianus_TR28767_c0_g2_i5_CDS4_SLPTX04
>Craterostigmus_tasmanianus_TR28767_c0_g2_i6_CDS5_SLPTX04
>Craterostigmus_tasmanianus_TR28767_c0_g3_i1_CDS4_SLPTX04
>Craterostigmus_tasmanianus_TR28767_c0_g4_i1_CDS4_SLPTX04
>Craterostigmus_tasmanianus_TR28767_c0_g5_i1_CDS1_SLPTX04
>Craterostigmus_tasmanianus_TR28813_c0_g1_i2_CDS2_Lysosomal_lipase
>Craterostigmus_tasmanianus_TR28813_c0_g2_i1_CDS1_Lysosomal_lipase
>Craterostigmus_tasmanianus_TR28935_c0_g1_i1_CDS3_CAP
>Craterostigmus_tasmanianus_TR28947_c0_g1_i1_CDS4_GH18
>Craterostigmus_tasmanianus_TR28947_c0_g1_i2_CDS12_GH18
>Craterostigmus_tasmanianus_TR28947_c0_g1_i2_CDS4_GH18
>Craterostigmus_tasmanianus_TR29002_c0_g2_i1_CDS2_GH18
>Craterostigmus_tasmanianus_TR29002_c0_g2_i5_CDS3_GH18
>Craterostigmus_tasmanianus_TR29002_c0_g2_i8_CDS2_GH18
>Craterostigmus_tasmanianus_TR29150_c0_g1_i1_CDS1_GDH
>Craterostigmus_tasmanianus_TR29150_c0_g1_i2_CDS3_GDH
>Craterostigmus_tasmanianus_TR29150_c0_g1_i3_CDS1_GDH
>Craterostigmus_tasmanianus_TR29150_c0_g1_i4_CDS3_GDH
>Craterostigmus_tasmanianus_TR29301_c0_g1_i1_CDS3_SLPTX03
>Craterostigmus_tasmanianus_TR29328_c0_g1_i1_CDS2_Ige-ESP-like
>Craterostigmus_tasmanianus_TR29396_c0_g1_i4_CDS2_M12A
>Craterostigmus_tasmanianus_TR29396_c0_g1_i5_CDS2_M12A
>Craterostigmus_tasmanianus_TR29448_c2_g3_i1_CDS3_C-type_Lectin
>Craterostigmus_tasmanianus_TR29448_c2_g3_i4_CDS1_C-type_Lectin
>Craterostigmus_tasmanianus_TR29461_c0_g1_i1_CDS2_Unchar13
>Craterostigmus_tasmanianus_TR29461_c0_g1_i2_CDS2_Unchar13
>Craterostigmus_tasmanianus_TR29461_c0_g1_i3_CDS2_Unchar13
>Craterostigmus_tasmanianus_TR29461_c0_g1_i4_CDS2_Unchar13
>Craterostigmus_tasmanianus_TR29466_c0_g1_i1_CDS3_S10
>Craterostigmus_tasmanianus_TR29466_c0_g1_i2_CDS2_S10
>Craterostigmus_tasmanianus_TR29466_c0_g1_i3_CDS3_S10
>Craterostigmus_tasmanianus_TR29477_c0_g1_i1_CDS5_CAP
>Craterostigmus_tasmanianus_TR29477_c0_g1_i2_CDS6_CAP
>Craterostigmus_tasmanianus_TR29477_c0_g1_i3_CDS6_CAP
>Craterostigmus_tasmanianus_TR29570_c0_g11_i10_CDS3_SLPTX29
>Craterostigmus_tasmanianus_TR29570_c0_g11_i3_CDS2_SLPTX29
>Craterostigmus_tasmanianus_TR29570_c0_g11_i4_CDS2_SLPTX29
>Craterostigmus_tasmanianus_TR29570_c0_g11_i6_CDS16_SLPTX29
>Craterostigmus_tasmanianus_TR29570_c0_g11_i6_CDS2_SLPTX29
>Craterostigmus_tasmanianus_TR29570_c0_g11_i7_CDS5_SLPTX29
>Craterostigmus_tasmanianus_TR29570_c0_g11_i8_CDS16_SLPTX29
>Craterostigmus_tasmanianus_TR29570_c0_g11_i8_CDS2_SLPTX29
>Craterostigmus_tasmanianus_TR29570_c0_g11_i9_CDS2_SLPTX29
>Craterostigmus_tasmanianus_TR29570_c0_g12_i1_CDS1_SLPTX29
>Craterostigmus_tasmanianus_TR29570_c0_g12_i2_CDS1_SLPTX29
>Craterostigmus_tasmanianus_TR29570_c0_g5_i1_CDS1_SLPTX29
>Craterostigmus_tasmanianus_TR29570_c0_g6_i1_CDS3_SLPTX29
>Craterostigmus_tasmanianus_TR29575_c0_g1_i2_CDS2_CAP
>Craterostigmus_tasmanianus_TR29575_c0_g1_i4_CDS2_CAP
>Craterostigmus_tasmanianus_TR29575_c0_g2_i1_CDS3_CAP
>Craterostigmus_tasmanianus_TR29636_c0_g1_i1_CDS2_DUF1397
>Craterostigmus_tasmanianus_TR29636_c0_g1_i2_CDS3_DUF1397
>Craterostigmus_tasmanianus_TR29636_c0_g1_i3_CDS3_DUF1397
>Craterostigmus_tasmanianus_TR29637_c0_g1_i1_CDS3_COEsteraseB
>Craterostigmus_tasmanianus_TR29689_c0_g3_i1_CDS2_CUB-domai_protein
>Craterostigmus_tasmanianus_TR29691_c1_g1_i1_CDS5_PEBP-like
>Craterostigmus_tasmanianus_TR29691_c1_g1_i2_CDS2_PEBP-like
>Craterostigmus_tasmanianus_TR29691_c1_g1_i3_CDS2_PEBP-like
>Craterostigmus_tasmanianus_TR29691_c1_g1_i6_CDS3_PEBP-like
>Craterostigmus_tasmanianus_TR29691_c1_g2_i1_CDS2_PEBP-like
>Craterostigmus_tasmanianus_TR29691_c1_g2_i2_CDS3_PEBP-like
>Craterostigmus_tasmanianus_TR29691_c1_g2_i3_CDS3_PEBP-like
>Craterostigmus_tasmanianus_TR29691_c1_g3_i1_CDS6_PEBP-like
>Craterostigmus_tasmanianus_TR29691_c1_g3_i2_CDS3_PEBP-like
>Craterostigmus_tasmanianus_TR29691_c1_g3_i3_CDS3_PEBP-like
>Craterostigmus_tasmanianus_TR29775_c0_g1_i1_CDS3_Unchar13
>Craterostigmus_tasmanianus_TR29775_c1_g1_i1_CDS1_Unchar13
>Craterostigmus_tasmanianus_TR29784_c0_g1_i1_CDS1_Calycin-Lipocalin
>Craterostigmus_tasmanianus_TR29784_c2_g1_i1_CDS1_Calycin-Lipocalin
>Craterostigmus_tasmanianus_TR29784_c3_g13_i1_CDS2_Calycin-Lipocalin
>Craterostigmus_tasmanianus_TR29784_c3_g13_i4_CDS3_Calycin-Lipocalin
>Craterostigmus_tasmanianus_TR29784_c3_g14_i1_CDS2_Calycin-Lipocalin
>Craterostigmus_tasmanianus_TR29784_c3_g14_i2_CDS3_Calycin-Lipocalin
>Craterostigmus_tasmanianus_TR29896_c0_g1_i1_CDS2_M12A
>Craterostigmus_tasmanianus_TR29896_c0_g1_i2_CDS2_M12A
>Craterostigmus_tasmanianus_TR29897_c0_g1_i1_CDS2_Acid-phosphatase
>Craterostigmus_tasmanianus_TR29897_c0_g1_i2_CDS2_Acid-phosphatase
>Craterostigmus_tasmanianus_TR29974_c0_g1_i2_CDS5_GH18
>Craterostigmus_tasmanianus_TR29982_c0_g1_i1_CDS1_Icarapin-like
>Craterostigmus_tasmanianus_TR29982_c0_g1_i2_CDS4_Icarapin-like
>Craterostigmus_tasmanianus_TR30000_c0_g1_i1_CDS3_PAM-like
>Craterostigmus_tasmanianus_TR30000_c0_g2_i1_CDS2_PAM-like
>Craterostigmus_tasmanianus_TR30000_c0_g2_i2_CDS1_PAM-like
>Craterostigmus_tasmanianus_TR30028_c0_g1_i1_CDS1_Phosphodiesterase2
>Craterostigmus_tasmanianus_TR30028_c0_g2_i1_CDS1_Phosphodiesterase2
>Craterostigmus_tasmanianus_TR30036_c0_g1_i2_CDS4_Phosphodiesterase2
>Craterostigmus_tasmanianus_TR30036_c0_g1_i3_CDS4_Phosphodiesterase2
>Craterostigmus_tasmanianus_TR30093_c0_g1_i1_CDS2_Cystatin
>Craterostigmus_tasmanianus_TR30093_c0_g1_i2_CDS1_Cystatin
>Craterostigmus_tasmanianus_TR30120_c0_g1_i1_CDS5_SLPTX18
>Craterostigmus_tasmanianus_TR30120_c0_g1_i10_CDS3_SLPTX18
>Craterostigmus_tasmanianus_TR30120_c0_g1_i2_CDS4_SLPTX18
>Craterostigmus_tasmanianus_TR30120_c0_g1_i3_CDS4_SLPTX18
>Craterostigmus_tasmanianus_TR30120_c0_g1_i4_CDS3_SLPTX18
>Craterostigmus_tasmanianus_TR30120_c0_g1_i5_CDS5_SLPTX18
>Craterostigmus_tasmanianus_TR30120_c0_g1_i6_CDS5_SLPTX18
>Craterostigmus_tasmanianus_TR30120_c0_g1_i7_CDS4_SLPTX18
>Craterostigmus_tasmanianus_TR30120_c0_g1_i8_CDS5_SLPTX18
>Craterostigmus_tasmanianus_TR30120_c0_g1_i9_CDS5_SLPTX18
>Craterostigmus_tasmanianus_TR30140_c0_g1_i1_CDS2_PAM-like
>Craterostigmus_tasmanianus_TR30152_c0_g3_i2_CDS1_PAM-like
>Craterostigmus_tasmanianus_TR30152_c0_g3_i5_CDS1_PAM-like
>Craterostigmus_tasmanianus_TR30152_c0_g3_i6_CDS1_PAM-like
>Craterostigmus_tasmanianus_TR30247_c0_g1_i4_CDS6_Lysosomal_lipase
>Craterostigmus_tasmanianus_TR30279_c0_g1_i1_CDS8_DUF1397
>Craterostigmus_tasmanianus_TR30279_c0_g1_i2_CDS3_DUF1397
>Craterostigmus_tasmanianus_TR30279_c0_g1_i3_CDS1_DUF1397
>Craterostigmus_tasmanianus_TR30296_c1_g1_i1_CDS6_S1
>Craterostigmus_tasmanianus_TR30296_c1_g1_i3_CDS6_S1
>Craterostigmus_tasmanianus_TR30456_c13_g1_i1_CDS1_Calycin-Lipocalin
>Craterostigmus_tasmanianus_TR30457_c0_g1_i1_CDS6_CAP
>Craterostigmus_tasmanianus_TR30457_c0_g1_i2_CDS6_CAP
>Craterostigmus_tasmanianus_TR30457_c0_g1_i3_CDS6_CAP
>Craterostigmus_tasmanianus_TR30474_c0_g1_i1_CDS4_GDH
>Craterostigmus_tasmanianus_TR30474_c0_g1_i2_CDS4_GDH
>Craterostigmus_tasmanianus_TR30474_c0_g1_i3_CDS6_GDH
>Craterostigmus_tasmanianus_TR30474_c0_g1_i4_CDS6_GDH
>Craterostigmus_tasmanianus_TR30496_c0_g1_i1_CDS2_GDH
>Craterostigmus_tasmanianus_TR30496_c0_g2_i1_CDS1_GDH
>Craterostigmus_tasmanianus_TR30496_c0_g2_i2_CDS1_GDH
>Craterostigmus_tasmanianus_TR30496_c0_g2_i3_CDS3_GDH
>Craterostigmus_tasmanianus_TR30496_c0_g3_i1_CDS2_GDH
>Craterostigmus_tasmanianus_TR30593_c1_g1_i1_CDS1_DUF4773
>Craterostigmus_tasmanianus_TR30593_c1_g2_i1_CDS1_DUF4773
>Craterostigmus_tasmanianus_TR30593_c1_g2_i2_CDS2_DUF4773
>Craterostigmus_tasmanianus_TR30593_c1_g2_i3_CDS2_DUF4773
>Craterostigmus_tasmanianus_TR30593_c1_g2_i6_CDS2_DUF4773
>Craterostigmus_tasmanianus_TR30617_c0_g1_i1_CDS1_GDH
>Craterostigmus_tasmanianus_TR30617_c0_g1_i2_CDS1_GDH
>Craterostigmus_tasmanianus_TR30617_c0_g2_i1_CDS1_GDH
>Craterostigmus_tasmanianus_TR30617_c0_g2_i2_CDS1_GDH
>Craterostigmus_tasmanianus_TR30617_c0_g2_i3_CDS2_GDH
>Craterostigmus_tasmanianus_TR30617_c0_g2_i4_CDS2_GDH
>Craterostigmus_tasmanianus_TR30617_c0_g2_i5_CDS1_GDH
>Craterostigmus_tasmanianus_TR30617_c0_g2_i6_CDS2_GDH
>Craterostigmus_tasmanianus_TR30696_c0_g2_i1_CDS3_GDH
>Craterostigmus_tasmanianus_TR30696_c0_g2_i2_CDS4_GDH
>Craterostigmus_tasmanianus_TR30696_c0_g3_i1_CDS2_GDH
>Craterostigmus_tasmanianus_TR30696_c0_g3_i10_CDS2_GDH
>Craterostigmus_tasmanianus_TR30696_c0_g3_i11_CDS4_GDH
>Craterostigmus_tasmanianus_TR30696_c0_g3_i12_CDS1_GDH
>Craterostigmus_tasmanianus_TR30696_c0_g3_i2_CDS4_GDH
>Craterostigmus_tasmanianus_TR30696_c0_g3_i3_CDS4_GDH
>Craterostigmus_tasmanianus_TR30696_c0_g3_i4_CDS1_GDH
>Craterostigmus_tasmanianus_TR30696_c0_g3_i5_CDS2_GDH
>Craterostigmus_tasmanianus_TR30696_c0_g3_i6_CDS2_GDH
>Craterostigmus_tasmanianus_TR30696_c0_g3_i7_CDS4_GDH
>Craterostigmus_tasmanianus_TR30696_c0_g3_i8_CDS2_GDH
>Craterostigmus_tasmanianus_TR30696_c0_g3_i9_CDS1_GDH
>Craterostigmus_tasmanianus_TR30730_c0_g1_i1_CDS2_CAP
>Craterostigmus_tasmanianus_TR30730_c0_g1_i3_CDS2_CAP
>Craterostigmus_tasmanianus_TR30730_c0_g1_i4_CDS3_CAP
>Craterostigmus_tasmanianus_TR30730_c0_g1_i5_CDS3_CAP
>Craterostigmus_tasmanianus_TR30730_c0_g1_i6_CDS2_CAP
>Craterostigmus_tasmanianus_TR30792_c0_g1_i1_CDS2_CAP
>Craterostigmus_tasmanianus_TR30792_c0_g1_i2_CDS1_CAP
>Craterostigmus_tasmanianus_TR30792_c0_g1_i3_CDS1_CAP
>Craterostigmus_tasmanianus_TR30879_c0_g1_i1_CDS6_DUF1397
>Craterostigmus_tasmanianus_TR30879_c0_g1_i2_CDS6_DUF1397
>Craterostigmus_tasmanianus_TR30896_c1_g1_i1_CDS3_DUF4773
>Craterostigmus_tasmanianus_TR30896_c1_g10_i1_CDS3_DUF4773
>Craterostigmus_tasmanianus_TR30896_c1_g12_i1_CDS2_DUF4773
>Craterostigmus_tasmanianus_TR30896_c1_g13_i1_CDS2_DUF4773
>Craterostigmus_tasmanianus_TR30896_c1_g14_i1_CDS2_DUF4773
>Craterostigmus_tasmanianus_TR30896_c1_g16_i1_CDS1_DUF4773
>Craterostigmus_tasmanianus_TR30896_c1_g17_i1_CDS2_DUF4773
>Craterostigmus_tasmanianus_TR30896_c1_g18_i1_CDS3_DUF4773
>Craterostigmus_tasmanianus_TR30896_c1_g19_i1_CDS3_DUF4773
>Craterostigmus_tasmanianus_TR30896_c1_g2_i1_CDS2_DUF4773
>Craterostigmus_tasmanianus_TR30896_c1_g20_i1_CDS2_DUF4773
>Craterostigmus_tasmanianus_TR30896_c1_g21_i1_CDS2_DUF4773
>Craterostigmus_tasmanianus_TR30896_c1_g22_i1_CDS3_DUF4773
>Craterostigmus_tasmanianus_TR30896_c1_g23_i1_CDS2_DUF4773
>Craterostigmus_tasmanianus_TR30896_c1_g24_i1_CDS2_DUF4773
>Craterostigmus_tasmanianus_TR30896_c1_g25_i1_CDS2_DUF4773
>Craterostigmus_tasmanianus_TR30896_c1_g26_i1_CDS3_DUF4773
>Craterostigmus_tasmanianus_TR30896_c1_g27_i1_CDS3_DUF4773
>Craterostigmus_tasmanianus_TR30896_c1_g28_i1_CDS2_DUF4773
>Craterostigmus_tasmanianus_TR30896_c1_g29_i1_CDS3_DUF4773
>Craterostigmus_tasmanianus_TR30896_c1_g3_i1_CDS3_DUF4773
>Craterostigmus_tasmanianus_TR30896_c1_g30_i1_CDS2_DUF4773
>Craterostigmus_tasmanianus_TR30896_c1_g31_i1_CDS2_DUF4773
>Craterostigmus_tasmanianus_TR30896_c1_g32_i1_CDS1_DUF4773
>Craterostigmus_tasmanianus_TR30896_c1_g33_i1_CDS3_DUF4773
>Craterostigmus_tasmanianus_TR30896_c1_g34_i1_CDS3_DUF4773
>Craterostigmus_tasmanianus_TR30896_c1_g35_i1_CDS3_DUF4773
>Craterostigmus_tasmanianus_TR30896_c1_g4_i1_CDS2_DUF4773
>Craterostigmus_tasmanianus_TR30896_c1_g6_i1_CDS3_DUF4773
>Craterostigmus_tasmanianus_TR30896_c1_g7_i1_CDS2_DUF4773
>Craterostigmus_tasmanianus_TR30896_c1_g8_i1_CDS2_DUF4773
>Craterostigmus_tasmanianus_TR30896_c1_g9_i1_CDS2_DUF4773
>Craterostigmus_tasmanianus_TR30928_c0_g1_i1_CDS2_S10
>Craterostigmus_tasmanianus_TR30928_c0_g1_i2_CDS2_S10
>Craterostigmus_tasmanianus_TR30955_c0_g2_i1_CDS1_GGT
>Craterostigmus_tasmanianus_TR30955_c0_g3_i1_CDS1_GGT
>Craterostigmus_tasmanianus_TR30955_c0_g4_i1_CDS1_GGT
>Craterostigmus_tasmanianus_TR30955_c0_g4_i2_CDS1_GGT
>Craterostigmus_tasmanianus_TR30991_c0_g1_i1_CDS7_Phosphodiesterase2
>Craterostigmus_tasmanianus_TR31005_c0_g1_i1_CDS5_GDH
>Craterostigmus_tasmanianus_TR31005_c0_g1_i2_CDS5_GDH
>Craterostigmus_tasmanianus_TR31005_c0_g1_i3_CDS3_GDH
>Craterostigmus_tasmanianus_TR31027_c2_g5_i1_CDS3_PAM-like
>Craterostigmus_tasmanianus_TR31027_c2_g5_i10_CDS3_PAM-like
>Craterostigmus_tasmanianus_TR31027_c2_g5_i2_CDS2_PAM-like
>Craterostigmus_tasmanianus_TR31027_c2_g5_i4_CDS2_PAM-like
>Craterostigmus_tasmanianus_TR31027_c2_g5_i5_CDS3_PAM-like
>Craterostigmus_tasmanianus_TR31027_c2_g5_i6_CDS3_PAM-like
>Craterostigmus_tasmanianus_TR31027_c2_g5_i7_CDS3_PAM-like
>Craterostigmus_tasmanianus_TR31059_c0_g1_i3_CDS1_PAM-like
>Craterostigmus_tasmanianus_TR31075_c1_g1_i1_CDS5_LDLA-chitinase
>Craterostigmus_tasmanianus_TR31075_c1_g1_i2_CDS5_LDLA-chitinase
>Craterostigmus_tasmanianus_TR31163_c0_g1_i1_CDS8_TGFbeta
>Craterostigmus_tasmanianus_TR31163_c0_g1_i2_CDS7_TGFbeta
>Craterostigmus_tasmanianus_TR31163_c0_g1_i3_CDS6_TGFbeta
>Craterostigmus_tasmanianus_TR31170_c0_g1_i1_CDS3_CAP
>Craterostigmus_tasmanianus_TR31170_c0_g1_i3_CDS5_CAP
>Craterostigmus_tasmanianus_TR31174_c0_g1_i1_CDS1_Acid-phosphatase
>Craterostigmus_tasmanianus_TR31174_c0_g1_i2_CDS2_Acid-phosphatase
>Craterostigmus_tasmanianus_TR31174_c0_g1_i3_CDS2_Acid-phosphatase
>Craterostigmus_tasmanianus_TR31174_c0_g1_i4_CDS1_Acid-phosphatase
>Craterostigmus_tasmanianus_TR31174_c0_g1_i5_CDS2_Acid-phosphatase
>Craterostigmus_tasmanianus_TR31174_c0_g1_i6_CDS1_Acid-phosphatase
>Craterostigmus_tasmanianus_TR31196_c1_g1_i1_CDS1_CAP
>Craterostigmus_tasmanianus_TR31196_c1_g2_i1_CDS1_CAP
>Craterostigmus_tasmanianus_TR31196_c2_g15_i1_CDS1_CAP
>Craterostigmus_tasmanianus_TR31196_c2_g15_i2_CDS1_CAP
>Craterostigmus_tasmanianus_TR31196_c2_g3_i1_CDS1_CAP
>Craterostigmus_tasmanianus_TR31196_c2_g8_i1_CDS2_CAP
>Craterostigmus_tasmanianus_TR31233_c0_g1_i1_CDS5_GDH
>Craterostigmus_tasmanianus_TR31233_c0_g1_i2_CDS3_GDH
>Craterostigmus_tasmanianus_TR31286_c0_g1_i1_CDS5_GDH
>Craterostigmus_tasmanianus_TR31286_c0_g1_i2_CDS3_GDH
>Craterostigmus_tasmanianus_TR31286_c0_g1_i3_CDS3_GDH
>Craterostigmus_tasmanianus_TR31286_c0_g1_i4_CDS2_GDH
>Craterostigmus_tasmanianus_TR31425_c2_g1_i1_CDS2_Unchar13
>Craterostigmus_tasmanianus_TR31425_c2_g2_i1_CDS5_Unchar13
>Craterostigmus_tasmanianus_TR31425_c3_g4_i1_CDS4_Unchar13
>Craterostigmus_tasmanianus_TR31425_c3_g4_i2_CDS5_Unchar13
>Craterostigmus_tasmanianus_TR31425_c3_g4_i3_CDS4_Unchar13
>Craterostigmus_tasmanianus_TR31425_c3_g4_i4_CDS4_Unchar13
>Craterostigmus_tasmanianus_TR31425_c3_g4_i5_CDS5_Unchar13
>Craterostigmus_tasmanianus_TR31425_c3_g4_i6_CDS4_Unchar13
>Craterostigmus_tasmanianus_TR31425_c3_g4_i7_CDS5_Unchar13
>Craterostigmus_tasmanianus_TR31425_c3_g4_i8_CDS2_Unchar13
>Craterostigmus_tasmanianus_TR31425_c3_g5_i1_CDS2_Unchar13
>Craterostigmus_tasmanianus_TR31425_c3_g5_i2_CDS3_Unchar13
>Craterostigmus_tasmanianus_TR31425_c3_g6_i1_CDS2_Unchar13
>Craterostigmus_tasmanianus_TR31425_c3_g6_i4_CDS1_Unchar13
>Craterostigmus_tasmanianus_TR31441_c0_g1_i1_CDS3_PAM-like
>Craterostigmus_tasmanianus_TR31441_c0_g1_i2_CDS2_PAM-like
>Craterostigmus_tasmanianus_TR31441_c0_g1_i3_CDS3_PAM-like
>Craterostigmus_tasmanianus_TR31497_c0_g2_i1_CDS4_PAM-like
>Craterostigmus_tasmanianus_TR31497_c0_g2_i2_CDS4_PAM-like
>Craterostigmus_tasmanianus_TR31497_c0_g3_i1_CDS1_PAM-like
>Craterostigmus_tasmanianus_TR31497_c0_g3_i2_CDS1_PAM-like
>Craterostigmus_tasmanianus_TR31497_c0_g3_i3_CDS2_PAM-like
>Craterostigmus_tasmanianus_TR31497_c0_g4_i1_CDS1_PAM-like
>Craterostigmus_tasmanianus_TR31497_c0_g4_i2_CDS3_PAM-like
>Craterostigmus_tasmanianus_TR31513_c1_g1_i1_CDS4_CAP
>Craterostigmus_tasmanianus_TR31513_c1_g1_i2_CDS4_CAP
>Craterostigmus_tasmanianus_TR31513_c1_g1_i3_CDS4_CAP
>Craterostigmus_tasmanianus_TR31513_c1_g1_i4_CDS4_CAP
>Craterostigmus_tasmanianus_TR31513_c1_g1_i5_CDS4_CAP
>Craterostigmus_tasmanianus_TR31555_c0_g1_i1_CDS2_GDH
>Craterostigmus_tasmanianus_TR31555_c0_g2_i1_CDS7_GDH
>Craterostigmus_tasmanianus_TR31555_c0_g2_i2_CDS2_GDH
>Craterostigmus_tasmanianus_TR31555_c0_g2_i3_CDS2_GDH
>Craterostigmus_tasmanianus_TR31555_c0_g2_i4_CDS2_GDH
>Craterostigmus_tasmanianus_TR31555_c0_g2_i5_CDS2_GDH
>Craterostigmus_tasmanianus_TR31555_c0_g2_i6_CDS7_GDH
>Craterostigmus_tasmanianus_TR31569_c5_g1_i1_CDS2_Calycin-Lipocalin
>Craterostigmus_tasmanianus_TR31569_c5_g1_i2_CDS4_Calycin-Lipocalin
>Craterostigmus_tasmanianus_TR31569_c5_g1_i3_CDS3_Calycin-Lipocalin
>Craterostigmus_tasmanianus_TR31569_c6_g5_i10_CDS2_Calycin-Lipocalin
>Craterostigmus_tasmanianus_TR31569_c6_g5_i12_CDS3_Calycin-Lipocalin
>Craterostigmus_tasmanianus_TR31569_c6_g5_i13_CDS3_Calycin-Lipocalin
>Craterostigmus_tasmanianus_TR31569_c6_g5_i2_CDS1_Calycin-Lipocalin
>Craterostigmus_tasmanianus_TR31569_c6_g5_i3_CDS1_Calycin-Lipocalin
>Craterostigmus_tasmanianus_TR31569_c6_g5_i4_CDS1_Calycin-Lipocalin
>Craterostigmus_tasmanianus_TR31569_c6_g5_i6_CDS2_Calycin-Lipocalin
>Craterostigmus_tasmanianus_TR31569_c6_g5_i7_CDS1_Calycin-Lipocalin
>Craterostigmus_tasmanianus_TR31569_c6_g5_i8_CDS2_Calycin-Lipocalin
>Craterostigmus_tasmanianus_TR31569_c6_g8_i1_CDS2_Calycin-Lipocalin
>Craterostigmus_tasmanianus_TR31569_c6_g8_i2_CDS2_Calycin-Lipocalin
>Craterostigmus_tasmanianus_TR31569_c6_g8_i3_CDS2_Calycin-Lipocalin
>Craterostigmus_tasmanianus_TR31569_c6_g8_i4_CDS2_Calycin-Lipocalin
>Craterostigmus_tasmanianus_TR31584_c0_g1_i1_CDS2_GGT
>Craterostigmus_tasmanianus_TR31584_c0_g1_i2_CDS2_GGT
>Craterostigmus_tasmanianus_TR31622_c0_g1_i1_CDS11_S8
>Craterostigmus_tasmanianus_TR31622_c0_g1_i2_CDS10_S8
>Craterostigmus_tasmanianus_TR31625_c0_g1_i1_CDS9_GDH
>Craterostigmus_tasmanianus_TR31625_c0_g1_i2_CDS5_GDH
>Craterostigmus_tasmanianus_TR31625_c0_g1_i3_CDS4_GDH
>Craterostigmus_tasmanianus_TR31625_c0_g1_i4_CDS3_GDH
>Craterostigmus_tasmanianus_TR31625_c0_g1_i5_CDS3_GDH
>Craterostigmus_tasmanianus_TR31625_c0_g1_i6_CDS4_GDH
>Craterostigmus_tasmanianus_TR31625_c0_g1_i7_CDS3_GDH
>Craterostigmus_tasmanianus_TR31625_c0_g2_i1_CDS3_GDH
>Craterostigmus_tasmanianus_TR31695_c0_g1_i1_CDS3_COEsteraseB
>Craterostigmus_tasmanianus_TR31695_c0_g1_i2_CDS3_COEsteraseB
>Craterostigmus_tasmanianus_TR31695_c0_g1_i3_CDS2_COEsteraseB
>Craterostigmus_tasmanianus_TR31695_c0_g1_i4_CDS3_COEsteraseB
>Craterostigmus_tasmanianus_TR31695_c0_g1_i5_CDS3_COEsteraseB
>Craterostigmus_tasmanianus_TR31713_c1_g1_i1_CDS2_GGT
>Craterostigmus_tasmanianus_TR31713_c1_g10_i1_CDS2_GGT
>Craterostigmus_tasmanianus_TR31713_c1_g11_i1_CDS2_GGT
>Craterostigmus_tasmanianus_TR31713_c1_g12_i1_CDS1_GGT
>Craterostigmus_tasmanianus_TR31713_c1_g13_i1_CDS1_GGT
>Craterostigmus_tasmanianus_TR31713_c1_g14_i1_CDS2_GGT
>Craterostigmus_tasmanianus_TR31713_c1_g2_i1_CDS1_GGT
>Craterostigmus_tasmanianus_TR31713_c1_g3_i1_CDS2_GGT
>Craterostigmus_tasmanianus_TR31713_c1_g3_i3_CDS2_GGT
>Craterostigmus_tasmanianus_TR31713_c1_g4_i1_CDS2_GGT
>Craterostigmus_tasmanianus_TR31713_c1_g5_i1_CDS2_GGT
>Craterostigmus_tasmanianus_TR31713_c1_g6_i2_CDS1_GGT
>Craterostigmus_tasmanianus_TR31713_c1_g7_i1_CDS1_GGT
>Craterostigmus_tasmanianus_TR31713_c1_g7_i2_CDS1_GGT
>Craterostigmus_tasmanianus_TR31713_c1_g7_i3_CDS1_GGT
>Craterostigmus_tasmanianus_TR31713_c1_g8_i1_CDS2_GGT
>Craterostigmus_tasmanianus_TR31713_c1_g9_i1_CDS1_GGT
>Craterostigmus_tasmanianus_TR31724_c0_g1_i1_CDS2_Transferrin
>Craterostigmus_tasmanianus_TR31724_c0_g1_i2_CDS2_Transferrin
>Craterostigmus_tasmanianus_TR31724_c0_g1_i3_CDS2_Transferrin
>Craterostigmus_tasmanianus_TR31747_c0_g3_i1_CDS2_CAP
>Craterostigmus_tasmanianus_TR31770_c0_g1_i1_CDS3_SLPTX05
>Craterostigmus_tasmanianus_TR31770_c0_g1_i2_CDS1_SLPTX05
>Craterostigmus_tasmanianus_TR31770_c0_g1_i3_CDS1_SLPTX05
>Craterostigmus_tasmanianus_TR31770_c0_g1_i4_CDS1_SLPTX05
>Craterostigmus_tasmanianus_TR31879_c1_g2_i1_CDS5_Phosphodiesterase2
>Craterostigmus_tasmanianus_TR31894_c0_g1_i2_CDS1_Phosphodiesterase2
>Craterostigmus_tasmanianus_TR31894_c0_g1_i7_CDS10_Phosphodiesterase2
>Craterostigmus_tasmanianus_TR31895_c0_g2_i1_CDS3_S8
>Craterostigmus_tasmanianus_TR31895_c0_g2_i2_CDS3_S8
>Craterostigmus_tasmanianus_TR31909_c0_g1_i1_CDS2_COEsteraseB
>Craterostigmus_tasmanianus_TR31909_c0_g1_i2_CDS2_COEsteraseB
>Craterostigmus_tasmanianus_TR31909_c0_g1_i3_CDS2_COEsteraseB
>Craterostigmus_tasmanianus_TR31909_c0_g1_i4_CDS2_COEsteraseB
>Craterostigmus_tasmanianus_TR31956_c0_g1_i1_CDS3_GGT
>Craterostigmus_tasmanianus_TR31956_c0_g1_i2_CDS3_GGT
>Craterostigmus_tasmanianus_TR31956_c0_g1_i4_CDS2_GGT
>Craterostigmus_tasmanianus_TR31956_c0_g1_i5_CDS3_GGT
>Craterostigmus_tasmanianus_TR32079_c0_g1_i1_CDS3_Transferrin
>Craterostigmus_tasmanianus_TR32079_c0_g1_i2_CDS4_Transferrin
>Craterostigmus_tasmanianus_TR32079_c0_g1_i3_CDS4_Transferrin
>Craterostigmus_tasmanianus_TR32079_c0_g1_i3_CDS6_Transferrin
>Craterostigmus_tasmanianus_TR32079_c0_g1_i4_CDS3_Transferrin
>Craterostigmus_tasmanianus_TR32095_c1_g1_i3_CDS5_PAM-like
>Craterostigmus_tasmanianus_TR32140_c0_g1_i1_CDS2_GDH
>Craterostigmus_tasmanianus_TR32140_c0_g1_i10_CDS4_GDH
>Craterostigmus_tasmanianus_TR32140_c0_g1_i11_CDS3_GDH
>Craterostigmus_tasmanianus_TR32140_c0_g1_i2_CDS2_GDH
>Craterostigmus_tasmanianus_TR32140_c0_g1_i3_CDS3_GDH
>Craterostigmus_tasmanianus_TR32140_c0_g1_i4_CDS4_GDH
>Craterostigmus_tasmanianus_TR32140_c0_g1_i5_CDS1_GDH
>Craterostigmus_tasmanianus_TR32140_c0_g1_i6_CDS2_GDH
>Craterostigmus_tasmanianus_TR32140_c0_g1_i7_CDS2_GDH
>Craterostigmus_tasmanianus_TR32140_c0_g1_i8_CDS2_GDH
>Craterostigmus_tasmanianus_TR32140_c0_g1_i9_CDS3_GDH
>Craterostigmus_tasmanianus_TR32159_c0_g1_i1_CDS3_GDH
>Craterostigmus_tasmanianus_TR32159_c0_g1_i2_CDS2_GDH
>Craterostigmus_tasmanianus_TR32159_c0_g1_i3_CDS3_GDH
>Craterostigmus_tasmanianus_TR32252_c0_g1_i1_CDS2_S10
>Craterostigmus_tasmanianus_TR32252_c0_g1_i2_CDS5_S10
>Craterostigmus_tasmanianus_TR32252_c0_g1_i3_CDS2_S10
>Craterostigmus_tasmanianus_TR32252_c0_g1_i4_CDS3_S10
>Craterostigmus_tasmanianus_TR32252_c0_g1_i5_CDS2_S10
>Craterostigmus_tasmanianus_TR32252_c0_g1_i6_CDS5_S10
>Craterostigmus_tasmanianus_TR32252_c0_g1_i7_CDS5_S10
>Craterostigmus_tasmanianus_TR32252_c0_g2_i1_CDS2_S10
>Craterostigmus_tasmanianus_TR32287_c0_g1_i1_CDS1_Transferrin
>Craterostigmus_tasmanianus_TR32287_c0_g1_i2_CDS3_Transferrin
>Craterostigmus_tasmanianus_TR32287_c0_g1_i3_CDS1_Transferrin
>Craterostigmus_tasmanianus_TR32287_c0_g1_i4_CDS1_Transferrin
>Craterostigmus_tasmanianus_TR32365_c0_g1_i1_CDS3_S8
>Craterostigmus_tasmanianus_TR32365_c0_g1_i2_CDS3_S8
>Craterostigmus_tasmanianus_TR32365_c0_g1_i3_CDS3_S8
>Craterostigmus_tasmanianus_TR32365_c0_g2_i1_CDS2_S8
>Craterostigmus_tasmanianus_TR32431_c3_g1_i1_CDS2_COEsteraseB
>Craterostigmus_tasmanianus_TR32431_c4_g10_i1_CDS1_COEsteraseB
>Craterostigmus_tasmanianus_TR32431_c4_g10_i2_CDS1_COEsteraseB
>Craterostigmus_tasmanianus_TR32431_c4_g11_i1_CDS2_COEsteraseB
>Craterostigmus_tasmanianus_TR32431_c4_g11_i2_CDS1_COEsteraseB
>Craterostigmus_tasmanianus_TR32431_c4_g9_i1_CDS1_COEsteraseB
>Craterostigmus_tasmanianus_TR32431_c4_g9_i2_CDS3_COEsteraseB
>Craterostigmus_tasmanianus_TR32431_c4_g9_i3_CDS1_COEsteraseB
>Craterostigmus_tasmanianus_TR32431_c4_g9_i4_CDS4_COEsteraseB
>Craterostigmus_tasmanianus_TR32431_c4_g9_i5_CDS2_COEsteraseB
>Craterostigmus_tasmanianus_TR32431_c4_g9_i7_CDS1_COEsteraseB
>Craterostigmus_tasmanianus_TR32431_c4_g9_i8_CDS1_COEsteraseB
>Craterostigmus_tasmanianus_TR32623_c0_g1_i1_CDS3_Transferrin
>Craterostigmus_tasmanianus_TR33075_c0_g1_i1_CDS1_LDLA-chitinase
>Craterostigmus_tasmanianus_TR33090_c0_g1_i1_CDS2_LysozymeC
>Craterostigmus_tasmanianus_TR33167_c0_g1_i1_CDS2_SLPTX01
>Craterostigmus_tasmanianus_TR33300_c0_g1_i1_CDS1_Calycin-Lipocalin
>Craterostigmus_tasmanianus_TR33404_c0_g1_i1_CDS1_Calycin-Lipocalin
>Craterostigmus_tasmanianus_TR33522_c0_g1_i1_CDS1_Calycin-Lipocalin
>Craterostigmus_tasmanianus_TR3368_c0_g1_i1_CDS2_C-type_Lectin
>Craterostigmus_tasmanianus_TR3368_c0_g2_i1_CDS2_C-type_Lectin
>Craterostigmus_tasmanianus_TR33724_c0_g1_i1_CDS1_GDH
>Craterostigmus_tasmanianus_TR34209_c0_g1_i1_CDS4_Unchar13
>Craterostigmus_tasmanianus_TR34623_c0_g1_i1_CDS3_SLPTX04
>Craterostigmus_tasmanianus_TR35332_c0_g1_i1_CDS1_GDH
>Craterostigmus_tasmanianus_TR35638_c0_g1_i1_CDS2_CAP
>Craterostigmus_tasmanianus_TR36722_c0_g1_i1_CDS3_Unchar13
>Craterostigmus_tasmanianus_TR36747_c0_g1_i1_CDS2_SLPTX01
>Craterostigmus_tasmanianus_TR36793_c0_g1_i1_CDS1_DUF4773
>Craterostigmus_tasmanianus_TR36797_c0_g1_i1_CDS1_M12A
>Craterostigmus_tasmanianus_TR37041_c0_g1_i1_CDS6_CAP
>Craterostigmus_tasmanianus_TR37110_c0_g1_i1_CDS3_GDH
>Craterostigmus_tasmanianus_TR37201_c0_g1_i1_CDS1_Unchar13
>Craterostigmus_tasmanianus_TR37202_c0_g1_i1_CDS2_COEsteraseB
>Craterostigmus_tasmanianus_TR3735_c0_g1_i1_CDS3_CAP
>Craterostigmus_tasmanianus_TR37486_c0_g1_i1_CDS3_PLA2
>Craterostigmus_tasmanianus_TR38418_c0_g1_i1_CDS1_S10
>Craterostigmus_tasmanianus_TR38635_c0_g1_i1_CDS3_LDLA-chitinase
>Craterostigmus_tasmanianus_TR39026_c0_g1_i1_CDS1_Calycin-Lipocalin
>Craterostigmus_tasmanianus_TR39184_c0_g1_i1_CDS2_Unchar13
>Craterostigmus_tasmanianus_TR3990_c0_g1_i1_CDS4_PLA2
>Craterostigmus_tasmanianus_TR40271_c0_g1_i1_CDS6_GDH
>Craterostigmus_tasmanianus_TR4048_c0_g1_i1_CDS3_CHILOTX01
>Craterostigmus_tasmanianus_TR4048_c0_g2_i1_CDS3_CHILOTX01
>Craterostigmus_tasmanianus_TR4137_c0_g1_i1_CDS1_GDH
>Craterostigmus_tasmanianus_TR41563_c0_g1_i1_CDS1_Calycin-Lipocalin
>Craterostigmus_tasmanianus_TR42277_c0_g1_i1_CDS1_CUB-domai_protein
>Craterostigmus_tasmanianus_TR42303_c0_g1_i1_CDS1_GDH
>Craterostigmus_tasmanianus_TR42430_c0_g1_i1_CDS2_S8
>Craterostigmus_tasmanianus_TR42588_c0_g1_i1_CDS3_GDH
>Craterostigmus_tasmanianus_TR42988_c0_g1_i1_CDS1_Unchar13
>Craterostigmus_tasmanianus_TR43124_c0_g1_i1_CDS2_COEsteraseB
>Craterostigmus_tasmanianus_TR43781_c0_g1_i1_CDS2_GDH
>Craterostigmus_tasmanianus_TR44007_c0_g1_i1_CDS2_COEsteraseB
>Craterostigmus_tasmanianus_TR4434_c0_g1_i1_CDS2_COEsteraseB
>Craterostigmus_tasmanianus_TR44380_c0_g1_i1_CDS1_M12A
>Craterostigmus_tasmanianus_TR44458_c0_g1_i1_CDS2_Transferrin
>Craterostigmus_tasmanianus_TR45395_c0_g1_i1_CDS3_Unchar13
>Craterostigmus_tasmanianus_TR45548_c0_g1_i1_CDS1_LysozymeC
>Craterostigmus_tasmanianus_TR45764_c0_g1_i1_CDS1_DUF4773
>Craterostigmus_tasmanianus_TR45883_c0_g1_i1_CDS1_GDH
>Craterostigmus_tasmanianus_TR46450_c0_g1_i1_CDS1_GDH
>Craterostigmus_tasmanianus_TR46604_c0_g1_i1_CDS3_LDLA-chitinase
>Craterostigmus_tasmanianus_TR47604_c0_g1_i1_CDS2_Unchar13
>Craterostigmus_tasmanianus_TR49002_c0_g1_i1_CDS3_PLA2
>Craterostigmus_tasmanianus_TR4926_c0_g1_i1_CDS1_DUF4773
>Craterostigmus_tasmanianus_TR4926_c0_g1_i2_CDS1_DUF4773
>Craterostigmus_tasmanianus_TR50147_c0_g1_i1_CDS1_DUF4773
>Craterostigmus_tasmanianus_TR51502_c0_g1_i1_CDS3_LDLA-chitinase
>Craterostigmus_tasmanianus_TR52159_c0_g1_i1_CDS3_Acid-phosphatase
>Craterostigmus_tasmanianus_TR52184_c0_g1_i1_CDS1_GDH
>Craterostigmus_tasmanianus_TR53226_c0_g1_i1_CDS2_S8
>Craterostigmus_tasmanianus_TR53994_c0_g1_i1_CDS1_Calycin-Lipocalin
>Craterostigmus_tasmanianus_TR54664_c0_g1_i1_CDS2_Transferrin
>Craterostigmus_tasmanianus_TR5519_c0_g2_i1_CDS2_Lysosomal_lipase
>Craterostigmus_tasmanianus_TR6293_c0_g1_i1_CDS1_GDH
>Craterostigmus_tasmanianus_TR6293_c0_g2_i1_CDS1_GDH
>Craterostigmus_tasmanianus_TR638_c0_g1_i1_CDS1_COEsteraseB
>Craterostigmus_tasmanianus_TR638_c0_g2_i1_CDS3_COEsteraseB
>Craterostigmus_tasmanianus_TR699_c0_g1_i1_CDS2_CAP
>Craterostigmus_tasmanianus_TR7453_c0_g1_i1_CDS3_SLPTX01
>Craterostigmus_tasmanianus_TR7531_c1_g1_i1_CDS1_GDH
>Craterostigmus_tasmanianus_TR7629_c0_g1_i1_CDS2_SLPTX01
>Craterostigmus_tasmanianus_TR7629_c0_g2_i1_CDS2_SLPTX01
>Craterostigmus_tasmanianus_TR7756_c0_g1_i1_CDS1_S10
>Craterostigmus_tasmanianus_TR7756_c0_g2_i1_CDS1_S10
>Craterostigmus_tasmanianus_TR7942_c0_g1_i1_CDS1_GGT
>Craterostigmus_tasmanianus_TR8301_c0_g1_i1_CDS3_GDH
>Craterostigmus_tasmanianus_TR8301_c0_g2_i1_CDS3_GDH
>Craterostigmus_tasmanianus_TR8510_c0_g1_i1_CDS1_Acid-phosphatase
>Craterostigmus_tasmanianus_TR8510_c0_g2_i1_CDS1_Acid-phosphatase
>Craterostigmus_tasmanianus_TR8510_c0_g2_i1_CDS5_Acid-phosphatase
>Craterostigmus_tasmanianus_TR8661_c0_g1_i1_CDS2_GDH
>Craterostigmus_tasmanianus_TR8661_c0_g2_i1_CDS2_GDH
>Craterostigmus_tasmanianus_TR8923_c0_g1_i1_CDS1_Calycin-Lipocalin
>Craterostigmus_tasmanianus_TR8923_c0_g2_i1_CDS1_Calycin-Lipocalin
>Craterostigmus_tasmanianus_TR8975_c0_g1_i1_CDS2_GDH
>Craterostigmus_tasmanianus_TR914_c0_g2_i1_CDS1_SLPTX16
>Craterostigmus_tasmanianus_TR9258_c0_g1_i1_CDS3_GDH
>Craterostigmus_tasmanianus_TR9258_c0_g2_i1_CDS2_GDH
>Craterostigmus_tasmanianus_TR9336_c0_g1_i1_CDS1_SLPTX04
>Craterostigmus_tasmanianus_TR9336_c0_g2_i1_CDS1_SLPTX04
>Craterostigmus_tasmanianus_TR9336_c1_g1_i1_CDS1_SLPTX04
>Craterostigmus_tasmanianus_TR9437_c0_g1_i1_CDS1_GGT
>Craterostigmus_tasmanianus_TR9678_c0_g1_i1_CDS1_WAP
>Craterostigmus_tasmanianus_TR9821_c0_g1_i1_CDS3_LDLA-chitinase
>Craterostigmus_tasmanianus_TR9882_c0_g1_i1_CDS2_DUF4773
>Craterostigmus_tasmanianus_TR9882_c0_g4_i1_CDS1_DUF4773
>Craterostigmus_tasmanianus_TR24070_c0_g1_i1_CDS3_Calycin-Lipocalin
>Craterostigmus_tasmanianus_TR24070_c0_g1_i2_CDS3_Calycin-Lipocalin
>Craterostigmus_tasmanianus_TR24070_c0_g1_i4_CDS2_Calycin-Lipocalin
>Ethmostigmus_rubripes_GASI01000004_na_Unchar05
>Ethmostigmus_rubripes_GASI01000005_na_Unchar05
>Ethmostigmus_rubripes_GASI01000006_na_Unchar05
>Ethmostigmus_rubripes_GASI01000007_na_Unchar05
>Ethmostigmus_rubripes_GASI01000008_na_Unchar06
>Ethmostigmus_rubripes_GASI01000009_na_Unchar06
>Ethmostigmus_rubripes_GASI01000010_na_Unchar06
>Ethmostigmus_rubripes_GASI01000011_na_SLPTX18
>Ethmostigmus_rubripes_GASI01000012_na_BPFTx
>Ethmostigmus_rubripes_GASI01000013_na_BPFTx
>Ethmostigmus_rubripes_GASI01000015_na_BPFTx
>Ethmostigmus_rubripes_GASI01000016_na_BPFTx
>Ethmostigmus_rubripes_GASI01000017_na_BPFTx
>Ethmostigmus_rubripes_GASI01000018_na_BPFTx
>Ethmostigmus_rubripes_GASI01000019_na_BPFTx
>Ethmostigmus_rubripes_GASI01000020_na_BPFTx
>Ethmostigmus_rubripes_GASI01000021_na_BPFTx
>Ethmostigmus_rubripes_GASI01000022_na_BPFTx
>Ethmostigmus_rubripes_GASI01000023_na_BPFTx
>Ethmostigmus_rubripes_GASI01000024_na_BPFTx
>Ethmostigmus_rubripes_GASI01000025_na_BPFTx
>Ethmostigmus_rubripes_GASI01000026_na_BPFTx
>Ethmostigmus_rubripes_GASI01000027_na_BPFTx
>Ethmostigmus_rubripes_GASI01000028_na_BPFTx
>Ethmostigmus_rubripes_GASI01000029_na_BPFTx
>Ethmostigmus_rubripes_GASI01000030_na_BPFTx
>Ethmostigmus_rubripes_GASI01000031_na_BPFTx
>Ethmostigmus_rubripes_GASI01000032_na_BPFTx
>Ethmostigmus_rubripes_GASI01000033_na_BPFTx
>Ethmostigmus_rubripes_GASI01000034_na_BPFTx
>Ethmostigmus_rubripes_GASI01000035_na_CAP
>Ethmostigmus_rubripes_GASI01000036_na_CAP
>Ethmostigmus_rubripes_GASI01000038_na_CAP
>Ethmostigmus_rubripes_GASI01000039_na_CAP
>Ethmostigmus_rubripes_GASI01000040_na_CAP
>Ethmostigmus_rubripes_GASI01000041_na_COEsteraseB
>Ethmostigmus_rubripes_GASI01000042_na_DUF1397
>Ethmostigmus_rubripes_GASI01000043_na_DUF3472
>Ethmostigmus_rubripes_GASI01000044_na_DUF3472
>Ethmostigmus_rubripes_GASI01000045_na_DUF3472
>Ethmostigmus_rubripes_GASI01000046_na_DUF3472
>Ethmostigmus_rubripes_GASI01000047_na_DUF3472
>Ethmostigmus_rubripes_GASI01000048_na_DUF3472
>Ethmostigmus_rubripes_GASI01000049_na_DUF3472
>Ethmostigmus_rubripes_GASI01000050_na_DUF3472
>Ethmostigmus_rubripes_GASI01000051_GDH1_na_GDH
>Ethmostigmus_rubripes_GASI01000052_na_Chondroitinase
>Ethmostigmus_rubripes_GASI01000053_na_Chondroitinase
>Ethmostigmus_rubripes_GASI01000054_na_Chondroitinase
>Ethmostigmus_rubripes_GASI01000055_na_Chondroitinase
>Ethmostigmus_rubripes_GASI01000056_na_LDLA
>Ethmostigmus_rubripes_GASI01000057_na_LDLA
>Ethmostigmus_rubripes_GASI01000058_na_LDLA
>Ethmostigmus_rubripes_GASI01000059_na_LDLA
>Ethmostigmus_rubripes_GASI01000060_na_LDLA
>Ethmostigmus_rubripes_GASI01000061_na_LDLA
>Ethmostigmus_rubripes_GASI01000062_na_LDLA
>Ethmostigmus_rubripes_GASI01000063_na_LDLA
>Ethmostigmus_rubripes_GASI01000064_na_LDLA
>Ethmostigmus_rubripes_GASI01000065_na_LDLA
>Ethmostigmus_rubripes_GASI01000066_na_LDLA
>Ethmostigmus_rubripes_GASI01000067_na_LDLA
>Ethmostigmus_rubripes_GASI01000068_na_LDLA
>Ethmostigmus_rubripes_GASI01000069_na_LDLA
>Ethmostigmus_rubripes_GASI01000070_na_LDLA
>Ethmostigmus_rubripes_GASI01000071_na_LDLA
>Ethmostigmus_rubripes_GASI01000072_na_LDLA
>Ethmostigmus_rubripes_GASI01000073_na_LDLA
>Ethmostigmus_rubripes_GASI01000074_na_LDLA
>Ethmostigmus_rubripes_GASI01000075_na_LDLA
>Ethmostigmus_rubripes_GASI01000076_na_LDLA
>Ethmostigmus_rubripes_GASI01000077_na_S1
>Ethmostigmus_rubripes_GASI01000078_na_S1
>Ethmostigmus_rubripes_GASI01000079_na_CUB-domai_protein
>Ethmostigmus_rubripes_GASI01000080_na_CUB-domai_protein
>Ethmostigmus_rubripes_GASI01000081_na_CUB-domai_protein
>Ethmostigmus_rubripes_GASI01000082_na_CUB-domai_protein
>Ethmostigmus_rubripes_GASI01000083_na_CUB-domai_protein
>Ethmostigmus_rubripes_GASI01000084_na_CUB-domai_protein
>Ethmostigmus_rubripes_GASI01000085_na_CUB-domai_protein
>Ethmostigmus_rubripes_GASI01000086_na_CUB-domai_protein
>Ethmostigmus_rubripes_GASI01000087_na_CUB-domai_protein
>Ethmostigmus_rubripes_GASI01000088_na_CUB-domai_protein
>Ethmostigmus_rubripes_GASI01000089_na_LDLA
>Ethmostigmus_rubripes_GASI01000090_na_LDLA
>Ethmostigmus_rubripes_GASI01000091_na_LDLA
>Ethmostigmus_rubripes_GASI01000092_na_SLPTX01
>Ethmostigmus_rubripes_GASI01000093_na_SLPTX01
>Ethmostigmus_rubripes_GASI01000094_na_SLPTX01
>Ethmostigmus_rubripes_GASI01000095_na_SLPTX01
>Ethmostigmus_rubripes_GASI01000096_na_SLPTX01
>Ethmostigmus_rubripes_GASI01000097_na_SLPTX10
>Ethmostigmus_rubripes_GASI01000098_na_SLPTX10
>Ethmostigmus_rubripes_GASI01000099_na_SLPTX10
>Ethmostigmus_rubripes_GASI01000100_na_SLPTX10
>Ethmostigmus_rubripes_GASI01000101_na_SLPTX10
>Ethmostigmus_rubripes_GASI01000102_na_SLPTX10
>Ethmostigmus_rubripes_GASI01000103_na_SLPTX10
>Ethmostigmus_rubripes_GASI01000104_na_SLPTX10
>Ethmostigmus_rubripes_GASI01000105_na_SLPTX10
>Ethmostigmus_rubripes_GASI01000106_na_SLPTX10
>Ethmostigmus_rubripes_GASI01000107_na_SLPTX10
>Ethmostigmus_rubripes_GASI01000108_na_SLPTX10
>Ethmostigmus_rubripes_GASI01000109_na_SLPTX10
>Ethmostigmus_rubripes_GASI01000110_na_SLPTX10
>Ethmostigmus_rubripes_GASI01000111_na_SLPTX10
>Ethmostigmus_rubripes_GASI01000112_na_SLPTX10
>Ethmostigmus_rubripes_GASI01000113_na_SLPTX10
>Ethmostigmus_rubripes_GASI01000114_na_SLPTX10
>Ethmostigmus_rubripes_GASI01000115_na_SLPTX10
>Ethmostigmus_rubripes_GASI01000116_na_SLPTX10
>Ethmostigmus_rubripes_GASI01000117_na_SLPTX10
>Ethmostigmus_rubripes_GASI01000118_na_SLPTX10
>Ethmostigmus_rubripes_GASI01000119_na_SLPTX12
>Ethmostigmus_rubripes_GASI01000120_na_SLPTX12
>Ethmostigmus_rubripes_GASI01000121_na_SLPTX12
>Ethmostigmus_rubripes_GASI01000122_na_SLPTX13
>Ethmostigmus_rubripes_GASI01000123_na_SLPTX13
>Ethmostigmus_rubripes_GASI01000124_na_SLPTX13
>Ethmostigmus_rubripes_GASI01000125_na_SLPTX14
>Ethmostigmus_rubripes_GASI01000126_na_SLPTX15
>Ethmostigmus_rubripes_GASI01000127_na_SLPTX16
>Ethmostigmus_rubripes_GASI01000128_na_SLPTX16
>Ethmostigmus_rubripes_GASI01000129_na_SLPTX16
>Ethmostigmus_rubripes_GASI01000130_na_SLPTX16
>Ethmostigmus_rubripes_GASI01000131_na_SLPTX16
>Ethmostigmus_rubripes_GASI01000132_na_SLPTX16
>Ethmostigmus_rubripes_GASI01000133_na_SLPTX16
>Ethmostigmus_rubripes_GASI01000134_na_SLPTX16
>Ethmostigmus_rubripes_GASI01000135_na_SLPTX16
>Ethmostigmus_rubripes_GASI01000136_na_SLPTX16
>Ethmostigmus_rubripes_GASI01000137_na_SLPTX16
>Ethmostigmus_rubripes_GASI01000138_na_SLPTX16
>Ethmostigmus_rubripes_GASI01000139_na_SLPTX16
>Ethmostigmus_rubripes_GASI01000140_na_SLPTX16
>Ethmostigmus_rubripes_GASI01000141_na_SLPTX16
>Ethmostigmus_rubripes_GASI01000142_na_SLPTX16
>Ethmostigmus_rubripes_GASI01000143_na_SLPTX16
>Ethmostigmus_rubripes_GASI01000144_na_SLPTX16
>Ethmostigmus_rubripes_GASI01000145_na_SLPTX16
>Ethmostigmus_rubripes_GASI01000146_na_SLPTX16
>Ethmostigmus_rubripes_GASI01000147_na_SLPTX16
>Ethmostigmus_rubripes_GASI01000148_na_SLPTX16
>Ethmostigmus_rubripes_GASI01000149_na_SLPTX16
>Ethmostigmus_rubripes_GASI01000150_na_SLPTX16
>Ethmostigmus_rubripes_GASI01000151_na_SLPTX16
>Ethmostigmus_rubripes_GASI01000152_na_SLPTX16
>Ethmostigmus_rubripes_GASI01000153_na_SLPTX16
>Ethmostigmus_rubripes_GASI01000154_na_SLPTX16
>Ethmostigmus_rubripes_GASI01000155_na_SLPTX16
>Ethmostigmus_rubripes_GASI01000156_na_SLPTX17
>Ethmostigmus_rubripes_GASI01000157_na_SLPTX17
>Ethmostigmus_rubripes_GASI01000158_na_SLPTX17
>Ethmostigmus_rubripes_GASI01000159_na_SLPTX17
>Ethmostigmus_rubripes_GASI01000160_na_SLPTX17
>Ethmostigmus_rubripes_GASI01000161_na_SLPTX17
>Ethmostigmus_rubripes_GASI01000162_na_SLPTX17
>Ethmostigmus_rubripes_GASI01000163_na_SLPTX02
>Ethmostigmus_rubripes_GASI01000164_na_SLPTX02
>Ethmostigmus_rubripes_GASI01000165_na_SLPTX02
>Ethmostigmus_rubripes_GASI01000166_na_SLPTX02
>Ethmostigmus_rubripes_GASI01000167_na_SLPTX02
>Ethmostigmus_rubripes_GASI01000168_na_SLPTX02
>Ethmostigmus_rubripes_GASI01000170_na_SLPTX22-SLPTX23
>Ethmostigmus_rubripes_GASI01000171_na_SLPTX22-SLPTX23
>Ethmostigmus_rubripes_GASI01000172_na_SLPTX22-SLPTX23
>Ethmostigmus_rubripes_GASI01000173_na_SLPTX22-SLPTX23
>Ethmostigmus_rubripes_GASI01000174_na_SLPTX22-SLPTX23
>Ethmostigmus_rubripes_GASI01000175_na_SLPTX22-SLPTX23
>Ethmostigmus_rubripes_GASI01000176_na_SLPTX22-SLPTX23
>Ethmostigmus_rubripes_GASI01000181_na_SLPTX24
>Ethmostigmus_rubripes_GASI01000182_na_SLPTX25
>Ethmostigmus_rubripes_GASI01000183_na_SLPTX25
>Ethmostigmus_rubripes_GASI01000184_na_SLPTX25
>Ethmostigmus_rubripes_GASI01000185_na_SLPTX04
>Ethmostigmus_rubripes_GASI01000186_na_SLPTX04
>Ethmostigmus_rubripes_GASI01000190_na_SLPTX05
>Ethmostigmus_rubripes_GASI01000191_na_SLPTX05
>Ethmostigmus_rubripes_GASI01000192_na_SLPTX05
>Ethmostigmus_rubripes_GASI01000193_na_SLPTX05
>Ethmostigmus_rubripes_GASI01000194_na_SLPTX05
>Ethmostigmus_rubripes_KF130724.1_na_SLPTX04
>Ethmostigmus_rubripes_KF130726_na_SLPTX04
>Ethmostigmus_rubripes_KF130727.1_na_SLPTX04
>Ethmostigmus_rubripes_KF130733_na_SLPTX04
>Ethmostigmus_rubripes_KF130734_na_SLPTX04
>Ethmostigmus_rubripes_KF130739.1_na_SLPTX09
>Ethmostigmus_rubripes_KF130740.1_na_SLPTX09
>Ethmostigmus_rubripes_KF130741.1_na_SLPTX09
>Ethmostigmus_rubripes_KF130742.1_na_SLPTX09
>Ethmostigmus_rubripes_KF130743.1_na_SLPTX09
>Ethmostigmus_rubripes_KF130744.1_na_SLPTX09
>Ethmostigmus_rubripes_KF130745.1_na_SLPTX09
>Ethmostigmus_rubripes_KF130750.1_na_SLPTX09
>Ethmostigmus_rubripes_KF130754.1_na_SLPTX08
>Ethmostigmus_rubripes_KF130755.1_na_SLPTX08
>Ethmostigmus_rubripes_KF130756.1_na_SLPTX08
>Ethmostigmus_rubripes_KF130757.1_na_SLPTX08
>Ethmostigmus_rubripes_KF130758.1_na_SLPTX08
>Ethmostigmus_rubripes_KF130759.1_na_SLPTX08
>Ethmostigmus_rubripes_KF130760.1_na_SLPTX08
>Ethmostigmus_rubripes_KF130761.1_na_SLPTX08
>Ethmostigmus_rubripes_rep_c683_F3_R1_na_Cystatin
>Lithobius_forficatus_c545283_g3_i5_CDS1_M12A
>Lithobius_forficatus_VG_c1000125_g1_i1_na_COEsteraseB
>Lithobius_forficatus_VG_c103605_g1_i1_CDS1_GDH
>Lithobius_forficatus_VG_c1045520_g1_i1_CDS1_PAM-like
>Lithobius_forficatus_VG_c10501_g1_i1_CDS2_S8
>Lithobius_forficatus_VG_c107357_g1_i1_CDS1_COEsteraseB
>Lithobius_forficatus_VG_c1110514_g1_i1_CDS1_LDLA-chitinase
>Lithobius_forficatus_VG_c1110831_g1_i1_CDS2_CAP
>Lithobius_forficatus_VG_c1112827_g1_i1_CDS2_LDLA-chitinase
>Lithobius_forficatus_VG_c1115747_g1_i1_CDS1_GDH
>Lithobius_forficatus_VG_c1124521_g1_i1_CDS1_SLPTX29
>Lithobius_forficatus_VG_c1126998_g1_i1_CDS2_CAP
>Lithobius_forficatus_VG_c1127105_g1_i1_CDS2_S8
>Lithobius_forficatus_VG_c1129469_g1_i1_CDS2_SLPTX05
>Lithobius_forficatus_VG_c1131749_g1_i1_CDS1_CAP
>Lithobius_forficatus_VG_c1133925_g1_i1_CDS1_COEsteraseB
>Lithobius_forficatus_VG_c1136909_g1_i1_CDS1_Lysosomal_lipase
>Lithobius_forficatus_VG_c1139640_g1_i1_CDS3_Transferrin
>Lithobius_forficatus_VG_c1140534_g1_i1_CDS1_GDH
>Lithobius_forficatus_VG_c1142331_g1_i1_CDS1_COEsteraseB
>Lithobius_forficatus_VG_c1144855_g1_i1_CDS1_COEsteraseB
>Lithobius_forficatus_VG_c1147338_g1_i1_CDS2_GDH
>Lithobius_forficatus_VG_c1151913_g1_i1_CDS1_COEsteraseB
>Lithobius_forficatus_VG_c1153767_g1_i1_CDS1_Lysosomal_lipase
>Lithobius_forficatus_VG_c115892_g1_i1_CDS1_Transferrin
>Lithobius_forficatus_VG_c1164460_g1_i1_CDS1_Transferrin
>Lithobius_forficatus_VG_c11665_g1_i1_CDS2_CAP
>Lithobius_forficatus_VG_c1167274_g1_i1_CDS3_GDH
>Lithobius_forficatus_VG_c1167332_g1_i1_CDS1_Lysosomal_lipase
>Lithobius_forficatus_VG_c1186125_g1_i1_CDS4_Lysosomal_lipase
>Lithobius_forficatus_VG_c1192389_g1_i1_CDS1_CAP
>Lithobius_forficatus_VG_c1198792_g1_i1_CDS1_Lysosomal_lipase
>Lithobius_forficatus_VG_c121642_g1_i1_CDS1_CAP
>Lithobius_forficatus_VG_c1223993_g1_i1_CDS1_GDH
>Lithobius_forficatus_VG_c1229144_g1_i1_CDS2_PAM-like
>Lithobius_forficatus_VG_c123097_g1_i1_CDS1_DUF4773
>Lithobius_forficatus_VG_c123636_g1_i2_CDS2_GDH
>Lithobius_forficatus_VG_c1243938_g1_i1_CDS1_COEsteraseB
>Lithobius_forficatus_VG_c1256600_g1_i1_CDS1_COEsteraseB
>Lithobius_forficatus_VG_c1284379_g1_i1_CDS2_CAP
>Lithobius_forficatus_VG_c128668_g1_i1_CDS1_Phosphodiesterase2
>Lithobius_forficatus_VG_c1293147_g1_i1_CDS2_Transferrin
>Lithobius_forficatus_VG_c1308094_g1_i1_CDS2_CAP
>Lithobius_forficatus_VG_c1309863_g1_i1_CDS3_Transferrin
>Lithobius_forficatus_VG_c1315555_g1_i1_CDS1_GDH
>Lithobius_forficatus_VG_c1319047_g1_i1_CDS1_PAM-like
>Lithobius_forficatus_VG_c1322002_g1_i1_CDS1_COEsteraseB
>Lithobius_forficatus_VG_c1322463_g1_i1_CDS1_PCPDPLP
>Lithobius_forficatus_VG_c1324310_g1_i1_CDS2_SLPTX16
>Lithobius_forficatus_VG_c1324921_g1_i1_CDS2_CAP
>Lithobius_forficatus_VG_c1327912_g1_i1_CDS1_GDH
>Lithobius_forficatus_VG_c1340175_g1_i1_CDS1_Phosphodiesterase2
>Lithobius_forficatus_VG_c1348496_g1_i1_CDS2_Transferrin
>Lithobius_forficatus_VG_c1348693_g1_i1_CDS1_LDLA-chitinase
>Lithobius_forficatus_VG_c1349708_g1_i1_CDS3_Lysosomal_lipase
>Lithobius_forficatus_VG_c1350403_g1_i1_CDS2_COEsteraseB
>Lithobius_forficatus_VG_c1369001_g1_i1_CDS1_COEsteraseB
>Lithobius_forficatus_VG_c1372945_g1_i1_CDS4_LDLA-chitinase
>Lithobius_forficatus_VG_c1385961_g1_i1_CDS2_PAM-like
>Lithobius_forficatus_VG_c138809_g1_i1_CDS2_LDLA-chitinase
>Lithobius_forficatus_VG_c1413360_g1_i1_CDS2_PEBP-like
>Lithobius_forficatus_VG_c1415460_g1_i1_CDS3_Phosphodiesterase2
>Lithobius_forficatus_VG_c1443254_g1_i1_CDS1_PAM-like
>Lithobius_forficatus_VG_c1460592_g1_i1_CDS2_COEsteraseB
>Lithobius_forficatus_VG_c1468715_g1_i1_CDS1_COEsteraseB
>Lithobius_forficatus_VG_c1489451_g1_i1_CDS2_Lysosomal_lipase
>Lithobius_forficatus_VG_c1492393_g1_i1_CDS1_SLPTX08
>Lithobius_forficatus_VG_c149337_g2_i1_CDS2_LDLA-chitinase
>Lithobius_forficatus_VG_c1495196_g1_i1_CDS1_GDH
>Lithobius_forficatus_VG_c1496584_g1_i1_CDS3_GDH
>Lithobius_forficatus_VG_c1497793_g1_i1_CDS1_PAM-like
>Lithobius_forficatus_VG_c1499280_g1_i1_CDS1_GDH
>Lithobius_forficatus_VG_c1512352_g1_i1_CDS2_CUB-domai_protein
>Lithobius_forficatus_VG_c1512515_g1_i1_CDS1_PLA2
>Lithobius_forficatus_VG_c1532657_g1_i1_na_COEsteraseB
>Lithobius_forficatus_VG_c1536665_g1_i1_CDS1_CentiPAD
>Lithobius_forficatus_VG_c1547924_g1_i1_CDS2_CAP
>Lithobius_forficatus_VG_c154914_g1_i1_CDS2_GDH
>Lithobius_forficatus_VG_c1572247_g1_i1_CDS1_M12A
>Lithobius_forficatus_VG_c1572353_g1_i1_CDS2_Transferrin
>Lithobius_forficatus_VG_c1572828_g1_i1_CDS3_SLPTX14
>Lithobius_forficatus_VG_c1581346_g1_i1_CDS1_COEsteraseB
>Lithobius_forficatus_VG_c1593921_g1_i1_CDS1_Lysosomal_lipase
>Lithobius_forficatus_VG_c159585_g1_i1_CDS2_SLPTX16
>Lithobius_forficatus_VG_c159956_g1_i1_CDS1_PCPDPLP
>Lithobius_forficatus_VG_c159956_g1_i2_CDS1_PCPDPLP
>Lithobius_forficatus_VG_c161016_g1_i1_CDS1_Acid-phosphatase
>Lithobius_forficatus_VG_c16730_g1_i2_CDS3_COEsteraseB
>Lithobius_forficatus_VG_c167552_g1_i1_CDS1_Acid-phosphatase
>Lithobius_forficatus_VG_c168288_g1_i1_CDS2_Unchar13
>Lithobius_forficatus_VG_c169486_g1_i1_CDS1_PCPDPLP
>Lithobius_forficatus_VG_c171608_g1_i1_CDS2_SLPTX01
>Lithobius_forficatus_VG_c172366_g1_i1_CDS1_LDLA-chitinase
>Lithobius_forficatus_VG_c175122_g1_i1_CDS4_GDH
>Lithobius_forficatus_VG_c178136_g1_i1_CDS1_GDH
>Lithobius_forficatus_VG_c179048_g1_i1_CDS1_GDH
>Lithobius_forficatus_VG_c180203_g1_i1_CDS2_PCPDPLP
>Lithobius_forficatus_VG_c185476_g1_i1_CDS1_COEsteraseB
>Lithobius_forficatus_VG_c186113_g1_i1_CDS1_Lysosomal_lipase
>Lithobius_forficatus_VG_c18805_g1_i1_CDS1_GDH
>Lithobius_forficatus_VG_c191737_g1_i1_CDS2_COEsteraseB
>Lithobius_forficatus_VG_c198017_g1_i1_CDS2_COEsteraseB
>Lithobius_forficatus_VG_c199541_g1_i1_CDS2_GDH
>Lithobius_forficatus_VG_c203030_g1_i1_CDS1_Transferrin
>Lithobius_forficatus_VG_c208131_g1_i1_CDS1_CAP
>Lithobius_forficatus_VG_c210298_g1_i1_CDS2_LysozymeC
>Lithobius_forficatus_VG_c21129_g1_i1_CDS1_GDH
>Lithobius_forficatus_VG_c212579_g1_i1_CDS2_GDH
>Lithobius_forficatus_VG_c216255_g1_i1_CDS3_Lysosomal_lipase
>Lithobius_forficatus_VG_c216411_g1_i1_CDS2_SLPTX01
>Lithobius_forficatus_VG_c217423_g1_i1_CDS1_PAM-like
>Lithobius_forficatus_VG_c218175_g1_i1_CDS2_Unchar13
>Lithobius_forficatus_VG_c220024_g1_i1_CDS1_Lysosomal_lipase
>Lithobius_forficatus_VG_c221499_g1_i1_CDS1_COEsteraseB
>Lithobius_forficatus_VG_c227057_g1_i1_CDS1_PCPDPLP
>Lithobius_forficatus_VG_c230674_g1_i1_CDS2_LDLA-chitinase
>Lithobius_forficatus_VG_c235769_g1_i1_CDS4_TGFbeta
>Lithobius_forficatus_VG_c237380_g1_i1_CDS1_GDH
>Lithobius_forficatus_VG_c239863_g1_i1_CDS4_GDH
>Lithobius_forficatus_VG_c242669_g1_i1_CDS2_S8
>Lithobius_forficatus_VG_c254293_g1_i1_CDS1_CAP
>Lithobius_forficatus_VG_c255129_g1_i1_CDS1_DUF4773
>Lithobius_forficatus_VG_c258054_g1_i1_CDS1_LysozymeC
>Lithobius_forficatus_VG_c258199_g1_i1_CDS1_GDH
>Lithobius_forficatus_VG_c259565_g1_i1_CDS2_LDLA-chitinase
>Lithobius_forficatus_VG_c261845_g1_i1_CDS1_GDH
>Lithobius_forficatus_VG_c262148_g1_i1_CDS2_GDH
>Lithobius_forficatus_VG_c268091_g1_i1_CDS1_S8
>Lithobius_forficatus_VG_c275548_g1_i1_CDS2_LDLA-chitinase
>Lithobius_forficatus_VG_c2822_g1_i1_CDS2_CAP
>Lithobius_forficatus_VG_c282554_g1_i1_CDS3_COEsteraseB
>Lithobius_forficatus_VG_c283780_g1_i1_CDS2_GDH
>Lithobius_forficatus_VG_c283780_g1_i2_CDS3_GDH
>Lithobius_forficatus_VG_c283960_g1_i2_CDS1_Phosphodiesterase2
>Lithobius_forficatus_VG_c288241_g1_i1_CDS1_DUF1397
>Lithobius_forficatus_VG_c289271_g1_i1_CDS4_GDH
>Lithobius_forficatus_VG_c296599_g1_i2_CDS1_GDH
>Lithobius_forficatus_VG_c298875_g1_i1_CDS3_COEsteraseB
>Lithobius_forficatus_VG_c301530_g1_i1_CDS2_PAM-like
>Lithobius_forficatus_VG_c303369_g2_i1_CDS4_GDH
>Lithobius_forficatus_VG_c303574_g1_i1_CDS4_COEsteraseB
>Lithobius_forficatus_VG_c306606_g1_i1_CDS1_Transferrin
>Lithobius_forficatus_VG_c306606_g1_i2_CDS1_Transferrin
>Lithobius_forficatus_VG_c308365_g1_i1_CDS2_GDH
>Lithobius_forficatus_VG_c309713_g1_i1_CDS3_GDH
>Lithobius_forficatus_VG_c309713_g1_i2_CDS1_GDH
>Lithobius_forficatus_VG_c311529_g1_i1_CDS2_Lysosomal_lipase
>Lithobius_forficatus_VG_c315228_g1_i1_CDS3_LDLA-chitinase
>Lithobius_forficatus_VG_c316832_g1_i1_CDS2_CUB-domai_protein
>Lithobius_forficatus_VG_c318168_g1_i1_CDS1_CAP
>Lithobius_forficatus_VG_c320726_g1_i1_CDS3_GDH
>Lithobius_forficatus_VG_c321705_g1_i1_CDS2_WAP
>Lithobius_forficatus_VG_c322277_g1_i1_CDS4_Transferrin
>Lithobius_forficatus_VG_c323197_g1_i1_CDS2_GDH
>Lithobius_forficatus_VG_c324685_g1_i1_CDS2_GDH
>Lithobius_forficatus_VG_c328963_g1_i1_CDS1_GDH
>Lithobius_forficatus_VG_c331009_g1_i1_CDS2_PCPDPLP
>Lithobius_forficatus_VG_c331852_g1_i2_CDS1_GGT
>Lithobius_forficatus_VG_c332798_g1_i1_CDS1_S8
>Lithobius_forficatus_VG_c332829_g1_i2_CDS2_Lysosomal_lipase
>Lithobius_forficatus_VG_c334214_g1_i1_CDS1_S8
>Lithobius_forficatus_VG_c334214_g1_i2_CDS1_S8
>Lithobius_forficatus_VG_c335295_g1_i1_CDS2_PAM-like
>Lithobius_forficatus_VG_c335597_g1_i1_CDS1_COEsteraseB
>Lithobius_forficatus_VG_c338118_g1_i1_CDS1_GDH
>Lithobius_forficatus_VG_c338118_g1_i2_CDS1_GDH
>Lithobius_forficatus_VG_c339054_g1_i1_CDS2_GDH
>Lithobius_forficatus_VG_c340252_g1_i1_CDS2_GDH
>Lithobius_forficatus_VG_c340352_g1_i1_CDS2_Phosphodiesterase2
>Lithobius_forficatus_VG_c340352_g1_i2_CDS3_Phosphodiesterase2
>Lithobius_forficatus_VG_c340535_g1_i1_CDS3_Acid-phosphatase
>Lithobius_forficatus_VG_c345776_g1_i1_CDS3_PAM-like
>Lithobius_forficatus_VG_c345776_g1_i2_CDS2_PAM-like
>Lithobius_forficatus_VG_c346201_g1_i1_CDS1_Transferrin
>Lithobius_forficatus_VG_c349104_g1_i1_CDS1_COEsteraseB
>Lithobius_forficatus_VG_c351003_g1_i3_CDS2_C-type_Lectin
>Lithobius_forficatus_VG_c353698_g1_i3_CDS1_S8
>Lithobius_forficatus_VG_c367459_g1_i1_CDS4_COEsteraseB
>Lithobius_forficatus_VG_c36859_g1_i1_CDS1_CAP
>Lithobius_forficatus_VG_c368825_g1_i1_CDS4_SLPTX16
>Lithobius_forficatus_VG_c369714_g1_i1_CDS2_SLPTX08
>Lithobius_forficatus_VG_c370180_g1_i1_CDS2_GDH
>Lithobius_forficatus_VG_c370460_g1_i1_CDS3_COEsteraseB
>Lithobius_forficatus_VG_c371725_g1_i1_CDS3_COEsteraseB
>Lithobius_forficatus_VG_c373072_g1_i1_CDS2_COEsteraseB
>Lithobius_forficatus_VG_c376439_g1_i2_CDS1_COEsteraseB
>Lithobius_forficatus_VG_c376830_g1_i1_CDS1_COEsteraseB
>Lithobius_forficatus_VG_c377894_g1_i1_CDS1_GDH
>Lithobius_forficatus_VG_c381925_g1_i1_CDS2_COEsteraseB
>Lithobius_forficatus_VG_c383582_g1_i1_CDS1_GDH
>Lithobius_forficatus_VG_c387276_g1_i1_CDS1_COEsteraseB
>Lithobius_forficatus_VG_c387276_g1_i2_CDS1_COEsteraseB
>Lithobius_forficatus_VG_c387276_g1_i2_CDS3_COEsteraseB
>Lithobius_forficatus_VG_c388337_g1_i1_CDS2_COEsteraseB
>Lithobius_forficatus_VG_c393398_g1_i2_CDS2_SLPTX17
>Lithobius_forficatus_VG_c395043_g1_i2_CDS2_GDH
>Lithobius_forficatus_VG_c396984_g1_i1_CDS2_GDH
>Lithobius_forficatus_VG_c398102_g1_i2_CDS1_Acid-phosphatase
>Lithobius_forficatus_VG_c39974_g1_i1_CDS1_GDH
>Lithobius_forficatus_VG_c401498_g1_i1_CDS2_COEsteraseB
>Lithobius_forficatus_VG_c401929_g1_i1_CDS9_LDLA-chitinase
>Lithobius_forficatus_VG_c405269_g1_i2_CDS1_CAP
>Lithobius_forficatus_VG_c405269_g1_i3_CDS1_CAP
>Lithobius_forficatus_VG_c405449_g1_i1_CDS1_SLPTX02
>Lithobius_forficatus_VG_c406822_g1_i1_CDS1_GGT
>Lithobius_forficatus_VG_c407031_g1_i1_CDS4_Unchar08
>Lithobius_forficatus_VG_c407959_g1_i1_CDS1_COEsteraseB
>Lithobius_forficatus_VG_c408559_g1_i1_CDS1_PLA2
>Lithobius_forficatus_VG_c408811_g1_i1_CDS2_CAP
>Lithobius_forficatus_VG_c410185_g1_i1_CDS1_CAP
>Lithobius_forficatus_VG_c410185_g1_i3_CDS3_CAP
>Lithobius_forficatus_VG_c410203_g1_i1_CDS4_GDH
>Lithobius_forficatus_VG_c410838_g1_i1_CDS1_DUF1397
>Lithobius_forficatus_VG_c410838_g1_i2_CDS1_DUF1397
>Lithobius_forficatus_VG_c411723_g1_i1_CDS1_COEsteraseB
>Lithobius_forficatus_VG_c411919_g1_i1_CDS2_CAP
>Lithobius_forficatus_VG_c412924_g1_i1_CDS3_Acid-phosphatase
>Lithobius_forficatus_VG_c412924_g1_i2_CDS3_Acid-phosphatase
>Lithobius_forficatus_VG_c413121_g1_i1_CDS1_GDH
>Lithobius_forficatus_VG_c418355_g1_i1_CDS1_GDH
>Lithobius_forficatus_VG_c423836_g1_i1_CDS1_COEsteraseB
>Lithobius_forficatus_VG_c424900_g1_i1_CDS3_GGT
>Lithobius_forficatus_VG_c424901_g1_i1_CDS2_LDLA-chitinase
>Lithobius_forficatus_VG_c424901_g1_i2_CDS2_LDLA-chitinase
>Lithobius_forficatus_VG_c425693_g1_i1_CDS2_S10
>Lithobius_forficatus_VG_c425693_g1_i2_CDS1_S10
>Lithobius_forficatus_VG_c426928_g1_i1_CDS3_LysozymeC
>Lithobius_forficatus_VG_c426928_g1_i3_CDS3_LysozymeC
>Lithobius_forficatus_VG_c428041_g1_i1_CDS2_GDH
>Lithobius_forficatus_VG_c428591_g1_i1_CDS4_Transferrin
>Lithobius_forficatus_VG_c428591_g1_i2_CDS3_Transferrin
>Lithobius_forficatus_VG_c428591_g2_i1_CDS1_Transferrin
>Lithobius_forficatus_VG_c429878_g1_i1_CDS2_PLA2
>Lithobius_forficatus_VG_c429878_g1_i2_CDS2_PLA2
>Lithobius_forficatus_VG_c432309_g2_i1_CDS1_SCTX02
>Lithobius_forficatus_VG_c434185_g1_i1_CDS1_GDH
>Lithobius_forficatus_VG_c434688_g1_i1_CDS3_COEsteraseB
>Lithobius_forficatus_VG_c435811_g1_i1_CDS2_PCPDPLP
>Lithobius_forficatus_VG_c435945_g1_i2_CDS1_CAP
>Lithobius_forficatus_VG_c436750_g1_i1_CDS1_PCPDPLP
>Lithobius_forficatus_VG_c438453_g1_i1_CDS3_SLPTX14
>Lithobius_forficatus_VG_c441222_g1_i1_CDS3_CAP
>Lithobius_forficatus_VG_c441429_g1_i1_CDS1_GDH
>Lithobius_forficatus_VG_c443738_g1_i1_CDS1_COEsteraseB
>Lithobius_forficatus_VG_c443907_g1_i1_CDS1_PAM-like
>Lithobius_forficatus_VG_c443907_g1_i2_CDS1_PAM-like
>Lithobius_forficatus_VG_c444481_g1_i1_CDS3_Unchar08
>Lithobius_forficatus_VG_c444640_g1_i1_CDS2_SLPTX29
>Lithobius_forficatus_VG_c444856_g1_i1_CDS1_GDH
>Lithobius_forficatus_VG_c444856_g1_i2_CDS1_GDH
>Lithobius_forficatus_VG_c444856_g1_i4_CDS1_GDH
>Lithobius_forficatus_VG_c445172_g1_i1_CDS5_SCTX02
>Lithobius_forficatus_VG_c445172_g1_i2_CDS4_SCTX02
>Lithobius_forficatus_VG_c448793_g1_i1_CDS1_GDH
>Lithobius_forficatus_VG_c448793_g1_i2_CDS2_GDH
>Lithobius_forficatus_VG_c449039_g1_i1_CDS2_SCTX02
>Lithobius_forficatus_VG_c450869_g1_i1_CDS1_PAM-like
>Lithobius_forficatus_VG_c451343_g1_i1_CDS1_COEsteraseB
>Lithobius_forficatus_VG_c451343_g1_i2_CDS2_COEsteraseB
>Lithobius_forficatus_VG_c451454_g1_i1_CDS2_CAP
>Lithobius_forficatus_VG_c452470_g1_i1_CDS2_CAP
>Lithobius_forficatus_VG_c453169_g1_i1_CDS2_Transferrin
>Lithobius_forficatus_VG_c453169_g1_i2_CDS1_Transferrin
>Lithobius_forficatus_VG_c453169_g1_i3_CDS1_Transferrin
>Lithobius_forficatus_VG_c453226_g1_i1_CDS1_SLPTX16
>Lithobius_forficatus_VG_c453568_g1_i2_CDS1_GDH
>Lithobius_forficatus_VG_c454630_g1_i1_CDS2_DUF4773
>Lithobius_forficatus_VG_c454889_g1_i1_CDS2_SLPTX01
>Lithobius_forficatus_VG_c456708_g1_i1_CDS1_GDH
>Lithobius_forficatus_VG_c457407_g1_i1_CDS3_CAP
>Lithobius_forficatus_VG_c457407_g1_i3_CDS2_CAP
>Lithobius_forficatus_VG_c457425_g1_i1_CDS2_S8
>Lithobius_forficatus_VG_c457425_g1_i2_CDS2_S8
>Lithobius_forficatus_VG_c457425_g1_i2_CDS7_S8
>Lithobius_forficatus_VG_c458109_g1_i1_CDS1_S8
>Lithobius_forficatus_VG_c458109_g1_i2_CDS1_S8
>Lithobius_forficatus_VG_c459169_g1_i1_CDS1_COEsteraseB
>Lithobius_forficatus_VG_c461241_g1_i1_na_SLPTX07
>Lithobius_forficatus_VG_c462507_g1_i1_CDS1_COEsteraseB
>Lithobius_forficatus_VG_c463585_g1_i1_CDS1_GGT
>Lithobius_forficatus_VG_c466022_g1_i1_CDS4_SLPTX11
>Lithobius_forficatus_VG_c466309_g1_i1_CDS2_COEsteraseB
>Lithobius_forficatus_VG_c466550_g1_i1_CDS1_S8
>Lithobius_forficatus_VG_c466550_g1_i2_CDS1_S8
>Lithobius_forficatus_VG_c466550_g1_i3_CDS2_S8
>Lithobius_forficatus_VG_c467900_g1_i1_CDS1_SLPTX11
>Lithobius_forficatus_VG_c469156_g1_i2_CDS1_Unchar13
>Lithobius_forficatus_VG_c46919_g1_i2_CDS1_LDLA
>Lithobius_forficatus_VG_c470274_g1_i1_CDS2_PLA2
>Lithobius_forficatus_VG_c471284_g1_i1_CDS1_Acid-phosphatase
>Lithobius_forficatus_VG_c471347_g1_i1_CDS4_SCTX02
>Lithobius_forficatus_VG_c472228_g1_i1_CDS1_SLPTX16
>Lithobius_forficatus_VG_c472319_g1_i1_CDS1_COEsteraseB
>Lithobius_forficatus_VG_c472869_g1_i1_CDS5_SLPTX30
>Lithobius_forficatus_VG_c473893_g1_i2_CDS1_Lysosomal_lipase
>Lithobius_forficatus_VG_c474420_g1_i1_CDS5_GDH
>Lithobius_forficatus_VG_c474420_g1_i2_CDS2_GDH
>Lithobius_forficatus_VG_c474420_g1_i4_CDS5_GDH
>Lithobius_forficatus_VG_c474536_g1_i2_CDS1_COEsteraseB
>Lithobius_forficatus_VG_c474652_g1_i1_CDS5_CUB-domai_protein
>Lithobius_forficatus_VG_c474758_g1_i1_CDS1_S10
>Lithobius_forficatus_VG_c474823_g1_i1_CDS3_SLPTX16
>Lithobius_forficatus_VG_c474823_g1_i2_CDS4_SLPTX16
>Lithobius_forficatus_VG_c475317_g1_i1_CDS2_CAP
>Lithobius_forficatus_VG_c475317_g1_i2_CDS1_CAP
>Lithobius_forficatus_VG_c475382_g1_i1_CDS3_COEsteraseB
>Lithobius_forficatus_VG_c475758_g1_i1_CDS2_GDH
>Lithobius_forficatus_VG_c476450_g1_i1_CDS3_PLA2
>Lithobius_forficatus_VG_c476450_g1_i2_CDS3_PLA2
>Lithobius_forficatus_VG_c476450_g1_i3_CDS3_PLA2
>Lithobius_forficatus_VG_c478454_g1_i1_CDS2_M12A
>Lithobius_forficatus_VG_c478550_g1_i1_CDS3_SLPTX16
>Lithobius_forficatus_VG_c478550_g1_i2_CDS3_SLPTX16
>Lithobius_forficatus_VG_c479281_g1_i1_CDS1_CAP
>Lithobius_forficatus_VG_c479281_g1_i3_CDS1_CAP
>Lithobius_forficatus_VG_c479502_g1_i1_CDS5_CAP
>Lithobius_forficatus_VG_c479851_g1_i1_CDS1_CAP
>Lithobius_forficatus_VG_c479851_g2_i1_CDS6_CAP
>Lithobius_forficatus_VG_c482790_g1_i1_CDS1_GDH
>Lithobius_forficatus_VG_c484016_g1_i1_CDS2_Acid-phosphatase
>Lithobius_forficatus_VG_c484016_g1_i2_CDS1_Acid-phosphatase
>Lithobius_forficatus_VG_c485160_g1_i1_CDS2_COEsteraseB
>Lithobius_forficatus_VG_c485652_g1_i1_CDS1_CAP
>Lithobius_forficatus_VG_c486160_g1_i1_CDS2_SCTX02
>Lithobius_forficatus_VG_c486183_g1_i2_CDS3_SLPTX16
>Lithobius_forficatus_VG_c486183_g1_i3_CDS2_SLPTX16
>Lithobius_forficatus_VG_c486548_g2_i1_CDS1_SLPTX05
>Lithobius_forficatus_VG_c486647_g1_i1_CDS2_PAM-like
>Lithobius_forficatus_VG_c486647_g1_i2_CDS2_PAM-like
>Lithobius_forficatus_VG_c487875_g1_i1_CDS1_GDH
>Lithobius_forficatus_VG_c487875_g1_i2_CDS1_GDH
>Lithobius_forficatus_VG_c488224_g1_i1_CDS2_CAP
>Lithobius_forficatus_VG_c488824_g1_i1_CDS1_GDH
>Lithobius_forficatus_VG_c488824_g1_i2_CDS1_GDH
>Lithobius_forficatus_VG_c488843_g1_i1_CDS1_SLPTX19
>Lithobius_forficatus_VG_c488955_g1_i1_CDS1_CAP
>Lithobius_forficatus_VG_c488955_g1_i2_CDS1_CAP
>Lithobius_forficatus_VG_c488955_g1_i3_CDS1_CAP
>Lithobius_forficatus_VG_c488955_g1_i5_CDS1_CAP
>Lithobius_forficatus_VG_c489988_g1_i3_CDS1_SLPTX30
>Lithobius_forficatus_VG_c490100_g2_i1_CDS1_COEsteraseB
>Lithobius_forficatus_VG_c490471_g1_i1_CDS3_GDH
>Lithobius_forficatus_VG_c490471_g1_i2_CDS1_GDH
>Lithobius_forficatus_VG_c491124_g1_i1_CDS5_SLPTX29
>Lithobius_forficatus_VG_c491440_g3_i5_CDS1_PAM-like
>Lithobius_forficatus_VG_c491440_g3_i6_CDS1_PAM-like
>Lithobius_forficatus_VG_c492451_g1_i2_CDS2_GDH
>Lithobius_forficatus_VG_c492784_g1_i1_CDS3_CAP
>Lithobius_forficatus_VG_c492784_g1_i2_CDS1_CAP
>Lithobius_forficatus_VG_c492850_g1_i1_CDS1_COEsteraseB
>Lithobius_forficatus_VG_c492850_g1_i2_CDS1_COEsteraseB
>Lithobius_forficatus_VG_c492851_g1_i1_CDS3_GDH
>Lithobius_forficatus_VG_c494459_g1_i1_CDS3_COEsteraseB
>Lithobius_forficatus_VG_c494975_g1_i1_CDS2_PAM-like
>Lithobius_forficatus_VG_c494975_g1_i2_CDS2_PAM-like
>Lithobius_forficatus_VG_c494975_g1_i4_CDS2_PAM-like
>Lithobius_forficatus_VG_c495993_g1_i1_CDS3_CUB-domai_protein
>Lithobius_forficatus_VG_c496161_g1_i1_CDS1_COEsteraseB
>Lithobius_forficatus_VG_c496161_g1_i2_CDS1_COEsteraseB
>Lithobius_forficatus_VG_c496161_g1_i3_CDS3_COEsteraseB
>Lithobius_forficatus_VG_c496219_g2_i2_CDS1_SLPTX17
>Lithobius_forficatus_VG_c496747_g1_i1_CDS2_SLPTX16
>Lithobius_forficatus_VG_c497352_g1_i1_CDS3_CAP
>Lithobius_forficatus_VG_c497352_g1_i2_CDS2_CAP
>Lithobius_forficatus_VG_c497950_g1_i1_CDS2_SCTX02
>Lithobius_forficatus_VG_c497950_g1_i2_CDS2_SCTX02
>Lithobius_forficatus_VG_c498029_g1_i1_CDS3_PEBP-like
>Lithobius_forficatus_VG_c498449_g1_i1_CDS4_SLPTX30
>Lithobius_forficatus_VG_c498682_g1_i1_CDS5_CAP
>Lithobius_forficatus_VG_c498685_g1_i1_CDS2_LDLA-chitinase
>Lithobius_forficatus_VG_c500040_g1_i1_CDS3_DUF1397
>Lithobius_forficatus_VG_c500140_g1_i1_CDS2_GDH
>Lithobius_forficatus_VG_c500748_g1_i1_CDS1_COEsteraseB
>Lithobius_forficatus_VG_c500840_g1_i1_CDS1_PCPDPLP
>Lithobius_forficatus_VG_c5012_g1_i1_CDS2_COEsteraseB
>Lithobius_forficatus_VG_c501611_g1_i1_CDS1_PCPDPLP
>Lithobius_forficatus_VG_c502123_g1_i1_CDS3_CAP
>Lithobius_forficatus_VG_c502123_g1_i2_CDS2_CAP
>Lithobius_forficatus_VG_c502163_g2_i2_CDS1_Unchar06
>Lithobius_forficatus_VG_c502486_g1_i1_CDS3_CAP
>Lithobius_forficatus_VG_c503185_g1_i2_CDS4_Lysosomal_lipase
>Lithobius_forficatus_VG_c503513_g1_i1_CDS2_DUF1397
>Lithobius_forficatus_VG_c503513_g1_i2_CDS2_DUF1397
>Lithobius_forficatus_VG_c503944_g1_i2_CDS5_PLA2
>Lithobius_forficatus_VG_c505275_g1_i2_CDS1_PAM-like
>Lithobius_forficatus_VG_c505275_g1_i3_CDS1_PAM-like
>Lithobius_forficatus_VG_c505518_g1_i1_CDS1_SLPTX05
>Lithobius_forficatus_VG_c506587_g1_i1_CDS2_GGT
>Lithobius_forficatus_VG_c506587_g1_i2_CDS2_GGT
>Lithobius_forficatus_VG_c506777_g1_i1_CDS2_S8
>Lithobius_forficatus_VG_c508154_g1_i1_CDS3_GDH
>Lithobius_forficatus_VG_c508154_g1_i2_CDS2_GDH
>Lithobius_forficatus_VG_c508245_g2_i1_CDS4_SLPTX16
>Lithobius_forficatus_VG_c508389_g1_i1_CDS3_PAM-like
>Lithobius_forficatus_VG_c508389_g1_i2_CDS3_PAM-like
>Lithobius_forficatus_VG_c509036_g1_i1_CDS1_GDH
>Lithobius_forficatus_VG_c509233_g1_i3_CDS2_GDH
>Lithobius_forficatus_VG_c509683_g1_i1_CDS5_GDH
>Lithobius_forficatus_VG_c509683_g1_i2_CDS2_GDH
>Lithobius_forficatus_VG_c509683_g1_i3_CDS2_GDH
>Lithobius_forficatus_VG_c509683_g1_i4_CDS5_GDH
>Lithobius_forficatus_VG_c509683_g1_i5_CDS3_GDH
>Lithobius_forficatus_VG_c509683_g1_i6_CDS1_GDH
>Lithobius_forficatus_VG_c509683_g1_i7_CDS2_GDH
>Lithobius_forficatus_VG_c509894_g1_i1_CDS1_M12A
>Lithobius_forficatus_VG_c509894_g1_i2_CDS1_M12A
>Lithobius_forficatus_VG_c510025_g1_i1_na_Cystatin
>Lithobius_forficatus_VG_c510258_g1_i2_CDS1_PLA2
>Lithobius_forficatus_VG_c510388_g1_i3_CDS2_Lysosomal_lipase
>Lithobius_forficatus_VG_c510764_g1_i1_CDS4_COEsteraseB
>Lithobius_forficatus_VG_c511020_g1_i1_CDS2_COEsteraseB
>Lithobius_forficatus_VG_c511020_g1_i3_CDS2_COEsteraseB
>Lithobius_forficatus_VG_c511020_g2_i1_CDS1_COEsteraseB
>Lithobius_forficatus_VG_c512286_g1_i2_CDS1_GDH
>Lithobius_forficatus_VG_c512286_g1_i4_CDS1_GDH
>Lithobius_forficatus_VG_c512414_g1_i1_CDS1_GDH
>Lithobius_forficatus_VG_c512414_g1_i2_CDS2_GDH
>Lithobius_forficatus_VG_c512816_g1_i1_CDS1_GDH
>Lithobius_forficatus_VG_c512816_g1_i2_CDS1_GDH
>Lithobius_forficatus_VG_c512816_g1_i3_CDS2_GDH
>Lithobius_forficatus_VG_c512816_g1_i4_CDS2_GDH
>Lithobius_forficatus_VG_c512816_g1_i6_CDS2_GDH
>Lithobius_forficatus_VG_c512874_g1_i1_CDS2_GDH
>Lithobius_forficatus_VG_c512874_g1_i2_CDS2_GDH
>Lithobius_forficatus_VG_c513129_g1_i1_CDS10_S8
>Lithobius_forficatus_VG_c513129_g1_i1_CDS2_S8
>Lithobius_forficatus_VG_c513129_g1_i2_CDS7_S8
>Lithobius_forficatus_VG_c513129_g1_i3_CDS1_S8
>Lithobius_forficatus_VG_c513129_g1_i4_CDS2_S8
>Lithobius_forficatus_VG_c513151_g1_i1_CDS2_SLPTX05
>Lithobius_forficatus_VG_c513151_g1_i2_CDS2_SLPTX05
>Lithobius_forficatus_VG_c513196_g1_i2_CDS2_SLPTX02
>Lithobius_forficatus_VG_c513369_g1_i1_CDS3_BPFTx
>Lithobius_forficatus_VG_c513386_g1_i1_CDS1_Lysosomal_lipase
>Lithobius_forficatus_VG_c513386_g1_i2_CDS1_Lysosomal_lipase
>Lithobius_forficatus_VG_c513441_g1_i1_CDS4_PLA2
>Lithobius_forficatus_VG_c513441_g1_i2_CDS2_PLA2
>Lithobius_forficatus_VG_c513565_g1_i1_CDS2_SLPTX16
>Lithobius_forficatus_VG_c513632_g1_i1_CDS1_SLPTX05
>Lithobius_forficatus_VG_c513715_g1_i3_CDS7_S10
>Lithobius_forficatus_VG_c513990_g2_i1_CDS4_COEsteraseB
>Lithobius_forficatus_VG_c514593_g2_i1_CDS5_COEsteraseB
>Lithobius_forficatus_VG_c514665_g1_i1_CDS2_GDH
>Lithobius_forficatus_VG_c514665_g1_i2_CDS2_GDH
>Lithobius_forficatus_VG_c514709_g1_i1_CDS4_PEBP-like
>Lithobius_forficatus_VG_c515291_g1_i1_CDS2_COEsteraseB
>Lithobius_forficatus_VG_c515476_g1_i1_CDS6_PAM-like
>Lithobius_forficatus_VG_c515476_g1_i2_CDS6_PAM-like
>Lithobius_forficatus_VG_c515476_g1_i3_CDS7_PAM-like
>Lithobius_forficatus_VG_c515717_g1_i1_CDS6_CAP
>Lithobius_forficatus_VG_c515967_g1_i1_CDS2_GDH
>Lithobius_forficatus_VG_c515967_g1_i2_CDS2_GDH
>Lithobius_forficatus_VG_c515967_g1_i3_CDS2_GDH
>Lithobius_forficatus_VG_c516000_g1_i1_CDS4_SLPTX29
>Lithobius_forficatus_VG_c516598_g1_i1_CDS2_SLPTX17
>Lithobius_forficatus_VG_c517137_g1_i1_CDS3_SLPTX29
>Lithobius_forficatus_VG_c517137_g1_i2_CDS3_SLPTX29
>Lithobius_forficatus_VG_c517137_g1_i3_CDS4_SLPTX29
>Lithobius_forficatus_VG_c517952_g1_i1_CDS3_CAP
>Lithobius_forficatus_VG_c517952_g1_i3_CDS1_CAP
>Lithobius_forficatus_VG_c518142_g1_i1_CDS2_CAP
>Lithobius_forficatus_VG_c518142_g1_i2_CDS1_CAP
>Lithobius_forficatus_VG_c518142_g1_i3_CDS3_CAP
>Lithobius_forficatus_VG_c518560_g1_i1_na_GH18
>Lithobius_forficatus_VG_c518860_g1_i1_CDS1_GDH
>Lithobius_forficatus_VG_c518860_g1_i2_CDS1_GDH
>Lithobius_forficatus_VG_c518860_g1_i5_CDS1_GDH
>Lithobius_forficatus_VG_c519135_g1_i3_CDS1_Ige-ESP-like
>Lithobius_forficatus_VG_c519182_g1_i2_CDS4_S8
>Lithobius_forficatus_VG_c519182_g1_i3_CDS1_S8
>Lithobius_forficatus_VG_c519182_g1_i5_CDS1_S8
>Lithobius_forficatus_VG_c519589_g1_i1_CDS4_SLPTX30
>Lithobius_forficatus_VG_c519698_g1_i4_CDS2_M12A
>Lithobius_forficatus_VG_c520175_g1_i3_CDS3_GGT
>Lithobius_forficatus_VG_c520175_g1_i6_CDS1_GGT
>Lithobius_forficatus_VG_c520435_g1_i1_CDS1_SLPTX17
>Lithobius_forficatus_VG_c520435_g1_i2_CDS2_SLPTX17
>Lithobius_forficatus_VG_c520446_g2_i2_CDS1_COEsteraseB
>Lithobius_forficatus_VG_c520446_g2_i4_CDS1_COEsteraseB
>Lithobius_forficatus_VG_c520446_g2_i6_CDS1_COEsteraseB
>Lithobius_forficatus_VG_c520446_g3_i4_CDS3_COEsteraseB
>Lithobius_forficatus_VG_c520508_g1_i1_CDS2_GDH
>Lithobius_forficatus_VG_c520508_g1_i3_CDS4_GDH
>Lithobius_forficatus_VG_c520508_g2_i1_CDS5_GDH
>Lithobius_forficatus_VG_c520607_g2_i1_CDS1_GGT
>Lithobius_forficatus_VG_c520917_g1_i1_CDS3_Acid-phosphatase
>Lithobius_forficatus_VG_c520917_g1_i2_CDS1_Acid-phosphatase
>Lithobius_forficatus_VG_c520917_g3_i1_CDS3_Acid-phosphatase
>Lithobius_forficatus_VG_c521211_g1_i1_CDS1_COEsteraseB
>Lithobius_forficatus_VG_c521397_g1_i1_CDS2_CAP
>Lithobius_forficatus_VG_c521501_g1_i1_CDS1_GDH
>Lithobius_forficatus_VG_c521501_g1_i2_CDS1_GDH
>Lithobius_forficatus_VG_c521863_g1_i1_CDS2_GDH
>Lithobius_forficatus_VG_c521874_g2_i1_CDS1_Unchar06
>Lithobius_forficatus_VG_c522168_g1_i1_CDS1_CAP
>Lithobius_forficatus_VG_c522168_g2_i1_CDS3_CAP
>Lithobius_forficatus_VG_c522168_g2_i2_CDS3_CAP
>Lithobius_forficatus_VG_c522168_g2_i3_CDS1_CAP
>Lithobius_forficatus_VG_c522168_g2_i4_CDS4_CAP
>Lithobius_forficatus_VG_c522297_g1_i1_CDS3_CAP
>Lithobius_forficatus_VG_c522484_g1_i2_CDS1_COEsteraseB
>Lithobius_forficatus_VG_c522484_g1_i3_CDS2_COEsteraseB
>Lithobius_forficatus_VG_c522961_g2_i2_CDS2_CUB-domai_protein
>Lithobius_forficatus_VG_c523343_g1_i2_CDS3_Ige-ESP-like
>Lithobius_forficatus_VG_c523343_g1_i4_CDS3_Ige-ESP-like
>Lithobius_forficatus_VG_c524035_g2_i1_CDS2_CAP
>Lithobius_forficatus_VG_c524035_g2_i2_CDS2_CAP
>Lithobius_forficatus_VG_c524238_g1_i1_CDS1_GDH
>Lithobius_forficatus_VG_c524238_g1_i2_CDS1_GDH
>Lithobius_forficatus_VG_c524238_g1_i3_CDS3_GDH
>Lithobius_forficatus_VG_c524238_g2_i1_CDS3_GDH
>Lithobius_forficatus_VG_c524238_g2_i2_CDS3_GDH
>Lithobius_forficatus_VG_c524292_g2_i1_CDS3_CAP
>Lithobius_forficatus_VG_c524376_g2_i1_CDS1_SLPTX29
>Lithobius_forficatus_VG_c524376_g2_i2_CDS4_SLPTX29
>Lithobius_forficatus_VG_c524376_g3_i1_CDS3_SLPTX29
>Lithobius_forficatus_VG_c524475_g1_i2_CDS1_COEsteraseB
>Lithobius_forficatus_VG_c524475_g1_i3_CDS1_COEsteraseB
>Lithobius_forficatus_VG_c524495_g1_i1_CDS4_SLPTX16
>Lithobius_forficatus_VG_c524722_g1_i1_CDS1_GDH
>Lithobius_forficatus_VG_c524722_g1_i2_CDS1_GDH
>Lithobius_forficatus_VG_c524759_g1_i1_CDS5_SLPTX29
>Lithobius_forficatus_VG_c524759_g1_i3_CDS2_SLPTX29
>Lithobius_forficatus_VG_c524794_g1_i1_CDS1_PCPDPLP
>Lithobius_forficatus_VG_c524794_g1_i2_CDS1_PCPDPLP
>Lithobius_forficatus_VG_c524794_g1_i3_CDS1_PCPDPLP
>Lithobius_forficatus_VG_c525294_g2_i1_CDS3_S8
>Lithobius_forficatus_VG_c525294_g2_i3_CDS8_S8
>Lithobius_forficatus_VG_c525589_g1_i1_CDS4_DUF1397
>Lithobius_forficatus_VG_c525589_g1_i2_CDS1_DUF1397
>Lithobius_forficatus_VG_c525839_g1_i2_na_SLPTX07
>Lithobius_forficatus_VG_c526079_g4_i3_CDS1_Phosphodiesterase2
>Lithobius_forficatus_VG_c526222_g2_i1_CDS4_LDLA-chitinase
>Lithobius_forficatus_VG_c526348_g1_i1_CDS2_SLPTX16
>Lithobius_forficatus_VG_c526348_g1_i7_CDS2_SLPTX16
>Lithobius_forficatus_VG_c526348_g1_i8_CDS3_SLPTX16
>Lithobius_forficatus_VG_c526430_g1_i1_CDS1_COEsteraseB
>Lithobius_forficatus_VG_c526430_g1_i2_CDS1_COEsteraseB
>Lithobius_forficatus_VG_c526555_g1_i1_CDS1_GDH
>Lithobius_forficatus_VG_c526555_g2_i1_CDS1_GDH
>Lithobius_forficatus_VG_c526557_g1_i1_CDS4_SLPTX13
>Lithobius_forficatus_VG_c526557_g1_i2_CDS3_SLPTX13
>Lithobius_forficatus_VG_c526557_g1_i3_CDS4_SLPTX13
>Lithobius_forficatus_VG_c526557_g1_i4_CDS6_SLPTX13
>Lithobius_forficatus_VG_c526557_g1_i5_CDS2_SLPTX13
>Lithobius_forficatus_VG_c526608_g1_i1_CDS1_Unchar16
>Lithobius_forficatus_VG_c526608_g1_i4_CDS3_Unchar16
>Lithobius_forficatus_VG_c527089_g2_i1_CDS3_CAP
>Lithobius_forficatus_VG_c527143_g1_i1_CDS2_GDH
>Lithobius_forficatus_VG_c527158_g1_i1_CDS6_LDLA
>Lithobius_forficatus_VG_c527158_g1_i2_CDS6_LDLA
>Lithobius_forficatus_VG_c527198_g1_i3_CDS1_M12A
>Lithobius_forficatus_VG_c527482_g1_i2_CDS2_PAM-like
>Lithobius_forficatus_VG_c527482_g1_i4_CDS1_PAM-like
>Lithobius_forficatus_VG_c527639_g1_i1_CDS3_GDH
>Lithobius_forficatus_VG_c527804_g1_i1_na_GH18
>Lithobius_forficatus_VG_c528103_g1_i1_CDS3_Unchar13
>Lithobius_forficatus_VG_c528103_g1_i4_CDS1_Unchar13
>Lithobius_forficatus_VG_c528211_g1_i1_CDS1_GDH
>Lithobius_forficatus_VG_c528211_g1_i2_CDS3_GDH
>Lithobius_forficatus_VG_c528211_g1_i3_CDS1_GDH
>Lithobius_forficatus_VG_c528211_g1_i4_CDS3_GDH
>Lithobius_forficatus_VG_c528397_g1_i1_CDS2_COEsteraseB
>Lithobius_forficatus_VG_c528397_g1_i2_CDS2_COEsteraseB
>Lithobius_forficatus_VG_c528397_g1_i3_CDS3_COEsteraseB
>Lithobius_forficatus_VG_c528397_g1_i4_CDS2_COEsteraseB
>Lithobius_forficatus_VG_c528397_g2_i1_CDS3_COEsteraseB
>Lithobius_forficatus_VG_c528465_g2_i1_CDS8_Lysosomal_lipase
>Lithobius_forficatus_VG_c528465_g2_i2_CDS8_Lysosomal_lipase
>Lithobius_forficatus_VG_c528707_g1_i1_CDS3_GDH
>Lithobius_forficatus_VG_c528707_g2_i1_CDS3_GDH
>Lithobius_forficatus_VG_c528707_g2_i2_CDS3_GDH
>Lithobius_forficatus_VG_c528720_g2_i1_CDS2_SLPTX16
>Lithobius_forficatus_VG_c528787_g1_i1_CDS1_GDH
>Lithobius_forficatus_VG_c528787_g1_i2_CDS3_GDH
>Lithobius_forficatus_VG_c528787_g1_i3_CDS3_GDH
>Lithobius_forficatus_VG_c528918_g1_i12_CDS7_Unchar16
>Lithobius_forficatus_VG_c528918_g1_i3_CDS8_Unchar16
>Lithobius_forficatus_VG_c528918_g1_i6_CDS2_Unchar16
>Lithobius_forficatus_VG_c529231_g1_i1_CDS4_CAP
>Lithobius_forficatus_VG_c529434_g1_i1_CDS1_COEsteraseB
>Lithobius_forficatus_VG_c529514_g1_i1_CDS3_Lysosomal_lipase
>Lithobius_forficatus_VG_c529850_g1_i1_CDS2_CAP
>Lithobius_forficatus_VG_c529850_g1_i2_CDS2_CAP
>Lithobius_forficatus_VG_c529850_g1_i4_CDS3_CAP
>Lithobius_forficatus_VG_c530006_g1_i1_CDS11_SLPTX20
>Lithobius_forficatus_VG_c530006_g1_i2_CDS10_SLPTX20
>Lithobius_forficatus_VG_c530306_g1_i1_CDS1_CAP
>Lithobius_forficatus_VG_c530306_g1_i2_CDS1_CAP
>Lithobius_forficatus_VG_c530306_g1_i3_CDS2_CAP
>Lithobius_forficatus_VG_c530358_g1_i2_CDS1_COEsteraseB
>Lithobius_forficatus_VG_c530396_g1_i1_CDS2_GDH
>Lithobius_forficatus_VG_c530396_g1_i2_CDS2_GDH
>Lithobius_forficatus_VG_c530396_g1_i3_CDS5_GDH
>Lithobius_forficatus_VG_c530445_g1_i1_CDS3_SLPTX05
>Lithobius_forficatus_VG_c530646_g1_i1_CDS1_COEsteraseB
>Lithobius_forficatus_VG_c530646_g1_i2_CDS1_COEsteraseB
>Lithobius_forficatus_VG_c530653_g1_i2_CDS4_PLA2
>Lithobius_forficatus_VG_c530942_g1_i1_CDS4_Unchar14
>Lithobius_forficatus_VG_c530942_g1_i2_CDS3_Unchar14
>Lithobius_forficatus_VG_c530950_g1_i1_CDS3_COEsteraseB
>Lithobius_forficatus_VG_c531080_g1_i2_CDS2_PCPDPLP
>Lithobius_forficatus_VG_c531166_g1_i2_CDS2_CAP
>Lithobius_forficatus_VG_c531274_g3_i3_CDS2_M12A
>Lithobius_forficatus_VG_c531424_g1_i1_CDS6_LDLA-chitinase
>Lithobius_forficatus_VG_c531659_g1_i1_CDS3_Lysosomal_lipase
>Lithobius_forficatus_VG_c531823_g1_i3_CDS1_GGT
>Lithobius_forficatus_VG_c531823_g1_i5_CDS3_GGT
>Lithobius_forficatus_VG_c532326_g1_i1_CDS1_SLPTX05
>Lithobius_forficatus_VG_c532410_g1_i1_CDS2_Lysosomal_lipase
>Lithobius_forficatus_VG_c532410_g1_i2_CDS5_Lysosomal_lipase
>Lithobius_forficatus_VG_c532546_g1_i1_CDS1_M12A
>Lithobius_forficatus_VG_c532546_g1_i2_CDS1_M12A
>Lithobius_forficatus_VG_c532546_g1_i5_CDS2_M12A
>Lithobius_forficatus_VG_c533172_g1_i3_CDS3_S10
>Lithobius_forficatus_VG_c533172_g1_i4_CDS3_S10
>Lithobius_forficatus_VG_c533172_g1_i5_CDS3_S10
>Lithobius_forficatus_VG_c533230_g2_i1_CDS1_COEsteraseB
>Lithobius_forficatus_VG_c533356_g1_i1_CDS1_COEsteraseB
>Lithobius_forficatus_VG_c533356_g2_i1_CDS2_COEsteraseB
>Lithobius_forficatus_VG_c533356_g2_i2_na_COEsteraseB
>Lithobius_forficatus_VG_c533356_g2_i3_CDS3_COEsteraseB
>Lithobius_forficatus_VG_c533669_g1_i3_CDS1_CUB-domai_protein
>Lithobius_forficatus_VG_c533837_g2_i1_CDS1_GDH
>Lithobius_forficatus_VG_c533837_g2_i2_CDS2_GDH
>Lithobius_forficatus_VG_c533837_g2_i3_CDS4_GDH
>Lithobius_forficatus_VG_c533954_g3_i2_CDS1_M12A
>Lithobius_forficatus_VG_c533954_g3_i6_CDS2_M12A
>Lithobius_forficatus_VG_c533954_g3_i7_CDS3_M12A
>Lithobius_forficatus_VG_c533954_g3_i8_CDS3_M12A
>Lithobius_forficatus_VG_c533954_g6_i1_CDS2_M12A
>Lithobius_forficatus_VG_c534077_g1_i1_CDS3_CAP
>Lithobius_forficatus_VG_c534077_g1_i2_CDS3_CAP
>Lithobius_forficatus_VG_c534262_g1_i1_CDS1_S10
>Lithobius_forficatus_VG_c534618_g1_i2_CDS6_SLPTX04
>Lithobius_forficatus_VG_c534618_g1_i2_na_SLPTX04
>Lithobius_forficatus_VG_c534618_g1_i3_CDS2_SLPTX04
>Lithobius_forficatus_VG_c534618_g1_i3_na_SLPTX04
>Lithobius_forficatus_VG_c534618_g1_i4_CDS7_SLPTX04
>Lithobius_forficatus_VG_c534738_g1_i1_CDS1_COEsteraseB
>Lithobius_forficatus_VG_c534745_g1_i1_CDS1_S10
>Lithobius_forficatus_VG_c534745_g1_i1_CDS4_S10
>Lithobius_forficatus_VG_c534745_g1_i2_CDS1_S10
>Lithobius_forficatus_VG_c534905_g1_i3_CDS6_S8
>Lithobius_forficatus_VG_c535019_g1_i1_CDS2_Acid-phosphatase
>Lithobius_forficatus_VG_c535019_g1_i2_CDS2_Acid-phosphatase
>Lithobius_forficatus_VG_c535019_g2_i1_CDS2_Acid-phosphatase
>Lithobius_forficatus_VG_c535040_g1_i1_CDS2_CAP
>Lithobius_forficatus_VG_c535111_g1_i3_CDS6_CAP
>Lithobius_forficatus_VG_c535245_g1_i3_CDS1_Lysosomal_lipase
>Lithobius_forficatus_VG_c535256_g4_i1_na_SLPTX07
>Lithobius_forficatus_VG_c535256_g4_i2_na_SLPTX07
>Lithobius_forficatus_VG_c535256_g4_i3_na_SLPTX07
>Lithobius_forficatus_VG_c535256_g4_i4_na_SLPTX07
>Lithobius_forficatus_VG_c535359_g1_i1_CDS14_Chondroitinase
>Lithobius_forficatus_VG_c535359_g1_i1_CDS5_Chondroitinase
>Lithobius_forficatus_VG_c535359_g1_i2_CDS5_Chondroitinase
>Lithobius_forficatus_VG_c535359_g1_i3_CDS5_Chondroitinase
>Lithobius_forficatus_VG_c535359_g1_i4_CDS1_Chondroitinase
>Lithobius_forficatus_VG_c535359_g1_i5_CDS1_Chondroitinase
>Lithobius_forficatus_VG_c535377_g1_i1_CDS3_SLPTX05
>Lithobius_forficatus_VG_c535392_g1_i1_CDS1_SLPTX01
>Lithobius_forficatus_VG_c535399_g1_i1_CDS3_Unchar13
>Lithobius_forficatus_VG_c535399_g1_i3_CDS3_Unchar13
>Lithobius_forficatus_VG_c535997_g2_i1_CDS1_GDH
>Lithobius_forficatus_VG_c535997_g2_i2_CDS2_GDH
>Lithobius_forficatus_VG_c535997_g3_i1_CDS1_GDH
>Lithobius_forficatus_VG_c536160_g1_i1_CDS2_Unchar13
>Lithobius_forficatus_VG_c536160_g1_i2_CDS1_Unchar13
>Lithobius_forficatus_VG_c536160_g1_i3_CDS3_Unchar13
>Lithobius_forficatus_VG_c536160_g1_i4_CDS2_Unchar13
>Lithobius_forficatus_VG_c536324_g1_i1_CDS2_LysozymeC
>Lithobius_forficatus_VG_c536324_g1_i2_CDS2_LysozymeC
>Lithobius_forficatus_VG_c536324_g1_i3_CDS2_LysozymeC
>Lithobius_forficatus_VG_c536362_g1_i2_CDS1_SLPTX16
>Lithobius_forficatus_VG_c536362_g1_i8_CDS1_SLPTX16
>Lithobius_forficatus_VG_c536362_g1_i9_CDS1_SLPTX16
>Lithobius_forficatus_VG_c536544_g1_i4_CDS3_COEsteraseB
>Lithobius_forficatus_VG_c536581_g2_i1_CDS3_DUF4773
>Lithobius_forficatus_VG_c536597_g1_i2_na_SLPTX07
>Lithobius_forficatus_VG_c536597_g1_i3_na_SLPTX07
>Lithobius_forficatus_VG_c536837_g1_i1_CDS4_SLPTX18
>Lithobius_forficatus_VG_c536973_g2_i1_CDS1_SLPTX17
>Lithobius_forficatus_VG_c536973_g2_i2_CDS1_SLPTX17
>Lithobius_forficatus_VG_c536978_g1_i1_CDS6_GGT
>Lithobius_forficatus_VG_c537000_g1_i1_CDS9_COEsteraseB
>Lithobius_forficatus_VG_c537105_g1_i4_CDS1_M12A
>Lithobius_forficatus_VG_c537105_g2_i1_CDS1_M12A
>Lithobius_forficatus_VG_c537105_g2_i2_CDS1_M12A
>Lithobius_forficatus_VG_c537105_g2_i3_CDS1_M12A
>Lithobius_forficatus_VG_c537105_g2_i4_CDS1_M12A
>Lithobius_forficatus_VG_c537105_g2_i5_CDS1_M12A
>Lithobius_forficatus_VG_c537105_g2_i6_CDS1_M12A
>Lithobius_forficatus_VG_c537309_g1_i1_CDS1_COEsteraseB
>Lithobius_forficatus_VG_c537309_g1_i2_CDS1_COEsteraseB
>Lithobius_forficatus_VG_c537309_g1_i3_CDS2_COEsteraseB
>Lithobius_forficatus_VG_c537309_g1_i4_CDS1_COEsteraseB
>Lithobius_forficatus_VG_c537309_g1_i5_CDS2_COEsteraseB
>Lithobius_forficatus_VG_c537413_g1_i11_CDS8_S10
>Lithobius_forficatus_VG_c537413_g1_i2_CDS8_S10
>Lithobius_forficatus_VG_c537413_g1_i4_CDS1_S10
>Lithobius_forficatus_VG_c537413_g1_i5_CDS2_S10
>Lithobius_forficatus_VG_c537413_g1_i8_CDS8_S10
>Lithobius_forficatus_VG_c537413_g1_i9_CDS14_S10
>Lithobius_forficatus_VG_c537413_g1_i9_CDS8_S10
>Lithobius_forficatus_VG_c537442_g1_i2_CDS1_CAP
>Lithobius_forficatus_VG_c537442_g1_i3_CDS1_CAP
>Lithobius_forficatus_VG_c537442_g1_i5_CDS1_CAP
>Lithobius_forficatus_VG_c537482_g1_i1_CDS1_PCPDPLP
>Lithobius_forficatus_VG_c537577_g2_i1_CDS3_COEsteraseB
>Lithobius_forficatus_VG_c537577_g2_i2_CDS2_COEsteraseB
>Lithobius_forficatus_VG_c537577_g2_i3_CDS1_COEsteraseB
>Lithobius_forficatus_VG_c537577_g2_i5_CDS7_COEsteraseB
>Lithobius_forficatus_VG_c537577_g2_i6_CDS1_COEsteraseB
>Lithobius_forficatus_VG_c537577_g2_i7_CDS3_COEsteraseB
>Lithobius_forficatus_VG_c538247_g1_i2_CDS3_Lysosomal_lipase
>Lithobius_forficatus_VG_c538247_g1_i3_CDS2_Lysosomal_lipase
>Lithobius_forficatus_VG_c538719_g2_i1_CDS2_Lysosomal_lipase
>Lithobius_forficatus_VG_c538719_g2_i2_CDS2_Lysosomal_lipase
>Lithobius_forficatus_VG_c539057_g1_i1_CDS2_LTHTX01
>Lithobius_forficatus_VG_c539057_g1_i2_CDS2_LTHTX01
>Lithobius_forficatus_VG_c539057_g1_i4_CDS3_LTHTX01
>Lithobius_forficatus_VG_c539057_g1_i6_CDS3_LTHTX01
>Lithobius_forficatus_VG_c539057_g1_i7_CDS2_LTHTX01
>Lithobius_forficatus_VG_c539158_g1_i1_CDS1_PAM-like
>Lithobius_forficatus_VG_c539158_g1_i2_CDS3_PAM-like
>Lithobius_forficatus_VG_c539158_g1_i3_CDS3_PAM-like
>Lithobius_forficatus_VG_c539158_g1_i4_CDS1_PAM-like
>Lithobius_forficatus_VG_c539158_g2_i1_CDS1_PAM-like
>Lithobius_forficatus_VG_c539158_g2_i2_CDS1_PAM-like
>Lithobius_forficatus_VG_c539158_g2_i3_CDS2_PAM-like
>Lithobius_forficatus_VG_c539218_g2_i1_CDS9_DUF1397
>Lithobius_forficatus_VG_c539218_g2_i3_CDS2_DUF1397
>Lithobius_forficatus_VG_c539301_g2_i1_CDS1_Unchar06
>Lithobius_forficatus_VG_c539301_g2_i2_CDS1_Unchar06
>Lithobius_forficatus_VG_c539301_g2_i3_CDS1_Unchar06
>Lithobius_forficatus_VG_c539323_g3_i1_CDS4_GDH
>Lithobius_forficatus_VG_c539517_g1_i2_CDS2_SLPTX30
>Lithobius_forficatus_VG_c539546_g1_i1_CDS3_COEsteraseB
>Lithobius_forficatus_VG_c539546_g1_i2_CDS1_COEsteraseB
>Lithobius_forficatus_VG_c539546_g1_i3_CDS2_COEsteraseB
>Lithobius_forficatus_VG_c539546_g1_i4_na_COEsteraseB
>Lithobius_forficatus_VG_c539664_g1_i1_CDS9_SLPTX05
>Lithobius_forficatus_VG_c539664_g1_i2_CDS6_SLPTX05
>Lithobius_forficatus_VG_c539684_g2_i4_CDS2_M12A
>Lithobius_forficatus_VG_c539739_g1_i3_CDS4_CAP
>Lithobius_forficatus_VG_c539780_g1_i3_CDS2_M12A
>Lithobius_forficatus_VG_c540051_g2_i1_CDS2_COEsteraseB
>Lithobius_forficatus_VG_c540084_g1_i1_CDS1_COEsteraseB
>Lithobius_forficatus_VG_c540084_g1_i2_CDS1_COEsteraseB
>Lithobius_forficatus_VG_c540385_g1_i5_CDS4_COEsteraseB
>Lithobius_forficatus_VG_c540385_g1_i6_CDS3_COEsteraseB
>Lithobius_forficatus_VG_c540385_g2_i1_CDS2_COEsteraseB
>Lithobius_forficatus_VG_c540385_g2_i2_CDS3_COEsteraseB
>Lithobius_forficatus_VG_c540385_g3_i1_CDS2_COEsteraseB
>Lithobius_forficatus_VG_c540532_g2_i1_CDS3_COEsteraseB
>Lithobius_forficatus_VG_c540532_g2_i2_CDS3_COEsteraseB
>Lithobius_forficatus_VG_c540810_g1_i1_CDS5_LDLA
>Lithobius_forficatus_VG_c540989_g2_i1_CDS3_GDH
>Lithobius_forficatus_VG_c540989_g2_i2_CDS3_GDH
>Lithobius_forficatus_VG_c541062_g2_i1_CDS3_SLPTX29
>Lithobius_forficatus_VG_c541062_g2_i3_CDS1_SLPTX29
>Lithobius_forficatus_VG_c541062_g2_i6_CDS3_SLPTX29
>Lithobius_forficatus_VG_c541062_g2_i8_CDS3_SLPTX29
>Lithobius_forficatus_VG_c541379_g4_i1_CDS1_S1
>Lithobius_forficatus_VG_c541441_g1_i1_CDS2_LDLA
>Lithobius_forficatus_VG_c541448_g2_i1_CDS2_S8
>Lithobius_forficatus_VG_c541457_g1_i4_CDS1_M12A
>Lithobius_forficatus_VG_c541482_g2_i2_CDS3_LTHTX01
>Lithobius_forficatus_VG_c541482_g2_i3_CDS3_LTHTX01
>Lithobius_forficatus_VG_c541485_g1_i1_CDS2_PCPDPLP
>Lithobius_forficatus_VG_c541485_g1_i2_CDS2_PCPDPLP
>Lithobius_forficatus_VG_c541485_g1_i6_CDS3_PCPDPLP
>Lithobius_forficatus_VG_c541485_g1_i8_CDS2_PCPDPLP
>Lithobius_forficatus_VG_c541508_g2_i4_CDS1_PCPDPLP
>Lithobius_forficatus_VG_c541706_g2_i1_CDS2_SLPTX01
>Lithobius_forficatus_VG_c541864_g2_i1_CDS1_PAM-like
>Lithobius_forficatus_VG_c541864_g2_i10_CDS3_PAM-like
>Lithobius_forficatus_VG_c541864_g2_i12_CDS3_PAM-like
>Lithobius_forficatus_VG_c541864_g2_i4_CDS3_PAM-like
>Lithobius_forficatus_VG_c541864_g2_i5_CDS3_PAM-like
>Lithobius_forficatus_VG_c541864_g2_i7_CDS3_PAM-like
>Lithobius_forficatus_VG_c541864_g2_i8_CDS3_PAM-like
>Lithobius_forficatus_VG_c541864_g2_i9_CDS1_PAM-like
>Lithobius_forficatus_VG_c541959_g2_i4_CDS1_SLPTX13
>Lithobius_forficatus_VG_c541959_g2_i5_CDS2_SLPTX13
>Lithobius_forficatus_VG_c541959_g2_i6_CDS1_SLPTX13
>Lithobius_forficatus_VG_c541986_g1_i1_CDS1_COEsteraseB
>Lithobius_forficatus_VG_c541986_g2_i1_CDS1_COEsteraseB
>Lithobius_forficatus_VG_c541986_g2_i2_CDS1_COEsteraseB
>Lithobius_forficatus_VG_c541986_g2_i3_CDS2_COEsteraseB
>Lithobius_forficatus_VG_c542025_g1_i1_CDS4_SLPTX17
>Lithobius_forficatus_VG_c542025_g1_i11_CDS3_SLPTX17
>Lithobius_forficatus_VG_c542025_g1_i13_CDS1_SLPTX17
>Lithobius_forficatus_VG_c542025_g1_i14_CDS1_SLPTX17
>Lithobius_forficatus_VG_c542114_g1_i2_CDS7_SLPTX22-SLPTX23
>Lithobius_forficatus_VG_c542236_g1_i2_CDS2_M12A
>Lithobius_forficatus_VG_c542236_g1_i3_CDS2_M12A
>Lithobius_forficatus_VG_c542278_g1_i2_CDS1_PCPDPLP
>Lithobius_forficatus_VG_c542278_g1_i3_CDS1_PCPDPLP
>Lithobius_forficatus_VG_c542278_g1_i4_CDS2_PCPDPLP
>Lithobius_forficatus_VG_c542310_g2_i2_CDS4_DUF3472
>Lithobius_forficatus_VG_c542450_g7_i1_CDS2_CAP
>Lithobius_forficatus_VG_c542450_g7_i1_CDS3_CAP
>Lithobius_forficatus_VG_c542531_g2_i1_CDS3_SLPTX17
>Lithobius_forficatus_VG_c542531_g2_i3_CDS3_SLPTX17
>Lithobius_forficatus_VG_c542590_g4_i9_CDS2_M12A
>Lithobius_forficatus_VG_c542874_g1_i2_CDS1_Lysosomal_lipase
>Lithobius_forficatus_VG_c542874_g1_i3_CDS1_Lysosomal_lipase
>Lithobius_forficatus_VG_c543013_g2_i1_CDS3_GDH
>Lithobius_forficatus_VG_c543121_g2_i2_CDS5_SLPTX30
>Lithobius_forficatus_VG_c543121_g3_i1_CDS1_SLPTX30
>Lithobius_forficatus_VG_c543188_g3_i4_CDS1_Lysosomal_lipase
>Lithobius_forficatus_VG_c543204_g1_i1_CDS1_GDH
>Lithobius_forficatus_VG_c543494_g1_i1_CDS1_LysozymeC
>Lithobius_forficatus_VG_c543494_g1_i4_CDS2_LysozymeC
>Lithobius_forficatus_VG_c543601_g1_i1_na_GH18
>Lithobius_forficatus_VG_c543601_g1_i2_na_GH18
>Lithobius_forficatus_VG_c543602_g1_i1_CDS2_Unchar13
>Lithobius_forficatus_VG_c543602_g1_i2_CDS2_Unchar13
>Lithobius_forficatus_VG_c543602_g1_i3_CDS2_Unchar13
>Lithobius_forficatus_VG_c543702_g1_i1_CDS19_C-type_Lectin
>Lithobius_forficatus_VG_c543738_g1_i2_CDS1_PCPDPLP
>Lithobius_forficatus_VG_c543802_g1_i6_CDS3_M12A
>Lithobius_forficatus_VG_c543836_g1_i1_CDS6_CentiPAD
>Lithobius_forficatus_VG_c543836_g1_i2_CDS7_CentiPAD
>Lithobius_forficatus_VG_c543836_g1_i4_CDS6_CentiPAD
>Lithobius_forficatus_VG_c543836_g1_i5_CDS3_CentiPAD
>Lithobius_forficatus_VG_c543836_g1_i6_CDS9_CentiPAD
>Lithobius_forficatus_VG_c543836_g1_i7_CDS1_CentiPAD
>Lithobius_forficatus_VG_c543849_g1_i4_CDS2_CAP
>Lithobius_forficatus_VG_c543849_g1_i6_CDS2_CAP
>Lithobius_forficatus_VG_c543849_g1_i7_CDS2_CAP
>Lithobius_forficatus_VG_c543990_g2_i1_CDS2_M12A
>Lithobius_forficatus_VG_c543990_g2_i2_CDS5_M12A
>Lithobius_forficatus_VG_c544020_g3_i1_CDS1_PCPDPLP
>Lithobius_forficatus_VG_c544189_g2_i1_CDS2_CAP
>Lithobius_forficatus_VG_c544189_g2_i2_CDS2_CAP
>Lithobius_forficatus_VG_c544189_g2_i4_CDS2_CAP
>Lithobius_forficatus_VG_c544428_g3_i1_CDS2_CAP
>Lithobius_forficatus_VG_c544428_g3_i2_CDS3_CAP
>Lithobius_forficatus_VG_c544428_g3_i4_CDS2_CAP
>Lithobius_forficatus_VG_c544428_g3_i5_CDS2_CAP
>Lithobius_forficatus_VG_c544428_g3_i6_CDS6_CAP
>Lithobius_forficatus_VG_c544428_g3_i8_CDS2_CAP
>Lithobius_forficatus_VG_c544428_g3_i9_CDS3_CAP
>Lithobius_forficatus_VG_c544531_g1_i2_na_BPFTx
>Lithobius_forficatus_VG_c544531_g1_i3_CDS3_BPFTx
>Lithobius_forficatus_VG_c544531_g1_i4_CDS6_BPFTx
>Lithobius_forficatus_VG_c544531_g1_i5_CDS6_BPFTx
>Lithobius_forficatus_VG_c544712_g3_i1_CDS1_M12A
>Lithobius_forficatus_VG_c544712_g3_i5_CDS5_M12A
>Lithobius_forficatus_VG_c544712_g3_i6_CDS4_M12A
>Lithobius_forficatus_VG_c544751_g1_i2_CDS2_BPFTx
>Lithobius_forficatus_VG_c544797_g6_i1_CDS1_CAP
>Lithobius_forficatus_VG_c544820_g2_i1_CDS5_PCPDPLP
>Lithobius_forficatus_VG_c544820_g2_i2_CDS5_PCPDPLP
>Lithobius_forficatus_VG_c544836_g2_i6_CDS3_M12A
>Lithobius_forficatus_VG_c544898_g1_i1_CDS1_PCPDPLP
>Lithobius_forficatus_VG_c544898_g1_i2_CDS2_PCPDPLP
>Lithobius_forficatus_VG_c544913_g1_i1_CDS2_PCPDPLP
>Lithobius_forficatus_VG_c544939_g1_i1_na_BPFTx
>Lithobius_forficatus_VG_c544939_g1_i2_CDS3_BPFTx
>Lithobius_forficatus_VG_c545077_g4_i2_CDS1_PCPDPLP
>Lithobius_forficatus_VG_c545077_g4_i3_CDS1_PCPDPLP
>Lithobius_forficatus_VG_c545119_g1_i1_CDS3_M12A
>Lithobius_forficatus_VG_c545119_g1_i2_CDS2_M12A
>Lithobius_forficatus_VG_c545131_g3_i1_CDS6_M12A
>Lithobius_forficatus_VG_c545146_g3_i1_CDS5_PCPDPLP
>Lithobius_forficatus_VG_c545214_g1_i1_CDS1_PCPDPLP
>Lithobius_forficatus_VG_c545214_g2_i1_CDS2_PCPDPLP
>Lithobius_forficatus_VG_c545214_g2_i3_CDS2_PCPDPLP
>Lithobius_forficatus_VG_c545214_g2_i4_CDS3_PCPDPLP
>Lithobius_forficatus_VG_c545216_g1_i3_CDS1_Transferrin
>Lithobius_forficatus_VG_c545216_g1_i5_CDS4_Transferrin
>Lithobius_forficatus_VG_c545225_g2_i1_CDS1_COEsteraseB
>Lithobius_forficatus_VG_c545225_g2_i2_CDS2_COEsteraseB
>Lithobius_forficatus_VG_c545225_g2_i3_CDS3_COEsteraseB
>Lithobius_forficatus_VG_c545225_g2_i5_CDS2_COEsteraseB
>Lithobius_forficatus_VG_c545251_g2_i1_CDS1_PCPDPLP
>Lithobius_forficatus_VG_c545283_g3_i4_CDS2_M12A
>Lithobius_forficatus_VG_c545324_g7_i1_CDS2_SLPTX05
>Lithobius_forficatus_VG_c545347_g3_i3_CDS3_M12A
>Lithobius_forficatus_VG_c546241_g1_i1_CDS1_CAP
>Lithobius_forficatus_VG_c547169_g1_i1_CDS1_SLPTX17
>Lithobius_forficatus_VG_c551625_g1_i1_CDS1_S10
>Lithobius_forficatus_VG_c551854_g1_i1_CDS2_LDLA
>Lithobius_forficatus_VG_c561872_g1_i1_CDS1_GDH
>Lithobius_forficatus_VG_c565444_g1_i1_CDS2_Unchar13
>Lithobius_forficatus_VG_c572333_g1_i1_CDS2_LDLA-chitinase
>Lithobius_forficatus_VG_c573799_g1_i1_CDS1_LDLA
>Lithobius_forficatus_VG_c584578_g1_i1_CDS2_SLPTX16
>Lithobius_forficatus_VG_c588450_g1_i1_CDS1_Unchar13
>Lithobius_forficatus_VG_c616459_g1_i1_CDS3_LDLA-chitinase
>Lithobius_forficatus_VG_c617631_g1_i1_CDS1_Lysosomal_lipase
>Lithobius_forficatus_VG_c618986_g1_i1_CDS1_COEsteraseB
>Lithobius_forficatus_VG_c623160_g1_i1_CDS1_COEsteraseB
>Lithobius_forficatus_VG_c625670_g1_i1_CDS2_CAP
>Lithobius_forficatus_VG_c63331_g1_i1_CDS1_Lysosomal_lipase
>Lithobius_forficatus_VG_c660769_g1_i1_CDS1_CAP
>Lithobius_forficatus_VG_c73699_g1_i1_CDS1_GDH
>Lithobius_forficatus_VG_c737976_g1_i1_CDS2_GDH
>Lithobius_forficatus_VG_c744965_g1_i1_CDS1_GDH
>Lithobius_forficatus_VG_c745349_g1_i1_CDS1_LDLA-chitinase
>Lithobius_forficatus_VG_c74831_g1_i1_CDS3_GDH
>Lithobius_forficatus_VG_c74845_g1_i2_CDS4_PAM-like
>Lithobius_forficatus_VG_c751683_g1_i1_CDS1_Unchar13
>Lithobius_forficatus_VG_c753919_g1_i1_CDS6_SLPTX01
>Lithobius_forficatus_VG_c755517_g1_i1_CDS1_CAP
>Lithobius_forficatus_VG_c755777_g1_i1_CDS1_Lysosomal_lipase
>Lithobius_forficatus_VG_c758939_g1_i1_CDS2_GDH
>Lithobius_forficatus_VG_c762688_g1_i1_CDS2_CAP
>Lithobius_forficatus_VG_c767312_g1_i1_CDS1_PCPDPLP
>Lithobius_forficatus_VG_c767877_g1_i1_CDS1_LDLA-chitinase
>Lithobius_forficatus_VG_c770254_g1_i1_CDS3_PAM-like
>Lithobius_forficatus_VG_c780264_g1_i1_CDS2_GDH
>Lithobius_forficatus_VG_c784211_g1_i1_CDS1_CAP
>Lithobius_forficatus_VG_c785228_g1_i1_CDS2_GGT
>Lithobius_forficatus_VG_c790379_g1_i1_CDS2_CAP
>Lithobius_forficatus_VG_c795948_g1_i1_CDS3_CAP
>Lithobius_forficatus_VG_c826737_g1_i1_CDS1_Transferrin
>Lithobius_forficatus_VG_c84033_g1_i1_CDS1_PAM-like
>Lithobius_forficatus_VG_c846401_g1_i1_CDS2_PAM-like
>Lithobius_forficatus_VG_c851880_g1_i1_CDS1_COEsteraseB
>Lithobius_forficatus_VG_c853698_g1_i1_CDS1_Transferrin
>Lithobius_forficatus_VG_c87399_g1_i1_CDS1_COEsteraseB
>Lithobius_forficatus_VG_c924831_g1_i1_CDS2_CAP
>Lithobius_forficatus_VG_c926457_g1_i1_CDS1_Lysosomal_lipase
>Lithobius_forficatus_VG_c928478_g1_i1_CDS1_PLA2
>Lithobius_forficatus_VG_c941121_g1_i1_CDS2_LDLA-chitinase
>Lithobius_forficatus_VG_c941187_g1_i1_CDS2_Transferrin
>Lithobius_forficatus_VG_c954949_g1_i1_CDS1_Lysosomal_lipase
>Lithobius_forficatus_VG_c958848_g1_i1_CDS1_Transferrin
>Lithobius_forficatus_VG_c958896_g1_i1_CDS1_GDH
>Lithobius_forficatus_VG_c962579_g1_i1_CDS1_LDLA-chitinase
>Lithobius_forficatus_VG_c966462_g1_i1_CDS1_SLPTX05
>Lithobius_forficatus_VG_c966703_g1_i1_CDS1_Lysosomal_lipase
>Lithobius_forficatus_VG_c967839_g1_i1_CDS1_LDLA-chitinase
>Lithobius_forficatus_VG_c973197_g1_i1_CDS2_CAP
>Lithobius_forficatus_VG_c975622_g1_i1_CDS1_COEsteraseB
>Lithobius_forficatus_VG_c98664_g1_i1_CDS1_GGT
>Lithobius_forficatus_VG_c997620_g1_i1_CDS1_COEsteraseB
>Scolopendra_alternans_GASK01000002_na_Unchar06
>Scolopendra_alternans_GASK01000003_na_Unchar06
>Scolopendra_alternans_GASK01000008_na_CAP
>Scolopendra_alternans_GASK01000009_na_CAP
>Scolopendra_alternans_GASK01000010_na_CAP
>Scolopendra_alternans_GASK01000011_na_COEsteraseB
>Scolopendra_alternans_GASK01000012_na_DUF1397
>Scolopendra_alternans_GASK01000013_na_GDH
>Scolopendra_alternans_GASK01000014_na_GGT
>Scolopendra_alternans_GASK01000015_na_GGT
>Scolopendra_alternans_GASK01000016_na_LDLA
>Scolopendra_alternans_GASK01000017_na_LDLA
>Scolopendra_alternans_GASK01000018_na_LDLA
>Scolopendra_alternans_GASK01000019_na_LDLA
>Scolopendra_alternans_GASK01000020_na_PLA2
>Scolopendra_alternans_GASK01000021_na_PLA2
>Scolopendra_alternans_GASK01000022_na_PLA2
>Scolopendra_alternans_GASK01000023_na_PLA2
>Scolopendra_alternans_GASK01000024_na_PLA2
>Scolopendra_alternans_GASK01000025_na_S1
>Scolopendra_alternans_GASK01000026_na_S1
>Scolopendra_alternans_GASK01000027_na_CUB-domai_protein
>Scolopendra_alternans_GASK01000028_na_CUB-domai_protein
>Scolopendra_alternans_GASK01000029_na_CUB-domai_protein
>Scolopendra_alternans_GASK01000030_na_SLPTX10
>Scolopendra_alternans_GASK01000031_na_SLPTX10
>Scolopendra_alternans_GASK01000032_na_SLPTX10
>Scolopendra_alternans_GASK01000033_na_SLPTX10
>Scolopendra_alternans_GASK01000034_na_SLPTX10
>Scolopendra_alternans_GASK01000035_na_SLPTX10
>Scolopendra_alternans_GASK01000036_na_SLPTX11
>Scolopendra_alternans_GASK01000037_na_SLPTX11
>Scolopendra_alternans_GASK01000038_na_SLPTX11
>Scolopendra_alternans_GASK01000039_na_SLPTX12
>Scolopendra_alternans_GASK01000040_na_SLPTX13
>Scolopendra_alternans_GASK01000041_na_SLPTX14
>Scolopendra_alternans_GASK01000042_na_SLPTX15
>Scolopendra_alternans_GASK01000043_na_SLPTX15
>Scolopendra_alternans_GASK01000044_na_SLPTX15
>Scolopendra_alternans_GASK01000045_na_SLPTX16
>Scolopendra_alternans_GASK010000464_na_SLPTX03
>Scolopendra_alternans_GASK01000047_na_SLPTX03
>Scolopendra_alternans_GASK01000048_na_SLPTX03
>Scolopendra_alternans_GASK01000049_na_SLPTX03
>Scolopendra_alternans_GASK01000050_na_SLPTX05
>Scolopendra_alternans_GASK01000051_na_SLPTX05
>Scolopendra_alternans_KF130764.1_na_SLPTX08
>Scolopendra_alternans_KF130765.1_na_SLPTX08
>Scolopendra_alternans_KF130766.1_na_SLPTX08
>Scolopendra_dehaani_KC144023.12_na_SLPTX11
>Scolopendra_dehaani_KC144052.1_na_SLPTX04
>Scolopendra_dehaani_KC144075.11_na_SLPTX11
>Scolopendra_dehaani_KC144090.11_na_SLPTX11
>Scolopendra_dehaani_KC144101_na_SLPTX15
>Scolopendra_dehaani_KC144104.11_na_SLPTX11
>Scolopendra_dehaani_KC144115_na_SLPTX15
>Scolopendra_dehaani_KC144163.1_na_SLPTX07
>Scolopendra_dehaani_KC144170.12_na_SLPTX07
>Scolopendra_dehaani_KC144172.11_na_SLPTX11
>Scolopendra_dehaani_KC144173.11_na_SLPTX11
>Scolopendra_dehaani_KC144193.12_na_SLPTX11
>Scolopendra_dehaani_KC144198.1_na_SLPTX07
>Scolopendra_dehaani_KC144200.11_na_SLPTX11
>Scolopendra_dehaani_KC144244.1_na_SLPTX14
>Scolopendra_dehaani_KC144251.11_na_SLPTX11
>Scolopendra_dehaani_KC144272_na_SLPTX15
>Scolopendra_dehaani_KC144288.1_na_SLPTX05
>Scolopendra_dehaani_KC144303.1_na_SLPTX04
>Scolopendra_dehaani_KC144319.1_na_SLPTX05
>Scolopendra_dehaani_KC144335.11_na_SLPTX11
>Scolopendra_dehaani_KC144364_na_SLPTX15
>Scolopendra_dehaani_KC144377.1_na_SLPTX16
>Scolopendra_dehaani_KC144379.11_na_SLPTX07
>Scolopendra_dehaani_KC144390.11_na_SLPTX07
>Scolopendra_dehaani_KC144400_na_SLPTX15
>Scolopendra_dehaani_KC144415.1_na_SLPTX04
>Scolopendra_dehaani_KC144442.11_na_SLPTX11
>Scolopendra_dehaani_KC144464_na_SLPTX15
>Scolopendra_dehaani_KC144483.11_na_SLPTX11
>Scolopendra_dehaani_KC144505.1_na_SLPTX11
>Scolopendra_dehaani_KC144556_na_SLPTX15
>Scolopendra_dehaani_KC144588_na_SLPTX15
>Scolopendra_dehaani_KC144647.11_na_SLPTX11
>Scolopendra_dehaani_KC144675.12_na_SLPTX07
>Scolopendra_dehaani_KC144790.11_na_SLPTX07
>Scolopendra_dehaani_KC144793_na_SLPTX15
>Scolopendra_dehaani_KC144802.1_na_SLPTX11
>Scolopendra_dehaani_KC144826_na_SLPTX15
>Scolopendra_dehaani_KC144828.11_na_SLPTX11
>Scolopendra_dehaani_KC144834.1_na_SLPTX07
>Scolopendra_dehaani_KC144919.1_na_SLPTX11
>Scolopendra_dehaani_KC144953_na_SLPTX15
>Scolopendra_dehaani_KC144973_na_SLPTX15
>Scolopendra_dehaani_KC144976_na_SLPTX15
>Scolopendra_dehaani_KC145003_na_SLPTX15
>Scolopendra_dehaani_KC145006_na_SLPTX15
>Scolopendra_dehaani_KC145021.11_na_SLPTX07
>Scolopendra_dehaani_KC145039_na_SLPTX15
>Scolopendra_dehaani_KC145051.1_na_SLPTX13
>Scolopendra_dehaani_KC145061.1-2_na_SLPTX13
>Scolopendra_dehaani_KC145102.11_na_SLPTX11
>Scolopendra_dehaani_KC145108.1_na_SLPTX13
>Scolopendra_dehaani_SLPTX10KC144214.1_na_SLPTX10
>Scolopendra_dehaani_SLPTX10KC144227.1_na_SLPTX10
>Scolopendra_dehaani_SLPTX10KC144239.1_na_SLPTX10
>Scolopendra_dehaani_SLPTX10KC144259.1_na_SLPTX10
>Scolopendra_dehaani_SLPTX10KC144395.1_na_SLPTX10
>Scolopendra_dehaani_SLPTX10KC144448.1_na_SLPTX10
>Scolopendra_dehaani_SLPTX10KC144849.1_na_SLPTX10
>Scolopendra_dehaani_SLPTX10KC144950.1_na_SLPTX10
>Scolopendra_dehaani_SLPTX10KC144971.1_na_SLPTX10
>Scolopendra_dehaani_SLPTX10KC145009.1_na_SLPTX10
>Scolopendra_dehaani_SLPTX10KC145032.1_na_SLPTX10
>Scolopendra_dehaani_SLPTX10KC145127.1_na_SLPTX10
>Scolopendra_morsitans_GASH01000005_na_Unchar03
>Scolopendra_morsitans_GASH01000006_na_Unchar03
>Scolopendra_morsitans_GASH01000010_na_Unchar10
>Scolopendra_morsitans_GASH01000011_na_Unchar10
>Scolopendra_morsitans_GASH01000012_na_Unchar10
>Scolopendra_morsitans_GASH01000013_na_Unchar11
>Scolopendra_morsitans_GASH01000014_na_Unchar11
>Scolopendra_morsitans_GASH01000015_na_Unchar11
>Scolopendra_morsitans_GASH01000016_na_Unchar11
>Scolopendra_morsitans_GASH01000017_na_BPFTx
>Scolopendra_morsitans_GASH01000018_na_BPFTx
>Scolopendra_morsitans_GASH01000019_na_BPFTx
>Scolopendra_morsitans_GASH01000020_na_BPFTx
>Scolopendra_morsitans_GASH01000021_na_BPFTx
>Scolopendra_morsitans_GASH01000022_na_BPFTx
>Scolopendra_morsitans_GASH01000023_na_BPFTx
>Scolopendra_morsitans_GASH01000024_na_BPFTx
>Scolopendra_morsitans_GASH01000025_na_BPFTx
>Scolopendra_morsitans_GASH01000026_na_BPFTx
>Scolopendra_morsitans_GASH01000027_na_BPFTx
>Scolopendra_morsitans_GASH01000028_na_BPFTx
>Scolopendra_morsitans_GASH01000029_na_BPFTx
>Scolopendra_morsitans_GASH01000030_na_BPFTx
>Scolopendra_morsitans_GASH01000031_na_BPFTx
>Scolopendra_morsitans_GASH01000032_na_BPFTx
>Scolopendra_morsitans_GASH01000034_na_BPFTx
>Scolopendra_morsitans_GASH01000035_na_BPFTx
>Scolopendra_morsitans_GASH01000037_na_CAP
>Scolopendra_morsitans_GASH01000039_na_CAP
>Scolopendra_morsitans_GASH01000041_na_CAP
>Scolopendra_morsitans_GASH01000042_na_CAP
>Scolopendra_morsitans_GASH01000045_na_CAP
>Scolopendra_morsitans_GASH01000049_na_CAP
>Scolopendra_morsitans_GASH01000051_na_CAP
>Scolopendra_morsitans_GASH01000053_na_CAP
>Scolopendra_morsitans_GASH01000054_na_DUF3472
>Scolopendra_morsitans_GASH01000055_na_DUF3472
>Scolopendra_morsitans_GASH01000056_na_DUF3472
>Scolopendra_morsitans_GASH01000057_na_DUF3472
>Scolopendra_morsitans_GASH01000058_na_GDH
>Scolopendra_morsitans_GASH01000060_na_GGT
>Scolopendra_morsitans_GASH01000062_na_GGT
>Scolopendra_morsitans_GASH01000063_na_GGT
>Scolopendra_morsitans_GASH01000064_na_GGT
>Scolopendra_morsitans_GASH01000065_na_GGT
>Scolopendra_morsitans_GASH01000066_na_Chondroitinase
>Scolopendra_morsitans_GASH01000067_na_LDLA
>Scolopendra_morsitans_GASH01000068_na_LDLA
>Scolopendra_morsitans_GASH01000069_na_LDLA
>Scolopendra_morsitans_GASH01000070_na_LDLA
>Scolopendra_morsitans_GASH01000071_na_LDLA
>Scolopendra_morsitans_GASH01000072_na_LDLA
>Scolopendra_morsitans_GASH01000073_na_LDLA
>Scolopendra_morsitans_GASH01000074_na_LDLA
>Scolopendra_morsitans_GASH01000075_na_LysozymeC
>Scolopendra_morsitans_GASH01000076_na_LysozymeC
>Scolopendra_morsitans_GASH01000077_na_LysozymeC
>Scolopendra_morsitans_GASH01000078_na_PLA2
>Scolopendra_morsitans_GASH01000079_na_S1
>Scolopendra_morsitans_GASH01000080_na_S1
>Scolopendra_morsitans_GASH01000081_na_S1
>Scolopendra_morsitans_GASH01000082_na_S1
>Scolopendra_morsitans_GASH01000083_na_S1
>Scolopendra_morsitans_GASH01000084_na_S1
>Scolopendra_morsitans_GASH01000085_na_Transferrin
>Scolopendra_morsitans_GASH01000086_na_CUB-domai_protein
>Scolopendra_morsitans_GASH01000087_na_CUB-domai_protein
>Scolopendra_morsitans_GASH01000088_na_CUB-domai_protein
>Scolopendra_morsitans_GASH01000089_na_CUB-domai_protein
>Scolopendra_morsitans_GASH01000090_na_CUB-domai_protein
>Scolopendra_morsitans_GASH01000091_na_CUB-domai_protein
>Scolopendra_morsitans_GASH01000092_na_CUB-domai_protein
>Scolopendra_morsitans_GASH01000093_na_CUB-domai_protein
>Scolopendra_morsitans_GASH01000094_na_CUB-domai_protein
>Scolopendra_morsitans_GASH01000095_na_CUB-domai_protein
>Scolopendra_morsitans_GASH01000096_na_CUB-domai_protein
>Scolopendra_morsitans_GASH01000097_na_CUB-domai_protein
>Scolopendra_morsitans_GASH01000098_na_CUB-domai_protein
>Scolopendra_morsitans_GASH01000099_na_CUB-domai_protein
>Scolopendra_morsitans_GASH01000100_na_LDLA
>Scolopendra_morsitans_GASH01000101_na_LDLA
>Scolopendra_morsitans_GASH01000102_na_LDLA
>Scolopendra_morsitans_GASH01000103_na_LDLA
>Scolopendra_morsitans_GASH01000104_na_LDLA
>Scolopendra_morsitans_GASH01000105_na_LDLA
>Scolopendra_morsitans_GASH01000106_na_LDLA
>Scolopendra_morsitans_GASH01000107_na_LDLA
>Scolopendra_morsitans_GASH01000111_na_SLPTX10
>Scolopendra_morsitans_GASH01000112_na_SLPTX10
>Scolopendra_morsitans_GASH01000113_na_SLPTX10
>Scolopendra_morsitans_GASH01000114_na_SLPTX10
>Scolopendra_morsitans_GASH01000115_na_SLPTX10
>Scolopendra_morsitans_GASH01000116_na_SLPTX10
>Scolopendra_morsitans_GASH01000117_na_SLPTX10
>Scolopendra_morsitans_GASH01000118_na_SLPTX10
>Scolopendra_morsitans_GASH01000120_na_SLPTX10
>Scolopendra_morsitans_GASH01000121_na_SLPTX11
>Scolopendra_morsitans_GASH01000122_na_SLPTX11
>Scolopendra_morsitans_GASH01000123_na_SLPTX11
>Scolopendra_morsitans_GASH01000124_na_SLPTX11
>Scolopendra_morsitans_GASH01000125_na_SLPTX11
>Scolopendra_morsitans_GASH01000126_na_SLPTX11
>Scolopendra_morsitans_GASH01000127_na_SLPTX11
>Scolopendra_morsitans_GASH01000128_na_SLPTX11
>Scolopendra_morsitans_GASH01000129_na_SLPTX11
>Scolopendra_morsitans_GASH01000130_na_SLPTX11
>Scolopendra_morsitans_GASH01000131_na_SLPTX11
>Scolopendra_morsitans_GASH01000132_na_SLPTX11
>Scolopendra_morsitans_GASH01000133_na_SLPTX11
>Scolopendra_morsitans_GASH01000134_na_SLPTX11
>Scolopendra_morsitans_GASH01000135_na_SLPTX11
>Scolopendra_morsitans_GASH01000136_na_SLPTX12
>Scolopendra_morsitans_GASH01000137_na_SLPTX12
>Scolopendra_morsitans_GASH01000138_na_SLPTX12
>Scolopendra_morsitans_GASH01000139_na_SLPTX12
>Scolopendra_morsitans_GASH01000140_na_SLPTX12
>Scolopendra_morsitans_GASH01000141_na_SLPTX12
>Scolopendra_morsitans_GASH01000142_na_SLPTX13
>Scolopendra_morsitans_GASH01000143_na_SLPTX13
>Scolopendra_morsitans_GASH01000144_na_SLPTX13
>Scolopendra_morsitans_GASH01000145_na_SLPTX14
>Scolopendra_morsitans_GASH01000146_na_SLPTX14
>Scolopendra_morsitans_GASH01000147_na_SLPTX14
>Scolopendra_morsitans_GASH01000148_na_SLPTX15
>Scolopendra_morsitans_GASH01000149_na_SLPTX15
>Scolopendra_morsitans_GASH01000150_na_SLPTX15
>Scolopendra_morsitans_GASH01000151_na_SLPTX15
>Scolopendra_morsitans_GASH01000152_na_SLPTX15
>Scolopendra_morsitans_GASH01000153_na_SLPTX15
>Scolopendra_morsitans_GASH01000154_na_SLPTX15
>Scolopendra_morsitans_GASH01000155_na_SLPTX15
>Scolopendra_morsitans_GASH01000156_na_SLPTX15
>Scolopendra_morsitans_GASH01000157_na_SLPTX15
>Scolopendra_morsitans_GASH01000158_na_SLPTX15
>Scolopendra_morsitans_GASH01000159_na_SLPTX15
>Scolopendra_morsitans_GASH01000160_na_SLPTX16
>Scolopendra_morsitans_GASH01000161_na_SLPTX16
>Scolopendra_morsitans_GASH01000162_na_SLPTX16
>Scolopendra_morsitans_GASH01000163_na_SLPTX16
>Scolopendra_morsitans_GASH01000164_na_SLPTX16
>Scolopendra_morsitans_GASH01000165_na_SLPTX16
>Scolopendra_morsitans_GASH01000166_na_SLPTX16
>Scolopendra_morsitans_GASH01000167_na_SLPTX16
>Scolopendra_morsitans_GASH01000168_na_SLPTX16
>Scolopendra_morsitans_GASH01000169_na_SLPTX19
>Scolopendra_morsitans_GASH01000170_na_SLPTX20
>Scolopendra_morsitans_GASH01000171_na_SLPTX21
>Scolopendra_morsitans_GASH01000172_na_SLPTX21
>Scolopendra_morsitans_GASH01000173_na_SLPTX21
>Scolopendra_morsitans_GASH01000174_na_SLPTX21
>Scolopendra_morsitans_GASH01000175_na_SLPTX03
>Scolopendra_morsitans_GASH01000176_na_SLPTX03
>Scolopendra_morsitans_GASH01000177_na_SLPTX04
>Scolopendra_morsitans_GASH01000179_na_SLPTX05
>Scolopendra_morsitans_GASH01000180_na_SLPTX06
>Scolopendra_morsitans_GASH01000181_na_SLPTX06
>Scolopendra_morsitans_GASH01000182_na_SLPTX06
>Scolopendra_morsitans_GASH01000183_na_SLPTX06
>Scolopendra_morsitans_GASH01000184_na_SLPTX06
>Scolopendra_morsitans_GASH01000185_na_SLPTX06
>Scolopendra_morsitans_GASHH01000119_na_SLPTX10
>Scolopendra_morsitans_KF130753.1_na_SLPTX09
>Scolopendra_morsitans_KF130767.1_na_SLPTX08
>Scolopendra_morsitans_KF130768.1_na_SLPTX08
>Scolopendra_morsitans_VG_c10000_g1_i1_CDS1_COEsteraseB
>Scolopendra_morsitans_VG_c10000_g1_i2_CDS1_COEsteraseB
>Scolopendra_morsitans_VG_c100290_g1_i1_CDS1_GDH
>Scolopendra_morsitans_VG_c1003_g1_i1_CDS2_SLPTX17
>Scolopendra_morsitans_VG_c10058_g1_i1_CDS2_CAP
>Scolopendra_morsitans_VG_c101060_g1_i1_CDS1_Phosphodiesterase2
>Scolopendra_morsitans_VG_c10132_g1_i1_CDS1_DUF4773
>Scolopendra_morsitans_VG_c101453_g1_i1_CDS2_COEsteraseB
>Scolopendra_morsitans_VG_c10181_g1_i1_CDS1_GDH
>Scolopendra_morsitans_VG_c102538_g1_i1_CDS4_SLPTX15
>Scolopendra_morsitans_VG_c102928_g1_i1_CDS2_Lysosomal_lipase
>Scolopendra_morsitans_VG_c103011_g1_i1_na_SLPTX07
>Scolopendra_morsitans_VG_c1031_g1_i1_CDS3_COEsteraseB
>Scolopendra_morsitans_VG_c10314_g1_i1_CDS1_Lysosomal_lipase
>Scolopendra_morsitans_VG_c10329_g1_i1_CDS1_CAP
>Scolopendra_morsitans_VG_c103415_g1_i1_CDS2_COEsteraseB
>Scolopendra_morsitans_VG_c10462_g1_i1_CDS4_SLPTX01
>Scolopendra_morsitans_VG_c10485_g1_i1_CDS3_SLPTX30
>Scolopendra_morsitans_VG_c105081_g1_i1_CDS3_GDH
>Scolopendra_morsitans_VG_c10529_g1_i1_CDS3_CAP
>Scolopendra_morsitans_VG_c10529_g1_i1_CDS4_CAP
>Scolopendra_morsitans_VG_c105389_g1_i1_CDS1_GDH
>Scolopendra_morsitans_VG_c10599_g1_i1_CDS5_SLPTX05
>Scolopendra_morsitans_VG_c10611_g1_i1_CDS1_GDH
>Scolopendra_morsitans_VG_c106443_g1_i1_CDS3_GDH
>Scolopendra_morsitans_VG_c1081_g1_i2_CDS1_GDH
>Scolopendra_morsitans_VG_c10868_g1_i1_CDS2_SLPTX15
>Scolopendra_morsitans_VG_c10892_g1_i1_CDS2_Ige-ESP-like
>Scolopendra_morsitans_VG_c108946_g1_i1_CDS2_GDH
>Scolopendra_morsitans_VG_c1091_g1_i1_CDS2_SLPTX05
>Scolopendra_morsitans_VG_c10912_g1_i1_CDS1_SLPTX11
>Scolopendra_morsitans_VG_c110156_g1_i1_CDS1_COEsteraseB
>Scolopendra_morsitans_VG_c11053_g1_i1_CDS4_PLA2
>Scolopendra_morsitans_VG_c11053_g1_i2_CDS5_PLA2
>Scolopendra_morsitans_VG_c110860_g1_i1_CDS1_GDH
>Scolopendra_morsitans_VG_c111135_g1_i1_CDS1_CAP
>Scolopendra_morsitans_VG_c111483_g1_i1_CDS1_CAP
>Scolopendra_morsitans_VG_c11164_g1_i1_na_GH18
>Scolopendra_morsitans_VG_c112070_g1_i1_CDS2_SLPTX17
>Scolopendra_morsitans_VG_c11262_g1_i1_CDS2_LysozymeC
>Scolopendra_morsitans_VG_c113046_g1_i1_CDS2_SLPTX15
>Scolopendra_morsitans_VG_c113260_g1_i1_CDS1_GGT
>Scolopendra_morsitans_VG_c114980_g1_i1_CDS1_COEsteraseB
>Scolopendra_morsitans_VG_c11587_g1_i1_CDS2_SLPTX16
>Scolopendra_morsitans_VG_c116283_g1_i1_CDS1_GDH
>Scolopendra_morsitans_VG_c116599_g1_i1_CDS2_CAP
>Scolopendra_morsitans_VG_c11672_g1_i1_CDS6_SLPTX15
>Scolopendra_morsitans_VG_c11701_g1_i1_CDS1_SLPTX05
>Scolopendra_morsitans_VG_c11713_g1_i2_CDS2_SLPTX17
>Scolopendra_morsitans_VG_c11713_g1_i3_CDS2_SLPTX17
>Scolopendra_morsitans_VG_c11802_g1_i1_CDS3_SLPTX18
>Scolopendra_morsitans_VG_c118149_g1_i1_CDS1_LDLA-chitinase
>Scolopendra_morsitans_VG_c11819_g1_i1_CDS1_SLPTX17
>Scolopendra_morsitans_VG_c11819_g1_i2_CDS1_SLPTX17
>Scolopendra_morsitans_VG_c11865_g1_i1_CDS4_CAP
>Scolopendra_morsitans_VG_c11965_g1_i1_CDS3_COEsteraseB
>Scolopendra_morsitans_VG_c11988_g1_i1_CDS4_PEBP-like
>Scolopendra_morsitans_VG_c120139_g1_i1_CDS1_SLPTX11
>Scolopendra_morsitans_VG_c12022_g1_i1_CDS5_SLPTX16
>Scolopendra_morsitans_VG_c12054_g1_i1_CDS4_SLPTX15
>Scolopendra_morsitans_VG_c12094_g1_i1_CDS1_BPFTx
>Scolopendra_morsitans_VG_c12112_g1_i1_CDS7_Unchar14
>Scolopendra_morsitans_VG_c12116_g1_i1_CDS1_GDH
>Scolopendra_morsitans_VG_c121314_g1_i1_CDS1_SLPTX05
>Scolopendra_morsitans_VG_c12232_g1_i1_CDS2_PLA2
>Scolopendra_morsitans_VG_c123530_g1_i1_CDS1_SLPTX05
>Scolopendra_morsitans_VG_c12372_g1_i1_CDS2_SCTX01
>Scolopendra_morsitans_VG_c12380_g1_i1_CDS4_SLPTX20
>Scolopendra_morsitans_VG_c12402_g1_i1_CDS2_SLPTX10
>Scolopendra_morsitans_VG_c12402_g1_i2_CDS3_SLPTX10
>Scolopendra_morsitans_VG_c124143_g1_i1_CDS1_GDH
>Scolopendra_morsitans_VG_c12417_g1_i1_CDS1_LDLA
>Scolopendra_morsitans_VG_c124264_g1_i1_CDS1_LDLA-chitinase
>Scolopendra_morsitans_VG_c12438_g1_i1_CDS1_SLPTX30
>Scolopendra_morsitans_VG_c12438_g1_i2_CDS1_SLPTX30
>Scolopendra_morsitans_VG_c12453_g1_i1_CDS2_SLPTX13
>Scolopendra_morsitans_VG_c12465_g1_i1_CDS1_SCTX02
>Scolopendra_morsitans_VG_c12474_g1_i1_CDS3_SLPTX15
>Scolopendra_morsitans_VG_c12480_g1_i1_CDS3_SLPTX14
>Scolopendra_morsitans_VG_c12480_g1_i4_CDS3_SLPTX14
>Scolopendra_morsitans_VG_c12480_g1_i6_CDS3_SLPTX14
>Scolopendra_morsitans_VG_c12516_g1_i2_CDS3_GDH
>Scolopendra_morsitans_VG_c12537_g1_i1_CDS2_SLPTX16
>Scolopendra_morsitans_VG_c12538_g1_i1_CDS1_SLPTX17
>Scolopendra_morsitans_VG_c12538_g1_i2_CDS1_SLPTX17
>Scolopendra_morsitans_VG_c12554_g1_i1_CDS3_SLPTX16
>Scolopendra_morsitans_VG_c12567_g1_i1_CDS1_Lysosomal_lipase
>Scolopendra_morsitans_VG_c12616_g1_i1_CDS3_LDLA
>Scolopendra_morsitans_VG_c12633_g1_i1_CDS2_BPFTx
>Scolopendra_morsitans_VG_c12657_g1_i1_CDS3_GDH
>Scolopendra_morsitans_VG_c12664_g1_i1_CDS5_S10
>Scolopendra_morsitans_VG_c12715_g1_i1_CDS1_Unchar11
>Scolopendra_morsitans_VG_c12735_g1_i1_CDS2_SLPTX16
>Scolopendra_morsitans_VG_c127720_g1_i1_CDS3_SLPTX17
>Scolopendra_morsitans_VG_c127906_g1_i1_CDS3_SLPTX11
>Scolopendra_morsitans_VG_c12849_g1_i1_CDS4_SLPTX17
>Scolopendra_morsitans_VG_c128670_g1_i1_CDS1_Transferrin
>Scolopendra_morsitans_VG_c12875_g1_i1_CDS3_LysozymeC
>Scolopendra_morsitans_VG_c128868_g1_i1_CDS1_CAP
>Scolopendra_morsitans_VG_c12888_g1_i1_CDS1_COEsteraseB
>Scolopendra_morsitans_VG_c128999_g1_i1_CDS1_GDH
>Scolopendra_morsitans_VG_c12909_g1_i1_CDS3_COEsteraseB
>Scolopendra_morsitans_VG_c129131_g1_i1_CDS1_PLA2
>Scolopendra_morsitans_VG_c129403_g1_i1_CDS2_CAP
>Scolopendra_morsitans_VG_c129975_g1_i1_CDS2_SLPTX05
>Scolopendra_morsitans_VG_c130546_g1_i1_CDS1_GDH
>Scolopendra_morsitans_VG_c130546_g1_i1_CDS4_GDH
>Scolopendra_morsitans_VG_c1306_g1_i1_CDS2_PLA2
>Scolopendra_morsitans_VG_c13081_g1_i1_CDS2_GDH
>Scolopendra_morsitans_VG_c13117_g1_i1_CDS1_Lysosomal_lipase
>Scolopendra_morsitans_VG_c13133_g1_i1_na_SLPTX07
>Scolopendra_morsitans_VG_c13160_g1_i1_CDS3_SLPTX17
>Scolopendra_morsitans_VG_c132724_g1_i1_CDS1_GDH
>Scolopendra_morsitans_VG_c132848_g1_i1_CDS1_SLPTX17
>Scolopendra_morsitans_VG_c13286_g1_i1_CDS5_SLPTX29
>Scolopendra_morsitans_VG_c133171_g1_i1_CDS2_S8
>Scolopendra_morsitans_VG_c13320_g1_i1_CDS3_Icarapin-like
>Scolopendra_morsitans_VG_c133892_g1_i1_CDS1_SLPTX09
>Scolopendra_morsitans_VG_c13422_g1_i1_CDS4_SLPTX30
>Scolopendra_morsitans_VG_c135057_g1_i1_CDS1_GDH
>Scolopendra_morsitans_VG_c13523_g1_i1_CDS2_DUF1397
>Scolopendra_morsitans_VG_c13523_g1_i2_CDS1_DUF1397
>Scolopendra_morsitans_VG_c135286_g1_i1_CDS1_SLPTX14
>Scolopendra_morsitans_VG_c13550_g1_i1_CDS2_Transferrin
>Scolopendra_morsitans_VG_c13550_g1_i2_CDS2_Transferrin
>Scolopendra_morsitans_VG_c13566_g1_i1_CDS1_COEsteraseB
>Scolopendra_morsitans_VG_c13573_g1_i1_CDS1_CAP
>Scolopendra_morsitans_VG_c13582_g1_i1_CDS3_Unchar11
>Scolopendra_morsitans_VG_c13638_g1_i1_CDS3_PLA2
>Scolopendra_morsitans_VG_c13638_g1_i2_CDS3_PLA2
>Scolopendra_morsitans_VG_c13644_g1_i1_CDS2_Lysosomal_lipase
>Scolopendra_morsitans_VG_c136449_g1_i1_CDS2_SLPTX14
>Scolopendra_morsitans_VG_c137032_g1_i1_CDS2_GGT
>Scolopendra_morsitans_VG_c13734_g1_i1_CDS2_Unchar03
>Scolopendra_morsitans_VG_c13765_g1_i1_CDS4_SLPTX05
>Scolopendra_morsitans_VG_c13783_g1_i1_CDS1_BPFTx
>Scolopendra_morsitans_VG_c138066_g1_i1_CDS1_SLPTX29
>Scolopendra_morsitans_VG_c1381_g1_i1_CDS4_SLPTX19
>Scolopendra_morsitans_VG_c1381_g1_i2_CDS4_SLPTX19
>Scolopendra_morsitans_VG_c13812_g1_i1_CDS4_SLPTX21
>Scolopendra_morsitans_VG_c138509_g1_i1_CDS1_PLA2
>Scolopendra_morsitans_VG_c138526_g1_i1_CDS2_Lysosomal_lipase
>Scolopendra_morsitans_VG_c13919_g1_i1_CDS1_SLPTX04
>Scolopendra_morsitans_VG_c13919_g1_i1_na_SLPTX04
>Scolopendra_morsitans_VG_c13946_g1_i1_CDS21_SLPTX16
>Scolopendra_morsitans_VG_c13957_g1_i1_CDS6_SLPTX04
>Scolopendra_morsitans_VG_c13957_g1_i1_na_SLPTX04
>Scolopendra_morsitans_VG_c139664_g1_i1_CDS1_GGT
>Scolopendra_morsitans_VG_c139780_g1_i1_CDS1_SLPTX17
>Scolopendra_morsitans_VG_c140011_g1_i1_CDS1_GDH
>Scolopendra_morsitans_VG_c14131_g1_i1_CDS2_SLPTX29
>Scolopendra_morsitans_VG_c14131_g1_i2_CDS4_SLPTX29
>Scolopendra_morsitans_VG_c142311_g1_i1_CDS4_GDH
>Scolopendra_morsitans_VG_c14241_g1_i1_na_GH18
>Scolopendra_morsitans_VG_c14253_g1_i1_CDS2_SLPTX04
>Scolopendra_morsitans_VG_c14253_g1_i1_na_SLPTX04
>Scolopendra_morsitans_VG_c14258_g1_i1_CDS1_SLPTX17
>Scolopendra_morsitans_VG_c142599_g1_i1_CDS1_SLPTX14
>Scolopendra_morsitans_VG_c14408_g1_i1_CDS9_SLPTX01
>Scolopendra_morsitans_VG_c14470_g1_i1_CDS2_CAP
>Scolopendra_morsitans_VG_c14499_g1_i1_CDS1_SLPTX30
>Scolopendra_morsitans_VG_c145740_g1_i1_CDS1_COEsteraseB
>Scolopendra_morsitans_VG_c14591_g1_i1_CDS1_COEsteraseB
>Scolopendra_morsitans_VG_c146163_g1_i1_CDS2_SLPTX04
>Scolopendra_morsitans_VG_c146538_g1_i1_CDS1_COEsteraseB
>Scolopendra_morsitans_VG_c147141_g1_i1_CDS1_SLPTX05
>Scolopendra_morsitans_VG_c14809_g1_i1_CDS2_BPFTx
>Scolopendra_morsitans_VG_c14901_g1_i1_CDS1_SLPTX04
>Scolopendra_morsitans_VG_c14901_g1_i1_na_SLPTX04
>Scolopendra_morsitans_VG_c149028_g1_i1_CDS3_CAP
>Scolopendra_morsitans_VG_c14924_g1_i1_CDS5_CAP
>Scolopendra_morsitans_VG_c14924_g1_i2_CDS3_CAP
>Scolopendra_morsitans_VG_c14924_g1_i2_CDS6_CAP
>Scolopendra_morsitans_VG_c149689_g1_i1_CDS2_LDLA-chitinase
>Scolopendra_morsitans_VG_c14987_g1_i1_CDS2_Unchar16
>Scolopendra_morsitans_VG_c15026_g1_i1_CDS11_LDLA
>Scolopendra_morsitans_VG_c15026_g1_i1_CDS7_BPFTx
>Scolopendra_morsitans_VG_c15051_g1_i1_CDS4_SLPTX09
>Scolopendra_morsitans_VG_c15113_g1_i1_CDS4_GDH
>Scolopendra_morsitans_VG_c151174_g1_i1_CDS1_CAP
>Scolopendra_morsitans_VG_c15120_g1_i1_CDS2_LDLA
>Scolopendra_morsitans_VG_c15155_g1_i1_CDS2_SLPTX16
>Scolopendra_morsitans_VG_c15193_g1_i1_CDS2_SLPTX16
>Scolopendra_morsitans_VG_c15233_g1_i1_CDS3_SLPTX05
>Scolopendra_morsitans_VG_c152354_g1_i1_CDS1_GDH
>Scolopendra_morsitans_VG_c15285_g1_i1_CDS2_Unchar11
>Scolopendra_morsitans_VG_c15310_g1_i1_na_SLPTX07
>Scolopendra_morsitans_VG_c153395_g1_i1_CDS4_TGFbeta
>Scolopendra_morsitans_VG_c153506_g1_i1_CDS3_SLPTX14
>Scolopendra_morsitans_VG_c15358_g1_i1_CDS2_Unchar16
>Scolopendra_morsitans_VG_c15376_g1_i1_CDS3_S1
>Scolopendra_morsitans_VG_c153795_g1_i1_CDS2_SLPTX29
>Scolopendra_morsitans_VG_c1539_g1_i1_CDS3_SLPTX05
>Scolopendra_morsitans_VG_c15394_g1_i1_CDS16_Ige-ESP-like
>Scolopendra_morsitans_VG_c154120_g1_i1_CDS1_SLPTX16
>Scolopendra_morsitans_VG_c154356_g1_i1_CDS3_Lysosomal_lipase
>Scolopendra_morsitans_VG_c15439_g1_i1_CDS3_LysozymeC
>Scolopendra_morsitans_VG_c154665_g1_i1_CDS1_GDH
>Scolopendra_morsitans_VG_c15470_g1_i1_CDS3_SLPTX08
>Scolopendra_morsitans_VG_c15470_g1_i1_CDS8_SLPTX08
>Scolopendra_morsitans_VG_c155025_g1_i1_CDS1_PLA2
>Scolopendra_morsitans_VG_c15523_g1_i1_CDS1_BPFTx
>Scolopendra_morsitans_VG_c15526_g1_i1_CDS14_LDLA
>Scolopendra_morsitans_VG_c155542_g1_i1_CDS1_SLPTX17
>Scolopendra_morsitans_VG_c155551_g1_i1_CDS2_GDH
>Scolopendra_morsitans_VG_c155645_g1_i1_CDS1_Lysosomal_lipase
>Scolopendra_morsitans_VG_c156024_g1_i1_CDS2_SLPTX14
>Scolopendra_morsitans_VG_c156062_g1_i1_CDS3_SLPTX17
>Scolopendra_morsitans_VG_c156123_g1_i1_CDS1_GDH
>Scolopendra_morsitans_VG_c156128_g1_i1_CDS1_CAP
>Scolopendra_morsitans_VG_c156407_g1_i1_CDS1_SLPTX17
>Scolopendra_morsitans_VG_c15643_g1_i1_CDS3_GDH
>Scolopendra_morsitans_VG_c15671_g1_i1_CDS2_BPFTx
>Scolopendra_morsitans_VG_c15692_g1_i1_CDS5_CUB-domai_protein
>Scolopendra_morsitans_VG_c156963_g1_i1_CDS1_SLPTX11
>Scolopendra_morsitans_VG_c15720_g1_i1_na_GH18
>Scolopendra_morsitans_VG_c15737_g1_i1_CDS2_SLPTX05
>Scolopendra_morsitans_VG_c15764_g1_i1_CDS4_CAP
>Scolopendra_morsitans_VG_c15764_g1_i2_CDS1_CAP
>Scolopendra_morsitans_VG_c15793_g1_i1_CDS5_SLPTX19
>Scolopendra_morsitans_VG_c15793_g1_i2_CDS7_SLPTX19
>Scolopendra_morsitans_VG_c15793_g1_i3_CDS8_SLPTX19
>Scolopendra_morsitans_VG_c15793_g1_i4_CDS7_SLPTX19
>Scolopendra_morsitans_VG_c158293_g1_i1_CDS2_S8
>Scolopendra_morsitans_VG_c15834_g1_i1_CDS11_Transferrin
>Scolopendra_morsitans_VG_c15838_g1_i1_CDS3_SLPTX29
>Scolopendra_morsitans_VG_c158394_g1_i1_CDS2_COEsteraseB
>Scolopendra_morsitans_VG_c15840_g1_i1_CDS1_Lysosomal_lipase
>Scolopendra_morsitans_VG_c15840_g1_i2_CDS1_Lysosomal_lipase
>Scolopendra_morsitans_VG_c15840_g1_i3_CDS2_Lysosomal_lipase
>Scolopendra_morsitans_VG_c159583_g1_i1_CDS1_BPFTx
>Scolopendra_morsitans_VG_c159694_g1_i1_CDS2_COEsteraseB
>Scolopendra_morsitans_VG_c159845_g1_i1_CDS3_SLPTX16
>Scolopendra_morsitans_VG_c159943_g1_i1_CDS1_CAP
>Scolopendra_morsitans_VG_c16004_g1_i1_CDS2_SLPTX14
>Scolopendra_morsitans_VG_c16012_g1_i1_CDS3_SLPTX29
>Scolopendra_morsitans_VG_c16012_g1_i2_CDS2_SLPTX29
>Scolopendra_morsitans_VG_c16012_g1_i3_CDS4_SLPTX29
>Scolopendra_morsitans_VG_c160169_g1_i1_CDS2_CAP
>Scolopendra_morsitans_VG_c16041_g1_i1_na_Cystatin
>Scolopendra_morsitans_VG_c16054_g1_i1_CDS14_SLPTX11
>Scolopendra_morsitans_VG_c160593_g1_i1_CDS1_GDH
>Scolopendra_morsitans_VG_c160840_g1_i1_CDS1_LDLA
>Scolopendra_morsitans_VG_c16085_g1_i1_CDS4_CAP
>Scolopendra_morsitans_VG_c16094_g1_i1_CDS11_SLPTX11
>Scolopendra_morsitans_VG_c16102_g1_i1_CDS3_DUF1397
>Scolopendra_morsitans_VG_c16102_g1_i2_CDS2_DUF1397
>Scolopendra_morsitans_VG_c16142_g1_i1_CDS2_GDH
>Scolopendra_morsitans_VG_c16159_g1_i1_CDS3_SLPTX30
>Scolopendra_morsitans_VG_c161830_g1_i1_CDS1_PLA2
>Scolopendra_morsitans_VG_c162071_g1_i1_CDS2_GDH
>Scolopendra_morsitans_VG_c16211_g1_i1_CDS3_Lysosomal_lipase
>Scolopendra_morsitans_VG_c16257_g1_i1_CDS2_S10
>Scolopendra_morsitans_VG_c162963_g1_i1_CDS1_COEsteraseB
>Scolopendra_morsitans_VG_c163075_g1_i1_CDS1_CAP
>Scolopendra_morsitans_VG_c163176_g1_i1_CDS5_CAP
>Scolopendra_morsitans_VG_c16319_g1_i1_CDS4_GDH
>Scolopendra_morsitans_VG_c16342_g1_i1_CDS4_S8
>Scolopendra_morsitans_VG_c16342_g1_i2_CDS5_S8
>Scolopendra_morsitans_VG_c16435_g1_i1_CDS4_S1
>Scolopendra_morsitans_VG_c16456_g1_i1_CDS2_SLPTX17
>Scolopendra_morsitans_VG_c16474_g1_i1_CDS2_COEsteraseB
>Scolopendra_morsitans_VG_c16502_g1_i1_CDS1_SLPTX16
>Scolopendra_morsitans_VG_c16614_g1_i1_CDS6_SLPTX16
>Scolopendra_morsitans_VG_c16614_g1_i2_CDS6_SLPTX16
>Scolopendra_morsitans_VG_c166178_g1_i1_CDS2_COEsteraseB
>Scolopendra_morsitans_VG_c166252_g1_i1_CDS1_LDLA
>Scolopendra_morsitans_VG_c16653_g1_i1_CDS6_SLPTX04
>Scolopendra_morsitans_VG_c16653_g1_i1_na_SLPTX04
>Scolopendra_morsitans_VG_c166588_g1_i1_CDS1_CAP
>Scolopendra_morsitans_VG_c16666_g1_i1_CDS1_SLPTX17
>Scolopendra_morsitans_VG_c16666_g1_i2_CDS1_SLPTX17
>Scolopendra_morsitans_VG_c16669_g1_i1_CDS2_SLPTX29
>Scolopendra_morsitans_VG_c16669_g1_i2_CDS2_SLPTX29
>Scolopendra_morsitans_VG_c16702_g1_i1_CDS3_Unchar13
>Scolopendra_morsitans_VG_c16702_g1_i3_CDS3_Unchar13
>Scolopendra_morsitans_VG_c16723_g1_i1_CDS7_SLPTX05
>Scolopendra_morsitans_VG_c16756_g1_i1_CDS5_SLPTX05
>Scolopendra_morsitans_VG_c16756_g1_i2_CDS2_SLPTX05
>Scolopendra_morsitans_VG_c16801_g1_i1_CDS6_SLPTX05
>Scolopendra_morsitans_VG_c16801_g1_i2_CDS6_SLPTX05
>Scolopendra_morsitans_VG_c16813_g1_i1_CDS2_SCTX02
>Scolopendra_morsitans_VG_c16813_g1_i2_CDS3_SCTX02
>Scolopendra_morsitans_VG_c16815_g1_i1_CDS1_SLPTX17
>Scolopendra_morsitans_VG_c16820_g1_i1_CDS4_CAP
>Scolopendra_morsitans_VG_c168223_g1_i1_CDS1_SLPTX04
>Scolopendra_morsitans_VG_c168223_g1_i1_na_SLPTX04
>Scolopendra_morsitans_VG_c16829_g1_i4_CDS12_Phosphodiesterase2
>Scolopendra_morsitans_VG_c16831_g1_i1_CDS1_C-type_Lectin
>Scolopendra_morsitans_VG_c16934_g2_i1_CDS3D1_SLPTX15
>Scolopendra_morsitans_VG_c16934_g2_i1_CDS3D2_SLPTX15
>Scolopendra_morsitans_VG_c16950_g1_i1_CDS4_SLPTX29
>Scolopendra_morsitans_VG_c16967_g1_i1_CDS3_Unchar11
>Scolopendra_morsitans_VG_c17040_g1_i1_CDS3_SLPTX14
>Scolopendra_morsitans_VG_c17040_g1_i1_CDS5_SLPTX14
>Scolopendra_morsitans_VG_c170458_g1_i1_CDS1_COEsteraseB
>Scolopendra_morsitans_VG_c17053_g1_i1_CDS2_SLPTX16
>Scolopendra_morsitans_VG_c170675_g1_i1_CDS1_GDH
>Scolopendra_morsitans_VG_c17093_g2_i1_CDS1_SLPTX17
>Scolopendra_morsitans_VG_c17099_g1_i1_CDS2_SLPTX30
>Scolopendra_morsitans_VG_c17099_g1_i3_CDS2_SLPTX30
>Scolopendra_morsitans_VG_c17187_g1_i1_CDS1_SLPTX16
>Scolopendra_morsitans_VG_c17187_g1_i2_CDS1_SLPTX16
>Scolopendra_morsitans_VG_c17224_g1_i1_CDS2_SLPTX16
>Scolopendra_morsitans_VG_c17228_g1_i1_CDS6_Transferrin
>Scolopendra_morsitans_VG_c17228_g1_i2_CDS1_Transferrin
>Scolopendra_morsitans_VG_c17228_g1_i2_CDS6_Transferrin
>Scolopendra_morsitans_VG_c172432_g1_i1_CDS1_CAP
>Scolopendra_morsitans_VG_c172440_g1_i1_CDS2_PAM-like
>Scolopendra_morsitans_VG_c17296_g1_i1_CDS3_Lysosomal_lipase
>Scolopendra_morsitans_VG_c172969_g1_i1_CDS1_GDH
>Scolopendra_morsitans_VG_c17321_g2_i1_CDS5_PLA2
>Scolopendra_morsitans_VG_c17321_g2_i2_CDS5_PLA2
>Scolopendra_morsitans_VG_c174145_g1_i1_CDS1_PLA2
>Scolopendra_morsitans_VG_c17448_g1_i1_CDS2_SLPTX17
>Scolopendra_morsitans_VG_c17475_g1_i1_CDS2_SLPTX30
>Scolopendra_morsitans_VG_c17475_g1_i2_CDS2_SLPTX30
>Scolopendra_morsitans_VG_c17492_g1_i1_CDS1_SCTX02
>Scolopendra_morsitans_VG_c17492_g1_i2_CDS2_SCTX02
>Scolopendra_morsitans_VG_c17555_g1_i1_CDS4_SLPTX16
>Scolopendra_morsitans_VG_c17555_g1_i2_CDS5_SLPTX16
>Scolopendra_morsitans_VG_c17562_g1_i1_CDS2_Unchar16
>Scolopendra_morsitans_VG_c17579_g1_i1_CDS3_GDH
>Scolopendra_morsitans_VG_c17626_g1_i1_CDS5_COEsteraseB
>Scolopendra_morsitans_VG_c17638_g1_i1_CDS3_PLA2
>Scolopendra_morsitans_VG_c17638_g2_i2_CDS1_PLA2
>Scolopendra_morsitans_VG_c17666_g1_i1_CDS59_SLPTX14
>Scolopendra_morsitans_VG_c17745_g1_i1_CDS2_Unchar11
>Scolopendra_morsitans_VG_c17745_g1_i2_CDS2_Unchar11
>Scolopendra_morsitans_VG_c17756_g1_i1_CDS2_GDH
>Scolopendra_morsitans_VG_c17778_g1_i1_CDS4_DUF1397
>Scolopendra_morsitans_VG_c17778_g1_i2_CDS4_DUF1397
>Scolopendra_morsitans_VG_c17816_g1_i1_CDS4_BPFTx
>Scolopendra_morsitans_VG_c17930_g1_i1_CDS3_SLPTX04
>Scolopendra_morsitans_VG_c17930_g1_i1_na_SLPTX04
>Scolopendra_morsitans_VG_c17937_g1_i1_CDS4_SLPTX16
>Scolopendra_morsitans_VG_c18116_g2_i1_CDS1_SLPTX11
>Scolopendra_morsitans_VG_c18144_g1_i1_CDS2_BPFTx
>Scolopendra_morsitans_VG_c18243_g1_i1_CDS3_GDH
>Scolopendra_morsitans_VG_c18243_g2_i1_CDS4_GDH
>Scolopendra_morsitans_VG_c18244_g1_i1_CDS1_Unchar13
>Scolopendra_morsitans_VG_c18244_g1_i2_CDS3_Unchar13
>Scolopendra_morsitans_VG_c18247_g1_i1_CDS3_DUF1397
>Scolopendra_morsitans_VG_c18319_g1_i1_CDS1_SLPTX17
>Scolopendra_morsitans_VG_c18319_g1_i2_CDS2_SLPTX17
>Scolopendra_morsitans_VG_c18332_g1_i1_CDS1_SLPTX16
>Scolopendra_morsitans_VG_c18333_g1_i1_CDS2_CAP
>Scolopendra_morsitans_VG_c18362_g1_i1_CDS1_SLPTX03
>Scolopendra_morsitans_VG_c18402_g1_i1_CDS3_SLPTX15
>Scolopendra_morsitans_VG_c18402_g1_i2_CDS1_SLPTX15
>Scolopendra_morsitans_VG_c18402_g1_i3_CDS2_SLPTX15
>Scolopendra_morsitans_VG_c18449_g1_i1_CDS3_SLPTX05
>Scolopendra_morsitans_VG_c18464_g1_i1_CDS2_CUB-domai_protein
>Scolopendra_morsitans_VG_c18466_g1_i1_CDS3_CAP
>Scolopendra_morsitans_VG_c18479_g1_i1_CDS2_SLPTX30
>Scolopendra_morsitans_VG_c18479_g1_i2_CDS2_SLPTX30
>Scolopendra_morsitans_VG_c18479_g1_i3_CDS2_SLPTX30
>Scolopendra_morsitans_VG_c18482_g1_i1_CDS3_DUF3472
>Scolopendra_morsitans_VG_c18597_g1_i1_CDS30_PEBP-like
>Scolopendra_morsitans_VG_c18597_g1_i1_CDS48_Chondroitinase
>Scolopendra_morsitans_VG_c18597_g1_i2_CDS32_PEBP-like
>Scolopendra_morsitans_VG_c18597_g1_i2_CDS51_Chondroitinase
>Scolopendra_morsitans_VG_c18600_g1_i1_CDS4_SLPTX17
>Scolopendra_morsitans_VG_c18618_g1_i1_CDS1_GDH
>Scolopendra_morsitans_VG_c18626_g1_i1_CDS1_GGT
>Scolopendra_morsitans_VG_c18626_g1_i2_CDS5_GGT
>Scolopendra_morsitans_VG_c18626_g1_i3_CDS8_GGT
>Scolopendra_morsitans_VG_c18626_g1_i5_CDS4_GGT
>Scolopendra_morsitans_VG_c18626_g1_i6_CDS4_GGT
>Scolopendra_morsitans_VG_c18639_g1_i1_CDS1_CAP
>Scolopendra_morsitans_VG_c18660_g3_i1_CDS14_Acid-phosphatase
>Scolopendra_morsitans_VG_c18660_g3_i2_CDS7_Acid-phosphatase
>Scolopendra_morsitans_VG_c18660_g3_i3_CDS14_Acid-phosphatase
>Scolopendra_morsitans_VG_c18764_g1_i1_CDS2_LysozymeC
>Scolopendra_morsitans_VG_c18784_g1_i1_CDS3_SLPTX17
>Scolopendra_morsitans_VG_c18784_g1_i2_CDS2_SLPTX17
>Scolopendra_morsitans_VG_c18784_g1_i3_CDS1_SLPTX17
>Scolopendra_morsitans_VG_c18799_g1_i1_CDS4_LDLA
>Scolopendra_morsitans_VG_c18924_g1_i2_CDS1_Lysosomal_lipase
>Scolopendra_morsitans_VG_c18961_g1_i1_CDS2_LDLA-chitinase
>Scolopendra_morsitans_VG_c18961_g1_i2_CDS4_LDLA-chitinase
>Scolopendra_morsitans_VG_c18961_g1_i4_CDS13_LDLA-chitinase
>Scolopendra_morsitans_VG_c19037_g1_i1_CDS4_BPFTx
>Scolopendra_morsitans_VG_c19039_g1_i1_CDS3_SLPTX29
>Scolopendra_morsitans_VG_c19039_g1_i2_CDS2_SLPTX29
>Scolopendra_morsitans_VG_c19161_g1_i1_CDS2_S1
>Scolopendra_morsitans_VG_c19165_g1_i1_CDS2_SLPTX16
>Scolopendra_morsitans_VG_c19165_g1_i2_CDS2_SLPTX16
>Scolopendra_morsitans_VG_c19208_g3_i1_CDS4_PAM-like
>Scolopendra_morsitans_VG_c19247_g1_i1_CDS53_SCTX02
>Scolopendra_morsitans_VG_c19252_g1_i1_na_SLPTX07
>Scolopendra_morsitans_VG_c19252_g1_i2_na_SLPTX07
>Scolopendra_morsitans_VG_c19276_g1_i1_CDS1_LDLA
>Scolopendra_morsitans_VG_c19285_g1_i2_CDS10_Lysosomal_lipase
>Scolopendra_morsitans_VG_c19285_g1_i3_CDS1_Lysosomal_lipase
>Scolopendra_morsitans_VG_c19359_g1_i1_CDS3_SLPTX18
>Scolopendra_morsitans_VG_c19365_g1_i1_CDS2_SLPTX16
>Scolopendra_morsitans_VG_c19378_g1_i1_CDS5_COEsteraseB
>Scolopendra_morsitans_VG_c19378_g1_i2_CDS19_COEsteraseB
>Scolopendra_morsitans_VG_c19378_g1_i2_CDS5_COEsteraseB
>Scolopendra_morsitans_VG_c19491_g1_i1_CDS2_SLPTX17
>Scolopendra_morsitans_VG_c1953_g1_i1_CDS5_LDLA-chitinase
>Scolopendra_morsitans_VG_c19549_g1_i1_CDS2_GDH
>Scolopendra_morsitans_VG_c19549_g1_i2_CDS1_GDH
>Scolopendra_morsitans_VG_c19549_g1_i3_CDS1_GDH
>Scolopendra_morsitans_VG_c19549_g1_i3_CDS8_GDH
>Scolopendra_morsitans_VG_c19552_g1_i1_CDS2_SLPTX11
>Scolopendra_morsitans_VG_c19563_g1_i1_CDS2_SLPTX11
>Scolopendra_morsitans_VG_c1957_g1_i1_CDS2_SLPTX16
>Scolopendra_morsitans_VG_c19577_g2_i1_CDS1_C-type_Lectin
>Scolopendra_morsitans_VG_c1960_g1_i1_CDS3_SLPTX17
>Scolopendra_morsitans_VG_c19608_g1_i1_CDS4_GDH
>Scolopendra_morsitans_VG_c19629_g1_i1_CDS4_SLPTX15
>Scolopendra_morsitans_VG_c19629_g1_i2_CDS4_SLPTX15
>Scolopendra_morsitans_VG_c19665_g1_i1_CDS4_SLPTX17
>Scolopendra_morsitans_VG_c19731_g2_i1_CDS3_Unchar13
>Scolopendra_morsitans_VG_c19731_g2_i3_CDS4_Unchar13
>Scolopendra_morsitans_VG_c19731_g2_i4_CDS4_Unchar13
>Scolopendra_morsitans_VG_c19767_g1_i1_CDS4_S8
>Scolopendra_morsitans_VG_c19768_g1_i1_CDS3_SLPTX16
>Scolopendra_morsitans_VG_c19768_g1_i4_CDS3_SLPTX16
>Scolopendra_morsitans_VG_c19787_g1_i1_CDS2_CUB-domai_protein
>Scolopendra_morsitans_VG_c19796_g1_i1_CDS3_DUF3472
>Scolopendra_morsitans_VG_c19842_g1_i1_CDS3_SCTX02
>Scolopendra_morsitans_VG_c19842_g2_i1_CDS3_SCTX02
>Scolopendra_morsitans_VG_c19842_g2_i3_CDS2_SCTX02
>Scolopendra_morsitans_VG_c19923_g1_i1_CDS14_DUF1397
>Scolopendra_morsitans_VG_c19923_g1_i2_CDS12_DUF1397
>Scolopendra_morsitans_VG_c19940_g1_i1_CDS1_COEsteraseB
>Scolopendra_morsitans_VG_c19940_g2_i1_CDS1_COEsteraseB
>Scolopendra_morsitans_VG_c19943_g1_i1_CDS6_GDH
>Scolopendra_morsitans_VG_c19946_g3_i1_CDS2_SLPTX11
>Scolopendra_morsitans_VG_c19946_g3_i2_CDS2_SLPTX11
>Scolopendra_morsitans_VG_c19955_g1_i1_CDS2_CAP
>Scolopendra_morsitans_VG_c19955_g1_i2_CDS2_CAP
>Scolopendra_morsitans_VG_c19976_g2_i1_CDS24_SLPTX11
>Scolopendra_morsitans_VG_c19976_g2_i2_CDS25_SLPTX11
>Scolopendra_morsitans_VG_c20052_g1_i1_CDS3_Transferrin
>Scolopendra_morsitans_VG_c20052_g1_i2_CDS1_Transferrin
>Scolopendra_morsitans_VG_c20058_g1_i1_CDS2_CAP
>Scolopendra_morsitans_VG_c20058_g1_i2_CDS2_CAP
>Scolopendra_morsitans_VG_c20081_g1_i1_CDS1_SLPTX16
>Scolopendra_morsitans_VG_c20081_g1_i2_CDS1_SLPTX16
>Scolopendra_morsitans_VG_c20091_g1_i1_CDS1_BPFTx
>Scolopendra_morsitans_VG_c20103_g1_i1_CDS3_BPFTx
>Scolopendra_morsitans_VG_c20103_g1_i2_CDS3_BPFTx
>Scolopendra_morsitans_VG_c20196_g1_i1_CDS1_CUB-domai_protein
>Scolopendra_morsitans_VG_c20221_g1_i1_CDS2_SLPTX16
>Scolopendra_morsitans_VG_c20252_g1_i1_CDS4_GDH
>Scolopendra_morsitans_VG_c20252_g1_i2_CDS4_GDH
>Scolopendra_morsitans_VG_c2039_g1_i1_CDS1_SLPTX30
>Scolopendra_morsitans_VG_c20499_g1_i1_CDS6_CAP
>Scolopendra_morsitans_VG_c20507_g1_i2_CDS11_Unchar12
>Scolopendra_morsitans_VG_c20507_g1_i2_CDS5_Unchar12
>Scolopendra_morsitans_VG_c20507_g1_i4_CDS3_Unchar12
>Scolopendra_morsitans_VG_c20507_g1_i5_CDS5_Unchar12
>Scolopendra_morsitans_VG_c20507_g1_i7_CDS4_Unchar12
>Scolopendra_morsitans_VG_c20507_g1_i7_CDS6_Unchar12
>Scolopendra_morsitans_VG_c20507_g1_i8_CDS5_Unchar12
>Scolopendra_morsitans_VG_c20507_g1_i9_CDS12_Unchar12
>Scolopendra_morsitans_VG_c20507_g1_i9_CDS5_Unchar12
>Scolopendra_morsitans_VG_c20518_g1_i1_CDS2_GDH
>Scolopendra_morsitans_VG_c20518_g1_i3_CDS2_GDH
>Scolopendra_morsitans_VG_c20518_g2_i1_CDS1_GDH
>Scolopendra_morsitans_VG_c20521_g1_i1_CDS4_SLPTX09
>Scolopendra_morsitans_VG_c20534_g1_i1_CDS14_SLPTX01
>Scolopendra_morsitans_VG_c20534_g1_i2_CDS15_SLPTX01
>Scolopendra_morsitans_VG_c20554_g2_i1_CDS1_S1
>Scolopendra_morsitans_VG_c20565_g1_i1_CDS7_DUF1397
>Scolopendra_morsitans_VG_c20683_g1_i1_CDS2_COEsteraseB
>Scolopendra_morsitans_VG_c20696_g1_i1_CDS18_Unchar12
>Scolopendra_morsitans_VG_c20696_g1_i2_CDS18_Unchar12
>Scolopendra_morsitans_VG_c20696_g1_i4_CDS1_Unchar12
>Scolopendra_morsitans_VG_c20697_g1_i1_CDS6_SLPTX17
>Scolopendra_morsitans_VG_c20697_g1_i1_CDS8_SLPTX04
>Scolopendra_morsitans_VG_c20698_g1_i3_CDS5_Lysosomal_lipase
>Scolopendra_morsitans_VG_c20704_g1_i1_CDS16_CUB-domai_protein
>Scolopendra_morsitans_VG_c20704_g1_i2_CDS14_CUB-domai_protein
>Scolopendra_morsitans_VG_c20725_g1_i1_CDS5_CAP
>Scolopendra_morsitans_VG_c20736_g1_i1_CDS3_PAM-like
>Scolopendra_morsitans_VG_c20737_g1_i1_CDS2_DUF3472
>Scolopendra_morsitans_VG_c20737_g1_i2_CDS2_DUF3472
>Scolopendra_morsitans_VG_c20834_g2_i1_CDS2_CUB-domai_protein
>Scolopendra_morsitans_VG_c20834_g2_i1_CDS6_CUB-domai_protein
>Scolopendra_morsitans_VG_c20869_g1_i1_na_GH18
>Scolopendra_morsitans_VG_c20899_g1_i1_CDS3_CUB-domai_protein
>Scolopendra_morsitans_VG_c20921_g2_i1_CDS3_SLPTX21
>Scolopendra_morsitans_VG_c20932_g1_i2_CDS23_LDLA
>Scolopendra_morsitans_VG_c20932_g1_i3_CDS25_LDLA
>Scolopendra_morsitans_VG_c20945_g1_i1_CDS3_SLPTX05
>Scolopendra_morsitans_VG_c20974_g1_i1_CDS3_BPFTx
>Scolopendra_morsitans_VG_c20981_g1_i2_na_Cystatin
>Scolopendra_morsitans_VG_c2100_g1_i1_CDS2_SLPTX10
>Scolopendra_morsitans_VG_c21083_g1_i1_CDS4_GDH
>Scolopendra_morsitans_VG_c21083_g1_i2_CDS3_GDH
>Scolopendra_morsitans_VG_c21083_g1_i3_CDS2_GDH
>Scolopendra_morsitans_VG_c21132_g1_i1_CDS15_CUB-domai_protein
>Scolopendra_morsitans_VG_c21154_g1_i1_CDS2_LDLA
>Scolopendra_morsitans_VG_c21154_g1_i2_CDS1_LDLA
>Scolopendra_morsitans_VG_c21197_g1_i1_CDS5_SLPTX05
>Scolopendra_morsitans_VG_c21197_g1_i2_CDS6_SLPTX05
>Scolopendra_morsitans_VG_c21198_g1_i1_CDS3_COEsteraseB
>Scolopendra_morsitans_VG_c21198_g1_i2_CDS2_COEsteraseB
>Scolopendra_morsitans_VG_c21251_g1_i1_CDS3_SLPTX10
>Scolopendra_morsitans_VG_c21251_g1_i2_CDS2_SLPTX10
>Scolopendra_morsitans_VG_c21251_g2_i1_CDS1_SLPTX10
>Scolopendra_morsitans_VG_c21251_g2_i1_CDS5_SLPTX10
>Scolopendra_morsitans_VG_c21391_g1_i1_CDS4_GDH
>Scolopendra_morsitans_VG_c21391_g1_i2_CDS2_GDH
>Scolopendra_morsitans_VG_c21483_g1_i1_CDS1_SLPTX15
>Scolopendra_morsitans_VG_c21494_g1_i1_CDS4_Phosphodiesterase2
>Scolopendra_morsitans_VG_c21513_g1_i1_CDS5_C-type_Lectin
>Scolopendra_morsitans_VG_c21546_g1_i1_CDS9_Unchar10
>Scolopendra_morsitans_VG_c21608_g1_i1_CDS2_SLPTX11
>Scolopendra_morsitans_VG_c21657_g1_i1_CDS4_CAP
>Scolopendra_morsitans_VG_c21657_g1_i3_CDS3_CAP
>Scolopendra_morsitans_VG_c21657_g1_i4_CDS3_CAP
>Scolopendra_morsitans_VG_c21657_g1_i5_CDS2_CAP
>Scolopendra_morsitans_VG_c21657_g1_i6_CDS3_CAP
>Scolopendra_morsitans_VG_c21680_g1_i2_CDS3_SLPTX05
>Scolopendra_morsitans_VG_c21715_g1_i1_CDS4_COEsteraseB
>Scolopendra_morsitans_VG_c21715_g1_i2_CDS4_COEsteraseB
>Scolopendra_morsitans_VG_c21743_g1_i1_na_Cystatin
>Scolopendra_morsitans_VG_c21774_g3_i1_CDS1_GDH
>Scolopendra_morsitans_VG_c21774_g3_i2_CDS1_GDH
>Scolopendra_morsitans_VG_c21814_g3_i1_CDS3_SLPTX30
>Scolopendra_morsitans_VG_c21814_g3_i2_CDS1_SLPTX30
>Scolopendra_morsitans_VG_c21814_g3_i3_CDS3_SLPTX30
>Scolopendra_morsitans_VG_c21814_g3_i4_CDS3_SLPTX30
>Scolopendra_morsitans_VG_c21814_g3_i5_CDS3_SLPTX30
>Scolopendra_morsitans_VG_c21814_g3_i6_CDS3_SLPTX30
>Scolopendra_morsitans_VG_c21814_g6_i1_CDS1_SLPTX30
>Scolopendra_morsitans_VG_c21814_g7_i1_CDS1_SLPTX30
>Scolopendra_morsitans_VG_c21888_g1_i1_na_GH18
>Scolopendra_morsitans_VG_c21892_g1_i2_CDS10_COEsteraseB
>Scolopendra_morsitans_VG_c21910_g1_i2_CDS3_SLPTX17
>Scolopendra_morsitans_VG_c21910_g1_i3_CDS3_SLPTX17
>Scolopendra_morsitans_VG_c21910_g1_i7_CDS2_SLPTX17
>Scolopendra_morsitans_VG_c21916_g1_i1_CDS2_COEsteraseB
>Scolopendra_morsitans_VG_c21916_g1_i2_CDS1_COEsteraseB
>Scolopendra_morsitans_VG_c21916_g2_i1_CDS2_COEsteraseB
>Scolopendra_morsitans_VG_c21916_g2_i2_CDS2_COEsteraseB
>Scolopendra_morsitans_VG_c21916_g2_i3_CDS10_COEsteraseB
>Scolopendra_morsitans_VG_c21961_g1_i1_CDS3_COEsteraseB
>Scolopendra_morsitans_VG_c21973_g1_i1_CDS1_BPFTx
>Scolopendra_morsitans_VG_c21973_g1_i2_CDS1_BPFTx
>Scolopendra_morsitans_VG_c21995_g1_i1_CDS1_CUB-domai_protein
>Scolopendra_morsitans_VG_c21999_g1_i1_CDS1_SLPTX11
>Scolopendra_morsitans_VG_c21999_g1_i2_CDS1_SLPTX11
>Scolopendra_morsitans_VG_c21999_g1_i3_CDS1_SLPTX11
>Scolopendra_morsitans_VG_c21999_g1_i4_CDS1_SLPTX11
>Scolopendra_morsitans_VG_c21999_g1_i5_CDS2_SLPTX11
>Scolopendra_morsitans_VG_c21999_g1_i6_CDS2_SLPTX11
>Scolopendra_morsitans_VG_c21999_g1_i7_CDS1_SLPTX11
>Scolopendra_morsitans_VG_c22071_g1_i1_CDS6_COEsteraseB
>Scolopendra_morsitans_VG_c22071_g1_i3_CDS15_COEsteraseB
>Scolopendra_morsitans_VG_c22071_g1_i3_CDS4_COEsteraseB
>Scolopendra_morsitans_VG_c22076_g1_i2_CDS5_GGT
>Scolopendra_morsitans_VG_c22076_g1_i3_CDS3_GGT
>Scolopendra_morsitans_VG_c22076_g1_i4_CDS2_GGT
>Scolopendra_morsitans_VG_c22076_g1_i5_CDS5_GGT
>Scolopendra_morsitans_VG_c22155_g1_i1_CDS1_SCTX02
>Scolopendra_morsitans_VG_c22155_g1_i2_CDS6_SCTX02
>Scolopendra_morsitans_VG_c22167_g1_i1_CDS3_SLPTX10
>Scolopendra_morsitans_VG_c22167_g2_i1_CDS5_CUB-domai_protein
>Scolopendra_morsitans_VG_c22232_g1_i2_CDS1_SCTX02
>Scolopendra_morsitans_VG_c2224_g1_i1_CDS2_SLPTX15
>Scolopendra_morsitans_VG_c22261_g1_i1_CDS1_GDH
>Scolopendra_morsitans_VG_c22261_g1_i2_CDS1_GDH
>Scolopendra_morsitans_VG_c22261_g1_i3_CDS1_GDH
>Scolopendra_morsitans_VG_c22328_g3_i1_CDS1_S8
>Scolopendra_morsitans_VG_c22328_g3_i3_CDS24_S8
>Scolopendra_morsitans_VG_c22328_g3_i3_CDS4_S8
>Scolopendra_morsitans_VG_c22328_g3_i4_CDS19_S8
>Scolopendra_morsitans_VG_c22328_g3_i4_CDS2_S8
>Scolopendra_morsitans_VG_c22328_g3_i5_CDS4_S8
>Scolopendra_morsitans_VG_c22396_g3_i1_CDS3_SLPTX05
>Scolopendra_morsitans_VG_c22449_g1_i1_CDS6_S8
>Scolopendra_morsitans_VG_c22453_g2_i1_CDS2_DUF3472
>Scolopendra_morsitans_VG_c22453_g3_i1_CDS1_DUF3472
>Scolopendra_morsitans_VG_c22620_g1_i1_CDS9_PAM-like
>Scolopendra_morsitans_VG_c22620_g1_i2_CDS2_PAM-like
>Scolopendra_morsitans_VG_c22620_g1_i2_CDS22_PAM-like
>Scolopendra_morsitans_VG_c22620_g1_i3_CDS31_PAM-like
>Scolopendra_morsitans_VG_c22620_g1_i3_CDS9_PAM-like
>Scolopendra_morsitans_VG_c22620_g1_i4_CDS31_PAM-like
>Scolopendra_morsitans_VG_c22620_g1_i4_CDS9_PAM-like
>Scolopendra_morsitans_VG_c22702_g1_i1_CDS3_CAP
>Scolopendra_morsitans_VG_c22702_g1_i3_CDS3_CAP
>Scolopendra_morsitans_VG_c22719_g4_i1_CDS14_Unchar12
>Scolopendra_morsitans_VG_c22719_g4_i1_CDS3_Unchar12
>Scolopendra_morsitans_VG_c22719_g4_i2_CDS14_Unchar12
>Scolopendra_morsitans_VG_c22719_g4_i2_CDS3_Unchar12
>Scolopendra_morsitans_VG_c22775_g1_i1_CDS2_GGT
>Scolopendra_morsitans_VG_c22779_g1_i1_CDS26_COEsteraseB
>Scolopendra_morsitans_VG_c22779_g1_i2_CDS29_COEsteraseB
>Scolopendra_morsitans_VG_c22930_g1_i1_CDS1_SLPTX16
>Scolopendra_morsitans_VG_c23015_g1_i1_CDS1_Unchar13
>Scolopendra_morsitans_VG_c23113_g1_i1_CDS1_GDH
>Scolopendra_morsitans_VG_c23283_g1_i1_CDS3_BPFTx
>Scolopendra_morsitans_VG_c23327_g1_i1_CDS1_GDH
>Scolopendra_morsitans_VG_c23582_g1_i1_CDS1_GDH
>Scolopendra_morsitans_VG_c23898_g1_i1_CDS1_PAM-like
>Scolopendra_morsitans_VG_c24041_g1_i1_CDS1_GDH
>Scolopendra_morsitans_VG_c24424_g1_i1_CDS3_COEsteraseB
>Scolopendra_morsitans_VG_c24424_g1_i1_CDS4_COEsteraseB
>Scolopendra_morsitans_VG_c24730_g1_i1_CDS2_SLPTX04
>Scolopendra_morsitans_VG_c24790_g1_i1_CDS1_GDH
>Scolopendra_morsitans_VG_c2513_g1_i1_CDS1_SLPTX15
>Scolopendra_morsitans_VG_c2525_g1_i1_CDS1_GDH
>Scolopendra_morsitans_VG_c2547_g1_i1_CDS2_SLPTX16
>Scolopendra_morsitans_VG_c2618_g1_i1_CDS2_SLPTX29
>Scolopendra_morsitans_VG_c26427_g1_i1_CDS1_LysozymeC
>Scolopendra_morsitans_VG_c27790_g1_i1_CDS2_CAP
>Scolopendra_morsitans_VG_c27864_g1_i1_CDS1_GDH
>Scolopendra_morsitans_VG_c28987_g1_i1_CDS1_SLPTX16
>Scolopendra_morsitans_VG_c29106_g1_i1_CDS1_GDH
>Scolopendra_morsitans_VG_c29706_g1_i1_CDS1_Transferrin
>Scolopendra_morsitans_VG_c30331_g1_i1_CDS3_COEsteraseB
>Scolopendra_morsitans_VG_c31136_g1_i1_CDS3_CAP
>Scolopendra_morsitans_VG_c3155_g1_i1_CDS1_SLPTX30
>Scolopendra_morsitans_VG_c32866_g1_i1_CDS1_COEsteraseB
>Scolopendra_morsitans_VG_c33158_g1_i1_CDS2_GDH
>Scolopendra_morsitans_VG_c33363_g1_i1_CDS1_GGT
>Scolopendra_morsitans_VG_c3389_g1_i1_CDS1_COEsteraseB
>Scolopendra_morsitans_VG_c3392_g1_i1_CDS1_SLPTX30
>Scolopendra_morsitans_VG_c3392_g1_i2_CDS1_SLPTX30
>Scolopendra_morsitans_VG_c34539_g1_i1_CDS4_PAM-like
>Scolopendra_morsitans_VG_c34848_g1_i1_CDS2_Lysosomal_lipase
>Scolopendra_morsitans_VG_c3667_g1_i1_CDS1_SLPTX17
>Scolopendra_morsitans_VG_c36916_g1_i1_CDS1_SLPTX10
>Scolopendra_morsitans_VG_c3714_g1_i1_CDS3_SLPTX16
>Scolopendra_morsitans_VG_c37461_g1_i1_CDS1_COEsteraseB
>Scolopendra_morsitans_VG_c3803_g1_i1_CDS1_COEsteraseB
>Scolopendra_morsitans_VG_c3932_g1_i1_CDS3_SLPTX05
>Scolopendra_morsitans_VG_c3982_g1_i1_CDS1_SLPTX16
>Scolopendra_morsitans_VG_c3993_g1_i1_na_GH18
>Scolopendra_morsitans_VG_c4087_g1_i1_CDS14_LDLA
>Scolopendra_morsitans_VG_c4093_g1_i1_CDS1_Lysosomal_lipase
>Scolopendra_morsitans_VG_c4297_g1_i1_CDS4_CUB-domai_protein
>Scolopendra_morsitans_VG_c4367_g1_i1_CDS1_SLPTX01
>Scolopendra_morsitans_VG_c4377_g1_i1_CDS3_SLPTX03
>Scolopendra_morsitans_VG_c44070_g1_i1_CDS1_GDH
>Scolopendra_morsitans_VG_c4437_g1_i1_CDS1_SLPTX15
>Scolopendra_morsitans_VG_c445_g1_i1_CDS2_SLPTX10
>Scolopendra_morsitans_VG_c4554_g1_i1_CDS3_SLPTX14
>Scolopendra_morsitans_VG_c46625_g1_i1_CDS3_LDLA-chitinase
>Scolopendra_morsitans_VG_c4679_g1_i1_CDS7_SLPTX04
>Scolopendra_morsitans_VG_c4679_g1_i1_na_SLPTX04
>Scolopendra_morsitans_VG_c4709_g1_i1_CDS1_LDLA
>Scolopendra_morsitans_VG_c48933_g1_i1_CDS3_Lysosomal_lipase
>Scolopendra_morsitans_VG_c49144_g1_i1_CDS1_CAP
>Scolopendra_morsitans_VG_c49302_g1_i1_CDS1_GDH
>Scolopendra_morsitans_VG_c49799_g1_i1_CDS1_GDH
>Scolopendra_morsitans_VG_c50_g1_i1_CDS4_PLA2
>Scolopendra_morsitans_VG_c50486_g1_i1_CDS1_SLPTX04
>Scolopendra_morsitans_VG_c50648_g1_i1_CDS2_Phosphodiesterase2
>Scolopendra_morsitans_VG_c5168_g1_i1_CDS3_SLPTX16
>Scolopendra_morsitans_VG_c51754_g1_i1_CDS1_S1
>Scolopendra_morsitans_VG_c53423_g1_i1_CDS1_SLPTX04
>Scolopendra_morsitans_VG_c5402_g1_i1_CDS1_CUB-domai_protein
>Scolopendra_morsitans_VG_c5443_g1_i1_CDS1_SLPTX22-SLPTX23
>Scolopendra_morsitans_VG_c5445_g1_i1_CDS1_SLPTX05
>Scolopendra_morsitans_VG_c54870_g1_i1_CDS1_LDLA-chitinase
>Scolopendra_morsitans_VG_c55174_g1_i1_CDS1_GGT
>Scolopendra_morsitans_VG_c5536_g1_i2_CDS1_SLPTX10
>Scolopendra_morsitans_VG_c55701_g1_i1_CDS5_SLPTX01
>Scolopendra_morsitans_VG_c5644_g1_i1_CDS2_GGT
>Scolopendra_morsitans_VG_c57028_g1_i1_CDS3_Transferrin
>Scolopendra_morsitans_VG_c57346_g1_i1_CDS1_PAM-like
>Scolopendra_morsitans_VG_c57352_g1_i1_CDS1_Lysosomal_lipase
>Scolopendra_morsitans_VG_c5754_g1_i1_CDS1_SLPTX17
>Scolopendra_morsitans_VG_c5810_g1_i1_CDS1_SLPTX05
>Scolopendra_morsitans_VG_c58202_g1_i1_CDS1_GDH
>Scolopendra_morsitans_VG_c59350_g1_i1_CDS1_SLPTX17
>Scolopendra_morsitans_VG_c5947_g1_i1_CDS1_Lysosomal_lipase
>Scolopendra_morsitans_VG_c60343_g1_i1_CDS2_GDH
>Scolopendra_morsitans_VG_c61009_g1_i1_CDS1_GDH
>Scolopendra_morsitans_VG_c61105_g1_i1_CDS1_Lysosomal_lipase
>Scolopendra_morsitans_VG_c6114_g1_i1_CDS3_SLPTX11
>Scolopendra_morsitans_VG_c61558_g1_i1_CDS2_COEsteraseB
>Scolopendra_morsitans_VG_c6185_g1_i1_CDS2_SLPTX15
>Scolopendra_morsitans_VG_c62149_g1_i1_CDS1_GGT
>Scolopendra_morsitans_VG_c62264_g1_i1_CDS1_LDLA-chitinase
>Scolopendra_morsitans_VG_c6253_g1_i1_CDS1_Unchar12
>Scolopendra_morsitans_VG_c63512_g1_i1_CDS1_PLA2
>Scolopendra_morsitans_VG_c63674_g1_i1_CDS3_SLPTX16
>Scolopendra_morsitans_VG_c6412_g1_i1_CDS3_LDLA
>Scolopendra_morsitans_VG_c64588_g1_i1_CDS1_GDH
>Scolopendra_morsitans_VG_c6780_g1_i1_CDS4_Acid-phosphatase
>Scolopendra_morsitans_VG_c67805_g1_i1_CDS3_GDH
>Scolopendra_morsitans_VG_c6844_g1_i1_CDS1_BPFTx
>Scolopendra_morsitans_VG_c68555_g1_i1_CDS1_GGT
>Scolopendra_morsitans_VG_c6993_g1_i1_CDS3_SCTX02
>Scolopendra_morsitans_VG_c70401_g1_i1_CDS1_Lysosomal_lipase
>Scolopendra_morsitans_VG_c70860_g1_i1_CDS2_CAP
>Scolopendra_morsitans_VG_c729_g1_i1_CDS3_CAP
>Scolopendra_morsitans_VG_c751_g1_i1_CDS2_SLPTX16
>Scolopendra_morsitans_VG_c75612_g1_i1_CDS3_CAP
>Scolopendra_morsitans_VG_c76136_g1_i1_CDS1_SLPTX05
>Scolopendra_morsitans_VG_c76349_g1_i1_CDS4_GDH
>Scolopendra_morsitans_VG_c768_g1_i1_CDS1_Unchar06
>Scolopendra_morsitans_VG_c76811_g1_i1_CDS1_SLPTX14
>Scolopendra_morsitans_VG_c76839_g1_i1_CDS2_SLPTX14
>Scolopendra_morsitans_VG_c7689_g1_i1_CDS1_SLPTX30
>Scolopendra_morsitans_VG_c77129_g1_i1_CDS4_SLPTX17
>Scolopendra_morsitans_VG_c77181_g1_i1_CDS3_PLA2
>Scolopendra_morsitans_VG_c7767_g1_i1_CDS2_SCTX02
>Scolopendra_morsitans_VG_c77706_g1_i1_CDS1_C-type_Lectin
>Scolopendra_morsitans_VG_c78146_g1_i1_CDS1_Unchar13
>Scolopendra_morsitans_VG_c78170_g1_i1_CDS1_LDLA-chitinase
>Scolopendra_morsitans_VG_c7930_g1_i1_CDS1_LDLA
>Scolopendra_morsitans_VG_c79300_g1_i1_CDS2_LysozymeC
>Scolopendra_morsitans_VG_c7947_g1_i1_CDS2_Lysosomal_lipase
>Scolopendra_morsitans_VG_c7951_g1_i1_CDS5_SLPTX21
>Scolopendra_morsitans_VG_c81032_g1_i1_CDS2_SLPTX17
>Scolopendra_morsitans_VG_c8171_g1_i1_CDS3_SLPTX05
>Scolopendra_morsitans_VG_c82488_g1_i1_CDS1_COEsteraseB
>Scolopendra_morsitans_VG_c83018_g1_i1_CDS3_Lysosomal_lipase
>Scolopendra_morsitans_VG_c83253_g1_i1_CDS1_SLPTX30
>Scolopendra_morsitans_VG_c83317_g1_i1_CDS1_Unchar08
>Scolopendra_morsitans_VG_c8397_g1_i1_CDS1_SLPTX18
>Scolopendra_morsitans_VG_c85250_g1_i1_CDS2_GDH
>Scolopendra_morsitans_VG_c85303_g1_i1_CDS1_GGT
>Scolopendra_morsitans_VG_c85373_g1_i1_CDS2_SLPTX05
>Scolopendra_morsitans_VG_c85432_g1_i1_CDS1_SLPTX05
>Scolopendra_morsitans_VG_c85872_g1_i1_CDS2_Unchar12
>Scolopendra_morsitans_VG_c86147_g1_i1_CDS1_SLPTX05
>Scolopendra_morsitans_VG_c8767_g1_i1_CDS1_COEsteraseB
>Scolopendra_morsitans_VG_c87854_g1_i1_CDS1_PAM-like
>Scolopendra_morsitans_VG_c88743_g1_i1_CDS1_PLA2
>Scolopendra_morsitans_VG_c88752_g1_i1_CDS2_Transferrin
>Scolopendra_morsitans_VG_c8961_g1_i1_CDS3_C-type_Lectin
>Scolopendra_morsitans_VG_c8968_g1_i1_CDS5_SLPTX30
>Scolopendra_morsitans_VG_c9023_g1_i2_CDS1_Phosphodiesterase2
>Scolopendra_morsitans_VG_c9023_g1_i3_CDS1_Phosphodiesterase2
>Scolopendra_morsitans_VG_c908_g1_i1_CDS1_GDH
>Scolopendra_morsitans_VG_c908_g1_i2_CDS1_GDH
>Scolopendra_morsitans_VG_c9197_g1_i1_CDS2_DUF3472
>Scolopendra_morsitans_VG_c92309_g1_i1_CDS3_SLPTX15
>Scolopendra_morsitans_VG_c9295_g1_i1_CDS3_SLPTX16
>Scolopendra_morsitans_VG_c9360_g1_i1_CDS2_S1
>Scolopendra_morsitans_VG_c9419_g1_i1_CDS3_GDH
>Scolopendra_morsitans_VG_c9454_g1_i1_CDS1_SLPTX05
>Scolopendra_morsitans_VG_c9528_g1_i1_CDS2_GDH
>Scolopendra_morsitans_VG_c9537_g1_i1_CDS2_COEsteraseB
>Scolopendra_morsitans_VG_c9596_g1_i1_CDS5_WAP
>Scolopendra_morsitans_VG_c9604_g1_i1_CDS7_Unchar16
>Scolopendra_morsitans_VG_c9817_g1_i1_CDS2_SLPTX17
>Scolopendra_morsitans_VG_c98573_g1_i1_CDS1_GGT
>Scolopendra_morsitans_VG_c9926_g1_i1_CDS1_GDH
>Scolopendra_morsitans_VG_c9926_g1_i2_CDS3_GDH
>Scolopendra_morsitans_VG_c9983_g1_i1_CDS1_GDH
>Scolopendra_morsitans_VG_c9983_g1_i2_CDS1_GDH
>Scolopendra_subspinipes_GGDW01000001.1_na_BPFTx
>Scolopendra_subspinipes_GGDW01000002.1_na_BPFTx
>Scolopendra_subspinipes_GGDW01000003.1_na_BPFTx
>Scolopendra_subspinipes_GGDW01000004.1_na_BPFTx
>Scolopendra_subspinipes_GGDW01000005.1_na_BPFTx
>Scolopendra_subspinipes_GGDW01000006.1_na_BPFTx
>Scolopendra_subspinipes_GGDW01000007.1_na_BPFTx
>Scolopendra_subspinipes_GGDW01000008.1_na_BPFTx
>Scolopendra_subspinipes_GGDW01000009.1_na_BPFTx
>Scolopendra_subspinipes_GGDW01000010.1_na_BPFTx
>Scolopendra_subspinipes_GGDW01000011.1_na_BPFTx
>Scolopendra_subspinipes_GGDW01000012.1_na_BPFTx
>Scolopendra_subspinipes_GGDW01000013.1_na_BPFTx
>Scolopendra_subspinipes_GGDW01000014.1_na_BPFTx
>Scolopendra_subspinipes_GGDW01000016.1_na_BPFTx
>Scolopendra_subspinipes_GGDW01000017.1_na_BPFTx
>Scolopendra_subspinipes_GGDW01000018.1_na_BPFTx
>Scolopendra_subspinipes_GGDW01000019.1_na_BPFTx
>Scolopendra_subspinipes_GGDW01000020.1_na_BPFTx
>Scolopendra_subspinipes_GGDW01000023.1_na_BPFTx
>Scolopendra_subspinipes_GGDW01000024.1_na_BPFTx
>Scolopendra_subspinipes_GGDW01000025.1_na_BPFTx
>Scolopendra_subspinipes_GGDW01000026.1_na_BPFTx
>Scolopendra_subspinipes_GGDW01000027.1_na_BPFTx
>Scolopendra_subspinipes_GGDW01000028.1_na_BPFTx
>Scolopendra_subspinipes_GGDW01000029.1_na_BPFTx
>Scolopendra_subspinipes_GGDW01000030.1_na_BPFTx
>Scolopendra_subspinipes_GGDW01000031.1_na_BPFTx
>Scolopendra_subspinipes_GGDW01000032.1_na_BPFTx
>Scolopendra_subspinipes_GGDW01000033.1_na_BPFTx
>Scolopendra_subspinipes_GGDW01000034.1_na_BPFTx
>Scolopendra_subspinipes_GGDW01000035.1_na_BPFTx
>Scolopendra_subspinipes_GGDW01000036.1_na_BPFTx
>Scolopendra_subspinipes_GGDW01000037.1_na_BPFTx
>Scolopendra_subspinipes_GGDW01000038.1_na_BPFTx
>Scolopendra_subspinipes_GGDW01000039.1_na_BPFTx
>Scolopendra_subspinipes_GGDW01000040.1_na_BPFTx
>Scolopendra_subspinipes_GGDW01000041.1_na_BPFTx
>Scolopendra_subspinipes_GGDW01000042.1_na_BPFTx
>Scolopendra_subspinipes_GGDW01000044.1_na_BPFTx
>Scolopendra_subspinipes_GGDW01000046.1_na_BPFTx
>Scolopendra_subspinipes_GGDW01000049.1_na_BPFTx
>Scolopendra_subspinipes_GGDW01000054.1_na_C-type_Lectin
>Scolopendra_subspinipes_GGDW01000056.1_na_C-type_Lectin
>Scolopendra_subspinipes_GGDW01000057.1_na_C-type_Lectin
>Scolopendra_subspinipes_GGDW01000058.1_na_C-type_Lectin
>Scolopendra_subspinipes_GGDW01000062.1_na_CAP
>Scolopendra_subspinipes_GGDW01000063.1_na_CAP
>Scolopendra_subspinipes_GGDW01000065.1_na_CAP
>Scolopendra_subspinipes_GGDW01000066.1_na_CAP
>Scolopendra_subspinipes_GGDW01000067.1_na_CAP
>Scolopendra_subspinipes_GGDW01000069.1_na_CAP
>Scolopendra_subspinipes_GGDW01000074.1_na_CAP
>Scolopendra_subspinipes_GGDW01000075.1_na_CAP
>Scolopendra_subspinipes_GGDW01000078.1_na_CAP
>Scolopendra_subspinipes_GGDW01000079.1_na_CAP
>Scolopendra_subspinipes_GGDW01000080.1_na_CAP
>Scolopendra_subspinipes_GGDW01000084.1_na_CAP
>Scolopendra_subspinipes_GGDW01000092.1_na_COEsteraseB
>Scolopendra_subspinipes_GGDW01000093.1_na_COEsteraseB
>Scolopendra_subspinipes_GGDW01000094.1_na_COEsteraseB
>Scolopendra_subspinipes_GGDW01000095.1_na_COEsteraseB
>Scolopendra_subspinipes_GGDW01000096.1_na_COEsteraseB
>Scolopendra_subspinipes_GGDW01000097.1_na_COEsteraseB
>Scolopendra_subspinipes_GGDW01000098.1_na_COEsteraseB
>Scolopendra_subspinipes_GGDW01000099.1_na_COEsteraseB
>Scolopendra_subspinipes_GGDW01000100.1_na_COEsteraseB
>Scolopendra_subspinipes_GGDW01000101.1_na_COEsteraseB
>Scolopendra_subspinipes_GGDW01000102.1_na_COEsteraseB
>Scolopendra_subspinipes_GGDW01000103.1_na_COEsteraseB
>Scolopendra_subspinipes_GGDW01000104.1_na_COEsteraseB
>Scolopendra_subspinipes_GGDW01000105.1_na_COEsteraseB
>Scolopendra_subspinipes_GGDW01000106.1_na_COEsteraseB
>Scolopendra_subspinipes_GGDW01000107.1_na_Cathepsin
>Scolopendra_subspinipes_GGDW01000108.1_na_Cathepsin
>Scolopendra_subspinipes_GGDW01000109.1_na_Cathepsin
>Scolopendra_subspinipes_GGDW01000110.1_na_Cathepsin
>Scolopendra_subspinipes_GGDW01000111.1_na_Cathepsin
>Scolopendra_subspinipes_GGDW01000112.1_na_Cathepsin
>Scolopendra_subspinipes_GGDW01000113.1_na_GH18
>Scolopendra_subspinipes_GGDW01000114.1_na_GH18
>Scolopendra_subspinipes_GGDW01000115.1_na_GH18
>Scolopendra_subspinipes_GGDW01000117.1_na_DUF1397
>Scolopendra_subspinipes_GGDW01000118.1_na_DUF1397
>Scolopendra_subspinipes_GGDW01000119.1_na_DUF1397
>Scolopendra_subspinipes_GGDW01000120.1_na_DUF1397
>Scolopendra_subspinipes_GGDW01000121.1_na_DUF1397
>Scolopendra_subspinipes_GGDW01000123.1_na_GDH
>Scolopendra_subspinipes_GGDW01000124.1_na_GDH
>Scolopendra_subspinipes_GGDW01000125.1_na_GDH
>Scolopendra_subspinipes_GGDW01000126.1_na_GDH
>Scolopendra_subspinipes_GGDW01000127.1_na_GDH
>Scolopendra_subspinipes_GGDW01000128.1_na_GDH
>Scolopendra_subspinipes_GGDW01000129.1_na_GDH
>Scolopendra_subspinipes_GGDW01000130.1_na_GDH
>Scolopendra_subspinipes_GGDW01000131.1_na_GDH
>Scolopendra_subspinipes_GGDW01000132.1_na_GDH
>Scolopendra_subspinipes_GGDW01000133.1_na_GDH
>Scolopendra_subspinipes_GGDW01000134.1_na_GDH
>Scolopendra_subspinipes_GGDW01000135.1_na_GDH
>Scolopendra_subspinipes_GGDW01000136.1_na_GDH
>Scolopendra_subspinipes_GGDW01000137.1_na_GDH
>Scolopendra_subspinipes_GGDW01000138.1_na_GDH
>Scolopendra_subspinipes_GGDW01000139.1_na_GDH
>Scolopendra_subspinipes_GGDW01000140.1_na_GDH
>Scolopendra_subspinipes_GGDW01000141.1_na_GGT
>Scolopendra_subspinipes_GGDW01000142.1_na_GGT
>Scolopendra_subspinipes_GGDW01000143.1_na_Chondroitinase
>Scolopendra_subspinipes_GGDW01000144.1_na_Icarapin-like
>Scolopendra_subspinipes_GGDW01000145.1_na_LDLA
>Scolopendra_subspinipes_GGDW01000146.1_na_LDLA
>Scolopendra_subspinipes_GGDW01000147.1_na_LDLA
>Scolopendra_subspinipes_GGDW01000149.1_na_LDLA
>Scolopendra_subspinipes_GGDW01000150.1_na_LDLA
>Scolopendra_subspinipes_GGDW01000151.1_na_LDLA
>Scolopendra_subspinipes_GGDW01000152.1_na_LDLA
>Scolopendra_subspinipes_GGDW01000153.1_na_LDLA
>Scolopendra_subspinipes_GGDW01000154.1_na_LDLA
>Scolopendra_subspinipes_GGDW01000155.1_na_LDLA
>Scolopendra_subspinipes_GGDW01000156.1_na_LDLA
>Scolopendra_subspinipes_GGDW01000157.1_na_LDLA
>Scolopendra_subspinipes_GGDW01000158.1_na_LDLA-chitinase
>Scolopendra_subspinipes_GGDW01000159.1_na_LDLA
>Scolopendra_subspinipes_GGDW01000160.1_na_LDLA
>Scolopendra_subspinipes_GGDW01000161.1_na_LDLA
>Scolopendra_subspinipes_GGDW01000162.1_na_LDLA
>Scolopendra_subspinipes_GGDW01000163.1_na_LDLA
>Scolopendra_subspinipes_GGDW01000164.1_na_LDLA
>Scolopendra_subspinipes_GGDW01000165.1_na_LDLA
>Scolopendra_subspinipes_GGDW01000166.1_na_LDLA
>Scolopendra_subspinipes_GGDW01000167.1_na_LDLA
>Scolopendra_subspinipes_GGDW01000168.1_na_LDLA
>Scolopendra_subspinipes_GGDW01000169.1_na_LDLA
>Scolopendra_subspinipes_GGDW01000170.1_na_LDLA
>Scolopendra_subspinipes_GGDW01000174.1_na_LDLA
>Scolopendra_subspinipes_GGDW01000177.1_na_LDLA
>Scolopendra_subspinipes_GGDW01000178.1_na_LysozymeC
>Scolopendra_subspinipes_GGDW01000179.1_na_LysozymeC
>Scolopendra_subspinipes_GGDW01000180.1_na_LysozymeC
>Scolopendra_subspinipes_GGDW01000181.1_na_M12A
>Scolopendra_subspinipes_GGDW01000182.1_na_M12A
>Scolopendra_subspinipes_GGDW01000184.1_na_PAM-like
>Scolopendra_subspinipes_GGDW01000185.1_na_PAM-like
>Scolopendra_subspinipes_GGDW01000186.1_na_PEBP-like
>Scolopendra_subspinipes_GGDW01000187.1_na_PEBP-like
>Scolopendra_subspinipes_GGDW01000188.1_na_PLA2
>Scolopendra_subspinipes_GGDW01000189.1_na_PLA2
>Scolopendra_subspinipes_GGDW01000190.1_na_PLA2
>Scolopendra_subspinipes_GGDW01000191.1_na_PLA2
>Scolopendra_subspinipes_GGDW01000192.1_na_PLA2
>Scolopendra_subspinipes_GGDW01000193.1_na_PLA2
>Scolopendra_subspinipes_GGDW01000194.1_na_PLA2
>Scolopendra_subspinipes_GGDW01000195.1_na_PLA2
>Scolopendra_subspinipes_GGDW01000196.1_na_PLA2
>Scolopendra_subspinipes_GGDW01000197.1_na_S10
>Scolopendra_subspinipes_GGDW01000198.1_na_S10
>Scolopendra_subspinipes_GGDW01000199.1_na_S1
>Scolopendra_subspinipes_GGDW01000200.1_na_S1
>Scolopendra_subspinipes_GGDW01000201.1_na_S1
>Scolopendra_subspinipes_GGDW01000202.1_na_S1
>Scolopendra_subspinipes_GGDW01000203.1_na_S1
>Scolopendra_subspinipes_GGDW01000204.1_na_S1
>Scolopendra_subspinipes_GGDW01000205.1_na_S1
>Scolopendra_subspinipes_GGDW01000206.1_na_S1
>Scolopendra_subspinipes_GGDW01000207.1_na_S1
>Scolopendra_subspinipes_GGDW01000208.1_na_S1
>Scolopendra_subspinipes_GGDW01000209.1_na_S1
>Scolopendra_subspinipes_GGDW01000210.1_na_S1
>Scolopendra_subspinipes_GGDW01000211.1_na_S1
>Scolopendra_subspinipes_GGDW01000212.1_na_S1
>Scolopendra_subspinipes_GGDW01000213.1_na_S1
>Scolopendra_subspinipes_GGDW01000214.1_na_S1
>Scolopendra_subspinipes_GGDW01000215.1_na_S1
>Scolopendra_subspinipes_GGDW01000217.1_na_SLPTX01
>Scolopendra_subspinipes_GGDW01000219.1_na_SLPTX01
>Scolopendra_subspinipes_GGDW01000220.1_na_SLPTX01
>Scolopendra_subspinipes_GGDW01000222.1_na_SLPTX01
>Scolopendra_subspinipes_GGDW01000223.1_na_SLPTX01
>Scolopendra_subspinipes_GGDW01000224.1_na_SLPTX01
>Scolopendra_subspinipes_GGDW01000225.1_na_SLPTX01
>Scolopendra_subspinipes_GGDW01000226.1_na_SLPTX01
>Scolopendra_subspinipes_GGDW01000229.1_na_SLPTX03
>Scolopendra_subspinipes_GGDW01000231.1_na_SLPTX03
>Scolopendra_subspinipes_GGDW01000232.1_na_SLPTX03
>Scolopendra_subspinipes_GGDW01000233.1_na_SLPTX03
>Scolopendra_subspinipes_GGDW01000234.1_na_SLPTX03
>Scolopendra_subspinipes_GGDW01000235.1_na_SLPTX03
>Scolopendra_subspinipes_GGDW01000236.1_na_SLPTX03
>Scolopendra_subspinipes_GGDW01000238.1_na_SLPTX04
>Scolopendra_subspinipes_GGDW01000239.1_na_SLPTX04
>Scolopendra_subspinipes_GGDW01000240.1_na_SLPTX04
>Scolopendra_subspinipes_GGDW01000241.1_na_SLPTX04
>Scolopendra_subspinipes_GGDW01000243.1_na_SLPTX04
>Scolopendra_subspinipes_GGDW01000245.1_na_SLPTX04
>Scolopendra_subspinipes_GGDW01000247.1_na_SLPTX04
>Scolopendra_subspinipes_GGDW01000248.1_na_SLPTX04
>Scolopendra_subspinipes_GGDW01000250.1_na_SLPTX05
>Scolopendra_subspinipes_GGDW01000251.1_na_SLPTX05
>Scolopendra_subspinipes_GGDW01000252.1_na_SLPTX05
>Scolopendra_subspinipes_GGDW01000253.1_na_SLPTX05
>Scolopendra_subspinipes_GGDW01000254.1_na_SLPTX05
>Scolopendra_subspinipes_GGDW01000255.1_na_SLPTX05
>Scolopendra_subspinipes_GGDW01000256.1_na_SLPTX05
>Scolopendra_subspinipes_GGDW01000257.1_na_SLPTX05
>Scolopendra_subspinipes_GGDW01000258.1_na_SLPTX05
>Scolopendra_subspinipes_GGDW01000259.1_na_SLPTX05
>Scolopendra_subspinipes_GGDW01000260.1_na_SLPTX05
>Scolopendra_subspinipes_GGDW01000261.1_na_SLPTX05
>Scolopendra_subspinipes_GGDW01000262.1_na_SLPTX05
>Scolopendra_subspinipes_GGDW01000263.1_na_SLPTX05
>Scolopendra_subspinipes_GGDW01000264.1_na_SLPTX05
>Scolopendra_subspinipes_GGDW01000265.1_na_SLPTX05
>Scolopendra_subspinipes_GGDW01000266.1_na_SLPTX05
>Scolopendra_subspinipes_GGDW01000267.1_na_SLPTX05
>Scolopendra_subspinipes_GGDW01000268.1_na_SLPTX05
>Scolopendra_subspinipes_GGDW01000269.1_na_SLPTX05
>Scolopendra_subspinipes_GGDW01000270.1_na_SLPTX05
>Scolopendra_subspinipes_GGDW01000271.1_na_SLPTX05
>Scolopendra_subspinipes_GGDW01000272.1_na_SLPTX05
>Scolopendra_subspinipes_GGDW01000273.1_na_SLPTX05
>Scolopendra_subspinipes_GGDW01000274.1_na_SLPTX05
>Scolopendra_subspinipes_GGDW01000275.1_na_SLPTX05
>Scolopendra_subspinipes_GGDW01000277.1_na_SLPTX07
>Scolopendra_subspinipes_GGDW01000278.1_na_SLPTX07
>Scolopendra_subspinipes_GGDW01000279.1_na_SLPTX07
>Scolopendra_subspinipes_GGDW01000280.1_na_SLPTX07
>Scolopendra_subspinipes_GGDW01000281.1_na_SLPTX07
>Scolopendra_subspinipes_GGDW01000282.1_na_SLPTX07
>Scolopendra_subspinipes_GGDW01000283.1_na_SLPTX07
>Scolopendra_subspinipes_GGDW01000284.1_na_SLPTX07
>Scolopendra_subspinipes_GGDW01000285.1_na_SLPTX07
>Scolopendra_subspinipes_GGDW01000286.1_na_SLPTX07
>Scolopendra_subspinipes_GGDW01000287.1_na_SLPTX07
>Scolopendra_subspinipes_GGDW01000288.1_na_SLPTX07
>Scolopendra_subspinipes_GGDW01000290.1_na_SLPTX07
>Scolopendra_subspinipes_GGDW01000291.1_na_SLPTX07
>Scolopendra_subspinipes_GGDW01000292.1_na_SLPTX07
>Scolopendra_subspinipes_GGDW01000294.1_na_SLPTX08
>Scolopendra_subspinipes_GGDW01000298.1_na_SLPTX08
>Scolopendra_subspinipes_GGDW01000299.1_na_SLPTX08
>Scolopendra_subspinipes_GGDW01000301.1_na_SLPTX08
>Scolopendra_subspinipes_GGDW01000303.1_na_SLPTX09
>Scolopendra_subspinipes_GGDW01000304.1_na_SLPTX09
>Scolopendra_subspinipes_GGDW01000305.1_na_SLPTX10
>Scolopendra_subspinipes_GGDW01000306.1_na_SLPTX10
>Scolopendra_subspinipes_GGDW01000307.1_na_SLPTX10
>Scolopendra_subspinipes_GGDW01000308.1_na_SLPTX10
>Scolopendra_subspinipes_GGDW01000310.1_na_SLPTX10
>Scolopendra_subspinipes_GGDW01000311.1_na_SLPTX11
>Scolopendra_subspinipes_GGDW01000313.1_na_SLPTX11
>Scolopendra_subspinipes_GGDW01000315.1_na_SLPTX11
>Scolopendra_subspinipes_GGDW01000316.1_na_SLPTX11
>Scolopendra_subspinipes_GGDW01000317.1_na_SLPTX11
>Scolopendra_subspinipes_GGDW01000318.1_na_SLPTX11
>Scolopendra_subspinipes_GGDW01000319.1_na_SLPTX11
>Scolopendra_subspinipes_GGDW01000320.1_na_SLPTX11
>Scolopendra_subspinipes_GGDW01000321.1_na_SLPTX11
>Scolopendra_subspinipes_GGDW01000322.1_na_SLPTX11
>Scolopendra_subspinipes_GGDW01000323.1_na_SLPTX11
>Scolopendra_subspinipes_GGDW01000324.1_na_SLPTX11
>Scolopendra_subspinipes_GGDW01000325.1_na_SLPTX11
>Scolopendra_subspinipes_GGDW01000326.1_na_SLPTX11
>Scolopendra_subspinipes_GGDW01000335.1_na_SLPTX13
>Scolopendra_subspinipes_GGDW01000336.1_na_SLPTX13
>Scolopendra_subspinipes_GGDW01000337.1_na_SLPTX13
>Scolopendra_subspinipes_GGDW01000338.1_na_SLPTX14
>Scolopendra_subspinipes_GGDW01000339.1_na_SLPTX14
>Scolopendra_subspinipes_GGDW01000340.1_na_SLPTX14
>Scolopendra_subspinipes_GGDW01000341.1_na_SLPTX14
>Scolopendra_subspinipes_GGDW01000342.1_na_SLPTX14
>Scolopendra_subspinipes_GGDW01000343.1_na_SLPTX14
>Scolopendra_subspinipes_GGDW01000344.1_na_SLPTX14
>Scolopendra_subspinipes_GGDW01000345.1_na_SLPTX14
>Scolopendra_subspinipes_GGDW01000346.1_na_SLPTX14
>Scolopendra_subspinipes_GGDW01000347.1_na_SLPTX14
>Scolopendra_subspinipes_GGDW01000348.1_na_SLPTX14
>Scolopendra_subspinipes_GGDW01000349.1_na_SLPTX14
>Scolopendra_subspinipes_GGDW01000350.1_na_SLPTX14
>Scolopendra_subspinipes_GGDW01000352.1_na_SLPTX15
>Scolopendra_subspinipes_GGDW01000353.1_na_SLPTX15
>Scolopendra_subspinipes_GGDW01000354.1_na_SLPTX15
>Scolopendra_subspinipes_GGDW01000355.1_na_SLPTX15
>Scolopendra_subspinipes_GGDW01000356.1_na_SLPTX15
>Scolopendra_subspinipes_GGDW01000357.1_na_SLPTX15
>Scolopendra_subspinipes_GGDW01000358.1_na_SLPTX15
>Scolopendra_subspinipes_GGDW01000359.1_na_SLPTX15
>Scolopendra_subspinipes_GGDW01000360.1_na_SLPTX15
>Scolopendra_subspinipes_GGDW01000361.1_na_SLPTX15
>Scolopendra_subspinipes_GGDW01000362.1_na_SLPTX15
>Scolopendra_subspinipes_GGDW01000363.1_na_SLPTX15
>Scolopendra_subspinipes_GGDW01000364.1_na_SLPTX15
>Scolopendra_subspinipes_GGDW01000365.1_na_SLPTX15
>Scolopendra_subspinipes_GGDW01000366.1_na_SLPTX15
>Scolopendra_subspinipes_GGDW01000367.1_na_SLPTX15
>Scolopendra_subspinipes_GGDW01000368.1_na_SLPTX15
>Scolopendra_subspinipes_GGDW01000369.1_na_SLPTX15
>Scolopendra_subspinipes_GGDW01000370.1_na_SLPTX15
>Scolopendra_subspinipes_GGDW01000371.1_na_SLPTX15
>Scolopendra_subspinipes_GGDW01000372.1_na_SLPTX16
>Scolopendra_subspinipes_GGDW01000373.1_na_SLPTX16
>Scolopendra_subspinipes_GGDW01000374.1_na_SLPTX16
>Scolopendra_subspinipes_GGDW01000375.1_na_SLPTX16
>Scolopendra_subspinipes_GGDW01000376.1_na_SLPTX16
>Scolopendra_subspinipes_GGDW01000377.1_na_SLPTX16
>Scolopendra_subspinipes_GGDW01000378.1_na_SLPTX16
>Scolopendra_subspinipes_GGDW01000379.1_na_SLPTX16
>Scolopendra_subspinipes_GGDW01000380.1_na_SLPTX16
>Scolopendra_subspinipes_GGDW01000381.1_na_SLPTX16
>Scolopendra_subspinipes_GGDW01000383.1_na_SLPTX16
>Scolopendra_subspinipes_GGDW01000384.1_na_SLPTX16
>Scolopendra_subspinipes_GGDW01000385.1_na_SLPTX16
>Scolopendra_subspinipes_GGDW01000386.1_na_SLPTX16
>Scolopendra_subspinipes_GGDW01000387.1_na_SLPTX16
>Scolopendra_subspinipes_GGDW01000388.1_na_SLPTX16
>Scolopendra_subspinipes_GGDW01000389.1_na_SLPTX16
>Scolopendra_subspinipes_GGDW01000390.1_na_SLPTX16
>Scolopendra_subspinipes_GGDW01000391.1_na_SLPTX16
>Scolopendra_subspinipes_GGDW01000392.1_na_SLPTX16
>Scolopendra_subspinipes_GGDW01000393.1_na_SLPTX16
>Scolopendra_subspinipes_GGDW01000394.1_na_SLPTX16
>Scolopendra_subspinipes_GGDW01000395.1_na_SLPTX16
>Scolopendra_subspinipes_GGDW01000396.1_na_SLPTX16
>Scolopendra_subspinipes_GGDW01000397.1_na_SLPTX16
>Scolopendra_subspinipes_GGDW01000398.1_na_SLPTX16
>Scolopendra_subspinipes_GGDW01000399.1_na_SLPTX16
>Scolopendra_subspinipes_GGDW01000400.1_na_SLPTX16
>Scolopendra_subspinipes_GGDW01000401.1_na_SLPTX17
>Scolopendra_subspinipes_GGDW01000402.1_na_SLPTX17
>Scolopendra_subspinipes_GGDW01000403.1_na_SLPTX17
>Scolopendra_subspinipes_GGDW01000404.1_na_SLPTX17
>Scolopendra_subspinipes_GGDW01000405.1_na_SLPTX17
>Scolopendra_subspinipes_GGDW01000406.1_na_SLPTX17
>Scolopendra_subspinipes_GGDW01000407.1_na_SLPTX17
>Scolopendra_subspinipes_GGDW01000408.1_na_SLPTX17
>Scolopendra_subspinipes_GGDW01000409.1_na_SLPTX17
>Scolopendra_subspinipes_GGDW01000411.1_na_SLPTX17
>Scolopendra_subspinipes_GGDW01000412.1_na_SLPTX17
>Scolopendra_subspinipes_GGDW01000413.1_na_SLPTX17
>Scolopendra_subspinipes_GGDW01000414.1_na_SLPTX17
>Scolopendra_subspinipes_GGDW01000415.1_na_SLPTX17
>Scolopendra_subspinipes_GGDW01000416.1_na_SLPTX17
>Scolopendra_subspinipes_GGDW01000417.1_na_SLPTX18
>Scolopendra_subspinipes_GGDW01000418.1_na_SLPTX18
>Scolopendra_subspinipes_GGDW01000419.1_na_SLPTX18
>Scolopendra_subspinipes_GGDW01000420.1_na_SLPTX19
>Scolopendra_subspinipes_GGDW01000433.1_na_SLPTX29
>Scolopendra_subspinipes_GGDW01000435.1_na_SLPTX29
>Scolopendra_subspinipes_GGDW01000436.1_na_SLPTX29
>Scolopendra_subspinipes_GGDW01000437.1_na_SLPTX29
>Scolopendra_subspinipes_GGDW01000438.1_na_SLPTX29
>Scolopendra_subspinipes_GGDW01000439.1_na_SLPTX29
>Scolopendra_subspinipes_GGDW01000440.1_na_SLPTX29
>Scolopendra_subspinipes_GGDW01000441.1_na_SLPTX29
>Scolopendra_subspinipes_GGDW01000442.1_na_SLPTX29
>Scolopendra_subspinipes_GGDW01000443.1_na_SLPTX29
>Scolopendra_subspinipes_GGDW01000444.1_na_SLPTX30
>Scolopendra_subspinipes_GGDW01000445.1_na_SLPTX30
>Scolopendra_subspinipes_GGDW01000447.1_na_SLPTX30
>Scolopendra_subspinipes_GGDW01000448.1_na_SLPTX30
>Scolopendra_subspinipes_GGDW01000449.1_na_SLPTX30
>Scolopendra_subspinipes_GGDW01000450.1_na_SLPTX30
>Scolopendra_subspinipes_GGDW01000451.1_na_SLPTX30
>Scolopendra_subspinipes_GGDW01000452.1_na_SLPTX30
>Scolopendra_subspinipes_GGDW01000453.1_na_SLPTX30
>Scolopendra_subspinipes_GGDW01000454.1_na_SLPTX30
>Scolopendra_subspinipes_GGDW01000455.1_na_SLPTX30
>Scolopendra_subspinipes_GGDW01000456.1_na_SLPTX30
>Scolopendra_subspinipes_GGDW01000457.1_na_SLPTX30
>Scolopendra_subspinipes_GGDW01000458.1_na_SLPTX30
>Scolopendra_subspinipes_GGDW01000465.1_na_TGFbeta
>Scolopendra_subspinipes_GGDW01000466.1_na_Transferrin
>Scolopendra_subspinipes_GGDW01000467.1_na_Transferrin
>Scolopendra_subspinipes_GGDW01000468.1_na_Transferrin
>Scolopendra_subspinipes_GGDW01000469.1_na_Transferrin
>Scolopendra_subspinipes_GGDW01000474.1_na_Unchar06
>Scolopendra_subspinipes_GGDW01000475.1_na_Unchar08
>Scolopendra_subspinipes_GGDW01000478.1_na_Unchar10
>Scolopendra_subspinipes_GGDW01000479.1_na_Unchar10
>Scolopendra_subspinipes_GGDW01000480.1_na_Unchar10
>Scolopendra_subspinipes_GGDW01000481.1_na_Unchar10
>Scolopendra_subspinipes_GGDW01000482.1_na_Unchar10
>Scolopendra_subspinipes_GGDW01000483.1_na_Unchar10
>Scolopendra_subspinipes_GGDW01000484.1_na_Unchar10
>Scolopendra_subspinipes_GGDW01000485.1_na_Unchar10
>Scolopendra_subspinipes_GGDW01000487.1_na_Unchar11
>Scolopendra_subspinipes_GGDW01000488.1_na_Unchar11
>Scolopendra_subspinipes_GGDW01000489.1_na_Unchar11
>Scolopendra_subspinipes_GGDW01000490.1_na_Unchar11
>Scolopendra_subspinipes_GGDW01000491.1_na_Unchar11
>Scolopendra_subspinipes_GGDW01000492.1_na_Unchar11
>Scolopendra_subspinipes_GGDW01000493.1_na_Unchar11
>Scolopendra_subspinipes_GGDW01000494.1_na_Unchar11
>Scolopendra_subspinipes_GGDW01000497.1_na_Unchar12
>Scolopendra_subspinipes_GGDW01000498.1_na_Unchar12
>Scolopendra_subspinipes_GGDW01000499.1_na_Unchar13
>Scolopendra_subspinipes_GGDW01000500.1_na_Unchar13
>Scolopendra_subspinipes_GGDW01000501.1_na_Unchar14
>Scolopendra_subspinipes_GGDW01000503.1_na_CUB-domai_protein
>Scolopendra_subspinipes_GGDW01000504.1_na_CUB-domai_protein
>Scolopendra_subspinipes_GGDW01000505.1_na_M12A
>Scolopendra_subspinipes_GGDW01000506.1_na_M12A
>Scolopendra_subspinipes_GGDW01000507.1_na_CUB-domai_protein
>Scolopendra_subspinipes_GGDW01000508.1_na_CUB-domai_protein
>Scolopendra_subspinipes_GGDW01000509.1_na_CUB-domai_protein
>Scolopendra_subspinipes_GGDW01000510.1_na_CUB-domai_protein
>Scolopendra_subspinipes_GGDW01000511.1_na_CUB-domai_protein
>Scolopendra_subspinipes_GGDW01000512.1_na_CUB-domai_protein
>Scolopendra_subspinipes_GGDW01000514.1_na_CUB-domai_protein
>Scolopendra_subspinipes_GGDW01000515.1_na_CUB-domai_protein
>Scolopendra_subspinipes_GGDW01000516.1_na_CUB-domai_protein
>Scolopendra_subspinipes_GGDW01000517.1_na_CUB-domai_protein
>Scolopendra_subspinipes_GGDW01000518.1_na_CUB-domai_protein
>Scolopendra_subspinipes_GGDW01000519.1_na_CUB-domai_protein
>Scolopendra_subspinipes_GGDW01000520.1_na_CUB-domai_protein
>Scolopendra_subspinipes_GGDW01000521.1_na_CUB-domai_protein
>Scolopendra_subspinipes_GGDW01000522.1_na_CUB-domai_protein
>Scolopendra_subspinipes_GGDW01000523.1_na_CUB-domai_protein
>Scolopendra_subspinipes_GGDW01000524.1_na_CUB-domai_protein
>Scolopendra_subspinipes_GGDW01000525.1_na_CUB-domai_protein
>Scolopendra_subspinipes_GGDW01000526.1_na_CUB-domai_protein
>Scolopendra_subspinipes_GGDW01000527.1_na_CUB-domai_protein
>Scolopendra_subspinipes_GGDW01000528.1_na_CUB-domai_protein
>Scolopendra_subspinipes_GGDW01000529.1_na_CUB-domai_protein
>Scolopendra_subspinipes_GGDW01000530.1_na_CUB-domai_protein
>Scolopendra_subspinipes_GGDW01000541.1_na_C-type_Lectin
>Scolopendra_subspinipes_GGDW01000551.1_na_C-type_Lectin
>Scolopendra_subspinipes_GGDW01000553.1_na_COEsteraseB
>Scolopendra_subspinipes_GGDW01000554.1_na_COEsteraseB
>Scolopendra_subspinipes_GGDW01000642.1_na_Phosphodiesterase2
>Scolopendra_subspinipes_GGDW01000643.1_na_Phosphodiesterase2
>Scolopendra_subspinipes_GGDW01000644.1_na_Phosphodiesterase2
>Scolopendra_subspinipes_GGDW01000646.1_na_Lysosomal_lipase
>Scolopendra_subspinipes_GGDW01000647.1_na_Lysosomal_lipase
>Scolopendra_subspinipes_GGDW01000648.1_na_Lysosomal_lipase
>Scolopendra_subspinipes_JZ722847_na_SLPTX04
>Scolopendra_subspinipes_JZ722849_na_SLPTX04
>Scolopendra_subspinipes_JZ722850_na_SLPTX04
>Scolopendra_subspinipes_JZ722851_na_SLPTX04
>Scolopendra_subspinipes_JZ722852_na_SLPTX04
>Scolopendra_subspinipes_JZ722853_na_SLPTX04
>Scolopendra_subspinipes_JZ722858_na_SLPTX07
>Scolopendra_subspinipes_JZ722859_na_SLPTX07
>Scolopendra_subspinipes_JZ722860_na_SLPTX07
>Scolopendra_subspinipes_JZ722861_na_SLPTX07
>Scolopendra_subspinipes_JZ722862_na_SLPTX07
>Scolopendra_subspinipes_JZ722864_na_SLPTX01
>Scolopendra_subspinipes_JZ722876_na_SLPTX12
>Scolopendra_subspinipes_JZ722877_na_SLPTX12
>Scolopendra_subspinipes_JZ722878_na_SLPTX13
>Scolopendra_subspinipes_JZ722879_na_SLPTX14
>Scolopendra_subspinipes_JZ722880_na_SLPTX14
>Scolopendra_subspinipes_JZ722881_na_SLPTX14
>Scolopendra_subspinipes_JZ722889_na_SLPTX16
>Scolopendra_subspinipes_JZ722890_na_SLPTX16
>Scolopendra_subspinipes_JZ722891_na_SLPTX16
>Scolopendra_subspinipes_JZ722896_na_SLPTX26
>Scolopendra_subspinipes_JZ722900_na_SLPTX28
>Scolopendra_subspinipes_omega-SLPTX-Ssm2a_na_SLPTX13
>Scolopendra_subspinipes_plasminogen_activator_SSU79521_na_S1
>Scolopendra_subspinipes_RhTx_KM675476.1_na_SLPTX04
>Scolopendra_subspinipes_SLPTX03Ssm1a_JN646114.1_na_SLPTX03
>Scolopendra_subspinipes_SLPTX03Ssm1b_JZ722843_na_SLPTX03
>Scolopendra_subspinipes_SLPTX03Ssm1f_JZ722844_na_SLPTX03
>Scolopendra_subspinipes_SLPTX03Ssm1g_JZ722845_na_SLPTX03
>Scolopendra_subspinipes_SLPTX03Ssm6a_JZ722846_na_SLPTX03
>Scolopendra_subspinipes_SLPTX05Ssm2a_JZ722857_na_SLPTX05
>Scolopendra_subspinipes_SLPTX05SsmTxI_na_SLPTX05
>Scolopendra_subspinipes_SLPTX08Ssm1c_JZ722863_na_SLPTX08
>Scolopendra_subspinipes_SLPTX10Ssm1a_JZ722867_na_SLPTX10
>Scolopendra_subspinipes_SLPTX10Ssm1b_JZ722869_na_SLPTX10
>Scolopendra_subspinipes_SLPTX10Ssm2a_JZ722868_na_SLPTX10
>Scolopendra_subspinipes_SLPTX11Ssm1a_JZ722870_na_SLPTX11
>Scolopendra_subspinipes_SLPTX11Ssm3a_JN646116.1_na_SLPTX11
>Scolopendra_subspinipes_SLPTX11Ssm3b_JZ722875_na_SLPTX11
>Scolopendra_subspinipes_SLPTX11Ssm4a_JZ722874_na_SLPTX11
>Scolopendra_subspinipes_SLPTX15Ssm1a_JZ722882_na_SLPTX15
>Scolopendra_subspinipes_SLPTX15Ssm1b_JZ722883_na_SLPTX15
>Scolopendra_subspinipes_SLPTX15Ssm2a_JZ722884_na_SLPTX15
>Scolopendra_subspinipes_SLPTX15Ssm2b_JZ722885_na_SLPTX15
>Scolopendra_subspinipes_SLPTX15Ssm2c_JZ722886_na_SLPTX15
>Scolopendra_subspinipes_SLPTX15Ssm2e_JZ722887_na_SLPTX15
>Scolopendra_subspinipes_SLPTX17Ssm1a_JZ722892_na_SLPTX17
>Scolopendra_subspinipes_SLPTX17Ssm1b_JZ722893_na_SLPTX17
>Scolopendra_subspinipes_SLPTX17Ssm1c_JZ722894_na_SLPTX17
>Scolopendra_subspinipes_SLPTX17Ssm1d_JZ722895_na_SLPTX17
>Scolopendra_subspinipes_SLPTX27Ssm1a_JZ722897_na_SCTX02
>Scolopendra_subspinipes_SLPTX27Ssm2a_JZ722898_na_SCTX02
>Scolopendra_subspinipes_SLPTX27Ssm3a_JZ722899_na_SCTX02
>Scolopendra_subspinipes_w-Ssm2a_na_SLPTX13
>Scolopendra_subspinipes_wSsm1a_na_SLPTX05
>Scolopendra_subspinipes_omegaSLPTX05Ssm1a_na_SLPTX05
>Scutigera_coleoptrata_VG_c101276_g1_i1_CDS1_GDH
>Scutigera_coleoptrata_VG_c1018564_g1_i1_CDS1_S8
>Scutigera_coleoptrata_VG_c101919_g1_i1_CDS3_Lysosomal_lipase
>Scutigera_coleoptrata_VG_c1040010_g1_i1_CDS1_COEsteraseB
>Scutigera_coleoptrata_VG_c1047905_g1_i1_CDS3_PAM-like
>Scutigera_coleoptrata_VG_c1051821_g1_i1_CDS2_COEsteraseB
>Scutigera_coleoptrata_VG_c1063269_g1_i1_CDS1_GDH
>Scutigera_coleoptrata_VG_c1063737_g1_i1_CDS1_GDH
>Scutigera_coleoptrata_VG_c1071851_g1_i1_CDS1_COEsteraseB
>Scutigera_coleoptrata_VG_c1074969_g1_i1_CDS1_SLPTX01
>Scutigera_coleoptrata_VG_c1076394_g1_i1_CDS2_CAP
>Scutigera_coleoptrata_VG_c1079502_g1_i1_CDS2_LysozymeC
>Scutigera_coleoptrata_VG_c1085634_g1_i1_CDS3_LDLA-chitinase
>Scutigera_coleoptrata_VG_c1094618_g1_i1_CDS5_LDLA
>Scutigera_coleoptrata_VG_c1104645_g1_i1_CDS3_CAP
>Scutigera_coleoptrata_VG_c1113452_g1_i1_CDS2_M12A
>Scutigera_coleoptrata_VG_c1116731_g1_i1_CDS2_BPFTx
>Scutigera_coleoptrata_VG_c1124060_g1_i1_CDS5_CAP
>Scutigera_coleoptrata_VG_c1133423_g1_i1_CDS2_COEsteraseB
>Scutigera_coleoptrata_VG_c115367_g2_i1_CDS2_CAP
>Scutigera_coleoptrata_VG_c1166805_g1_i1_CDS1_Transferrin
>Scutigera_coleoptrata_VG_c1182142_g1_i1_CDS2_GGT
>Scutigera_coleoptrata_VG_c1193862_g1_i1_CDS1_COEsteraseB
>Scutigera_coleoptrata_VG_c1212501_g1_i1_CDS3_GGT
>Scutigera_coleoptrata_VG_c1213465_g1_i1_CDS1_Transferrin
>Scutigera_coleoptrata_VG_c1218194_g1_i1_CDS1_COEsteraseB
>Scutigera_coleoptrata_VG_c1233851_g1_i1_CDS1_PAM-like
>Scutigera_coleoptrata_VG_c126212_g1_i1_CDS2_PLA2
>Scutigera_coleoptrata_VG_c1284349_g1_i1_CDS2_GDH
>Scutigera_coleoptrata_VG_c131423_g1_i1_CDS1_GDH
>Scutigera_coleoptrata_VG_c1339975_g1_i1_CDS5_LDLA
>Scutigera_coleoptrata_VG_c1343688_g1_i1_CDS1_COEsteraseB
>Scutigera_coleoptrata_VG_c1345376_g1_i1_CDS1_COEsteraseB
>Scutigera_coleoptrata_VG_c1345543_g1_i1_CDS1_CAP
>Scutigera_coleoptrata_VG_c1346395_g1_i1_CDS1_GGT
>Scutigera_coleoptrata_VG_c1353296_g1_i1_CDS1_BPFTx
>Scutigera_coleoptrata_VG_c1354762_g1_i1_CDS1_COEsteraseB
>Scutigera_coleoptrata_VG_c1359167_g1_i1_CDS1_COEsteraseB
>Scutigera_coleoptrata_VG_c1360547_g1_i1_CDS1_GGT
>Scutigera_coleoptrata_VG_c1364810_g1_i1_CDS1_PAM-like
>Scutigera_coleoptrata_VG_c136522_g1_i1_CDS3_COEsteraseB
>Scutigera_coleoptrata_VG_c1366598_g1_i1_CDS2_GDH
>Scutigera_coleoptrata_VG_c1378368_g1_i1_CDS2_GGT
>Scutigera_coleoptrata_VG_c1379205_g1_i1_CDS1_GGT
>Scutigera_coleoptrata_VG_c1380185_g1_i1_CDS1_GDH
>Scutigera_coleoptrata_VG_c1390825_g1_i1_CDS2_COEsteraseB
>Scutigera_coleoptrata_VG_c1391045_g1_i1_CDS2_GDH
>Scutigera_coleoptrata_VG_c139691_g1_i1_CDS1_Unchar13
>Scutigera_coleoptrata_VG_c139691_g1_i2_CDS1_Unchar13
>Scutigera_coleoptrata_VG_c140053_g1_i1_CDS1_CAP
>Scutigera_coleoptrata_VG_c1402118_g1_i1_CDS1_SLPTX29
>Scutigera_coleoptrata_VG_c1407689_g1_i1_CDS1_GGT
>Scutigera_coleoptrata_VG_c1407781_g1_i1_CDS1_S8
>Scutigera_coleoptrata_VG_c1408735_g1_i1_CDS2_PLA2
>Scutigera_coleoptrata_VG_c1410506_g1_i1_CDS2_GDH
>Scutigera_coleoptrata_VG_c1416877_g1_i1_CDS1_DUF1397
>Scutigera_coleoptrata_VG_c1424776_g1_i1_CDS2_GGT
>Scutigera_coleoptrata_VG_c1439752_g1_i1_CDS1_PAM-like
>Scutigera_coleoptrata_VG_c1453377_g1_i1_CDS1_COEsteraseB
>Scutigera_coleoptrata_VG_c1468157_g1_i1_CDS1_LDLA-chitinase
>Scutigera_coleoptrata_VG_c147422_g1_i1_CDS4_GDH
>Scutigera_coleoptrata_VG_c147422_g1_i2_CDS1_GDH
>Scutigera_coleoptrata_VG_c1491305_g1_i1_CDS1_Lysosomal_lipase
>Scutigera_coleoptrata_VG_c1499633_g1_i1_CDS1_GDH
>Scutigera_coleoptrata_VG_c151216_g1_i1_CDS2_S8
>Scutigera_coleoptrata_VG_c152188_g1_i1_CDS4_Lysosomal_lipase
>Scutigera_coleoptrata_VG_c153001_g1_i1_CDS2_S8
>Scutigera_coleoptrata_VG_c153001_g1_i2_CDS3_S8
>Scutigera_coleoptrata_VG_c156706_g1_i1_CDS3_COEsteraseB
>Scutigera_coleoptrata_VG_c15775_g1_i1_CDS2_S8
>Scutigera_coleoptrata_VG_c158362_g1_i1_CDS2_Transferrin
>Scutigera_coleoptrata_VG_c158740_g1_i1_CDS1_GDH
>Scutigera_coleoptrata_VG_c1591652_g1_i1_CDS1_LDLA-chitinase
>Scutigera_coleoptrata_VG_c1631535_g1_i1_CDS2_GDH
>Scutigera_coleoptrata_VG_c1636326_g1_i1_CDS4_GDH
>Scutigera_coleoptrata_VG_c1641751_g1_i1_CDS2_WAP
>Scutigera_coleoptrata_VG_c1651551_g1_i1_CDS1_COEsteraseB
>Scutigera_coleoptrata_VG_c1653187_g1_i1_CDS2_Lysosomal_lipase
>Scutigera_coleoptrata_VG_c1669447_g1_i1_CDS1_LDLA-chitinase
>Scutigera_coleoptrata_VG_c167667_g1_i1_CDS2_GGT
>Scutigera_coleoptrata_VG_c1681058_g1_i1_CDS1_SLPTX29
>Scutigera_coleoptrata_VG_c1683784_g1_i1_CDS1_GDH
>Scutigera_coleoptrata_VG_c1684819_g1_i1_CDS1_GDH
>Scutigera_coleoptrata_VG_c1693133_g1_i1_CDS1_COEsteraseB
>Scutigera_coleoptrata_VG_c1698173_g1_i1_CDS1_GDH
>Scutigera_coleoptrata_VG_c1702345_g1_i1_CDS1_GDH
>Scutigera_coleoptrata_VG_c1709793_g1_i1_CDS2_DUF1397
>Scutigera_coleoptrata_VG_c1715990_g1_i1_CDS2_LDLA-chitinase
>Scutigera_coleoptrata_VG_c1719670_g1_i1_CDS2_GDH
>Scutigera_coleoptrata_VG_c1731340_g1_i1_CDS1_GGT
>Scutigera_coleoptrata_VG_c174130_g1_i1_CDS1_COEsteraseB
>Scutigera_coleoptrata_VG_c1762613_g1_i1_CDS1_GDH
>Scutigera_coleoptrata_VG_c176294_g1_i2_CDS4_GDH
>Scutigera_coleoptrata_VG_c1766330_g1_i1_CDS3_BPFTx
>Scutigera_coleoptrata_VG_c1770765_g1_i1_CDS1_Transferrin
>Scutigera_coleoptrata_VG_c1794931_g1_i1_CDS1_Lysosomal_lipase
>Scutigera_coleoptrata_VG_c1795373_g1_i1_CDS1_LysozymeC
>Scutigera_coleoptrata_VG_c180120_g1_i1_CDS1_GDH
>Scutigera_coleoptrata_VG_c18026_g1_i1_CDS4_PLA2
>Scutigera_coleoptrata_VG_c181852_g1_i1_CDS1_COEsteraseB
>Scutigera_coleoptrata_VG_c184616_g1_i1_CDS1_COEsteraseB
>Scutigera_coleoptrata_VG_c184616_g1_i2_CDS2_COEsteraseB
>Scutigera_coleoptrata_VG_c18630_g1_i1_CDS1_GDH
>Scutigera_coleoptrata_VG_c186899_g1_i1_CDS1_PLA2
>Scutigera_coleoptrata_VG_c187659_g1_i1_CDS3_SLPTX19
>Scutigera_coleoptrata_VG_c187978_g1_i1_CDS1_S10
>Scutigera_coleoptrata_VG_c1938724_g1_i1_CDS3_PAM-like
>Scutigera_coleoptrata_VG_c1938876_g1_i1_CDS1_Lysosomal_lipase
>Scutigera_coleoptrata_VG_c1947125_g1_i1_CDS1_GDH
>Scutigera_coleoptrata_VG_c1949611_g1_i1_CDS3_S8
>Scutigera_coleoptrata_VG_c1950500_g1_i1_CDS3_LDLA-chitinase
>Scutigera_coleoptrata_VG_c1953228_g1_i1_CDS1_SLPTX01
>Scutigera_coleoptrata_VG_c1954118_g1_i1_CDS2_COEsteraseB
>Scutigera_coleoptrata_VG_c1957167_g1_i1_CDS1_CAP
>Scutigera_coleoptrata_VG_c1959449_g1_i1_CDS2_GDH
>Scutigera_coleoptrata_VG_c1960449_g1_i1_CDS6_Unchar08
>Scutigera_coleoptrata_VG_c1963757_g1_i1_CDS1_PAM-like
>Scutigera_coleoptrata_VG_c1965403_g1_i1_CDS1_GDH
>Scutigera_coleoptrata_VG_c1971259_g1_i1_CDS2_COEsteraseB
>Scutigera_coleoptrata_VG_c1972187_g1_i1_CDS1_GDH
>Scutigera_coleoptrata_VG_c1977203_g1_i1_CDS3_DUF1397
>Scutigera_coleoptrata_VG_c1982_g1_i1_CDS1_COEsteraseB
>Scutigera_coleoptrata_VG_c1982401_g1_i1_CDS2_CAP
>Scutigera_coleoptrata_VG_c1984967_g1_i1_CDS1_GGT
>Scutigera_coleoptrata_VG_c1985821_g1_i1_CDS1_Lysosomal_lipase
>Scutigera_coleoptrata_VG_c1986131_g1_i1_CDS2_S8
>Scutigera_coleoptrata_VG_c1986266_g1_i1_CDS1_GDH
>Scutigera_coleoptrata_VG_c1987760_g1_i1_CDS1_GDH
>Scutigera_coleoptrata_VG_c1988428_g1_i1_CDS1_COEsteraseB
>Scutigera_coleoptrata_VG_c1989003_g1_i1_CDS1_S8
>Scutigera_coleoptrata_VG_c1990968_g1_i1_CDS1_GDH
>Scutigera_coleoptrata_VG_c1992199_g1_i1_CDS2_CAP
>Scutigera_coleoptrata_VG_c1995131_g1_i1_CDS1_Transferrin
>Scutigera_coleoptrata_VG_c1996591_g1_i1_CDS1_SLPTX29
>Scutigera_coleoptrata_VG_c199939_g1_i1_CDS1_COEsteraseB
>Scutigera_coleoptrata_VG_c200425_g1_i1_CDS1_SLPTX01
>Scutigera_coleoptrata_VG_c2009246_g1_i1_CDS1_GGT
>Scutigera_coleoptrata_VG_c2015434_g1_i1_CDS1_GDH
>Scutigera_coleoptrata_VG_c2027466_g1_i1_CDS2_GDH
>Scutigera_coleoptrata_VG_c2044860_g1_i1_CDS1_COEsteraseB
>Scutigera_coleoptrata_VG_c2047378_g1_i1_CDS1_GDH
>Scutigera_coleoptrata_VG_c2048766_g2_i1_CDS1_PAM-like
>Scutigera_coleoptrata_VG_c2050722_g1_i1_CDS2_GDH
>Scutigera_coleoptrata_VG_c2062211_g1_i1_CDS2_Unchar08
>Scutigera_coleoptrata_VG_c20776_g1_i2_CDS2_SLPTX11
>Scutigera_coleoptrata_VG_c2108782_g1_i1_CDS2_COEsteraseB
>Scutigera_coleoptrata_VG_c2119_g1_i1_CDS1_DUF1397
>Scutigera_coleoptrata_VG_c216404_g1_i1_CDS1_GDH
>Scutigera_coleoptrata_VG_c2167319_g1_i1_CDS1_GDH
>Scutigera_coleoptrata_VG_c2180043_g1_i1_CDS1_LDLA
>Scutigera_coleoptrata_VG_c2235372_g1_i1_CDS1_COEsteraseB
>Scutigera_coleoptrata_VG_c2237093_g1_i1_CDS1_GDH
>Scutigera_coleoptrata_VG_c2237371_g1_i1_CDS1_GDH
>Scutigera_coleoptrata_VG_c2238861_g1_i1_CDS2_COEsteraseB
>Scutigera_coleoptrata_VG_c2242934_g1_i1_CDS3_SLPTX01
>Scutigera_coleoptrata_VG_c2245822_g1_i1_CDS1_PAM-like
>Scutigera_coleoptrata_VG_c2258131_g1_i1_CDS1_GDH
>Scutigera_coleoptrata_VG_c2267556_g1_i1_CDS2_COEsteraseB
>Scutigera_coleoptrata_VG_c2269597_g1_i1_CDS1_GDH
>Scutigera_coleoptrata_VG_c2275913_g1_i1_CDS1_SLPTX01
>Scutigera_coleoptrata_VG_c2280002_g1_i1_CDS1_Acid-phosphatase
>Scutigera_coleoptrata_VG_c2280724_g1_i1_CDS1_COEsteraseB
>Scutigera_coleoptrata_VG_c2282385_g1_i1_CDS1_COEsteraseB
>Scutigera_coleoptrata_VG_c2293811_g1_i1_CDS1_PLA2
>Scutigera_coleoptrata_VG_c2294079_g1_i1_CDS1_CAP
>Scutigera_coleoptrata_VG_c2294637_g1_i1_CDS1_SLPTX29
>Scutigera_coleoptrata_VG_c2303863_g1_i1_CDS1_S8
>Scutigera_coleoptrata_VG_c2314762_g1_i1_CDS1_GDH
>Scutigera_coleoptrata_VG_c2317089_g1_i1_na_GH18
>Scutigera_coleoptrata_VG_c2317607_g1_i1_CDS1_COEsteraseB
>Scutigera_coleoptrata_VG_c2317752_g1_i1_CDS1_COEsteraseB
>Scutigera_coleoptrata_VG_c2321757_g1_i1_CDS3_COEsteraseB
>Scutigera_coleoptrata_VG_c2322828_g1_i1_CDS1_Transferrin
>Scutigera_coleoptrata_VG_c2323057_g1_i1_CDS1_GDH
>Scutigera_coleoptrata_VG_c2325858_g1_i1_CDS1_PAM-like
>Scutigera_coleoptrata_VG_c2379834_g1_i1_CDS1_Transferrin
>Scutigera_coleoptrata_VG_c2392650_g1_i1_CDS2_GDH
>Scutigera_coleoptrata_VG_c2405753_g1_i1_CDS2_PLA2
>Scutigera_coleoptrata_VG_c2420909_g1_i1_CDS1_GDH
>Scutigera_coleoptrata_VG_c242250_g1_i1_CDS1_COEsteraseB
>Scutigera_coleoptrata_VG_c243103_g1_i1_CDS4_GDH
>Scutigera_coleoptrata_VG_c243799_g1_i1_CDS1_SLPTX03
>Scutigera_coleoptrata_VG_c243799_g1_i2_CDS1_SLPTX03
>Scutigera_coleoptrata_VG_c244195_g1_i1_CDS2_Unchar13
>Scutigera_coleoptrata_VG_c2457006_g1_i1_CDS1_S8
>Scutigera_coleoptrata_VG_c245711_g1_i1_CDS3_CAP
>Scutigera_coleoptrata_VG_c246942_g1_i1_CDS2_GDH
>Scutigera_coleoptrata_VG_c246942_g1_i2_CDS1_GDH
>Scutigera_coleoptrata_VG_c249027_g1_i1_CDS2_PAM-like
>Scutigera_coleoptrata_VG_c250960_g1_i1_CDS1_COEsteraseB
>Scutigera_coleoptrata_VG_c250960_g1_i1_CDS8_COEsteraseB
>Scutigera_coleoptrata_VG_c261931_g1_i1_CDS1_Unchar08
>Scutigera_coleoptrata_VG_c262182_g1_i1_CDS1_COEsteraseB
>Scutigera_coleoptrata_VG_c265857_g1_i1_CDS2_GDH
>Scutigera_coleoptrata_VG_c272300_g1_i2_CDS1_GDH
>Scutigera_coleoptrata_VG_c274051_g1_i2_CDS2_GDH
>Scutigera_coleoptrata_VG_c28286_g1_i1_CDS1_Lysosomal_lipase
>Scutigera_coleoptrata_VG_c286823_g2_i1_CDS2_GDH
>Scutigera_coleoptrata_VG_c294274_g1_i1_CDS1_GDH
>Scutigera_coleoptrata_VG_c294463_g1_i1_CDS1_GDH
>Scutigera_coleoptrata_VG_c295719_g1_i1_CDS1_CAP
>Scutigera_coleoptrata_VG_c298950_g1_i1_CDS2_DUF1397
>Scutigera_coleoptrata_VG_c298950_g1_i1_CDS2_DUF1397
>Scutigera_coleoptrata_VG_c302489_g1_i2_CDS1_COEsteraseB
>Scutigera_coleoptrata_VG_c308222_g1_i1_CDS1_GDH
>Scutigera_coleoptrata_VG_c315545_g1_i1_CDS1_Transferrin
>Scutigera_coleoptrata_VG_c316657_g1_i1_CDS2_SLPTX29
>Scutigera_coleoptrata_VG_c316931_g1_i1_CDS1_GGT
>Scutigera_coleoptrata_VG_c316931_g1_i2_CDS1_GGT
>Scutigera_coleoptrata_VG_c317172_g1_i1_CDS3_GDH
>Scutigera_coleoptrata_VG_c317172_g2_i1_CDS2_GDH
>Scutigera_coleoptrata_VG_c323122_g1_i1_CDS1_GDH
>Scutigera_coleoptrata_VG_c324061_g1_i1_CDS1_GDH
>Scutigera_coleoptrata_VG_c339235_g1_i1_CDS1_CAP
>Scutigera_coleoptrata_VG_c346894_g1_i1_CDS1_LDLA-chitinase
>Scutigera_coleoptrata_VG_c349909_g1_i1_CDS1_GDH
>Scutigera_coleoptrata_VG_c352985_g2_i1_CDS3_Unchar13
>Scutigera_coleoptrata_VG_c352985_g2_i2_CDS2_Unchar13
>Scutigera_coleoptrata_VG_c35529_g1_i1_CDS1_GDH
>Scutigera_coleoptrata_VG_c377421_g1_i2_CDS1_GDH
>Scutigera_coleoptrata_VG_c379038_g1_i1_CDS1_GDH
>Scutigera_coleoptrata_VG_c379172_g1_i1_CDS1_Transferrin
>Scutigera_coleoptrata_VG_c382334_g1_i1_CDS1_COEsteraseB
>Scutigera_coleoptrata_VG_c385829_g1_i1_CDS2_S10
>Scutigera_coleoptrata_VG_c406932_g1_i1_CDS1_CAP
>Scutigera_coleoptrata_VG_c407694_g1_i1_CDS1_SLPTX20
>Scutigera_coleoptrata_VG_c408793_g1_i1_CDS1_GDH
>Scutigera_coleoptrata_VG_c409605_g1_i1_CDS4_COEsteraseB
>Scutigera_coleoptrata_VG_c410960_g1_i1_CDS2_Unchar14
>Scutigera_coleoptrata_VG_c410960_g1_i3_CDS2_Unchar14
>Scutigera_coleoptrata_VG_c411584_g1_i1_CDS1_CAP
>Scutigera_coleoptrata_VG_c415613_g1_i1_CDS1_COEsteraseB
>Scutigera_coleoptrata_VG_c415814_g1_i1_CDS1_DUF1397
>Scutigera_coleoptrata_VG_c417344_g1_i1_CDS3_DUF1397
>Scutigera_coleoptrata_VG_c417344_g1_i2_CDS3_DUF1397
>Scutigera_coleoptrata_VG_c419691_g1_i1_CDS1_COEsteraseB
>Scutigera_coleoptrata_VG_c421304_g1_i2_CDS3_CAP
>Scutigera_coleoptrata_VG_c421887_g1_i1_CDS4_GDH
>Scutigera_coleoptrata_VG_c422171_g1_i1_CDS2_GH18
>Scutigera_coleoptrata_VG_c424101_g1_i2_CDS3_Acid-phosphatase
>Scutigera_coleoptrata_VG_c426686_g1_i1_CDS1_GDH
>Scutigera_coleoptrata_VG_c427440_g1_i1_CDS1_COEsteraseB
>Scutigera_coleoptrata_VG_c427440_g1_i3_CDS1_COEsteraseB
>Scutigera_coleoptrata_VG_c430219_g1_i1_CDS1_SLPTX29
>Scutigera_coleoptrata_VG_c433396_g1_i1_CDS2_GDH
>Scutigera_coleoptrata_VG_c433962_g1_i2_CDS2_GDH
>Scutigera_coleoptrata_VG_c435066_g1_i1_CDS1_GDH
>Scutigera_coleoptrata_VG_c437999_g1_i1_CDS1_GDH
>Scutigera_coleoptrata_VG_c438449_g1_i1_CDS1_Lysosomal_lipase
>Scutigera_coleoptrata_VG_c439641_g1_i1_CDS2_SLPTX16
>Scutigera_coleoptrata_VG_c441808_g1_i1_CDS1_Transferrin
>Scutigera_coleoptrata_VG_c451465_g1_i1_CDS1_LDLA-chitinase
>Scutigera_coleoptrata_VG_c451699_g1_i1_CDS1_GDH
>Scutigera_coleoptrata_VG_c452011_g1_i2_CDS1_DUF1397
>Scutigera_coleoptrata_VG_c454961_g1_i1_CDS2_SLPTX01
>Scutigera_coleoptrata_VG_c455102_g1_i1_CDS2_COEsteraseB
>Scutigera_coleoptrata_VG_c457872_g1_i1_CDS2_COEsteraseB
>Scutigera_coleoptrata_VG_c459366_g1_i1_CDS1_GDH
>Scutigera_coleoptrata_VG_c462169_g1_i1_CDS1_GDH
>Scutigera_coleoptrata_VG_c462169_g2_i1_CDS1_GDH
>Scutigera_coleoptrata_VG_c463441_g1_i1_CDS1_GDH
>Scutigera_coleoptrata_VG_c464001_g1_i2_CDS3_M12A
>Scutigera_coleoptrata_VG_c475713_g1_i1_CDS3_Transferrin
>Scutigera_coleoptrata_VG_c476225_g1_i1_CDS2_S10
>Scutigera_coleoptrata_VG_c476274_g1_i1_CDS2_CAP
>Scutigera_coleoptrata_VG_c480441_g1_i1_CDS2_GDH
>Scutigera_coleoptrata_VG_c484552_g1_i1_CDS1_GDH
>Scutigera_coleoptrata_VG_c485693_g1_i1_CDS1_GDH
>Scutigera_coleoptrata_VG_c486303_g1_i1_CDS2_CUB-domai_protein
>Scutigera_coleoptrata_VG_c489884_g1_i1_CDS3_DUF1397
>Scutigera_coleoptrata_VG_c490187_g1_i1_CDS3_LDLA-chitinase
>Scutigera_coleoptrata_VG_c490187_g1_i2_CDS2_LDLA-chitinase
>Scutigera_coleoptrata_VG_c490698_g1_i2_CDS1_COEsteraseB
>Scutigera_coleoptrata_VG_c490908_g1_i1_CDS1_S1
>Scutigera_coleoptrata_VG_c490978_g1_i2_CDS3_Acid-phosphatase
>Scutigera_coleoptrata_VG_c491314_g1_i1_CDS2_GDH
>Scutigera_coleoptrata_VG_c491886_g1_i1_CDS2_LDLA-chitinase
>Scutigera_coleoptrata_VG_c491886_g1_i2_CDS2_LDLA-chitinase
>Scutigera_coleoptrata_VG_c491961_g1_i1_CDS1_GDH
>Scutigera_coleoptrata_VG_c501313_g1_i2_CDS2_SLPTX29
>Scutigera_coleoptrata_VG_c502053_g1_i2_CDS1_CAP
>Scutigera_coleoptrata_VG_c50255_g2_i1_CDS1_SLPTX22-SLPTX23
>Scutigera_coleoptrata_VG_c512188_g1_i1_CDS3_COEsteraseB
>Scutigera_coleoptrata_VG_c512325_g1_i1_CDS1_GGT
>Scutigera_coleoptrata_VG_c514431_g1_i1_CDS1_COEsteraseB
>Scutigera_coleoptrata_VG_c514662_g1_i1_CDS1_Lysosomal_lipase
>Scutigera_coleoptrata_VG_c515518_g1_i2_CDS1_COEsteraseB
>Scutigera_coleoptrata_VG_c516232_g1_i1_CDS1_GDH
>Scutigera_coleoptrata_VG_c516537_g1_i1_CDS1_LDLA-chitinase
>Scutigera_coleoptrata_VG_c517205_g1_i1_CDS1_CAP
>Scutigera_coleoptrata_VG_c517205_g2_i1_CDS2_CAP
>Scutigera_coleoptrata_VG_c518192_g1_i1_na_BPFTx
>Scutigera_coleoptrata_VG_c518765_g1_i1_CDS1_PAM-like
>Scutigera_coleoptrata_VG_c518765_g1_i2_CDS1_PAM-like
>Scutigera_coleoptrata_VG_c518765_g1_i3_CDS1_PAM-like
>Scutigera_coleoptrata_VG_c518783_g1_i1_CDS3D1_SLPTX02
>Scutigera_coleoptrata_VG_c518783_g1_i1_CDS3D2_SLPTX02
>Scutigera_coleoptrata_VG_c518783_g1_i2_CDS3_SLPTX02
>Scutigera_coleoptrata_VG_c519322_g1_i1_CDS1_GDH
>Scutigera_coleoptrata_VG_c519322_g1_i2_CDS2_GDH
>Scutigera_coleoptrata_VG_c522996_g1_i1_CDS1_PLA2
>Scutigera_coleoptrata_VG_c535541_g1_i1_CDS1_GDH
>Scutigera_coleoptrata_VG_c537179_g1_i1_CDS1_COEsteraseB
>Scutigera_coleoptrata_VG_c538877_g1_i1_CDS1_GDH
>Scutigera_coleoptrata_VG_c539572_g1_i2_CDS1_GDH
>Scutigera_coleoptrata_VG_c539572_g1_i3_CDS1_GDH
>Scutigera_coleoptrata_VG_c540071_g1_i1_CDS1_COEsteraseB
>Scutigera_coleoptrata_VG_c541534_g1_i1_CDS3_GDH
>Scutigera_coleoptrata_VG_c542687_g1_i1_CDS3_COEsteraseB
>Scutigera_coleoptrata_VG_c542687_g1_i2_CDS1_COEsteraseB
>Scutigera_coleoptrata_VG_c543751_g1_i1_CDS1_LDLA-chitinase
>Scutigera_coleoptrata_VG_c547517_g1_i1_CDS2_COEsteraseB
>Scutigera_coleoptrata_VG_c547566_g1_i1_CDS2_LysozymeC
>Scutigera_coleoptrata_VG_c547566_g1_i2_CDS1_LysozymeC
>Scutigera_coleoptrata_VG_c550118_g1_i1_CDS1_GDH
>Scutigera_coleoptrata_VG_c550118_g1_i2_CDS1_GDH
>Scutigera_coleoptrata_VG_c550842_g2_i2_CDS1_Acid-phosphatase
>Scutigera_coleoptrata_VG_c550973_g1_i1_CDS1_S10
>Scutigera_coleoptrata_VG_c550973_g1_i2_CDS1_S10
>Scutigera_coleoptrata_VG_c55544_g1_i1_CDS1_GDH
>Scutigera_coleoptrata_VG_c563636_g1_i2_CDS1_CAP
>Scutigera_coleoptrata_VG_c563805_g1_i1_CDS1_DUF1397
>Scutigera_coleoptrata_VG_c563845_g1_i1_CDS1_GDH
>Scutigera_coleoptrata_VG_c564084_g1_i1_CDS2_CAP
>Scutigera_coleoptrata_VG_c569429_g1_i1_CDS2_GDH
>Scutigera_coleoptrata_VG_c570444_g1_i3_CDS2_PAM-like
>Scutigera_coleoptrata_VG_c570444_g1_i4_CDS2_PAM-like
>Scutigera_coleoptrata_VG_c573609_g1_i1_CDS3_COEsteraseB
>Scutigera_coleoptrata_VG_c573609_g1_i2_CDS1_COEsteraseB
>Scutigera_coleoptrata_VG_c573672_g1_i2_CDS1_GDH
>Scutigera_coleoptrata_VG_c573965_g1_i1_CDS4_GDH
>Scutigera_coleoptrata_VG_c574260_g1_i1_CDS2_SLPTX16
>Scutigera_coleoptrata_VG_c574560_g1_i1_CDS1_Ige-ESP-like
>Scutigera_coleoptrata_VG_c579024_g1_i2_CDS2_CAP
>Scutigera_coleoptrata_VG_c580190_g1_i1_CDS1_GDH
>Scutigera_coleoptrata_VG_c580757_g1_i1_CDS1_COEsteraseB
>Scutigera_coleoptrata_VG_c580757_g1_i2_CDS2_COEsteraseB
>Scutigera_coleoptrata_VG_c581924_g1_i1_CDS1_COEsteraseB
>Scutigera_coleoptrata_VG_c581924_g1_i2_CDS1_COEsteraseB
>Scutigera_coleoptrata_VG_c581924_g1_i3_CDS1_COEsteraseB
>Scutigera_coleoptrata_VG_c581924_g1_i4_CDS2_COEsteraseB
>Scutigera_coleoptrata_VG_c583611_g1_i1_CDS1_GDH
>Scutigera_coleoptrata_VG_c585685_g1_i1_CDS2_COEsteraseB
>Scutigera_coleoptrata_VG_c585685_g1_i2_CDS1_COEsteraseB
>Scutigera_coleoptrata_VG_c587367_g1_i1_CDS1_Ige-ESP-like
>Scutigera_coleoptrata_VG_c587500_g1_i1_CDS2_GDH
>Scutigera_coleoptrata_VG_c587958_g1_i1_CDS3_GDH
>Scutigera_coleoptrata_VG_c592485_g1_i1_CDS2_PEBP-like
>Scutigera_coleoptrata_VG_c597307_g1_i1_CDS2_GDH
>Scutigera_coleoptrata_VG_c597307_g1_i2_CDS1_GDH
>Scutigera_coleoptrata_VG_c599247_g1_i1_CDS1_GDH
>Scutigera_coleoptrata_VG_c599247_g1_i2_CDS1_GDH
>Scutigera_coleoptrata_VG_c599247_g1_i3_CDS1_GDH
>Scutigera_coleoptrata_VG_c601954_g1_i1_CDS1_Icarapin-like
>Scutigera_coleoptrata_VG_c603337_g1_i2_CDS1_CAP
>Scutigera_coleoptrata_VG_c606283_g1_i1_CDS2_COEsteraseB
>Scutigera_coleoptrata_VG_c607789_g1_i1_CDS1_CAP
>Scutigera_coleoptrata_VG_c610192_g1_i1_CDS2_GDH
>Scutigera_coleoptrata_VG_c611945_g1_i1_CDS2_Acid-phosphatase
>Scutigera_coleoptrata_VG_c611945_g1_i3_CDS3_Acid-phosphatase
>Scutigera_coleoptrata_VG_c612582_g1_i3_CDS2_GDH
>Scutigera_coleoptrata_VG_c614440_g1_i1_CDS2_Lysosomal_lipase
>Scutigera_coleoptrata_VG_c615623_g1_i1_CDS4_PLA2
>Scutigera_coleoptrata_VG_c615623_g1_i2_CDS2_PLA2
>Scutigera_coleoptrata_VG_c618481_g1_i1_CDS2_COEsteraseB
>Scutigera_coleoptrata_VG_c618557_g1_i1_CDS1_Acid-phosphatase
>Scutigera_coleoptrata_VG_c618557_g1_i2_CDS1_Acid-phosphatase
>Scutigera_coleoptrata_VG_c618750_g1_i1_CDS3_Unchar13
>Scutigera_coleoptrata_VG_c618750_g1_i2_CDS1_Unchar13
>Scutigera_coleoptrata_VG_c619109_g1_i1_CDS1_BPFTx
>Scutigera_coleoptrata_VG_c619109_g1_i2_CDS2_BPFTx
>Scutigera_coleoptrata_VG_c625173_g1_i1_CDS2_GDH
>Scutigera_coleoptrata_VG_c626642_g1_i1_CDS1_CAP
>Scutigera_coleoptrata_VG_c626642_g1_i2_CDS1_CAP
>Scutigera_coleoptrata_VG_c627225_g1_i1_CDS1_COEsteraseB
>Scutigera_coleoptrata_VG_c627225_g1_i2_CDS4_COEsteraseB
>Scutigera_coleoptrata_VG_c627670_g1_i1_CDS1_COEsteraseB
>Scutigera_coleoptrata_VG_c627670_g1_i2_CDS1_COEsteraseB
>Scutigera_coleoptrata_VG_c627670_g1_i3_CDS1_COEsteraseB
>Scutigera_coleoptrata_VG_c628267_g1_i1_CDS2_GDH
>Scutigera_coleoptrata_VG_c630780_g1_i1_CDS1_SLPTX11
>Scutigera_coleoptrata_VG_c632325_g1_i1_CDS1_COEsteraseB
>Scutigera_coleoptrata_VG_c634160_g1_i1_CDS1_COEsteraseB
>Scutigera_coleoptrata_VG_c634160_g1_i2_CDS1_COEsteraseB
>Scutigera_coleoptrata_VG_c634551_g1_i1_CDS1_COEsteraseB
>Scutigera_coleoptrata_VG_c635463_g1_i1_CDS1_COEsteraseB
>Scutigera_coleoptrata_VG_c635463_g1_i3_CDS1_COEsteraseB
>Scutigera_coleoptrata_VG_c637889_g1_i1_CDS2_CAP
>Scutigera_coleoptrata_VG_c638229_g1_i1_CDS2_COEsteraseB
>Scutigera_coleoptrata_VG_c638229_g1_i2_CDS2_COEsteraseB
>Scutigera_coleoptrata_VG_c638229_g1_i3_CDS1_COEsteraseB
>Scutigera_coleoptrata_VG_c638271_g1_i1_CDS1_GDH
>Scutigera_coleoptrata_VG_c640139_g1_i1_CDS4_Unchar13
>Scutigera_coleoptrata_VG_c640139_g1_i2_CDS4_Unchar13
>Scutigera_coleoptrata_VG_c641364_g1_i2_CDS1_S8
>Scutigera_coleoptrata_VG_c641364_g1_i3_CDS3_S8
>Scutigera_coleoptrata_VG_c641668_g1_i1_CDS2_COEsteraseB
>Scutigera_coleoptrata_VG_c642197_g1_i1_CDS3_GDH
>Scutigera_coleoptrata_VG_c642206_g1_i1_CDS1_Unchar13
>Scutigera_coleoptrata_VG_c642396_g1_i1_CDS1_DUF1397
>Scutigera_coleoptrata_VG_c642396_g1_i2_CDS1_DUF1397
>Scutigera_coleoptrata_VG_c643036_g1_i1_CDS1_GDH
>Scutigera_coleoptrata_VG_c643036_g1_i3_CDS1_GDH
>Scutigera_coleoptrata_VG_c643486_g1_i1_CDS2_CAP
>Scutigera_coleoptrata_VG_c644054_g1_i1_CDS1_LDLA-chitinase
>Scutigera_coleoptrata_VG_c646175_g1_i1_CDS1_SLPTX05
>Scutigera_coleoptrata_VG_c646175_g1_i2_CDS1_SLPTX05
>Scutigera_coleoptrata_VG_c646998_g2_i1_CDS2_DUF1397
>Scutigera_coleoptrata_VG_c647639_g1_i1_CDS2_GDH
>Scutigera_coleoptrata_VG_c647639_g1_i2_CDS1_GDH
>Scutigera_coleoptrata_VG_c647639_g1_i3_CDS1_GDH
>Scutigera_coleoptrata_VG_c648705_g1_i1_CDS2_S8
>Scutigera_coleoptrata_VG_c648705_g1_i2_CDS2_S8
>Scutigera_coleoptrata_VG_c649812_g1_i1_CDS1_COEsteraseB
>Scutigera_coleoptrata_VG_c649812_g1_i2_CDS1_COEsteraseB
>Scutigera_coleoptrata_VG_c649859_g1_i1_CDS3_LDLA-chitinase
>Scutigera_coleoptrata_VG_c649859_g1_i1_CDS6_LDLA-chitinase
>Scutigera_coleoptrata_VG_c649859_g1_i2_CDS3_LDLA-chitinase
>Scutigera_coleoptrata_VG_c649859_g1_i2_CDS6_LDLA-chitinase
>Scutigera_coleoptrata_VG_c649859_g1_i3_CDS4_LDLA-chitinase
>Scutigera_coleoptrata_VG_c651215_g1_i1_CDS2_PLA2
>Scutigera_coleoptrata_VG_c652747_g1_i2_CDS4_GDH
>Scutigera_coleoptrata_VG_c652747_g1_i3_CDS4_GDH
>Scutigera_coleoptrata_VG_c654567_g1_i1_CDS1_COEsteraseB
>Scutigera_coleoptrata_VG_c655033_g1_i1_CDS2_SLPTX29
>Scutigera_coleoptrata_VG_c655033_g1_i2_CDS3_SLPTX29
>Scutigera_coleoptrata_VG_c655033_g1_i3_CDS3_SLPTX29
>Scutigera_coleoptrata_VG_c655205_g1_i1_CDS5_Acid-phosphatase
>Scutigera_coleoptrata_VG_c655262_g1_i1_CDS1_GDH
>Scutigera_coleoptrata_VG_c655865_g1_i1_CDS1_COEsteraseB
>Scutigera_coleoptrata_VG_c656735_g1_i2_CDS2_Phosphodiesterase2
>Scutigera_coleoptrata_VG_c657089_g1_i1_CDS3_COEsteraseB
>Scutigera_coleoptrata_VG_c657909_g2_i1_CDS1_Ige-ESP-like
>Scutigera_coleoptrata_VG_c657933_g1_i1_CDS2_BPFTx
>Scutigera_coleoptrata_VG_c657933_g1_i2_CDS1_BPFTx
>Scutigera_coleoptrata_VG_c658039_g1_i1_CDS2_GDH
>Scutigera_coleoptrata_VG_c658039_g1_i2_CDS4_GDH
>Scutigera_coleoptrata_VG_c658039_g1_i3_CDS3_GDH
>Scutigera_coleoptrata_VG_c658191_g1_i1_CDS1_COEsteraseB
>Scutigera_coleoptrata_VG_c658828_g1_i1_CDS1_GDH
>Scutigera_coleoptrata_VG_c658949_g1_i1_CDS3_COEsteraseB
>Scutigera_coleoptrata_VG_c659165_g1_i2_CDS3_DUF1397
>Scutigera_coleoptrata_VG_c659769_g1_i1_CDS4_PLA2
>Scutigera_coleoptrata_VG_c660886_g1_i1_CDS1_CAP
>Scutigera_coleoptrata_VG_c660886_g1_i2_CDS5_CAP
>Scutigera_coleoptrata_VG_c661021_g1_i1_CDS1_GDH
>Scutigera_coleoptrata_VG_c661021_g1_i3_CDS3_GDH
>Scutigera_coleoptrata_VG_c661021_g1_i4_CDS3_GDH
>Scutigera_coleoptrata_VG_c661504_g1_i1_CDS2_GDH
>Scutigera_coleoptrata_VG_c661504_g1_i2_CDS1_GDH
>Scutigera_coleoptrata_VG_c661504_g1_i3_CDS1_GDH
>Scutigera_coleoptrata_VG_c661504_g1_i4_CDS2_GDH
>Scutigera_coleoptrata_VG_c663339_g1_i1_CDS1_PAM-like
>Scutigera_coleoptrata_VG_c665165_g1_i2_CDS2_S10
>Scutigera_coleoptrata_VG_c665562_g1_i1_CDS2_CAP
>Scutigera_coleoptrata_VG_c665911_g1_i2_CDS2_GDH
>Scutigera_coleoptrata_VG_c666773_g1_i1_CDS1_GDH
>Scutigera_coleoptrata_VG_c666773_g1_i2_CDS1_GDH
>Scutigera_coleoptrata_VG_c666773_g1_i3_CDS1_GDH
>Scutigera_coleoptrata_VG_c667003_g1_i1_CDS1_LDLA-chitinase
>Scutigera_coleoptrata_VG_c668879_g1_i2_CDS3_SLPTX29
>Scutigera_coleoptrata_VG_c671029_g1_i1_CDS1_GDH
>Scutigera_coleoptrata_VG_c671029_g1_i3_CDS1_GDH
>Scutigera_coleoptrata_VG_c673823_g1_i1_CDS2_Lysosomal_lipase
>Scutigera_coleoptrata_VG_c677716_g1_i1_CDS3_S8
>Scutigera_coleoptrata_VG_c677716_g1_i2_CDS3_S8
>Scutigera_coleoptrata_VG_c678703_g1_i2_CDS1_Phosphodiesterase2
>Scutigera_coleoptrata_VG_c678703_g1_i4_CDS3_Phosphodiesterase2
>Scutigera_coleoptrata_VG_c682534_g1_i1_CDS1_S8
>Scutigera_coleoptrata_VG_c682534_g1_i2_CDS2_S8
>Scutigera_coleoptrata_VG_c685624_g1_i1_CDS1_GDH
>Scutigera_coleoptrata_VG_c685752_g1_i1_CDS1_COEsteraseB
>Scutigera_coleoptrata_VG_c686068_g1_i2_CDS2_DUF1397
>Scutigera_coleoptrata_VG_c686249_g1_i2_na_Cystatin
>Scutigera_coleoptrata_VG_c686459_g1_i1_CDS4_GGT
>Scutigera_coleoptrata_VG_c687425_g1_i1_CDS1_COEsteraseB
>Scutigera_coleoptrata_VG_c688881_g1_i1_CDS3_S8
>Scutigera_coleoptrata_VG_c688905_g1_i1_CDS3_COEsteraseB
>Scutigera_coleoptrata_VG_c688905_g1_i2_CDS3_COEsteraseB
>Scutigera_coleoptrata_VG_c690511_g1_i1_CDS8_LDLA-chitinase
>Scutigera_coleoptrata_VG_c692313_g1_i2_CDS1_COEsteraseB
>Scutigera_coleoptrata_VG_c692531_g1_i1_CDS2_GDH
>Scutigera_coleoptrata_VG_c693138_g1_i2_CDS1_COEsteraseB
>Scutigera_coleoptrata_VG_c693138_g1_i4_CDS1_COEsteraseB
>Scutigera_coleoptrata_VG_c693264_g2_i2_CDS2_Transferrin
>Scutigera_coleoptrata_VG_c693592_g1_i1_CDS5_DUF1397
>Scutigera_coleoptrata_VG_c694285_g2_i2_CDS3_M12A
>Scutigera_coleoptrata_VG_c694426_g1_i1_CDS2_SCTX01
>Scutigera_coleoptrata_VG_c694426_g1_i2_CDS2_SCTX01
>Scutigera_coleoptrata_VG_c694880_g2_i1_CDS1_COEsteraseB
>Scutigera_coleoptrata_VG_c694880_g2_i1_CDS4_COEsteraseB
>Scutigera_coleoptrata_VG_c694880_g2_i2_CDS1_COEsteraseB
>Scutigera_coleoptrata_VG_c695503_g1_i1_CDS1_COEsteraseB
>Scutigera_coleoptrata_VG_c695503_g1_i2_CDS1_COEsteraseB
>Scutigera_coleoptrata_VG_c695503_g1_i3_CDS2_COEsteraseB
>Scutigera_coleoptrata_VG_c695503_g2_i1_CDS2_COEsteraseB
>Scutigera_coleoptrata_VG_c695585_g1_i3_CDS1_S10
>Scutigera_coleoptrata_VG_c696170_g1_i2_CDS2_GDH
>Scutigera_coleoptrata_VG_c696999_g1_i1_CDS2_GDH
>Scutigera_coleoptrata_VG_c696999_g1_i2_CDS5_GDH
>Scutigera_coleoptrata_VG_c697683_g2_i1_CDS1_GDH
>Scutigera_coleoptrata_VG_c697683_g2_i2_CDS1_GDH
>Scutigera_coleoptrata_VG_c699461_g1_i1_CDS1_GDH
>Scutigera_coleoptrata_VG_c699461_g1_i2_CDS1_GDH
>Scutigera_coleoptrata_VG_c699509_g1_i1_CDS1_COEsteraseB
>Scutigera_coleoptrata_VG_c699653_g1_i2_CDS2_M12A
>Scutigera_coleoptrata_VG_c700045_g1_i1_CDS2_LDLA-chitinase
>Scutigera_coleoptrata_VG_c700269_g2_i1_na_COEsteraseB
>Scutigera_coleoptrata_VG_c701802_g1_i1_CDS1_COEsteraseB
>Scutigera_coleoptrata_VG_c702440_g1_i2_CDS1_DUF1397
>Scutigera_coleoptrata_VG_c702489_g2_i1_CDS1_SLPTX29
>Scutigera_coleoptrata_VG_c702489_g2_i2_CDS1_SLPTX29
>Scutigera_coleoptrata_VG_c702616_g1_i2_CDS1_COEsteraseB
>Scutigera_coleoptrata_VG_c703597_g3_i2_CDS1_LDLA-chitinase
>Scutigera_coleoptrata_VG_c703742_g1_i1_CDS1_COEsteraseB
>Scutigera_coleoptrata_VG_c704770_g1_i1_CDS1_Unchar13
>Scutigera_coleoptrata_VG_c704770_g1_i2_CDS1_Unchar13
>Scutigera_coleoptrata_VG_c709305_g1_i1_na_GH18
>Scutigera_coleoptrata_VG_c709305_g1_i2_na_GH18
>Scutigera_coleoptrata_VG_c709445_g1_i1_CDS2_COEsteraseB
>Scutigera_coleoptrata_VG_c709445_g1_i3_CDS2_COEsteraseB
>Scutigera_coleoptrata_VG_c709445_g2_i1_CDS1_COEsteraseB
>Scutigera_coleoptrata_VG_c709616_g1_i1_CDS2_LDLA-chitinase
>Scutigera_coleoptrata_VG_c709616_g1_i1_CDS5_LDLA-chitinase
>Scutigera_coleoptrata_VG_c709616_g1_i2_CDS2_LDLA-chitinase
>Scutigera_coleoptrata_VG_c709616_g1_i3_CDS2_LDLA-chitinase
>Scutigera_coleoptrata_VG_c709616_g1_i3_CDS5_LDLA-chitinase
>Scutigera_coleoptrata_VG_c709703_g2_i1_CDS2_S10
>Scutigera_coleoptrata_VG_c710171_g3_i1_CDS2_DUF1397
>Scutigera_coleoptrata_VG_c712218_g2_i1_CDS1_PAM-like
>Scutigera_coleoptrata_VG_c712223_g1_i1_CDS2_Unchar13
>Scutigera_coleoptrata_VG_c712340_g1_i1_CDS1_DUF1397
>Scutigera_coleoptrata_VG_c712340_g2_i1_CDS1_DUF1397
>Scutigera_coleoptrata_VG_c713411_g1_i2_CDS8_LysozymeC
>Scutigera_coleoptrata_VG_c713416_g1_i2_CDS3_LDLA-chitinase
>Scutigera_coleoptrata_VG_c714244_g1_i3_CDS3_SLPTX29
>Scutigera_coleoptrata_VG_c714335_g2_i1_CDS1_PAM-like
>Scutigera_coleoptrata_VG_c714881_g1_i1_CDS2_PAM-like
>Scutigera_coleoptrata_VG_c715587_g1_i1_CDS1_COEsteraseB
>Scutigera_coleoptrata_VG_c715587_g1_i3_CDS1_COEsteraseB
>Scutigera_coleoptrata_VG_c716008_g1_i1_CDS1_PEBP-like
>Scutigera_coleoptrata_VG_c717322_g1_i1_CDS2_COEsteraseB
>Scutigera_coleoptrata_VG_c717322_g1_i3_CDS2_COEsteraseB
>Scutigera_coleoptrata_VG_c717322_g1_i4_CDS2_COEsteraseB
>Scutigera_coleoptrata_VG_c717705_g1_i2_CDS2_Phosphodiesterase2
>Scutigera_coleoptrata_VG_c718296_g1_i1_CDS2_SCTX02
>Scutigera_coleoptrata_VG_c71891_g1_i1_CDS7_COEsteraseB
>Scutigera_coleoptrata_VG_c719621_g1_i4_CDS2_SLPTX01
>Scutigera_coleoptrata_VG_c720683_g1_i1_CDS4_CAP
>Scutigera_coleoptrata_VG_c720683_g1_i2_CDS1_CAP
>Scutigera_coleoptrata_VG_c720683_g1_i3_CDS2_CAP
>Scutigera_coleoptrata_VG_c720683_g1_i4_CDS3_CAP
>Scutigera_coleoptrata_VG_c721758_g2_i1_CDS2_Transferrin
>Scutigera_coleoptrata_VG_c722139_g1_i1_CDS2_GDH
>Scutigera_coleoptrata_VG_c722139_g1_i2_CDS2_GDH
>Scutigera_coleoptrata_VG_c723649_g1_i1_CDS1_S8
>Scutigera_coleoptrata_VG_c723649_g1_i2_CDS1_S8
>Scutigera_coleoptrata_VG_c723649_g1_i4_CDS1_S8
>Scutigera_coleoptrata_VG_c723817_g1_i1_CDS3_PLA2
>Scutigera_coleoptrata_VG_c723817_g1_i3_CDS1_PLA2
>Scutigera_coleoptrata_VG_c724133_g1_i1_CDS1_CAP
>Scutigera_coleoptrata_VG_c724133_g3_i1_CDS1_CAP
>Scutigera_coleoptrata_VG_c724483_g1_i1_CDS1_CAP
>Scutigera_coleoptrata_VG_c724483_g1_i2_CDS1_CAP
>Scutigera_coleoptrata_VG_c724483_g1_i3_CDS1_CAP
>Scutigera_coleoptrata_VG_c725016_g1_i1_CDS1_DUF4773
>Scutigera_coleoptrata_VG_c725016_g1_i2_CDS2_DUF4773
>Scutigera_coleoptrata_VG_c725297_g1_i2_CDS5_Unchar13
>Scutigera_coleoptrata_VG_c725661_g1_i2_CDS1_COEsteraseB
>Scutigera_coleoptrata_VG_c725661_g1_i3_CDS1_COEsteraseB
>Scutigera_coleoptrata_VG_c725661_g1_i4_CDS1_COEsteraseB
>Scutigera_coleoptrata_VG_c725714_g1_i1_CDS4_COEsteraseB
>Scutigera_coleoptrata_VG_c725714_g1_i1_CDS6_COEsteraseB
>Scutigera_coleoptrata_VG_c725714_g1_i2_CDS4_COEsteraseB
>Scutigera_coleoptrata_VG_c726694_g1_i1_CDS1_Unchar13
>Scutigera_coleoptrata_VG_c726694_g1_i3_CDS1_Unchar13
>Scutigera_coleoptrata_VG_c726694_g2_i1_CDS3_Unchar13
>Scutigera_coleoptrata_VG_c727482_g1_i2_CDS1_COEsteraseB
>Scutigera_coleoptrata_VG_c727979_g1_i2_CDS4_CAP
>Scutigera_coleoptrata_VG_c728092_g1_i2_na_COEsteraseB
>Scutigera_coleoptrata_VG_c728145_g1_i1_CDS1_Unchar13
>Scutigera_coleoptrata_VG_c728145_g1_i2_CDS2_Unchar13
>Scutigera_coleoptrata_VG_c728145_g1_i2_CDS5_Unchar13
>Scutigera_coleoptrata_VG_c728145_g1_i3_CDS2_Unchar13
>Scutigera_coleoptrata_VG_c728145_g1_i3_CDS4_Unchar13
>Scutigera_coleoptrata_VG_c728430_g1_i1_CDS5_S8
>Scutigera_coleoptrata_VG_c728430_g1_i3_CDS2_S8
>Scutigera_coleoptrata_VG_c728430_g1_i4_CDS1_S8
>Scutigera_coleoptrata_VG_c728609_g1_i1_CDS1_COEsteraseB
>Scutigera_coleoptrata_VG_c728609_g1_i2_CDS1_COEsteraseB
>Scutigera_coleoptrata_VG_c728609_g1_i3_CDS1_COEsteraseB
>Scutigera_coleoptrata_VG_c728609_g1_i4_CDS1_COEsteraseB
>Scutigera_coleoptrata_VG_c729096_g1_i1_CDS1_COEsteraseB
>Scutigera_coleoptrata_VG_c729096_g1_i2_CDS2_COEsteraseB
>Scutigera_coleoptrata_VG_c729096_g2_i1_na_COEsteraseB
>Scutigera_coleoptrata_VG_c729197_g1_i1_CDS4_LDLA-chitinase
>Scutigera_coleoptrata_VG_c729331_g2_i1_CDS5_COEsteraseB
>Scutigera_coleoptrata_VG_c729331_g2_i6_CDS3_COEsteraseB
>Scutigera_coleoptrata_VG_c729334_g2_i1_CDS1_COEsteraseB
>Scutigera_coleoptrata_VG_c729334_g2_i3_CDS2_COEsteraseB
>Scutigera_coleoptrata_VG_c729334_g2_i4_CDS1_COEsteraseB
>Scutigera_coleoptrata_VG_c729371_g1_i1_CDS3_GDH
>Scutigera_coleoptrata_VG_c729371_g1_i2_CDS1_GDH
>Scutigera_coleoptrata_VG_c729371_g1_i3_CDS3_GDH
>Scutigera_coleoptrata_VG_c729784_g1_i2_CDS6_SLPTX01
>Scutigera_coleoptrata_VG_c729784_g1_i3_CDS7_SLPTX01
>Scutigera_coleoptrata_VG_c730062_g1_i1_CDS6_GDH
>Scutigera_coleoptrata_VG_c730062_g1_i2_CDS6_GDH
>Scutigera_coleoptrata_VG_c730062_g1_i3_CDS6_GDH
>Scutigera_coleoptrata_VG_c730062_g1_i4_CDS2_GDH
>Scutigera_coleoptrata_VG_c730141_g1_i1_CDS4_Lysosomal_lipase
>Scutigera_coleoptrata_VG_c730141_g1_i3_CDS2_Lysosomal_lipase
>Scutigera_coleoptrata_VG_c730141_g1_i4_CDS2_Lysosomal_lipase
>Scutigera_coleoptrata_VG_c730238_g1_i1_CDS4_Lysosomal_lipase
>Scutigera_coleoptrata_VG_c730244_g3_i1_CDS3_COEsteraseB
>Scutigera_coleoptrata_VG_c730269_g1_i1_CDS1_PAM-like
>Scutigera_coleoptrata_VG_c730269_g1_i2_CDS2_PAM-like
>Scutigera_coleoptrata_VG_c730561_g1_i3_CDS1_CAP
>Scutigera_coleoptrata_VG_c730792_g1_i2_CDS1_GDH
>Scutigera_coleoptrata_VG_c730792_g1_i3_CDS1_GDH
>Scutigera_coleoptrata_VG_c731191_g2_i1_na_Cystatin
>Scutigera_coleoptrata_VG_c731611_g1_i1_CDS4_COEsteraseB
>Scutigera_coleoptrata_VG_c732113_g1_i1_CDS2_GDH
>Scutigera_coleoptrata_VG_c732113_g1_i2_CDS2_GDH
>Scutigera_coleoptrata_VG_c732113_g1_i3_CDS2_GDH
>Scutigera_coleoptrata_VG_c732125_g1_i1_CDS1_COEsteraseB
>Scutigera_coleoptrata_VG_c732125_g1_i2_CDS1_COEsteraseB
>Scutigera_coleoptrata_VG_c732125_g2_i1_CDS1_COEsteraseB
>Scutigera_coleoptrata_VG_c732252_g1_i1_CDS2_SLPTX01
>Scutigera_coleoptrata_VG_c732252_g1_i2_CDS3_SLPTX01
>Scutigera_coleoptrata_VG_c732252_g1_i4_CDS3_SLPTX01
>Scutigera_coleoptrata_VG_c732814_g1_i1_CDS2_COEsteraseB
>Scutigera_coleoptrata_VG_c732895_g1_i6_CDS1_PAM-like
>Scutigera_coleoptrata_VG_c733153_g1_i1_CDS2_PAM-like
>Scutigera_coleoptrata_VG_c733274_g1_i1_CDS1_GDH
>Scutigera_coleoptrata_VG_c733274_g1_i2_CDS2_GDH
>Scutigera_coleoptrata_VG_c733274_g1_i3_CDS1_GDH
>Scutigera_coleoptrata_VG_c733695_g1_i1_CDS15_GDH
>Scutigera_coleoptrata_VG_c733695_g1_i2_CDS4_GDH
>Scutigera_coleoptrata_VG_c733750_g2_i1_CDS1_CAP
>Scutigera_coleoptrata_VG_c733750_g2_i2_CDS2_CAP
>Scutigera_coleoptrata_VG_c733750_g2_i3_CDS2_CAP
>Scutigera_coleoptrata_VG_c733750_g2_i5_CDS1_CAP
>Scutigera_coleoptrata_VG_c733750_g2_i6_CDS1_CAP
>Scutigera_coleoptrata_VG_c734326_g1_i1_CDS1_COEsteraseB
>Scutigera_coleoptrata_VG_c735200_g2_i1_CDS3_SLPTX01
>Scutigera_coleoptrata_VG_c735631_g1_i2_CDS1_CAP
>Scutigera_coleoptrata_VG_c735922_g4_i2_CDS2_COEsteraseB
>Scutigera_coleoptrata_VG_c736089_g1_i1_CDS9_COEsteraseB
>Scutigera_coleoptrata_VG_c736089_g1_i2_CDS9_COEsteraseB
>Scutigera_coleoptrata_VG_c736292_g3_i1_CDS3_PAM-like
>Scutigera_coleoptrata_VG_c737104_g1_i1_CDS2_CAP
>Scutigera_coleoptrata_VG_c737807_g1_i1_CDS6_CAP
>Scutigera_coleoptrata_VG_c737807_g1_i2_CDS6_CAP
>Scutigera_coleoptrata_VG_c737807_g1_i4_CDS10_CAP
>Scutigera_coleoptrata_VG_c737807_g1_i5_CDS7_CAP
>Scutigera_coleoptrata_VG_c737807_g1_i6_CDS5_CAP
>Scutigera_coleoptrata_VG_c737807_g1_i7_CDS4_CAP
>Scutigera_coleoptrata_VG_c737807_g4_i1_CDS2_CAP
>Scutigera_coleoptrata_VG_c737924_g1_i2_CDS1_CAP
>Scutigera_coleoptrata_VG_c738174_g1_i1_CDS1_COEsteraseB
>Scutigera_coleoptrata_VG_c738174_g1_i2_CDS1_COEsteraseB
>Scutigera_coleoptrata_VG_c738633_g1_i1_CDS5_GDH
>Scutigera_coleoptrata_VG_c738633_g1_i2_CDS1_GDH
>Scutigera_coleoptrata_VG_c738633_g1_i3_CDS3_GDH
>Scutigera_coleoptrata_VG_c738633_g1_i6_CDS1_GDH
>Scutigera_coleoptrata_VG_c738881_g2_i1_CDS2_COEsteraseB
>Scutigera_coleoptrata_VG_c738881_g2_i2_CDS2_COEsteraseB
>Scutigera_coleoptrata_VG_c738881_g2_i4_CDS1_COEsteraseB
>Scutigera_coleoptrata_VG_c738881_g3_i1_CDS2_COEsteraseB
>Scutigera_coleoptrata_VG_c739136_g1_i1_CDS2_Unchar13
>Scutigera_coleoptrata_VG_c739136_g1_i3_CDS2_Unchar13
>Scutigera_coleoptrata_VG_c739394_g1_i3_CDS1_Lysosomal_lipase
>Scutigera_coleoptrata_VG_c739394_g1_i5_CDS1_Lysosomal_lipase
>Scutigera_coleoptrata_VG_c739590_g1_i1_CDS1_GDH
>Scutigera_coleoptrata_VG_c739725_g2_i1_CDS1_GDH
>Scutigera_coleoptrata_VG_c739725_g2_i3_CDS1_GDH
>Scutigera_coleoptrata_VG_c739751_g1_i1_CDS4_COEsteraseB
>Scutigera_coleoptrata_VG_c739751_g1_i2_CDS4_COEsteraseB
>Scutigera_coleoptrata_VG_c740215_g2_i1_CDS3_PAM-like
>Scutigera_coleoptrata_VG_c740255_g1_i3_CDS1_BPFTx
>Scutigera_coleoptrata_VG_c740255_g1_i4_CDS1_BPFTx
>Scutigera_coleoptrata_VG_c740382_g1_i1_CDS2_COEsteraseB
>Scutigera_coleoptrata_VG_c740382_g1_i2_CDS3_COEsteraseB
>Scutigera_coleoptrata_VG_c740548_g1_i1_CDS3_GDH
>Scutigera_coleoptrata_VG_c740548_g1_i3_CDS3_GDH
>Scutigera_coleoptrata_VG_c740548_g2_i2_CDS3_GDH
>Scutigera_coleoptrata_VG_c740895_g1_i1_CDS2_COEsteraseB
>Scutigera_coleoptrata_VG_c740895_g2_i1_CDS2_COEsteraseB
>Scutigera_coleoptrata_VG_c740895_g2_i2_CDS2_COEsteraseB
>Scutigera_coleoptrata_VG_c740895_g2_i3_CDS2_COEsteraseB
>Scutigera_coleoptrata_VG_c741036_g1_i1_CDS1_Lysosomal_lipase
>Scutigera_coleoptrata_VG_c741036_g1_i4_CDS2_Lysosomal_lipase
>Scutigera_coleoptrata_VG_c741264_g2_i1_CDS1_GDH
>Scutigera_coleoptrata_VG_c741264_g2_i2_CDS1_GDH
>Scutigera_coleoptrata_VG_c741264_g2_i5_CDS1_GDH
>Scutigera_coleoptrata_VG_c741264_g3_i1_CDS2_GDH
>Scutigera_coleoptrata_VG_c741264_g3_i4_CDS2_GDH
>Scutigera_coleoptrata_VG_c741264_g4_i2_CDS1_GDH
>Scutigera_coleoptrata_VG_c741264_g4_i3_CDS1_GDH
>Scutigera_coleoptrata_VG_c741264_g4_i4_CDS4_GDH
>Scutigera_coleoptrata_VG_c741264_g4_i5_CDS1_GDH
>Scutigera_coleoptrata_VG_c741264_g5_i1_CDS1_GDH
>Scutigera_coleoptrata_VG_c741300_g2_i1_CDS3_C-type_Lectin
>Scutigera_coleoptrata_VG_c741682_g1_i1_na_BPFTx
>Scutigera_coleoptrata_VG_c741730_g1_i1_CDS2_GDH
>Scutigera_coleoptrata_VG_c741730_g1_i2_CDS2_GDH
>Scutigera_coleoptrata_VG_c741847_g2_i1_CDS4_M12A
>Scutigera_coleoptrata_VG_c741847_g2_i2_CDS2_M12A
>Scutigera_coleoptrata_VG_c741847_g2_i3_CDS1_M12A
>Scutigera_coleoptrata_VG_c741847_g3_i3_CDS2_M12A
>Scutigera_coleoptrata_VG_c741942_g1_i1_CDS2_GDH
>Scutigera_coleoptrata_VG_c741942_g1_i2_CDS5_GDH
>Scutigera_coleoptrata_VG_c741942_g1_i3_CDS6_GDH
>Scutigera_coleoptrata_VG_c741970_g5_i1_CDS3_S8
>Scutigera_coleoptrata_VG_c741970_g5_i2_CDS1_S8
>Scutigera_coleoptrata_VG_c741970_g5_i4_CDS1_S8
>Scutigera_coleoptrata_VG_c741970_g5_i5_CDS1_S8
>Scutigera_coleoptrata_VG_c742358_g1_i1_na_BPFTx
>Scutigera_coleoptrata_VG_c742422_g1_i1_na_BPFTx
>Scutigera_coleoptrata_VG_c742735_g1_i4_CDS6_M12A
>Scutigera_coleoptrata_VG_c742795_g1_i1_na_BPFTx
>Scutigera_coleoptrata_VG_c743033_g6_i1_na_BPFTx
>Scutigera_coleoptrata_VG_c743033_g6_i3_CDS3_BPFTx
>Scutigera_coleoptrata_VG_c743033_g6_i8_CDS2_BPFTx
>Scutigera_coleoptrata_VG_c743241_g1_i1_CDS10_COEsteraseB
>Scutigera_coleoptrata_VG_c743241_g1_i3_CDS2_COEsteraseB
>Scutigera_coleoptrata_VG_c743241_g1_i4_na_COEsteraseB
>Scutigera_coleoptrata_VG_c743241_g1_i6_CDS2_COEsteraseB
>Scutigera_coleoptrata_VG_c743251_g2_i1_CDS1_Lysosomal_lipase
>Scutigera_coleoptrata_VG_c743251_g2_i6_CDS1_Lysosomal_lipase
>Scutigera_coleoptrata_VG_c743553_g2_i1_CDS2_GDH
>Scutigera_coleoptrata_VG_c743553_g2_i3_CDS1_GDH
>Scutigera_coleoptrata_VG_c743553_g2_i5_CDS1_GDH
>Scutigera_coleoptrata_VG_c743553_g2_i6_CDS1_GDH
>Scutigera_coleoptrata_VG_c743553_g2_i7_CDS1_GDH
>Scutigera_coleoptrata_VG_c743589_g1_i4_na_BPFTx
>Scutigera_coleoptrata_VG_c743894_g1_i1_na_BPFTx
>Scutigera_coleoptrata_VG_c744028_g2_i4_CDS1_M12A
>Scutigera_coleoptrata_VG_c744028_g2_i5_CDS4_M12A
>Scutigera_coleoptrata_VG_c744107_g2_i5_na_BPFTx
>Scutigera_coleoptrata_VG_c744342_g1_i4_na_BPFTx
>Scutigera_coleoptrata_VG_c744375_g4_i2_CDS1_M12A
>Scutigera_coleoptrata_VG_c744390_g1_i2_na_BPFTx
>Scutigera_coleoptrata_VG_c744420_g2_i5_na_BPFTx
>Scutigera_coleoptrata_VG_c744584_g1_i2_CDS3_BPFTx
>Scutigera_coleoptrata_VG_c744584_g1_i6_CDS3_BPFTx
>Scutigera_coleoptrata_VG_c744584_g1_i8_na_BPFTx
>Scutigera_coleoptrata_VG_c744584_g1_i9_na_BPFTx
>Scutigera_coleoptrata_VG_c744730_g4_i1_CDS2_M12A
>Scutigera_coleoptrata_VG_c744730_g4_i2_CDS9_M12A
>Scutigera_coleoptrata_VG_c744730_g4_i3_CDS1_M12A
>Scutigera_coleoptrata_VG_c744736_g1_i2_na_BPFTx
>Scutigera_coleoptrata_VG_c744736_g1_i5_na_BPFTx
>Scutigera_coleoptrata_VG_c744807_g1_i3_na_BPFTx
>Scutigera_coleoptrata_VG_c744870_g1_i2_CDS2_Transferrin
>Scutigera_coleoptrata_VG_c744870_g1_i3_CDS2_Transferrin
>Scutigera_coleoptrata_VG_c744870_g1_i4_CDS2_Transferrin
>Scutigera_coleoptrata_VG_c744870_g1_i5_CDS2_Transferrin
>Scutigera_coleoptrata_VG_c744870_g2_i1_CDS3_Transferrin
>Scutigera_coleoptrata_VG_c744870_g2_i1_CDS6_Transferrin
>Scutigera_coleoptrata_VG_c744870_g2_i3_CDS3_Transferrin
>Scutigera_coleoptrata_VG_c744870_g5_i1_CDS2_Transferrin
>Scutigera_coleoptrata_VG_c745073_g2_i1_CDS4_Transferrin
>Scutigera_coleoptrata_VG_c745073_g2_i10_CDS2_Transferrin
>Scutigera_coleoptrata_VG_c745073_g2_i12_CDS2_Transferrin
>Scutigera_coleoptrata_VG_c745073_g2_i15_CDS1_Transferrin
>Scutigera_coleoptrata_VG_c745073_g2_i16_CDS17_Transferrin
>Scutigera_coleoptrata_VG_c745073_g2_i16_CDS2_Transferrin
>Scutigera_coleoptrata_VG_c745073_g2_i17_CDS2_Transferrin
>Scutigera_coleoptrata_VG_c745073_g2_i2_CDS2_Transferrin
>Scutigera_coleoptrata_VG_c745073_g2_i3_CDS2_Transferrin
>Scutigera_coleoptrata_VG_c745073_g2_i5_CDS2_Transferrin
>Scutigera_coleoptrata_VG_c745073_g2_i5_CDS21_Transferrin
>Scutigera_coleoptrata_VG_c745073_g2_i8_CDS2_Transferrin
>Scutigera_coleoptrata_VG_c745073_g2_i9_CDS3_Transferrin
>Scutigera_coleoptrata_VG_c745154_g4_i1_na_BPFTx
>Scutigera_coleoptrata_VG_c745154_g5_i1_na_BPFTx
>Scutigera_coleoptrata_VG_c745154_g5_i2_na_BPFTx
>Scutigera_coleoptrata_VG_c748392_g1_i1_CDS2_CUB-domai_protein
>Scutigera_coleoptrata_VG_c752946_g1_i1_CDS3_LDLA-chitinase
>Scutigera_coleoptrata_VG_c754179_g1_i1_CDS1_SLPTX05
>Scutigera_coleoptrata_VG_c75506_g1_i1_CDS1_COEsteraseB
>Scutigera_coleoptrata_VG_c763909_g1_i1_CDS3_SLPTX18
>Scutigera_coleoptrata_VG_c764391_g1_i1_CDS2_GDH
>Scutigera_coleoptrata_VG_c769939_g1_i1_CDS1_GDH
>Scutigera_coleoptrata_VG_c778629_g1_i1_CDS3_SLPTX01
>Scutigera_coleoptrata_VG_c787038_g1_i1_CDS1_CAP
>Scutigera_coleoptrata_VG_c791042_g1_i1_CDS3_S8
>Scutigera_coleoptrata_VG_c79756_g1_i1_CDS1_LDLA-chitinase
>Scutigera_coleoptrata_VG_c805448_g1_i1_CDS5_GDH
>Scutigera_coleoptrata_VG_c806249_g1_i1_CDS2_GDH
>Scutigera_coleoptrata_VG_c806617_g1_i1_CDS1_CAP
>Scutigera_coleoptrata_VG_c81114_g1_i1_CDS1_Lysosomal_lipase
>Scutigera_coleoptrata_VG_c814369_g1_i1_CDS1_Lysosomal_lipase
>Scutigera_coleoptrata_VG_c819419_g1_i1_CDS1_Unchar13
>Scutigera_coleoptrata_VG_c820772_g1_i1_CDS2_COEsteraseB
>Scutigera_coleoptrata_VG_c82629_g1_i1_na_GH18
>Scutigera_coleoptrata_VG_c828247_g1_i1_CDS1_GDH
>Scutigera_coleoptrata_VG_c828483_g1_i1_CDS1_S8
>Scutigera_coleoptrata_VG_c835226_g1_i1_CDS2_GDH
>Scutigera_coleoptrata_VG_c836781_g1_i1_CDS2_S8
>Scutigera_coleoptrata_VG_c849219_g1_i1_CDS2_PAM-like
>Scutigera_coleoptrata_VG_c85247_g1_i1_CDS1_Acid-phosphatase
>Scutigera_coleoptrata_VG_c85318_g1_i1_CDS1_SLPTX01
>Scutigera_coleoptrata_VG_c854485_g1_i1_CDS1_Lysosomal_lipase
>Scutigera_coleoptrata_VG_c87321_g1_i1_CDS3_COEsteraseB
>Scutigera_coleoptrata_VG_c87417_g1_i1_CDS1_COEsteraseB
>Scutigera_coleoptrata_VG_c87740_g1_i1_CDS1_GDH
>Scutigera_coleoptrata_VG_c87740_g1_i2_CDS2_GDH
>Scutigera_coleoptrata_VG_c881920_g1_i1_CDS1_GDH
>Scutigera_coleoptrata_VG_c887481_g1_i1_CDS1_PAM-like
>Scutigera_coleoptrata_VG_c891065_g1_i1_CDS4_LDLA-chitinase
>Scutigera_coleoptrata_VG_c917441_g1_i1_CDS1_GDH
>Scutigera_coleoptrata_VG_c927779_g1_i1_CDS1_Lysosomal_lipase
>Scutigera_coleoptrata_VG_c93278_g1_i1_CDS2_GDH
>Scutigera_coleoptrata_VG_c954438_g1_i1_CDS4_CAP
>Scutigera_coleoptrata_VG_c960700_g1_i1_CDS1_COEsteraseB
>Scutigera_coleoptrata_VG_c961253_g1_i1_CDS1_PLA2
>Scutigera_coleoptrata_VG_c97530_g1_i1_CDS3_LDLA-chitinase
>Scutigera_coleoptrata_VG_c97941_g1_i1_CDS3_COEsteraseB
>Scutigera_coleoptrata_VG_c98751_g1_i1_CDS1_GDH
>Scutigera_coleoptrata_VG_c98811_g1_i1_CDS2_GDH
>Scutigera_coleoptrata_VG_c99855_g1_i1_CDS5_LDLA-chitinase
>Scolopendra_subspinipes_SLPTX07kSsm2a_na_SLPTX07
>Scolopendra_subspinipes_SLPTX07Ssm2a_na_SLPTX07
>Strigamia_maritima_c35387_g1_i1_na_Cystatin
>Strigamia_maritima_c35387_g1_i2_na_Cystatin
>Strigamia_maritima_c54472_g1_i11_na_Cystatin
>Strigamia_maritima_c54472_g1_i7_na_Cystatin
>Strigamia_maritima_c5816_g1_i1_na_Cystatin
>Strigamia_maritima_Female_c1040_g1_i1_CDS2_Transferrin
>Strigamia_maritima_Female_c10768_g1_i1_CDS1_Unchar12
>Strigamia_maritima_Female_c108232_g2_i1_CDS3_GGT
>Strigamia_maritima_Female_c108760_g1_i1_CDS2_COEsteraseB
>Strigamia_maritima_Female_c109805_g1_i1_CDS2_BPFTx
>Strigamia_maritima_Female_c111453_g1_i1_CDS1_Unchar13
>Strigamia_maritima_Female_c111999_g1_i1_CDS1_GGT
>Strigamia_maritima_Female_c1144_g1_i1_CDS1_GGT
>Strigamia_maritima_Female_c1144_g1_i2_CDS1_GGT
>Strigamia_maritima_Female_c118492_g1_i1_CDS2_Acid-phosphatase
>Strigamia_maritima_Female_c120329_g1_i1_CDS1_CAP
>Strigamia_maritima_Female_c120806_g1_i1_CDS1_GDH
>Strigamia_maritima_Female_c124671_g1_i1_CDS2_CAP
>Strigamia_maritima_Female_c126375_g1_i1_CDS1_GDH
>Strigamia_maritima_Female_c141974_g1_i1_CDS1_LDLA-chitinase
>Strigamia_maritima_Female_c142646_g1_i1_CDS1_Ige-ESP-like
>Strigamia_maritima_Female_c14353_g1_i1_CDS1_PLA2
>Strigamia_maritima_Female_c143761_g1_i1_CDS1_Unchar12
>Strigamia_maritima_Female_c144452_g1_i1_CDS1_CAP
>Strigamia_maritima_Female_c14567_g1_i1_CDS2_LDLA-chitinase
>Strigamia_maritima_Female_c148161_g1_i1_CDS1_Lysosomal_lipase
>Strigamia_maritima_Female_c14995_g1_i1_CDS1_SLPTX16
>Strigamia_maritima_Female_c14995_g1_i2_CDS1_SLPTX16
>Strigamia_maritima_Female_c15356_g1_i1_CDS1_GEOTX02
>Strigamia_maritima_Female_c155967_g1_i1_CDS3_CAP
>Strigamia_maritima_Female_c15860_g1_i2_CDS1_COEsteraseB
>Strigamia_maritima_Female_c16019_g1_i1_CDS1_CAP
>Strigamia_maritima_Female_c16183_g1_i1_CDS3_PAM-like
>Strigamia_maritima_Female_c16395_g1_i2_CDS1_GEOTX02
>Strigamia_maritima_Female_c17078_g1_i1_CDS1_COEsteraseB
>Strigamia_maritima_Female_c173033_g1_i1_CDS3_SLPTX18
>Strigamia_maritima_Female_c173081_g1_i1_CDS1_SLPTX21
>Strigamia_maritima_Female_c173466_g1_i1_na_CHILOTX01
>Strigamia_maritima_Female_c17462_g1_i2_CDS1_PLA2
>Strigamia_maritima_Female_c17467_g1_i1_CDS1_SLPTX01
>Strigamia_maritima_Female_c17539_g1_i1_CDS1_Unchar13
>Strigamia_maritima_Female_c176592_g1_i1_CDS1_SLPTX05
>Strigamia_maritima_Female_c178514_g1_i1_CDS1_GEOTX02
>Strigamia_maritima_Female_c183074_g1_i1_CDS2_LDLA-chitinase
>Strigamia_maritima_Female_c186912_g1_i1_CDS1_CAP
>Strigamia_maritima_Female_c188222_g1_i1_CDS1_GDH
>Strigamia_maritima_Female_c189016_g1_i1_CDS1_Unchar13
>Strigamia_maritima_Female_c189372_g1_i1_CDS1_CAP
>Strigamia_maritima_Female_c190765_g1_i1_CDS1_LDLA-chitinase
>Strigamia_maritima_Female_c19938_g1_i1_CDS2_CAP
>Strigamia_maritima_Female_c20214_g1_i1_CDS2_Icarapin-like
>Strigamia_maritima_Female_c20221_g1_i1_CDS2_DUF1397
>Strigamia_maritima_Female_c20246_g1_i1_CDS2_GGT
>Strigamia_maritima_Female_c20246_g1_i1_CDS4_GGT
>Strigamia_maritima_Female_c206742_g1_i1_CDS2_LysozymeC
>Strigamia_maritima_Female_c206798_g1_i1_CDS2_CAP
>Strigamia_maritima_Female_c206977_g1_i1_CDS2_SLPTX21
>Strigamia_maritima_Female_c207117_g1_i1_CDS2_SLPTX05
>Strigamia_maritima_Female_c207310_g1_i1_CDS1_SLPTX16
>Strigamia_maritima_Female_c208128_g1_i1_CDS1_Unchar12
>Strigamia_maritima_Female_c208442_g1_i1_CDS1_SLPTX01
>Strigamia_maritima_Female_c208732_g1_i1_CDS1_WAP
>Strigamia_maritima_Female_c209245_g1_i1_CDS1_PLA2
>Strigamia_maritima_Female_c209396_g1_i1_CDS1_SLPTX01
>Strigamia_maritima_Female_c21267_g1_i1_CDS1_Phosphodiesterase2
>Strigamia_maritima_Female_c215011_g1_i1_CDS1_SLPTX01
>Strigamia_maritima_Female_c216576_g1_i1_CDS1_GDH
>Strigamia_maritima_Female_c216812_g1_i1_CDS1_CAP
>Strigamia_maritima_Female_c21780_g1_i1_CDS1_PLA2
>Strigamia_maritima_Female_c220965_g1_i1_CDS2_SLPTX01
>Strigamia_maritima_Female_c221663_g1_i1_CDS1_LDLA-chitinase
>Strigamia_maritima_Female_c227287_g1_i1_CDS1_GEOTX02
>Strigamia_maritima_Female_c2465_g1_i1_CDS1_BPFTx
>Strigamia_maritima_Female_c2465_g1_i2_CDS1_BPFTx
>Strigamia_maritima_Female_c25807_g1_i1_CDS1_PLA2
>Strigamia_maritima_Female_c25961_g1_i2_CDS1_PAM-like
>Strigamia_maritima_Female_c26061_g1_i1_na_CHILOTX01
>Strigamia_maritima_Female_c26251_g1_i1_CDS1_GEOTX02
>Strigamia_maritima_Female_c26658_g1_i1_CDS1_SLPTX01
>Strigamia_maritima_Female_c26659_g1_i1_CDS1_SLPTX05
>Strigamia_maritima_Female_c27413_g1_i1_CDS1_Unchar16
>Strigamia_maritima_Female_c27454_g1_i1_CDS5_SLPTX16
>Strigamia_maritima_Female_c27569_g1_i1_CDS2_LDLA-chitinase
>Strigamia_maritima_Female_c27569_g1_i2_CDS1_LDLA-chitinase
>Strigamia_maritima_Female_c28049_g1_i1_CDS2_SLPTX17
>Strigamia_maritima_Female_c2807_g1_i2_CDS2_Unchar14
>Strigamia_maritima_Female_c28088_g1_i1_CDS1_DUF3472
>Strigamia_maritima_Female_c29426_g1_i1_CDS1_GDH
>Strigamia_maritima_Female_c29426_g1_i2_CDS1_GDH
>Strigamia_maritima_Female_c29547_g1_i1_CDS2_LDLA-chitinase
>Strigamia_maritima_Female_c29687_g1_i1_CDS5_SLPTX01
>Strigamia_maritima_Female_c30108_g1_i1_CDS1_GDH
>Strigamia_maritima_Female_c30108_g1_i2_CDS1_GDH
>Strigamia_maritima_Female_c3024_g1_i1_CDS1_PAM-like
>Strigamia_maritima_Female_c30371_g1_i2_CDS1_GGT
>Strigamia_maritima_Female_c30371_g1_i2_CDS2_GGT
>Strigamia_maritima_Female_c30690_g1_i1_CDS2_GEOTX02
>Strigamia_maritima_Female_c30690_g1_i2_CDS2_GEOTX02
>Strigamia_maritima_Female_c31095_g1_i1_CDS3_S8
>Strigamia_maritima_Female_c31249_g1_i1_CDS1_Unchar12
>Strigamia_maritima_Female_c31275_g1_i1_CDS2_SLPTX22-SLPTX23
>Strigamia_maritima_Female_c31275_g1_i2_CDS2_SLPTX22-SLPTX23
>Strigamia_maritima_Female_c31722_g1_i1_CDS2_CAP
>Strigamia_maritima_Female_c31722_g1_i2_CDS3_CAP
>Strigamia_maritima_Female_c31722_g1_i2_CDS5_CAP
>Strigamia_maritima_Female_c32169_g1_i1_CDS2_LDLA-chitinase
>Strigamia_maritima_Female_c32589_g1_i2_CDS1_CAP
>Strigamia_maritima_Female_c32990_g1_i1_CDS3_GEOTX02
>Strigamia_maritima_Female_c33591_g1_i1_CDS1_SLPTX29
>Strigamia_maritima_Female_c34164_g1_i1_CDS1_CAP
>Strigamia_maritima_Female_c34164_g1_i2_CDS2_CAP
>Strigamia_maritima_Female_c34303_g1_i1_CDS2_LDLA-chitinase
>Strigamia_maritima_Female_c34303_g1_i1_CDS3_LDLA-chitinase
>Strigamia_maritima_Female_c34303_g1_i2_CDS1_LDLA-chitinase
>Strigamia_maritima_Female_c34303_g1_i3_CDS2_LDLA-chitinase
>Strigamia_maritima_Female_c34536_g1_i1_CDS1_COEsteraseB
>Strigamia_maritima_Female_c34536_g1_i1_CDS2_COEsteraseB
>Strigamia_maritima_Female_c34536_g1_i2_CDS1_COEsteraseB
>Strigamia_maritima_Female_c34699_g1_i1_CDS1_C-type_Lectin
>Strigamia_maritima_Female_c34756_g1_i1_CDS1_PAM-like
>Strigamia_maritima_Female_c35052_g1_i1_CDS1_CAP
>Strigamia_maritima_Female_c35052_g1_i2_CDS1_CAP
>Strigamia_maritima_Female_c35442_g1_i2_CDS2_Lysosomal_lipase
>Strigamia_maritima_Female_c35633_g2_i1_CDS1_LysozymeC
>Strigamia_maritima_Female_c35646_g1_i1_CDS1_SLPTX11
>Strigamia_maritima_Female_c36146_g1_i1_CDS1_GDH
>Strigamia_maritima_Female_c36576_g1_i3_CDS3_LDLA
>Strigamia_maritima_Female_c36744_g1_i1_CDS3_LDLA-chitinase
>Strigamia_maritima_Female_c36744_g1_i2_CDS3_LDLA-chitinase
>Strigamia_maritima_Female_c36744_g1_i3_CDS1_LDLA-chitinase
>Strigamia_maritima_Female_c3678_g1_i1_CDS1_SLPTX16
>Strigamia_maritima_Female_c37290_g1_i1_CDS1_GEOTX02
>Strigamia_maritima_Female_c37290_g1_i2_CDS1_GEOTX02
>Strigamia_maritima_Female_c37551_g1_i1_CDS1_Unchar08
>Strigamia_maritima_Female_c37551_g1_i2_CDS1_Unchar08
>Strigamia_maritima_Female_c37797_g1_i1_CDS2_CAP
>Strigamia_maritima_Female_c37797_g1_i2_CDS1_CAP
>Strigamia_maritima_Female_c38435_g1_i1_CDS1_C-type_Lectin
>Strigamia_maritima_Female_c38435_g1_i2_CDS1_C-type_Lectin
>Strigamia_maritima_Female_c39203_g1_i1_CDS2_SLPTX08
>Strigamia_maritima_Female_c39476_g1_i1_CDS4_SLPTX01
>Strigamia_maritima_Female_c39581_g1_i2_CDS1_BPFTx
>Strigamia_maritima_Female_c39856_g1_i1_na_GH18
>Strigamia_maritima_Female_c39955_g1_i1_CDS1_LysozymeC
>Strigamia_maritima_Female_c40136_g1_i1_CDS1_Unchar12
>Strigamia_maritima_Female_c40552_g1_i2_CDS1_Lysosomal_lipase
>Strigamia_maritima_Female_c40628_g1_i1_CDS9_Unchar12
>Strigamia_maritima_Female_c40628_g1_i2_CDS9_Unchar12
>Strigamia_maritima_Female_c40637_g1_i1_CDS1_Acid-phosphatase
>Strigamia_maritima_Female_c40637_g1_i2_CDS1_Acid-phosphatase
>Strigamia_maritima_Female_c40637_g1_i3_CDS1_Acid-phosphatase
>Strigamia_maritima_Female_c40637_g1_i3_CDS2_Acid-phosphatase
>Strigamia_maritima_Female_c40642_g1_i2_CDS1_SLPTX05
>Strigamia_maritima_Female_c40678_g1_i1_CDS1_Unchar08
>Strigamia_maritima_Female_c40678_g1_i3_CDS1_Unchar08
>Strigamia_maritima_Female_c40688_g1_i1_CDS1_CAP
>Strigamia_maritima_Female_c40769_g1_i1_CDS1_PAM-like
>Strigamia_maritima_Female_c40836_g1_i2_CDS2_DUF1397
>Strigamia_maritima_Female_c40836_g1_i3_CDS1_DUF1397
>Strigamia_maritima_Female_c40891_g1_i1_CDS1_DUF1397
>Strigamia_maritima_Female_c40891_g1_i2_CDS2_DUF1397
>Strigamia_maritima_Female_c40891_g1_i3_CDS1_DUF1397
>Strigamia_maritima_Female_c41436_g1_i1_CDS1_Lysosomal_lipase
>Strigamia_maritima_Female_c41436_g1_i2_CDS1_Lysosomal_lipase
>Strigamia_maritima_Female_c41443_g1_i1_CDS1_Unchar12
>Strigamia_maritima_Female_c41443_g1_i2_CDS2_Unchar12
>Strigamia_maritima_Female_c41517_g1_i1_CDS2_Ige-ESP-like
>Strigamia_maritima_Female_c42027_g1_i2_CDS4_SLPTX19
>Strigamia_maritima_Female_c42049_g1_i1_CDS1_DUF1397
>Strigamia_maritima_Female_c42113_g1_i1_CDS1_COEsteraseB
>Strigamia_maritima_Female_c42538_g1_i1_na_GH18
>Strigamia_maritima_Female_c42835_g1_i3_CDS1_CAP
>Strigamia_maritima_Female_c42876_g1_i1_CDS5_LDLA-chitinase
>Strigamia_maritima_Female_c43135_g1_i1_CDS1_CAP
>Strigamia_maritima_Female_c43135_g1_i2_CDS2_CAP
>Strigamia_maritima_Female_c43155_g1_i1_CDS1_GDH
>Strigamia_maritima_Female_c43217_g1_i2_CDS1_Lysosomal_lipase
>Strigamia_maritima_Female_c43296_g1_i1_CDS3_SLPTX17
>Strigamia_maritima_Female_c43456_g1_i1_CDS2_Acid-phosphatase
>Strigamia_maritima_Female_c43533_g1_i1_CDS2_GDH
>Strigamia_maritima_Female_c43533_g1_i2_CDS2_GDH
>Strigamia_maritima_Female_c43533_g2_i1_CDS1_GDH
>Strigamia_maritima_Female_c43697_g1_i1_CDS3_S8
>Strigamia_maritima_Female_c43697_g1_i2_CDS3_S8
>Strigamia_maritima_Female_c43827_g1_i1_CDS1_Unchar13
>Strigamia_maritima_Female_c44067_g1_i1_CDS2_S8
>Strigamia_maritima_Female_c44067_g1_i1_CDS2_S8
>Strigamia_maritima_Female_c44077_g1_i1_CDS1_PLA2
>Strigamia_maritima_Female_c44082_g1_i2_CDS3_SLPTX05
>Strigamia_maritima_Female_c44134_g1_i1_CDS1_Phosphodiesterase2
>Strigamia_maritima_Female_c44399_g2_i2_CDS1_CAP
>Strigamia_maritima_Female_c44542_g1_i1_CDS2_Chondroitinase
>Strigamia_maritima_Female_c44542_g1_i1_CDS5_Chondroitinase
>Strigamia_maritima_Female_c44542_g1_i2_CDS2_Chondroitinase
>Strigamia_maritima_Female_c44542_g1_i2_CDS4_Chondroitinase
>Strigamia_maritima_Female_c44542_g1_i3_CDS2_Chondroitinase
>Strigamia_maritima_Female_c44551_g1_i1_na_GH18
>Strigamia_maritima_Female_c44551_g1_i2_na_GH18
>Strigamia_maritima_Female_c44551_g1_i3_na_GH18
>Strigamia_maritima_Female_c44939_g1_i1_CDS1_Lysosomal_lipase
>Strigamia_maritima_Female_c44939_g1_i3_CDS1_Lysosomal_lipase
>Strigamia_maritima_Female_c44939_g1_i4_CDS2_Lysosomal_lipase
>Strigamia_maritima_Female_c44953_g1_i1_CDS2_LDLA-chitinase
>Strigamia_maritima_Female_c44953_g1_i1_CDS6_LDLA-chitinase
>Strigamia_maritima_Female_c44953_g1_i3_CDS2_LDLA-chitinase
>Strigamia_maritima_Female_c45086_g1_i1_CDS9_CAP
>Strigamia_maritima_Female_c45086_g1_i2_CDS9_CAP
>Strigamia_maritima_Female_c45257_g1_i1_CDS1_LDLA-chitinase
>Strigamia_maritima_Female_c45257_g1_i2_CDS1_LDLA-chitinase
>Strigamia_maritima_Female_c45288_g2_i1_CDS2_LDLA-chitinase
>Strigamia_maritima_Female_c45523_g1_i1_CDS2_Unchar13
>Strigamia_maritima_Female_c45523_g1_i2_CDS2_Unchar13
>Strigamia_maritima_Female_c45809_g1_i1_CDS9_PEBP-like
>Strigamia_maritima_Female_c45809_g1_i2_CDS9_PEBP-like
>Strigamia_maritima_Female_c45851_g1_i1_CDS1_Unchar12
>Strigamia_maritima_Female_c45851_g1_i2_CDS1_Unchar12
>Strigamia_maritima_Female_c45851_g1_i3_CDS1_Unchar12
>Strigamia_maritima_Female_c45893_g1_i3_CDS2_Lysosomal_lipase
>Strigamia_maritima_Female_c45895_g1_i2_CDS1_Lysosomal_lipase
>Strigamia_maritima_Female_c46101_g1_i1_CDS1_Unchar16
>Strigamia_maritima_Female_c46276_g1_i1_CDS3_DUF3472
>Strigamia_maritima_Female_c46276_g1_i1_CDS5_DUF3472
>Strigamia_maritima_Female_c46276_g1_i2_CDS4_DUF3472
>Strigamia_maritima_Female_c46276_g1_i4_CDS1_DUF3472
>Strigamia_maritima_Female_c46276_g1_i4_CDS3_DUF3472
>Strigamia_maritima_Female_c46362_g2_i1_CDS1_S8
>Strigamia_maritima_Female_c46362_g2_i2_CDS1_S8
>Strigamia_maritima_Female_c46362_g2_i3_CDS1_S8
>Strigamia_maritima_Female_c46362_g2_i4_CDS1_S8
>Strigamia_maritima_Female_c46362_g2_i5_CDS1_S8
>Strigamia_maritima_Female_c46671_g1_i2_CDS1_Unchar12
>Strigamia_maritima_Female_c46764_g1_i1_CDS2_PLA2
>Strigamia_maritima_Female_c46764_g1_i2_CDS2_PLA2
>Strigamia_maritima_Female_c46764_g1_i3_CDS1_PLA2
>Strigamia_maritima_Female_c47088_g2_i1_CDS2_SLPTX03
>Strigamia_maritima_Female_c47088_g2_i2_CDS2_SLPTX03
>Strigamia_maritima_Female_c47088_g2_i4_CDS2_SLPTX03
>Strigamia_maritima_Female_c47088_g2_i5_CDS4_SLPTX03
>Strigamia_maritima_Female_c47088_g2_i6_CDS2_SLPTX03
>Strigamia_maritima_Female_c47120_g2_i1_CDS1_DUF1397
>Strigamia_maritima_Female_c47195_g1_i1_CDS1_DUF1397
>Strigamia_maritima_Female_c47195_g1_i1_CDS4_DUF1397
>Strigamia_maritima_Female_c47195_g1_i2_CDS1_DUF1397
>Strigamia_maritima_Female_c47195_g1_i2_CDS3_DUF1397
>Strigamia_maritima_Female_c47195_g1_i3_CDS3_DUF1397
>Strigamia_maritima_Female_c47195_g1_i4_CDS1_DUF1397
>Strigamia_maritima_Female_c47195_g1_i4_CDS2_DUF1397
>Strigamia_maritima_Female_c47195_g1_i4_CDS4_DUF1397
>Strigamia_maritima_Female_c47318_g1_i1_CDS1_M12A
>Strigamia_maritima_Female_c47358_g1_i1_CDS3_GDH
>Strigamia_maritima_Female_c47358_g1_i2_CDS2_GDH
>Strigamia_maritima_Female_c47358_g1_i3_CDS2_GDH
>Strigamia_maritima_Female_c47358_g1_i4_CDS1_GDH
>Strigamia_maritima_Female_c47418_g1_i4_CDS1_Lysosomal_lipase
>Strigamia_maritima_Female_c47418_g1_i4_CDS2_Lysosomal_lipase
>Strigamia_maritima_Female_c47453_g1_i1_CDS1_GDH
>Strigamia_maritima_Female_c47453_g1_i1_CDS12_GDH
>Strigamia_maritima_Female_c47453_g1_i1_CDS14_GDH
>Strigamia_maritima_Female_c47453_g1_i1_CDS4_GDH
>Strigamia_maritima_Female_c47453_g1_i1_CDS9_GDH
>Strigamia_maritima_Female_c47453_g1_i2_CDS1_GDH
>Strigamia_maritima_Female_c47453_g1_i2_CDS14_GDH
>Strigamia_maritima_Female_c47453_g1_i2_CDS4_GDH
>Strigamia_maritima_Female_c47453_g1_i2_CDS9_GDH
>Strigamia_maritima_Female_c47453_g1_i3_CDS1_GDH
>Strigamia_maritima_Female_c47453_g1_i3_CDS3_GDH
>Strigamia_maritima_Female_c47453_g1_i3_CDS5_GDH
>Strigamia_maritima_Female_c47453_g1_i4_CDS1_GDH
>Strigamia_maritima_Female_c47453_g1_i4_CDS12_GDH
>Strigamia_maritima_Female_c47453_g1_i4_CDS14_GDH
>Strigamia_maritima_Female_c47453_g1_i4_CDS4_GDH
>Strigamia_maritima_Female_c47453_g1_i4_CDS9_GDH
>Strigamia_maritima_Female_c47453_g1_i5_CDS1_GDH
>Strigamia_maritima_Female_c47453_g1_i5_CDS11_GDH
>Strigamia_maritima_Female_c47453_g1_i5_CDS13_GDH
>Strigamia_maritima_Female_c47453_g1_i5_CDS8_GDH
>Strigamia_maritima_Female_c47551_g1_i1_CDS1_GEOTX02
>Strigamia_maritima_Female_c47586_g1_i1_CDS1_PEBP-like
>Strigamia_maritima_Female_c47586_g1_i2_CDS1_PEBP-like
>Strigamia_maritima_Female_c47586_g1_i3_CDS1_PEBP-like
>Strigamia_maritima_Female_c47586_g1_i4_CDS1_PEBP-like
>Strigamia_maritima_Female_c47586_g1_i5_CDS1_PEBP-like
>Strigamia_maritima_Female_c47586_g1_i6_CDS1_PEBP-like
>Strigamia_maritima_Female_c47645_g1_i1_CDS1_COEsteraseB
>Strigamia_maritima_Female_c47645_g1_i2_CDS1_COEsteraseB
>Strigamia_maritima_Female_c47653_g1_i1_CDS2_Unchar12
>Strigamia_maritima_Female_c47653_g1_i2_CDS1_Unchar12
>Strigamia_maritima_Female_c47653_g1_i3_CDS1_Unchar12
>Strigamia_maritima_Female_c47705_g1_i1_CDS2_S8
>Strigamia_maritima_Female_c47705_g1_i2_CDS2_S8
>Strigamia_maritima_Female_c47705_g1_i3_CDS2_S8
>Strigamia_maritima_Female_c47950_g1_i1_CDS11_S8
>Strigamia_maritima_Female_c47950_g1_i1_CDS12_S8
>Strigamia_maritima_Female_c47950_g1_i1_CDS3_S8
>Strigamia_maritima_Female_c47950_g1_i2_CDS11_S8
>Strigamia_maritima_Female_c47950_g1_i2_CDS12_S8
>Strigamia_maritima_Female_c47950_g1_i2_CDS3_S8
>Strigamia_maritima_Female_c47950_g1_i3_CDS11_S8
>Strigamia_maritima_Female_c47950_g1_i3_CDS12_S8
>Strigamia_maritima_Female_c47950_g1_i3_CDS3_S8
>Strigamia_maritima_Female_c47950_g1_i4_CDS11_S8
>Strigamia_maritima_Female_c47950_g1_i4_CDS12_S8
>Strigamia_maritima_Female_c47950_g1_i4_CDS3_S8
>Strigamia_maritima_Female_c47950_g1_i5_CDS1_S8
>Strigamia_maritima_Female_c47950_g1_i6_CDS11_S8
>Strigamia_maritima_Female_c47950_g1_i6_CDS3_S8
>Strigamia_maritima_Female_c48076_g1_i2_CDS1_Phosphodiesterase2
>Strigamia_maritima_Female_c48076_g1_i3_CDS2_Phosphodiesterase2
>Strigamia_maritima_Female_c48076_g1_i4_CDS1_Phosphodiesterase2
>Strigamia_maritima_Female_c48190_g1_i3_CDS2_CAP
>Strigamia_maritima_Female_c48265_g1_i1_CDS10_SLPTX16
>Strigamia_maritima_Female_c48265_g1_i2_CDS10_SLPTX16
>Strigamia_maritima_Female_c48300_g1_i1_CDS7_SCTX02
>Strigamia_maritima_Female_c48300_g1_i2_CDS13_SCTX02
>Strigamia_maritima_Female_c48300_g1_i3_CDS13_SCTX02
>Strigamia_maritima_Female_c48333_g1_i1_CDS1_COEsteraseB
>Strigamia_maritima_Female_c48450_g1_i1_CDS2_CAP
>Strigamia_maritima_Female_c48450_g1_i2_CDS2_CAP
>Strigamia_maritima_Female_c48450_g1_i3_CDS2_CAP
>Strigamia_maritima_Female_c48478_g1_i1_CDS1_S10
>Strigamia_maritima_Female_c48478_g1_i2_CDS1_S10
>Strigamia_maritima_Female_c48619_g1_i3_CDS5_CUB-domai_protein
>Strigamia_maritima_Female_c48757_g1_i1_CDS1_Lysosomal_lipase
>Strigamia_maritima_Female_c48927_g1_i1_na_CHILOTX01
>Strigamia_maritima_Female_c48945_g1_i1_CDS1_GEOTX02
>Strigamia_maritima_Female_c48945_g1_i2_CDS1_GEOTX02
>Strigamia_maritima_Female_c48945_g2_i1_CDS1_GEOTX02
>Strigamia_maritima_Female_c48945_g2_i2_CDS1_GEOTX02
>Strigamia_maritima_Female_c49079_g1_i1_CDS1_PAM-like
>Strigamia_maritima_Female_c49132_g1_i1_CDS1_DUF1397
>Strigamia_maritima_Female_c49132_g1_i2_CDS1_DUF1397
>Strigamia_maritima_Female_c49132_g1_i3_CDS1_DUF1397
>Strigamia_maritima_Female_c49145_g1_i1_CDS1_Lysosomal_lipase
>Strigamia_maritima_Female_c49258_g2_i1_CDS3_SLPTX05
>Strigamia_maritima_Female_c49283_g1_i1_CDS1_Lysosomal_lipase
>Strigamia_maritima_Female_c49283_g1_i2_CDS1_Lysosomal_lipase
>Strigamia_maritima_Female_c49283_g1_i3_CDS1_Lysosomal_lipase
>Strigamia_maritima_Female_c49283_g2_i1_CDS1_Lysosomal_lipase
>Strigamia_maritima_Female_c49283_g2_i2_CDS1_Lysosomal_lipase
>Strigamia_maritima_Female_c49320_g1_i2_CDS2_BPFTx
>Strigamia_maritima_Female_c49320_g1_i3_CDS3_BPFTx
>Strigamia_maritima_Female_c49320_g1_i4_na_BPFTx
>Strigamia_maritima_Female_c49320_g1_i6_CDS2_BPFTx
>Strigamia_maritima_Female_c49331_g1_i1_CDS1_SLPTX05
>Strigamia_maritima_Female_c49475_g1_i1_CDS2_Acid-phosphatase
>Strigamia_maritima_Female_c49475_g1_i2_CDS2_Acid-phosphatase
>Strigamia_maritima_Female_c49475_g1_i2_CDS3_Acid-phosphatase
>Strigamia_maritima_Female_c49475_g1_i3_CDS2_Acid-phosphatase
>Strigamia_maritima_Female_c49475_g1_i3_CDS4_Acid-phosphatase
>Strigamia_maritima_Female_c49475_g1_i4_CDS1_Acid-phosphatase
>Strigamia_maritima_Female_c49475_g1_i4_CDS3_Acid-phosphatase
>Strigamia_maritima_Female_c49483_g1_i1_CDS1_COEsteraseB
>Strigamia_maritima_Female_c49520_g1_i2_CDS1_Lysosomal_lipase
>Strigamia_maritima_Female_c49520_g1_i3_CDS1_Lysosomal_lipase
>Strigamia_maritima_Female_c49558_g1_i3_CDS2_Lysosomal_lipase
>Strigamia_maritima_Female_c49558_g1_i4_CDS1_Lysosomal_lipase
>Strigamia_maritima_Female_c49558_g1_i6_CDS1_Lysosomal_lipase
>Strigamia_maritima_Female_c49753_g1_i1_CDS1_C-type_Lectin
>Strigamia_maritima_Female_c49755_g1_i1_CDS1_Lysosomal_lipase
>Strigamia_maritima_Female_c49795_g1_i3_CDS1_Lysosomal_lipase
>Strigamia_maritima_Female_c49795_g1_i4_CDS1_Lysosomal_lipase
>Strigamia_maritima_Female_c49795_g1_i5_CDS4_Lysosomal_lipase
>Strigamia_maritima_Female_c49897_g1_i1_CDS2_Chondroitinase
>Strigamia_maritima_Female_c49897_g1_i2_CDS2_Chondroitinase
>Strigamia_maritima_Female_c49897_g1_i2_CDS4_Chondroitinase
>Strigamia_maritima_Female_c49897_g1_i3_CDS2_Chondroitinase
>Strigamia_maritima_Female_c49897_g1_i3_CDS3_Chondroitinase
>Strigamia_maritima_Female_c49897_g1_i3_CDS5_Chondroitinase
>Strigamia_maritima_Female_c49897_g1_i4_CDS2_Chondroitinase
>Strigamia_maritima_Female_c49897_g1_i4_CDS3_Chondroitinase
>Strigamia_maritima_Female_c49897_g1_i4_CDS5_Chondroitinase
>Strigamia_maritima_Female_c49897_g1_i5_CDS2_Chondroitinase
>Strigamia_maritima_Female_c49897_g1_i5_CDS4_Chondroitinase
>Strigamia_maritima_Female_c49897_g1_i6_CDS2_Chondroitinase
>Strigamia_maritima_Female_c49897_g1_i7_CDS2_Chondroitinase
>Strigamia_maritima_Female_c49897_g1_i7_CDS3_Chondroitinase
>Strigamia_maritima_Female_c49897_g1_i7_CDS4_Chondroitinase
>Strigamia_maritima_Female_c49930_g1_i1_CDS2_COEsteraseB
>Strigamia_maritima_Female_c50024_g1_i1_CDS2_Unchar12
>Strigamia_maritima_Female_c50024_g1_i4_CDS2_Unchar12
>Strigamia_maritima_Female_c50024_g1_i5_CDS2_Unchar12
>Strigamia_maritima_Female_c50024_g1_i6_CDS2_Unchar12
>Strigamia_maritima_Female_c50024_g1_i7_CDS2_Unchar12
>Strigamia_maritima_Female_c50088_g2_i2_CDS3_S8
>Strigamia_maritima_Female_c50088_g2_i3_CDS1_S8
>Strigamia_maritima_Female_c50125_g1_i5_CDS1_Lysosomal_lipase
>Strigamia_maritima_Female_c50206_g1_i1_CDS1_GGT
>Strigamia_maritima_Female_c50206_g1_i2_CDS1_GGT
>Strigamia_maritima_Female_c50206_g1_i2_CDS2_GGT
>Strigamia_maritima_Female_c50206_g1_i3_CDS1_GGT
>Strigamia_maritima_Female_c50206_g1_i4_CDS5_GGT
>Strigamia_maritima_Female_c50236_g1_i1_CDS2_PLA2
>Strigamia_maritima_Female_c50236_g1_i2_CDS2_PLA2
>Strigamia_maritima_Female_c50338_g1_i3_CDS2_DUF1397
>Strigamia_maritima_Female_c50338_g1_i6_CDS1_DUF1397
>Strigamia_maritima_Female_c50346_g1_i2_CDS1_Acid-phosphatase
>Strigamia_maritima_Female_c50346_g1_i3_CDS1_Acid-phosphatase
>Strigamia_maritima_Female_c50346_g1_i4_CDS1_Acid-phosphatase
>Strigamia_maritima_Female_c50403_g1_i1_na_GH18
>Strigamia_maritima_Female_c50515_g1_i1_CDS10_S10
>Strigamia_maritima_Female_c50515_g1_i2_CDS10_S10
>Strigamia_maritima_Female_c50515_g1_i3_CDS11_S10
>Strigamia_maritima_Female_c50836_g1_i1_CDS1_COEsteraseB
>Strigamia_maritima_Female_c50836_g1_i4_CDS3_COEsteraseB
>Strigamia_maritima_Female_c50860_g1_i1_CDS7_Lysosomal_lipase
>Strigamia_maritima_Female_c50860_g1_i2_CDS2_Lysosomal_lipase
>Strigamia_maritima_Female_c50860_g1_i2_CDS8_Lysosomal_lipase
>Strigamia_maritima_Female_c50860_g1_i3_CDS1_Lysosomal_lipase
>Strigamia_maritima_Female_c50913_g1_i1_CDS1_COEsteraseB
>Strigamia_maritima_Female_c50936_g1_i2_CDS1_Lysosomal_lipase
>Strigamia_maritima_Female_c50940_g2_i1_CDS2_PLA2
>Strigamia_maritima_Female_c50981_g1_i1_CDS14_PEBP-like
>Strigamia_maritima_Female_c50981_g1_i2_CDS15_PEBP-like
>Strigamia_maritima_Female_c50981_g1_i3_CDS14_PEBP-like
>Strigamia_maritima_Female_c51021_g1_i1_CDS3_M12A
>Strigamia_maritima_Female_c51068_g1_i1_CDS1_Unchar13
>Strigamia_maritima_Female_c51068_g1_i2_CDS3_Unchar13
>Strigamia_maritima_Female_c51068_g1_i3_CDS2_Unchar13
>Strigamia_maritima_Female_c51068_g1_i4_CDS3_Unchar13
>Strigamia_maritima_Female_c51068_g1_i5_CDS3_Unchar13
>Strigamia_maritima_Female_c51338_g1_i3_CDS1_COEsteraseB
>Strigamia_maritima_Female_c51351_g1_i1_CDS1_Unchar13
>Strigamia_maritima_Female_c51351_g1_i2_CDS1_Unchar13
>Strigamia_maritima_Female_c51351_g1_i3_CDS1_Unchar13
>Strigamia_maritima_Female_c51351_g1_i4_CDS1_Unchar13
>Strigamia_maritima_Female_c51351_g1_i5_CDS1_Unchar13
>Strigamia_maritima_Female_c51351_g1_i6_CDS2_Unchar13
>Strigamia_maritima_Female_c51354_g1_i2_CDS1_DUF1397
>Strigamia_maritima_Female_c51412_g1_i1_na_GH18
>Strigamia_maritima_Female_c51412_g1_i2_na_GH18
>Strigamia_maritima_Female_c51412_g1_i3_na_GH18
>Strigamia_maritima_Female_c51432_g1_i1_CDS1_LysozymeC
>Strigamia_maritima_Female_c51608_g1_i1_CDS2_PAM-like
>Strigamia_maritima_Female_c51608_g1_i1_CDS5_PAM-like
>Strigamia_maritima_Female_c51608_g1_i1_CDS6_PAM-like
>Strigamia_maritima_Female_c51608_g1_i1_CDS9_PAM-like
>Strigamia_maritima_Female_c51608_g1_i2_CDS2_PAM-like
>Strigamia_maritima_Female_c51608_g1_i2_CDS5_PAM-like
>Strigamia_maritima_Female_c51608_g1_i2_CDS6_PAM-like
>Strigamia_maritima_Female_c51608_g1_i2_CDS7_PAM-like
>Strigamia_maritima_Female_c51608_g1_i2_CDS8_PAM-like
>Strigamia_maritima_Female_c51608_g1_i3_CDS2_PAM-like
>Strigamia_maritima_Female_c51608_g1_i3_CDS5_PAM-like
>Strigamia_maritima_Female_c51608_g1_i3_CDS6_PAM-like
>Strigamia_maritima_Female_c51608_g1_i3_CDS7_PAM-like
>Strigamia_maritima_Female_c51608_g1_i4_CDS2_PAM-like
>Strigamia_maritima_Female_c51608_g1_i4_CDS5_PAM-like
>Strigamia_maritima_Female_c51608_g1_i4_CDS6_PAM-like
>Strigamia_maritima_Female_c51608_g1_i4_CDS9_PAM-like
>Strigamia_maritima_Female_c51608_g1_i5_CDS2_PAM-like
>Strigamia_maritima_Female_c51608_g1_i5_CDS4_PAM-like
>Strigamia_maritima_Female_c51608_g1_i5_CDS7_PAM-like
>Strigamia_maritima_Female_c51667_g1_i2_CDS1_DUF3472
>Strigamia_maritima_Female_c51667_g1_i3_CDS1_DUF3472
>Strigamia_maritima_Female_c51667_g1_i6_CDS1_DUF3472
>Strigamia_maritima_Female_c51667_g1_i7_CDS1_DUF3472
>Strigamia_maritima_Female_c51680_g1_i1_CDS6_COEsteraseB
>Strigamia_maritima_Female_c51680_g1_i2_CDS3_COEsteraseB
>Strigamia_maritima_Female_c51680_g1_i5_CDS3_COEsteraseB
>Strigamia_maritima_Female_c51680_g1_i7_CDS3_COEsteraseB
>Strigamia_maritima_Female_c51694_g1_i1_CDS1_COEsteraseB
>Strigamia_maritima_Female_c51694_g1_i2_CDS3_COEsteraseB
>Strigamia_maritima_Female_c51694_g1_i4_CDS4_COEsteraseB
>Strigamia_maritima_Female_c51694_g1_i4_na_COEsteraseB
>Strigamia_maritima_Female_c51694_g1_i5_CDS3_COEsteraseB
>Strigamia_maritima_Female_c51694_g1_i5_CDS5_COEsteraseB
>Strigamia_maritima_Female_c51796_g1_i2_CDS1_CAP
>Strigamia_maritima_Female_c51796_g1_i5_CDS1_CAP
>Strigamia_maritima_Female_c51796_g2_i1_CDS2_CAP
>Strigamia_maritima_Female_c51843_g1_i1_CDS10_Lysosomal_lipase
>Strigamia_maritima_Female_c51843_g1_i2_CDS9_Lysosomal_lipase
>Strigamia_maritima_Female_c51843_g1_i3_CDS10_Lysosomal_lipase
>Strigamia_maritima_Female_c51843_g1_i3_CDS11_Lysosomal_lipase
>Strigamia_maritima_Female_c51843_g1_i3_CDS9_Lysosomal_lipase
>Strigamia_maritima_Female_c51898_g1_i1_CDS9_DUF4773
>Strigamia_maritima_Female_c51898_g1_i2_CDS8_DUF4773
>Strigamia_maritima_Female_c51898_g1_i3_CDS8_DUF4773
>Strigamia_maritima_Female_c51898_g1_i4_CDS10_DUF4773
>Strigamia_maritima_Female_c51898_g1_i5_CDS9_DUF4773
>Strigamia_maritima_Female_c51923_g1_i1_CDS1_Lysosomal_lipase
>Strigamia_maritima_Female_c51923_g1_i5_CDS1_Lysosomal_lipase
>Strigamia_maritima_Female_c51923_g1_i6_CDS1_Lysosomal_lipase
>Strigamia_maritima_Female_c51986_g1_i1_CDS1_Acid-phosphatase
>Strigamia_maritima_Female_c51986_g1_i2_CDS1_Acid-phosphatase
>Strigamia_maritima_Female_c51986_g1_i4_CDS1_Acid-phosphatase
>Strigamia_maritima_Female_c51986_g1_i5_CDS1_Acid-phosphatase
>Strigamia_maritima_Female_c52001_g1_i2_CDS3_CAP
>Strigamia_maritima_Female_c52001_g1_i3_CDS3_CAP
>Strigamia_maritima_Female_c52006_g1_i1_CDS3_LDLA-chitinase
>Strigamia_maritima_Female_c52006_g1_i2_CDS3_LDLA-chitinase
>Strigamia_maritima_Female_c52068_g1_i1_na_GH18
>Strigamia_maritima_Female_c52068_g1_i3_na_GH18
>Strigamia_maritima_Female_c52180_g1_i1_CDS1_Unchar12
>Strigamia_maritima_Female_c52180_g1_i3_CDS2_Unchar12
>Strigamia_maritima_Female_c52180_g1_i7_CDS1_Unchar12
>Strigamia_maritima_Female_c52229_g2_i1_CDS2_Transferrin
>Strigamia_maritima_Female_c52229_g2_i1_CDS8_Transferrin
>Strigamia_maritima_Female_c52229_g2_i2_CDS2_Transferrin
>Strigamia_maritima_Female_c52229_g2_i3_CDS2_Transferrin
>Strigamia_maritima_Female_c52229_g2_i3_CDS8_Transferrin
>Strigamia_maritima_Female_c52229_g2_i4_CDS2_Transferrin
>Strigamia_maritima_Female_c52229_g2_i4_CDS8_Transferrin
>Strigamia_maritima_Female_c52298_g1_i2_CDS3_DUF3472
>Strigamia_maritima_Female_c52298_g1_i3_CDS3_DUF3472
>Strigamia_maritima_Female_c52298_g1_i5_CDS3_DUF3472
>Strigamia_maritima_Female_c52327_g1_i1_CDS1_GDH
>Strigamia_maritima_Female_c52327_g1_i2_CDS2_GDH
>Strigamia_maritima_Female_c52327_g1_i3_CDS2_GDH
>Strigamia_maritima_Female_c52327_g1_i4_CDS2_GDH
>Strigamia_maritima_Female_c52327_g1_i4_CDS8_GDH
>Strigamia_maritima_Female_c52327_g1_i5_CDS1_GDH
>Strigamia_maritima_Female_c52327_g1_i6_CDS2_GDH
>Strigamia_maritima_Female_c52327_g1_i6_CDS6_GDH
>Strigamia_maritima_Female_c52420_g1_i1_CDS2_COEsteraseB
>Strigamia_maritima_Female_c52437_g2_i1_CDS1_GDH
>Strigamia_maritima_Female_c52462_g1_i1_CDS1_COEsteraseB
>Strigamia_maritima_Female_c52462_g1_i2_CDS1_COEsteraseB
>Strigamia_maritima_Female_c52462_g1_i4_CDS1_COEsteraseB
>Strigamia_maritima_Female_c52657_g1_i1_CDS6_GGT
>Strigamia_maritima_Female_c52657_g1_i5_CDS6_GGT
>Strigamia_maritima_Female_c52693_g1_i2_CDS5_Lysosomal_lipase
>Strigamia_maritima_Female_c52693_g1_i4_CDS2_Lysosomal_lipase
>Strigamia_maritima_Female_c52693_g1_i6_CDS2_Lysosomal_lipase
>Strigamia_maritima_Female_c52693_g1_i7_CDS2_Lysosomal_lipase
>Strigamia_maritima_Female_c52693_g1_i9_CDS2_Lysosomal_lipase
>Strigamia_maritima_Female_c52693_g1_i9_CDS3_Lysosomal_lipase
>Strigamia_maritima_Female_c52777_g2_i1_CDS2_PLA2
>Strigamia_maritima_Female_c52817_g3_i2_CDS1_PLA2
>Strigamia_maritima_Female_c52817_g3_i3_CDS2_PLA2
>Strigamia_maritima_Female_c52817_g3_i4_CDS1_PLA2
>Strigamia_maritima_Female_c52817_g3_i5_CDS1_PLA2
>Strigamia_maritima_Female_c52828_g1_i1_CDS2_COEsteraseB
>Strigamia_maritima_Female_c52828_g1_i3_CDS1_COEsteraseB
>Strigamia_maritima_Female_c52902_g2_i1_CDS13_CUB-domai_protein
>Strigamia_maritima_Female_c52902_g2_i3_CDS13_CUB-domai_protein
>Strigamia_maritima_Female_c52902_g2_i4_CDS11_CUB-domai_protein
>Strigamia_maritima_Female_c52902_g2_i5_CDS13_CUB-domai_protein
>Strigamia_maritima_Female_c53151_g1_i1_CDS7_COEsteraseB
>Strigamia_maritima_Female_c53151_g1_i4_CDS7_COEsteraseB
>Strigamia_maritima_Female_c53151_g1_i5_CDS1_COEsteraseB
>Strigamia_maritima_Female_c53366_g1_i1_CDS1_GDH
>Strigamia_maritima_Female_c53366_g1_i1_CDS3_GDH
>Strigamia_maritima_Female_c53366_g1_i2_CDS1_GDH
>Strigamia_maritima_Female_c53366_g1_i3_CDS1_GDH
>Strigamia_maritima_Female_c53366_g1_i4_CDS1_GDH
>Strigamia_maritima_Female_c53366_g1_i4_CDS3_GDH
>Strigamia_maritima_Female_c53366_g1_i5_CDS1_GDH
>Strigamia_maritima_Female_c53366_g1_i6_CDS1_GDH
>Strigamia_maritima_Female_c53366_g1_i6_CDS3_GDH
>Strigamia_maritima_Female_c53366_g1_i7_CDS1_GDH
>Strigamia_maritima_Female_c53366_g1_i7_CDS7_GDH
>Strigamia_maritima_Female_c53366_g1_i8_CDS1_GDH
>Strigamia_maritima_Female_c53467_g1_i1_CDS1_Transferrin
>Strigamia_maritima_Female_c53467_g1_i2_CDS1_Transferrin
>Strigamia_maritima_Female_c53467_g1_i2_CDS10_Transferrin
>Strigamia_maritima_Female_c53564_g1_i1_CDS1_Unchar13
>Strigamia_maritima_Female_c53564_g1_i2_CDS2_Unchar13
>Strigamia_maritima_Female_c53564_g1_i3_CDS1_Unchar13
>Strigamia_maritima_Female_c53697_g1_i1_CDS1_Lysosomal_lipase
>Strigamia_maritima_Female_c53697_g1_i3_CDS2_Lysosomal_lipase
>Strigamia_maritima_Female_c53697_g1_i4_CDS1_Lysosomal_lipase
>Strigamia_maritima_Female_c53697_g1_i5_CDS2_Lysosomal_lipase
>Strigamia_maritima_Female_c53697_g1_i6_CDS2_Lysosomal_lipase
>Strigamia_maritima_Female_c53705_g1_i1_CDS1_LDLA-chitinase
>Strigamia_maritima_Female_c53705_g1_i1_CDS8_LDLA-chitinase
>Strigamia_maritima_Female_c53705_g1_i10_CDS3_LDLA-chitinase
>Strigamia_maritima_Female_c53705_g1_i10_CDS9_LDLA-chitinase
>Strigamia_maritima_Female_c53705_g1_i11_CDS1_LDLA-chitinase
>Strigamia_maritima_Female_c53705_g1_i2_CDS1_LDLA-chitinase
>Strigamia_maritima_Female_c53705_g1_i2_CDS5_LDLA-chitinase
>Strigamia_maritima_Female_c53705_g1_i3_CDS3_LDLA-chitinase
>Strigamia_maritima_Female_c53705_g1_i3_CDS6_LDLA-chitinase
>Strigamia_maritima_Female_c53705_g1_i3_CDS9_LDLA-chitinase
>Strigamia_maritima_Female_c53705_g1_i4_CDS1_LDLA-chitinase
>Strigamia_maritima_Female_c53705_g1_i5_CDS3_LDLA-chitinase
>Strigamia_maritima_Female_c53705_g1_i6_CDS1_LDLA-chitinase
>Strigamia_maritima_Female_c53705_g1_i7_CDS2_LDLA-chitinase
>Strigamia_maritima_Female_c53705_g1_i8_CDS1_LDLA-chitinase
>Strigamia_maritima_Female_c53705_g1_i9_CDS1_LDLA-chitinase
>Strigamia_maritima_Female_c53705_g1_i9_CDS8_LDLA-chitinase
>Strigamia_maritima_Female_c53752_g1_i1_CDS1_GDH
>Strigamia_maritima_Female_c53752_g1_i3_CDS1_GDH
>Strigamia_maritima_Female_c53752_g1_i4_CDS1_GDH
>Strigamia_maritima_Female_c53752_g1_i5_CDS1_GDH
>Strigamia_maritima_Female_c53752_g1_i5_CDS2_GDH
>Strigamia_maritima_Female_c53752_g1_i6_CDS1_GDH
>Strigamia_maritima_Female_c53764_g1_i1_CDS4_Lysosomal_lipase
>Strigamia_maritima_Female_c53764_g1_i11_CDS4_Lysosomal_lipase
>Strigamia_maritima_Female_c53764_g1_i11_CDS5_Lysosomal_lipase
>Strigamia_maritima_Female_c53764_g1_i14_CDS1_Lysosomal_lipase
>Strigamia_maritima_Female_c53764_g1_i15_CDS3_Lysosomal_lipase
>Strigamia_maritima_Female_c53764_g1_i16_CDS4_Lysosomal_lipase
>Strigamia_maritima_Female_c53764_g1_i3_CDS1_Lysosomal_lipase
>Strigamia_maritima_Female_c53764_g1_i4_CDS5_Lysosomal_lipase
>Strigamia_maritima_Female_c53764_g1_i5_CDS3_Lysosomal_lipase
>Strigamia_maritima_Female_c53764_g1_i7_CDS1_Lysosomal_lipase
>Strigamia_maritima_Female_c53764_g1_i7_CDS3_Lysosomal_lipase
>Strigamia_maritima_Female_c53764_g1_i8_CDS5_Lysosomal_lipase
>Strigamia_maritima_Female_c53893_g1_i10_CDS1_Lysosomal_lipase
>Strigamia_maritima_Female_c53893_g1_i2_CDS2_Lysosomal_lipase
>Strigamia_maritima_Female_c53893_g1_i3_CDS4_Lysosomal_lipase
>Strigamia_maritima_Female_c53893_g1_i4_CDS1_Lysosomal_lipase
>Strigamia_maritima_Female_c53893_g1_i5_CDS2_Lysosomal_lipase
>Strigamia_maritima_Female_c53893_g1_i7_CDS2_Lysosomal_lipase
>Strigamia_maritima_Female_c53893_g1_i9_CDS2_Lysosomal_lipase
>Strigamia_maritima_Female_c53904_g1_i1_na_GH18
>Strigamia_maritima_Female_c53904_g1_i3_na_GH18
>Strigamia_maritima_Female_c53946_g1_i1_CDS1_GDH
>Strigamia_maritima_Female_c53946_g2_i1_CDS1_GDH
>Strigamia_maritima_Female_c53946_g2_i2_CDS1_GDH
>Strigamia_maritima_Female_c53987_g3_i1_CDS1_Lysosomal_lipase
>Strigamia_maritima_Female_c54117_g4_i1_CDS6_COEsteraseB
>Strigamia_maritima_Female_c54117_g4_i5_CDS6_COEsteraseB
>Strigamia_maritima_Female_c54117_g4_i6_CDS6_COEsteraseB
>Strigamia_maritima_Female_c54160_g5_i1_CDS2_Acid-phosphatase
>Strigamia_maritima_Female_c54160_g5_i2_CDS2_Acid-phosphatase
>Strigamia_maritima_Female_c54379_g1_i1_CDS6_LDLA
>Strigamia_maritima_Female_c54404_g1_i1_CDS3_PAM-like
>Strigamia_maritima_Female_c54404_g2_i1_CDS1_PAM-like
>Strigamia_maritima_Female_c54406_g1_i1_CDS1_GDH
>Strigamia_maritima_Female_c54406_g1_i3_CDS1_GDH
>Strigamia_maritima_Female_c54406_g1_i4_CDS1_GDH
>Strigamia_maritima_Female_c54406_g1_i4_CDS4_GDH
>Strigamia_maritima_Female_c54457_g2_i2_CDS1_DUF1397
>Strigamia_maritima_Female_c54466_g1_i1_CDS1_GDH
>Strigamia_maritima_Female_c54466_g1_i2_CDS1_GDH
>Strigamia_maritima_Female_c54555_g6_i1_CDS3_GEOTX02
>Strigamia_maritima_Female_c54555_g6_i2_CDS1_GEOTX02
>Strigamia_maritima_Female_c54555_g6_i3_CDS3_GEOTX02
>Strigamia_maritima_Female_c54555_g6_i4_CDS1_GEOTX02
>Strigamia_maritima_Female_c54555_g6_i5_CDS3_GEOTX02
>Strigamia_maritima_Female_c54555_g6_i6_CDS1_GEOTX02
>Strigamia_maritima_Female_c54622_g4_i1_na_GH18
>Strigamia_maritima_Female_c54622_g4_i9_na_GH18
>Strigamia_maritima_Female_c54718_g2_i1_CDS1_Ige-ESP-like
>Strigamia_maritima_Female_c54718_g2_i2_CDS1_Ige-ESP-like
>Strigamia_maritima_Female_c54718_g2_i3_CDS1_Ige-ESP-like
>Strigamia_maritima_Female_c54743_g1_i1_CDS6_COEsteraseB
>Strigamia_maritima_Female_c54743_g1_i2_CDS2_COEsteraseB
>Strigamia_maritima_Female_c54972_g1_i1_CDS1_SLPTX01
>Strigamia_maritima_Female_c55189_g1_i1_CDS1_SLPTX29
>Strigamia_maritima_Female_c56237_g2_i1_CDS2_SLPTX16
>Strigamia_maritima_Female_c56237_g2_i1_CDS5_SLPTX16
>Strigamia_maritima_Female_c56774_g1_i1_CDS3_BPFTx
>Strigamia_maritima_Female_c56901_g1_i1_CDS1_COEsteraseB
>Strigamia_maritima_Female_c57471_g1_i1_CDS2_LDLA-chitinase
>Strigamia_maritima_Female_c5879_g1_i1_CDS1_SLPTX17
>Strigamia_maritima_Female_c60736_g1_i1_CDS1_COEsteraseB
>Strigamia_maritima_Female_c6202_g1_i1_CDS1_CAP
>Strigamia_maritima_Female_c6260_g1_i1_CDS2_SLPTX21
>Strigamia_maritima_Female_c6260_g1_i2_CDS2_SLPTX21
>Strigamia_maritima_Female_c64120_g1_i1_CDS3_LDLA-chitinase
>Strigamia_maritima_Female_c64566_g1_i1_CDS1_PLA2
>Strigamia_maritima_Female_c6548_g1_i1_CDS1_Lysosomal_lipase
>Strigamia_maritima_Female_c6645_g1_i1_CDS2_Lysosomal_lipase
>Strigamia_maritima_Female_c6645_g1_i2_CDS1_Lysosomal_lipase
>Strigamia_maritima_Female_c6740_g1_i1_CDS1_BPFTx
>Strigamia_maritima_Female_c7378_g1_i2_CDS1_COEsteraseB
>Strigamia_maritima_Female_c74148_g1_i1_CDS1_CAP
>Strigamia_maritima_Female_c74482_g1_i1_CDS1_GEOTX02
>Strigamia_maritima_Female_c75240_g1_i1_CDS1_SLPTX16
>Strigamia_maritima_Female_c75410_g1_i1_CDS1_GGT
>Strigamia_maritima_Female_c76360_g1_i1_na_CHILOTX01
>Strigamia_maritima_Female_c78731_g1_i1_CDS1_GDH
>Strigamia_maritima_Female_c7885_g1_i1_CDS1_LDLA-chitinase
>Strigamia_maritima_Female_c7885_g1_i1_CDS2_LDLA-chitinase
>Strigamia_maritima_Female_c7885_g1_i2_CDS1_LDLA-chitinase
>Strigamia_maritima_Female_c80880_g1_i1_CDS2_COEsteraseB
>Strigamia_maritima_Female_c82850_g1_i1_CDS1_SLPTX29
>Strigamia_maritima_Female_c8524_g1_i1_CDS2_SLPTX01
>Strigamia_maritima_Female_c8524_g1_i2_CDS2_SLPTX01
>Strigamia_maritima_Female_c85900_g1_i1_CDS1_LDLA-chitinase
>Strigamia_maritima_Female_c88650_g1_i1_CDS3_CAP
>Strigamia_maritima_Female_c8909_g1_i1_CDS3_Unchar12
>Strigamia_maritima_Female_c94528_g1_i1_CDS1_SLPTX01
>Strigamia_maritima_Female_c9517_g1_i1_CDS1_GDH
>Strigamia_maritima_Female_c9517_g1_i2_CDS1_GDH
>Strigamia_maritima_Male_c10032_g1_i1_CDS2_GEOTX02
>Strigamia_maritima_Male_c10055_g1_i2_CDS2_BPFTx
>Strigamia_maritima_Male_c100816_g1_i1_CDS1_CUB-domai_protein
>Strigamia_maritima_Male_c101298_g1_i1_CDS1_COEsteraseB
>Strigamia_maritima_Male_c102569_g1_i1_CDS1_GGT
>Strigamia_maritima_Male_c105910_g1_i1_CDS1_COEsteraseB
>Strigamia_maritima_Male_c106285_g1_i1_CDS1_SLPTX29
>Strigamia_maritima_Male_c106455_g1_i1_CDS1_SLPTX01
>Strigamia_maritima_Male_c10682_g1_i1_CDS1_CAP
>Strigamia_maritima_Male_c108692_g1_i1_CDS1_GDH
>Strigamia_maritima_Male_c110364_g1_i1_CDS2_LDLA-chitinase
>Strigamia_maritima_Male_c11044_g1_i1_CDS1_Lysosomal_lipase
>Strigamia_maritima_Male_c11044_g1_i2_CDS1_Lysosomal_lipase
>Strigamia_maritima_Male_c112566_g1_i1_CDS1_PLA2
>Strigamia_maritima_Male_c11476_g1_i1_CDS1_Lysosomal_lipase
>Strigamia_maritima_Male_c11476_g1_i2_CDS1_Lysosomal_lipase
>Strigamia_maritima_Male_c12346_g1_i1_CDS1_Unchar12
>Strigamia_maritima_Male_c12346_g1_i2_CDS1_Unchar12
>Strigamia_maritima_Male_c124693_g1_i1_CDS1_GGT
>Strigamia_maritima_Male_c126019_g1_i1_CDS2_PAM-like
>Strigamia_maritima_Male_c12860_g1_i1_CDS2_S8
>Strigamia_maritima_Male_c134341_g1_i1_CDS2_LysozymeC
>Strigamia_maritima_Male_c134648_g1_i1_CDS1_COEsteraseB
>Strigamia_maritima_Male_c135381_g1_i1_CDS1_Lysosomal_lipase
>Strigamia_maritima_Male_c135718_g1_i1_CDS2_PAM-like
>Strigamia_maritima_Male_c13604_g1_i1_CDS2_Icarapin-like
>Strigamia_maritima_Male_c136430_g1_i1_CDS1_Unchar13
>Strigamia_maritima_Male_c136539_g1_i1_CDS3_SLPTX18
>Strigamia_maritima_Male_c13673_g1_i2_CDS1_Lysosomal_lipase
>Strigamia_maritima_Male_c137401_g1_i1_CDS1_BPFTx
>Strigamia_maritima_Male_c1394_g1_i1_CDS3_COEsteraseB
>Strigamia_maritima_Male_c1394_g1_i2_CDS4_COEsteraseB
>Strigamia_maritima_Male_c142156_g1_i1_CDS1_SLPTX05
>Strigamia_maritima_Male_c143168_g1_i1_CDS1_GDH
>Strigamia_maritima_Male_c153212_g1_i1_CDS1_Unchar13
>Strigamia_maritima_Male_c15866_g1_i1_CDS1_Unchar12
>Strigamia_maritima_Male_c16319_g1_i2_CDS1_BPFTx
>Strigamia_maritima_Male_c16564_g1_i1_CDS2_PLA2
>Strigamia_maritima_Male_c16564_g1_i2_CDS2_PLA2
>Strigamia_maritima_Male_c17094_g1_i1_CDS2_LDLA-chitinase
>Strigamia_maritima_Male_c17094_g1_i2_CDS1_LDLA-chitinase
>Strigamia_maritima_Male_c171789_g1_i1_CDS1_SLPTX21
>Strigamia_maritima_Male_c171952_g1_i1_CDS2_SLPTX01
>Strigamia_maritima_Male_c172050_g1_i1_CDS1_GDH
>Strigamia_maritima_Male_c172428_g1_i1_CDS1_CAP
>Strigamia_maritima_Male_c1726_g1_i1_CDS3_Unchar12
>Strigamia_maritima_Male_c172758_g1_i1_CDS3_SLPTX17
>Strigamia_maritima_Male_c173984_g1_i1_CDS1_LDLA-chitinase
>Strigamia_maritima_Male_c176826_g1_i1_CDS1_LysozymeC
>Strigamia_maritima_Male_c17718_g1_i1_CDS1_DUF3472
>Strigamia_maritima_Male_c181997_g1_i1_CDS1_LDLA-chitinase
>Strigamia_maritima_Male_c18491_g1_i1_CDS1_SLPTX16
>Strigamia_maritima_Male_c185738_g1_i1_CDS1_Lysosomal_lipase
>Strigamia_maritima_Male_c189388_g1_i1_CDS2_CAP
>Strigamia_maritima_Male_c19138_g1_i1_CDS3_GEOTX02
>Strigamia_maritima_Male_c192545_g1_i1_CDS1_PAM-like
>Strigamia_maritima_Male_c193596_g1_i1_CDS2_BPFTx
>Strigamia_maritima_Male_c203384_g1_i1_CDS1_GDH
>Strigamia_maritima_Male_c206595_g1_i1_CDS3_S8
>Strigamia_maritima_Male_c206595_g1_i1_CDS3_S8
>Strigamia_maritima_Male_c206874_g1_i1_CDS1_LDLA-chitinase
>Strigamia_maritima_Male_c207407_g1_i1_CDS1_SLPTX05
>Strigamia_maritima_Male_c207999_g1_i1_CDS1_GEOTX02
>Strigamia_maritima_Male_c208468_g1_i1_CDS1_GDH
>Strigamia_maritima_Male_c208673_g1_i1_CDS1_CAP
>Strigamia_maritima_Male_c209369_g1_i1_CDS1_SLPTX03
>Strigamia_maritima_Male_c20963_g1_i1_CDS2_LDLA-chitinase
>Strigamia_maritima_Male_c210036_g1_i1_CDS2_SLPTX08
>Strigamia_maritima_Male_c210111_g1_i1_CDS2_S8
>Strigamia_maritima_Male_c210485_g1_i1_CDS2_LDLA-chitinase
>Strigamia_maritima_Male_c211769_g1_i1_CDS3_Unchar13
>Strigamia_maritima_Male_c213780_g1_i1_CDS1_GDH
>Strigamia_maritima_Male_c214667_g1_i1_CDS1_SLPTX01
>Strigamia_maritima_Male_c219017_g1_i1_CDS1_COEsteraseB
>Strigamia_maritima_Male_c220475_g1_i1_CDS2_Phosphodiesterase2
>Strigamia_maritima_Male_c22070_g1_i1_CDS1_Unchar16
>Strigamia_maritima_Male_c22099_g1_i1_CDS1_CAP
>Strigamia_maritima_Male_c22099_g1_i2_CDS1_CAP
>Strigamia_maritima_Male_c22157_g1_i1_CDS2_SLPTX01
>Strigamia_maritima_Male_c22157_g1_i2_CDS2_SLPTX01
>Strigamia_maritima_Male_c22314_g1_i1_CDS11_Lysosomal_lipase
>Strigamia_maritima_Male_c22314_g1_i2_CDS1_Lysosomal_lipase
>Strigamia_maritima_Male_c22656_g1_i1_CDS1_GEOTX02
>Strigamia_maritima_Male_c23080_g1_i1_CDS1_BPFTx
>Strigamia_maritima_Male_c23080_g1_i2_CDS1_BPFTx
>Strigamia_maritima_Male_c2342_g1_i1_CDS2_PAM-like
>Strigamia_maritima_Male_c2342_g1_i2_CDS2_PAM-like
>Strigamia_maritima_Male_c23636_g1_i1_CDS1_DUF1397
>Strigamia_maritima_Male_c23853_g1_i1_CDS1_GDH
>Strigamia_maritima_Male_c24083_g1_i1_CDS1_COEsteraseB
>Strigamia_maritima_Male_c24299_g1_i1_CDS1_S10
>Strigamia_maritima_Male_c243559_g1_i1_CDS1_LysozymeC
>Strigamia_maritima_Male_c24481_g1_i1_CDS1_SCTX02
>Strigamia_maritima_Male_c24481_g1_i2_CDS1_SCTX02
>Strigamia_maritima_Male_c25000_g1_i1_CDS1_Ige-ESP-like
>Strigamia_maritima_Male_c25000_g1_i3_CDS1_Ige-ESP-like
>Strigamia_maritima_Male_c25670_g1_i1_CDS1_COEsteraseB
>Strigamia_maritima_Male_c26548_g1_i1_CDS2_SLPTX01
>Strigamia_maritima_Male_c26619_g1_i1_CDS3_Lysosomal_lipase
>Strigamia_maritima_Male_c27243_g1_i2_CDS1_LDLA-chitinase
>Strigamia_maritima_Male_c27629_g1_i1_CDS2_CAP
>Strigamia_maritima_Male_c27657_g1_i2_CDS1_CAP
>Strigamia_maritima_Male_c27721_g1_i1_CDS6_S8
>Strigamia_maritima_Male_c27889_g1_i1_CDS1_SLPTX11
>Strigamia_maritima_Male_c28186_g1_i1_CDS2_S8
>Strigamia_maritima_Male_c28578_g1_i1_CDS2_PLA2
>Strigamia_maritima_Male_c28578_g1_i2_CDS3_PLA2
>Strigamia_maritima_Male_c28578_g1_i3_CDS2_PLA2
>Strigamia_maritima_Male_c28936_g1_i1_CDS6_SLPTX16
>Strigamia_maritima_Male_c29045_g1_i1_CDS1_Acid-phosphatase
>Strigamia_maritima_Male_c29073_g1_i1_CDS1_GEOTX02
>Strigamia_maritima_Male_c29216_g1_i1_CDS1_SLPTX29
>Strigamia_maritima_Male_c29237_g1_i3_CDS1_Phosphodiesterase2
>Strigamia_maritima_Male_c29274_g1_i1_CDS2_Unchar14
>Strigamia_maritima_Male_c29274_g1_i2_CDS1_Unchar14
>Strigamia_maritima_Male_c29274_g1_i3_CDS3_Unchar14
>Strigamia_maritima_Male_c29295_g1_i1_CDS2_SLPTX17
>Strigamia_maritima_Male_c29301_g2_i1_CDS1_Unchar16
>Strigamia_maritima_Male_c30143_g1_i1_CDS1_Lysosomal_lipase
>Strigamia_maritima_Male_c30235_g1_i1_CDS2_GEOTX02
>Strigamia_maritima_Male_c30235_g1_i2_CDS2_GEOTX02
>Strigamia_maritima_Male_c30239_g1_i2_CDS1_Lysosomal_lipase
>Strigamia_maritima_Male_c30398_g2_i1_CDS2_COEsteraseB
>Strigamia_maritima_Male_c30398_g2_i2_CDS2_COEsteraseB
>Strigamia_maritima_Male_c30409_g1_i1_CDS1_Lysosomal_lipase
>Strigamia_maritima_Male_c30429_g1_i1_CDS3_Unchar13
>Strigamia_maritima_Male_c30611_g1_i2_CDS2_Lysosomal_lipase
>Strigamia_maritima_Male_c30723_g1_i1_CDS2_Lysosomal_lipase
>Strigamia_maritima_Male_c30759_g1_i1_CDS2_LDLA-chitinase
>Strigamia_maritima_Male_c30774_g1_i1_CDS1_CAP
>Strigamia_maritima_Male_c30774_g1_i1_CDS3_CAP
>Strigamia_maritima_Male_c30774_g1_i2_CDS1_CAP
>Strigamia_maritima_Male_c31074_g1_i2_CDS1_SLPTX05
>Strigamia_maritima_Male_c31131_g1_i2_CDS1_SLPTX01
>Strigamia_maritima_Male_c31385_g1_i1_CDS1_PAM-like
>Strigamia_maritima_Male_c31839_g2_i1_CDS1_Phosphodiesterase2
>Strigamia_maritima_Male_c31839_g2_i2_CDS1_Phosphodiesterase2
>Strigamia_maritima_Male_c31885_g1_i1_CDS4_PLA2
>Strigamia_maritima_Male_c31885_g1_i2_CDS4_PLA2
>Strigamia_maritima_Male_c31886_g1_i2_CDS1_Unchar16
>Strigamia_maritima_Male_c31938_g1_i1_CDS1_GEOTX02
>Strigamia_maritima_Male_c32093_g1_i1_CDS1_DUF1397
>Strigamia_maritima_Male_c32121_g1_i1_CDS2_CAP
>Strigamia_maritima_Male_c32121_g1_i1_CDS6_CAP
>Strigamia_maritima_Male_c32121_g1_i2_CDS2_CAP
>Strigamia_maritima_Male_c32295_g1_i1_CDS1_CAP
>Strigamia_maritima_Male_c32567_g2_i1_CDS1_SLPTX16
>Strigamia_maritima_Male_c32821_g1_i2_CDS1_PLA2
>Strigamia_maritima_Male_c32830_g1_i1_CDS1_CAP
>Strigamia_maritima_Male_c33198_g1_i1_CDS1_Lysosomal_lipase
>Strigamia_maritima_Male_c33198_g1_i2_CDS1_Lysosomal_lipase
>Strigamia_maritima_Male_c33263_g1_i1_CDS3_Unchar12
>Strigamia_maritima_Male_c33266_g1_i1_CDS2_GGT
>Strigamia_maritima_Male_c33266_g1_i1_CDS4_GGT
>Strigamia_maritima_Male_c33266_g1_i2_CDS3_GGT
>Strigamia_maritima_Male_c33742_g1_i1_CDS1_GEOTX02
>Strigamia_maritima_Male_c33742_g1_i2_CDS1_GEOTX02
>Strigamia_maritima_Male_c34054_g1_i1_CDS1_CAP
>Strigamia_maritima_Male_c34065_g1_i1_CDS1_GDH
>Strigamia_maritima_Male_c34065_g1_i2_CDS2_GDH
>Strigamia_maritima_Male_c34090_g1_i1_na_GH18
>Strigamia_maritima_Male_c34102_g1_i4_CDS1_Lysosomal_lipase
>Strigamia_maritima_Male_c34170_g1_i1_CDS1_Phosphodiesterase2
>Strigamia_maritima_Male_c34208_g1_i1_CDS1_Unchar12
>Strigamia_maritima_Male_c34228_g1_i1_CDS1_GDH
>Strigamia_maritima_Male_c34247_g1_i1_CDS1_GDH
>Strigamia_maritima_Male_c34306_g1_i1_CDS1_GDH
>Strigamia_maritima_Male_c34306_g1_i1_CDS2_GDH
>Strigamia_maritima_Male_c34306_g1_i2_CDS1_GDH
>Strigamia_maritima_Male_c34306_g1_i3_CDS1_GDH
>Strigamia_maritima_Male_c34342_g1_i1_CDS1_LDLA-chitinase
>Strigamia_maritima_Male_c34457_g3_i1_CDS3_SLPTX11
>Strigamia_maritima_Male_c34469_g1_i1_CDS1_PAM-like
>Strigamia_maritima_Male_c34472_g1_i1_CDS1_COEsteraseB
>Strigamia_maritima_Male_c34472_g1_i3_CDS1_COEsteraseB
>Strigamia_maritima_Male_c34602_g1_i1_CDS2_LDLA-chitinase
>Strigamia_maritima_Male_c34618_g1_i1_CDS2_COEsteraseB
>Strigamia_maritima_Male_c34618_g1_i2_CDS1_COEsteraseB
>Strigamia_maritima_Male_c34618_g1_i3_CDS1_COEsteraseB
>Strigamia_maritima_Male_c34764_g1_i1_CDS1_Unchar12
>Strigamia_maritima_Male_c34764_g1_i1_CDS4_Unchar12
>Strigamia_maritima_Male_c34969_g1_i1_CDS2_GEOTX02
>Strigamia_maritima_Male_c35726_g1_i1_CDS3_Chondroitinase
>Strigamia_maritima_Male_c35726_g1_i2_CDS1_Chondroitinase
>Strigamia_maritima_Male_c35828_g1_i2_CDS1_Lysosomal_lipase
>Strigamia_maritima_Male_c36101_g1_i2_CDS2_Unchar12
>Strigamia_maritima_Male_c36124_g2_i1_CDS2_Transferrin
>Strigamia_maritima_Male_c36247_g1_i1_CDS1_DUF1397
>Strigamia_maritima_Male_c36461_g1_i1_CDS2_GEOTX02
>Strigamia_maritima_Male_c36461_g1_i2_CDS2_GEOTX02
>Strigamia_maritima_Male_c36497_g1_i2_CDS1_Lysosomal_lipase
>Strigamia_maritima_Male_c3654_g1_i1_CDS3_SLPTX01
>Strigamia_maritima_Male_c3661_g1_i1_CDS1_Chondroitinase
>Strigamia_maritima_Male_c3661_g1_i1_CDS2_Chondroitinase
>Strigamia_maritima_Male_c3661_g1_i2_CDS1_Chondroitinase
>Strigamia_maritima_Male_c3661_g1_i2_CDS2_Chondroitinase
>Strigamia_maritima_Male_c3661_g1_i2_CDS4_Chondroitinase
>Strigamia_maritima_Male_c36666_g1_i1_CDS5_Lysosomal_lipase
>Strigamia_maritima_Male_c36666_g1_i2_CDS1_Lysosomal_lipase
>Strigamia_maritima_Male_c36666_g1_i3_CDS1_Lysosomal_lipase
>Strigamia_maritima_Male_c36711_g1_i1_CDS3_GDH
>Strigamia_maritima_Male_c36711_g1_i1_CDS5_GDH
>Strigamia_maritima_Male_c36711_g1_i2_CDS3_GDH
>Strigamia_maritima_Male_c36711_g1_i2_CDS5_GDH
>Strigamia_maritima_Male_c36711_g1_i2_CDS8_GDH
>Strigamia_maritima_Male_c36727_g1_i1_CDS2_Lysosomal_lipase
>Strigamia_maritima_Male_c36727_g1_i2_CDS2_Lysosomal_lipase
>Strigamia_maritima_Male_c36747_g1_i1_CDS2_Acid-phosphatase
>Strigamia_maritima_Male_c36747_g1_i2_CDS1_Acid-phosphatase
>Strigamia_maritima_Male_c36747_g1_i2_CDS2_Acid-phosphatase
>Strigamia_maritima_Male_c36747_g1_i2_CDS4_Acid-phosphatase
>Strigamia_maritima_Male_c36747_g1_i3_CDS1_Acid-phosphatase
>Strigamia_maritima_Male_c36747_g1_i4_CDS1_Acid-phosphatase
>Strigamia_maritima_Male_c36747_g1_i4_CDS3_Acid-phosphatase
>Strigamia_maritima_Male_c36767_g1_i1_CDS1_COEsteraseB
>Strigamia_maritima_Male_c36783_g1_i1_CDS1_GDH
>Strigamia_maritima_Male_c36898_g1_i1_CDS1_SLPTX05
>Strigamia_maritima_Male_c36898_g1_i2_CDS1_SLPTX05
>Strigamia_maritima_Male_c36898_g1_i3_CDS1_SLPTX05
>Strigamia_maritima_Male_c36979_g1_i1_CDS8_CAP
>Strigamia_maritima_Male_c36984_g1_i1_CDS2_LDLA-chitinase
>Strigamia_maritima_Male_c36984_g1_i1_CDS6_LDLA-chitinase
>Strigamia_maritima_Male_c36984_g1_i2_CDS2_LDLA-chitinase
>Strigamia_maritima_Male_c3703_g1_i1_CDS1_PLA2
>Strigamia_maritima_Male_c3703_g1_i2_CDS1_PLA2
>Strigamia_maritima_Male_c37286_g1_i1_CDS2_Unchar13
>Strigamia_maritima_Male_c37286_g1_i2_CDS2_Unchar13
>Strigamia_maritima_Male_c37342_g1_i1_CDS1_SLPTX16
>Strigamia_maritima_Male_c37342_g1_i2_CDS1_SLPTX16
>Strigamia_maritima_Male_c37383_g1_i1_CDS1_GDH
>Strigamia_maritima_Male_c37383_g1_i2_CDS1_GDH
>Strigamia_maritima_Male_c37383_g1_i3_CDS1_GDH
>Strigamia_maritima_Male_c37397_g1_i1_CDS1_Lysosomal_lipase
>Strigamia_maritima_Male_c3755_g1_i1_na_BPFTx
>Strigamia_maritima_Male_c3757_g1_i1_CDS2_LDLA-chitinase
>Strigamia_maritima_Male_c37630_g1_i1_CDS3_GEOTX02
>Strigamia_maritima_Male_c37630_g1_i2_CDS2_GEOTX02
>Strigamia_maritima_Male_c37630_g1_i3_CDS2_GEOTX02
>Strigamia_maritima_Male_c37696_g1_i1_CDS2_Lysosomal_lipase
>Strigamia_maritima_Male_c37696_g1_i2_CDS2_Lysosomal_lipase
>Strigamia_maritima_Male_c37713_g1_i1_CDS3_S8
>Strigamia_maritima_Male_c37762_g1_i1_CDS4_S10
>Strigamia_maritima_Male_c37762_g1_i2_CDS4_S10
>Strigamia_maritima_Male_c37778_g1_i1_CDS7_LDLA-chitinase
>Strigamia_maritima_Male_c37778_g1_i2_CDS1_LDLA-chitinase
>Strigamia_maritima_Male_c37780_g1_i1_CDS1_SLPTX17
>Strigamia_maritima_Male_c37798_g1_i1_CDS1_COEsteraseB
>Strigamia_maritima_Male_c37798_g1_i1_CDS2_COEsteraseB
>Strigamia_maritima_Male_c37944_g2_i2_CDS1_S8
>Strigamia_maritima_Male_c37944_g2_i3_CDS1_S8
>Strigamia_maritima_Male_c37968_g1_i1_CDS2_Unchar12
>Strigamia_maritima_Male_c37968_g1_i2_CDS3_Unchar12
>Strigamia_maritima_Male_c37979_g1_i3_CDS1_COEsteraseB
>Strigamia_maritima_Male_c37991_g1_i1_CDS3_LysozymeC
>Strigamia_maritima_Male_c38004_g1_i1_CDS1_LDLA-chitinase
>Strigamia_maritima_Male_c38004_g1_i2_CDS2_LDLA-chitinase
>Strigamia_maritima_Male_c38004_g1_i3_CDS2_LDLA-chitinase
>Strigamia_maritima_Male_c38009_g2_i1_CDS2_PLA2
>Strigamia_maritima_Male_c38058_g2_i1_CDS2_PEBP-like
>Strigamia_maritima_Male_c38058_g2_i2_CDS2_PEBP-like
>Strigamia_maritima_Male_c38058_g2_i3_CDS2_PEBP-like
>Strigamia_maritima_Male_c38058_g2_i4_CDS2_PEBP-like
>Strigamia_maritima_Male_c38058_g2_i5_CDS2_PEBP-like
>Strigamia_maritima_Male_c38147_g1_i1_CDS2_SLPTX05
>Strigamia_maritima_Male_c38216_g1_i1_CDS1_CAP
>Strigamia_maritima_Male_c38235_g1_i1_CDS1_COEsteraseB
>Strigamia_maritima_Male_c38355_g1_i1_CDS1_GDH
>Strigamia_maritima_Male_c38355_g1_i2_CDS1_GDH
>Strigamia_maritima_Male_c38410_g2_i1_CDS2_Ige-ESP-like
>Strigamia_maritima_Male_c38664_g1_i1_CDS10_S8
>Strigamia_maritima_Male_c38664_g1_i1_CDS2_S8
>Strigamia_maritima_Male_c38702_g1_i1_CDS1_DUF1397
>Strigamia_maritima_Male_c38702_g1_i2_CDS2_DUF1397
>Strigamia_maritima_Male_c38702_g1_i3_CDS2_DUF1397
>Strigamia_maritima_Male_c38702_g1_i3_CDS3_DUF1397
>Strigamia_maritima_Male_c38704_g1_i1_CDS1_Acid-phosphatase
>Strigamia_maritima_Male_c38704_g1_i2_CDS2_Acid-phosphatase
>Strigamia_maritima_Male_c38704_g1_i3_CDS2_Acid-phosphatase
>Strigamia_maritima_Male_c39006_g1_i1_CDS1_GGT
>Strigamia_maritima_Male_c39006_g1_i2_CDS1_GGT
>Strigamia_maritima_Male_c39136_g1_i2_CDS11_LDLA-chitinase
>Strigamia_maritima_Male_c39167_g1_i2_CDS1_COEsteraseB
>Strigamia_maritima_Male_c39234_g1_i1_CDS1_Unchar13
>Strigamia_maritima_Male_c39319_g2_i1_CDS2_S8
>Strigamia_maritima_Male_c39319_g2_i2_CDS2_S8
>Strigamia_maritima_Male_c39324_g1_i1_CDS5_Lysosomal_lipase
>Strigamia_maritima_Male_c39324_g1_i2_CDS1_Lysosomal_lipase
>Strigamia_maritima_Male_c39324_g1_i3_CDS1_Lysosomal_lipase
>Strigamia_maritima_Male_c39324_g1_i3_CDS4_Lysosomal_lipase
>Strigamia_maritima_Male_c39324_g1_i4_CDS1_Lysosomal_lipase
>Strigamia_maritima_Male_c39324_g1_i5_CDS1_Lysosomal_lipase
>Strigamia_maritima_Male_c39330_g1_i1_CDS1_CAP
>Strigamia_maritima_Male_c39396_g2_i1_CDS1_Lysosomal_lipase
>Strigamia_maritima_Male_c39396_g2_i2_CDS2_Lysosomal_lipase
>Strigamia_maritima_Male_c39453_g1_i1_CDS2_Transferrin
>Strigamia_maritima_Male_c39511_g1_i1_CDS1_DUF4773
>Strigamia_maritima_Male_c39511_g1_i2_CDS1_DUF4773
>Strigamia_maritima_Male_c39511_g1_i3_CDS1_DUF4773
>Strigamia_maritima_Male_c39597_g1_i5_CDS1_Lysosomal_lipase
>Strigamia_maritima_Male_c39688_g1_i1_CDS9_Unchar12
>Strigamia_maritima_Male_c39688_g1_i3_CDS9_Unchar12
>Strigamia_maritima_Male_c39806_g1_i2_CDS1_Phosphodiesterase2
>Strigamia_maritima_Male_c39862_g1_i1_CDS1_Chondroitinase
>Strigamia_maritima_Male_c39906_g1_i2_CDS1_SLPTX16
>Strigamia_maritima_Male_c39906_g1_i4_CDS1_SLPTX16
>Strigamia_maritima_Male_c39926_g1_i1_CDS5_Acid-phosphatase
>Strigamia_maritima_Male_c39968_g1_i2_CDS3_COEsteraseB
>Strigamia_maritima_Male_c39968_g1_i3_CDS3_COEsteraseB
>Strigamia_maritima_Male_c39969_g2_i1_CDS2_Unchar12
>Strigamia_maritima_Male_c39969_g2_i2_CDS2_Unchar12
>Strigamia_maritima_Male_c40096_g1_i3_CDS1_COEsteraseB
>Strigamia_maritima_Male_c40107_g1_i1_CDS2_GDH
>Strigamia_maritima_Male_c40128_g2_i1_CDS1_PLA2
>Strigamia_maritima_Male_c40128_g2_i2_CDS1_PLA2
>Strigamia_maritima_Male_c40128_g2_i3_CDS1_PLA2
>Strigamia_maritima_Male_c40185_g2_i3_CDS1_DUF1397
>Strigamia_maritima_Male_c40285_g1_i1_CDS2_DUF1397
>Strigamia_maritima_Male_c40285_g1_i2_CDS2_DUF1397
>Strigamia_maritima_Male_c4032_g1_i1_CDS2_SLPTX01
>Strigamia_maritima_Male_c40544_g1_i1_CDS1_Transferrin
>Strigamia_maritima_Male_c40594_g1_i1_CDS1_DUF1397
>Strigamia_maritima_Male_c40616_g2_i2_na_GH18
>Strigamia_maritima_Male_c40616_g2_i3_na_GH18
>Strigamia_maritima_Male_c40696_g1_i1_CDS4_Lysosomal_lipase
>Strigamia_maritima_Male_c40697_g1_i1_CDS1_S1
>Strigamia_maritima_Male_c40714_g1_i2_CDS7_SLPTX29
>Strigamia_maritima_Male_c40714_g1_i5_CDS4_SLPTX29
>Strigamia_maritima_Male_c40800_g1_i1_CDS8_Acid-phosphatase
>Strigamia_maritima_Male_c40800_g2_i1_CDS1_Acid-phosphatase
>Strigamia_maritima_Male_c40918_g1_i1_CDS10_COEsteraseB
>Strigamia_maritima_Male_c40918_g1_i1_CDS13_COEsteraseB
>Strigamia_maritima_Male_c40975_g1_i1_CDS2_COEsteraseB
>Strigamia_maritima_Male_c40975_g1_i2_CDS2_COEsteraseB
>Strigamia_maritima_Male_c40975_g1_i3_CDS2_COEsteraseB
>Strigamia_maritima_Male_c41086_g2_i2_na_CHILOTX01
>Strigamia_maritima_Male_c41107_g1_i1_CDS1_SLPTX05
>Strigamia_maritima_Male_c41107_g1_i2_CDS2_SLPTX05
>Strigamia_maritima_Male_c41386_g1_i1_CDS5_Unchar13
>Strigamia_maritima_Male_c41386_g1_i2_CDS5_Unchar13
>Strigamia_maritima_Male_c41531_g1_i3_CDS1_S8
>Strigamia_maritima_Male_c41531_g1_i4_CDS1_S8
>Strigamia_maritima_Male_c41531_g1_i5_CDS1_S8
>Strigamia_maritima_Male_c41531_g1_i6_CDS1_S8
>Strigamia_maritima_Male_c41575_g1_i1_CDS7_LDLA
>Strigamia_maritima_Male_c41596_g1_i1_na_Cystatin
>Strigamia_maritima_Male_c41599_g1_i2_CDS2_Lysosomal_lipase
>Strigamia_maritima_Male_c41599_g1_i3_CDS3_Lysosomal_lipase
>Strigamia_maritima_Male_c41599_g1_i4_CDS1_Lysosomal_lipase
>Strigamia_maritima_Male_c41770_g1_i1_CDS1_Lysosomal_lipase
>Strigamia_maritima_Male_c41770_g1_i1_CDS2_Lysosomal_lipase
>Strigamia_maritima_Male_c41770_g1_i2_CDS3_Lysosomal_lipase
>Strigamia_maritima_Male_c41770_g1_i3_CDS1_Lysosomal_lipase
>Strigamia_maritima_Male_c41770_g1_i4_CDS1_Lysosomal_lipase
>Strigamia_maritima_Male_c41888_g1_i1_CDS2_PAM-like
>Strigamia_maritima_Male_c41888_g1_i1_CDS3_PAM-like
>Strigamia_maritima_Male_c41888_g1_i1_CDS7_PAM-like
>Strigamia_maritima_Male_c41888_g1_i2_CDS2_PAM-like
>Strigamia_maritima_Male_c41888_g1_i2_CDS3_PAM-like
>Strigamia_maritima_Male_c41888_g1_i2_CDS7_PAM-like
>Strigamia_maritima_Male_c41888_g1_i3_CDS1_PAM-like
>Strigamia_maritima_Male_c41888_g1_i3_CDS3_PAM-like
>Strigamia_maritima_Male_c41888_g1_i4_CDS2_PAM-like
>Strigamia_maritima_Male_c41888_g1_i4_CDS3_PAM-like
>Strigamia_maritima_Male_c41924_g1_i1_CDS1_PEBP-like
>Strigamia_maritima_Male_c41924_g1_i2_CDS1_PEBP-like
>Strigamia_maritima_Male_c41924_g1_i3_CDS2_PEBP-like
>Strigamia_maritima_Male_c41924_g1_i4_CDS1_PEBP-like
>Strigamia_maritima_Male_c41943_g1_i1_CDS1_COEsteraseB
>Strigamia_maritima_Male_c41951_g1_i4_CDS3_Lysosomal_lipase
>Strigamia_maritima_Male_c42109_g1_i2_CDS8_Lysosomal_lipase
>Strigamia_maritima_Male_c42123_g1_i2_CDS2_GGT
>Strigamia_maritima_Male_c42123_g1_i4_CDS2_GGT
>Strigamia_maritima_Male_c42165_g3_i2_CDS7_SLPTX03
>Strigamia_maritima_Male_c42165_g3_i7_CDS7_SLPTX03
>Strigamia_maritima_Male_c42165_g3_i9_CDS7_SLPTX03
>Strigamia_maritima_Male_c42179_g1_i3_CDS1_DUF1397
>Strigamia_maritima_Male_c42370_g1_i1_CDS9_DUF3472
>Strigamia_maritima_Male_c42370_g1_i2_CDS1_DUF3472
>Strigamia_maritima_Male_c42370_g1_i3_CDS1_DUF3472
>Strigamia_maritima_Male_c42370_g1_i4_CDS1_DUF3472
>Strigamia_maritima_Male_c42370_g1_i5_CDS1_DUF3472
>Strigamia_maritima_Male_c42370_g1_i5_CDS8_DUF3472
>Strigamia_maritima_Male_c42370_g1_i6_CDS1_DUF3472
>Strigamia_maritima_Male_c42370_g1_i6_CDS8_DUF3472
>Strigamia_maritima_Male_c42515_g1_i1_CDS1_GDH
>Strigamia_maritima_Male_c42688_g1_i1_CDS1_GDH
>Strigamia_maritima_Male_c42688_g1_i1_CDS3_GDH
>Strigamia_maritima_Male_c42688_g1_i2_CDS1_GDH
>Strigamia_maritima_Male_c42688_g1_i3_CDS1_GDH
>Strigamia_maritima_Male_c42727_g1_i2_na_GH18
>Strigamia_maritima_Male_c42727_g1_i4_na_GH18
>Strigamia_maritima_Male_c43028_g1_i1_CDS9_GDH
>Strigamia_maritima_Male_c43028_g1_i2_CDS8_GDH
>Strigamia_maritima_Male_c43028_g1_i3_CDS8_GDH
>Strigamia_maritima_Male_c43037_g4_i3_CDS2_COEsteraseB
>Strigamia_maritima_Male_c43356_g1_i1_CDS1_GDH
>Strigamia_maritima_Male_c43356_g1_i1_CDS2_GDH
>Strigamia_maritima_Male_c43356_g1_i2_CDS1_GDH
>Strigamia_maritima_Male_c43356_g1_i2_CDS2_GDH
>Strigamia_maritima_Male_c43356_g1_i2_CDS5_GDH
>Strigamia_maritima_Male_c43356_g1_i3_CDS1_GDH
>Strigamia_maritima_Male_c43356_g1_i3_CDS2_GDH
>Strigamia_maritima_Male_c43356_g1_i3_CDS6_GDH
>Strigamia_maritima_Male_c43356_g1_i4_CDS1_GDH
>Strigamia_maritima_Male_c43403_g3_i1_CDS2_Lysosomal_lipase
>Strigamia_maritima_Male_c43511_g2_i1_CDS1_GDH
>Strigamia_maritima_Male_c43511_g2_i2_CDS1_GDH
>Strigamia_maritima_Male_c43511_g2_i3_CDS1_GDH
>Strigamia_maritima_Male_c43563_g2_i1_CDS1_LDLA-chitinase
>Strigamia_maritima_Male_c43563_g2_i1_CDS8_LDLA-chitinase
>Strigamia_maritima_Male_c43563_g2_i2_CDS1_LDLA-chitinase
>Strigamia_maritima_Male_c43563_g2_i2_CDS8_LDLA-chitinase
>Strigamia_maritima_Male_c43563_g2_i3_CDS1_LDLA-chitinase
>Strigamia_maritima_Male_c43563_g2_i3_CDS8_LDLA-chitinase
>Strigamia_maritima_Male_c43563_g2_i4_CDS2_LDLA-chitinase
>Strigamia_maritima_Male_c43563_g2_i4_CDS9_LDLA-chitinase
>Strigamia_maritima_Male_c43563_g2_i5_CDS1_LDLA-chitinase
>Strigamia_maritima_Male_c43563_g2_i6_CDS2_LDLA-chitinase
>Strigamia_maritima_Male_c43563_g2_i6_CDS8_LDLA-chitinase
>Strigamia_maritima_Male_c43563_g2_i7_CDS1_LDLA-chitinase
>Strigamia_maritima_Male_c43563_g2_i7_CDS8_LDLA-chitinase
>Strigamia_maritima_Male_c43563_g2_i8_CDS1_LDLA-chitinase
>Strigamia_maritima_Male_c43563_g2_i8_CDS6_LDLA-chitinase
>Strigamia_maritima_Male_c43563_g2_i8_CDS9_LDLA-chitinase
>Strigamia_maritima_Male_c43610_g1_i1_CDS1_Lysosomal_lipase
>Strigamia_maritima_Male_c43610_g1_i2_CDS1_Lysosomal_lipase
>Strigamia_maritima_Male_c43610_g1_i2_CDS3_Lysosomal_lipase
>Strigamia_maritima_Male_c43610_g1_i4_CDS2_Lysosomal_lipase
>Strigamia_maritima_Male_c43615_g2_i1_CDS2_Lysosomal_lipase
>Strigamia_maritima_Male_c43615_g2_i2_CDS2_Lysosomal_lipase
>Strigamia_maritima_Male_c43615_g2_i7_CDS1_Lysosomal_lipase
>Strigamia_maritima_Male_c43722_g5_i2_na_GH18
>Strigamia_maritima_Male_c43722_g5_i3_na_GH18
>Strigamia_maritima_Male_c43722_g5_i4_na_GH18
>Strigamia_maritima_Male_c43722_g5_i5_na_GH18
>Strigamia_maritima_Male_c43722_g5_i6_na_GH18
>Strigamia_maritima_Male_c43722_g5_i8_na_GH18
>Strigamia_maritima_Male_c43810_g1_i1_CDS2_Lysosomal_lipase
>Strigamia_maritima_Male_c43810_g1_i2_CDS2_Lysosomal_lipase
>Strigamia_maritima_Male_c43810_g1_i5_CDS4_Lysosomal_lipase
>Strigamia_maritima_Male_c43810_g1_i7_CDS4_Lysosomal_lipase
>Strigamia_maritima_Male_c43810_g1_i9_CDS2_Lysosomal_lipase
>Strigamia_maritima_Male_c43822_g2_i2_CDS2_Phosphodiesterase2
>Strigamia_maritima_Male_c44011_g1_i1_CDS4_Lysosomal_lipase
>Strigamia_maritima_Male_c44011_g1_i1_CDS5_Lysosomal_lipase
>Strigamia_maritima_Male_c44011_g1_i2_CDS1_Lysosomal_lipase
>Strigamia_maritima_Male_c44011_g1_i3_CDS4_Lysosomal_lipase
>Strigamia_maritima_Male_c44011_g1_i5_CDS4_Lysosomal_lipase
>Strigamia_maritima_Male_c44011_g1_i6_CDS2_Lysosomal_lipase
>Strigamia_maritima_Male_c44025_g7_i3_CDS1_CAP
>Strigamia_maritima_Male_c44026_g1_i1_CDS1_PAM-like
>Strigamia_maritima_Male_c44277_g2_i1_CDS1_Acid-phosphatase
>Strigamia_maritima_Male_c44277_g2_i2_CDS1_Acid-phosphatase
>Strigamia_maritima_Male_c44366_g1_i1_CDS3_SLPTX01
>Strigamia_maritima_Male_c45752_g1_i1_CDS1_Ige-ESP-like
>Strigamia_maritima_Male_c46507_g1_i1_CDS2_Unchar12
>Strigamia_maritima_Male_c48360_g1_i1_CDS1_Lysosomal_lipase
>Strigamia_maritima_Male_c48457_g1_i1_CDS1_CAP
>Strigamia_maritima_Male_c4935_g1_i2_CDS1_DUF1397
>Strigamia_maritima_Male_c4996_g1_i2_CDS1_GEOTX02
>Strigamia_maritima_Male_c50863_g1_i1_CDS1_CAP
>Strigamia_maritima_Male_c5978_g1_i2_CDS1_Unchar12
>Strigamia_maritima_Male_c5993_g1_i1_CDS1_GDH
>Strigamia_maritima_Male_c5993_g1_i2_CDS1_GDH
>Strigamia_maritima_Male_c62995_g1_i1_CDS1_Unchar12
>Strigamia_maritima_Male_c63021_g1_i1_CDS3_PLA2
>Strigamia_maritima_Male_c63064_g1_i1_CDS3_SLPTX22-SLPTX23
>Strigamia_maritima_Male_c63197_g1_i1_CDS1_GEOTX02
>Strigamia_maritima_Male_c63377_g1_i1_CDS1_Lysosomal_lipase
>Strigamia_maritima_Male_c63502_g1_i1_CDS1_SLPTX16
>Strigamia_maritima_Male_c63592_g1_i1_CDS1_Unchar13
>Strigamia_maritima_Male_c64016_g1_i1_CDS4_GDH
>Strigamia_maritima_Male_c64047_g1_i1_CDS1_GDH
>Strigamia_maritima_Male_c65687_g1_i1_CDS2_SLPTX16
>Strigamia_maritima_Male_c66811_g1_i1_CDS1_GDH
>Strigamia_maritima_Male_c68244_g1_i1_CDS1_SLPTX15
>Strigamia_maritima_Male_c68506_g1_i1_CDS1_GEOTX02
>Strigamia_maritima_Male_c69062_g1_i1_CDS2_CAP
>Strigamia_maritima_Male_c70167_g1_i1_CDS2_SLPTX29
>Strigamia_maritima_Male_c70528_g1_i1_CDS1_CAP
>Strigamia_maritima_Male_c73244_g1_i1_CDS1_SLPTX01
>Strigamia_maritima_Male_c7459_g1_i1_CDS1_PEBP-like
>Strigamia_maritima_Male_c7459_g1_i2_CDS3_PEBP-like
>Strigamia_maritima_Male_c7558_g1_i1_CDS2_LDLA-chitinase
>Strigamia_maritima_Male_c75592_g1_i1_CDS1_PAM-like
>Strigamia_maritima_Male_c77009_g1_i1_CDS1_LDLA-chitinase
>Strigamia_maritima_Male_c7775_g1_i1_CDS1_CAP
>Strigamia_maritima_Male_c7857_g1_i1_CDS4_M12A
>Strigamia_maritima_Male_c806_g1_i2_CDS1_LDLA-chitinase
>Strigamia_maritima_Male_c80693_g1_i1_CDS1_PLA2
>Strigamia_maritima_Male_c82700_g1_i1_CDS1_Lysosomal_lipase
>Strigamia_maritima_Male_c843_g1_i1_CDS2_PLA2
>Strigamia_maritima_Male_c8747_g1_i1_CDS2_Unchar12
>Strigamia_maritima_Male_c8799_g1_i1_CDS1_GDH
>Strigamia_maritima_Male_c9473_g1_i1_CDS5_SLPTX16
>Strigamia_maritima_Male_c9487_g1_i1_CDS1_Acid-phosphatase
>Strigamia_maritima_Male_c97275_g1_i1_CDS1_Unchar08
>Strigamia_maritima_Male_c97396_g1_i1_CDS1_GDH
>Strigamia_maritima_Male_c97571_g1_i1_CDS2_GGT
>Strigamia_maritima_Male_c97571_g1_i1_CDS5_GGT
>Strigamia_maritima_Male_c9769_g1_i1_CDS1_CAP
>Strigamia_maritima_Male_c98411_g1_i1_CDS4_SLPTX19
>Strigamia_maritima_Male_c98607_g1_i1_CDS1_PLA2
>Strigamia_maritima_Male_c99778_g1_i1_CDS2_SLPTX21
>Strigamia_maritima_T1_T03_na_BPFTx
>Strigamia_maritima_T1_TR04_na_BPFTx
>Thereuopoda_longicornis_GASR01000008_na_Unchar08
>Thereuopoda_longicornis_GASR01000009_na_Unchar08
>Thereuopoda_longicornis_GASR01000010_na_Unchar08
>Thereuopoda_longicornis_GASR01000011_na_Unchar08
>Thereuopoda_longicornis_GASR01000012_na_Unchar08
>Thereuopoda_longicornis_GASR01000015_na_BPFTx
>Thereuopoda_longicornis_GASR01000016_na_BPFTx
>Thereuopoda_longicornis_GASR01000017_na_BPFTx
>Thereuopoda_longicornis_GASR01000018_na_BPFTx
>Thereuopoda_longicornis_GASR01000019_na_BPFTx
>Thereuopoda_longicornis_GASR01000020_na_BPFTx
>Thereuopoda_longicornis_GASR01000021_na_BPFTx
>Thereuopoda_longicornis_GASR01000022_na_BPFTx
>Thereuopoda_longicornis_GASR01000023_na_BPFTx
>Thereuopoda_longicornis_GASR01000024_na_BPFTx
>Thereuopoda_longicornis_GASR01000026_na_BPFTx
>Thereuopoda_longicornis_GASR01000027_na_BPFTx
>Thereuopoda_longicornis_GASR01000028_na_BPFTx
>Thereuopoda_longicornis_GASR01000029_na_BPFTx
>Thereuopoda_longicornis_GASR01000030_na_BPFTx
>Thereuopoda_longicornis_GASR01000031_na_BPFTx
>Thereuopoda_longicornis_GASR01000032_na_BPFTx
>Thereuopoda_longicornis_GASR01000033_na_BPFTx
>Thereuopoda_longicornis_GASR01000034_na_BPFTx
>Thereuopoda_longicornis_GASR01000035_na_BPFTx
>Thereuopoda_longicornis_GASR01000036_na_BPFTx
>Thereuopoda_longicornis_GASR01000037_na_BPFTx
>Thereuopoda_longicornis_GASR01000038_na_BPFTx
>Thereuopoda_longicornis_GASR01000039_na_BPFTx
>Thereuopoda_longicornis_GASR01000040_na_BPFTx
>Thereuopoda_longicornis_GASR01000041_na_BPFTx
>Thereuopoda_longicornis_GASR01000042_na_BPFTx
>Thereuopoda_longicornis_GASR01000043_na_BPFTx
>Thereuopoda_longicornis_GASR01000044_na_BPFTx
>Thereuopoda_longicornis_GASR01000045_na_BPFTx
>Thereuopoda_longicornis_GASR01000046_na_BPFTx
>Thereuopoda_longicornis_GASR01000047_na_BPFTx
>Thereuopoda_longicornis_GASR01000048_na_BPFTx
>Thereuopoda_longicornis_GASR01000050_na_BPFTx
>Thereuopoda_longicornis_GASR01000051_na_BPFTx
>Thereuopoda_longicornis_GASR01000052_na_BPFTx
>Thereuopoda_longicornis_GASR01000054_na_BPFTx
>Thereuopoda_longicornis_GASR01000056_na_BPFTx
>Thereuopoda_longicornis_GASR01000057_na_BPFTx
>Thereuopoda_longicornis_GASR01000058_na_BPFTx
>Thereuopoda_longicornis_GASR01000059_na_BPFTx
>Thereuopoda_longicornis_GASR01000062_na_BPFTx
>Thereuopoda_longicornis_GASR01000063_na_BPFTx
>Thereuopoda_longicornis_GASR01000064_na_BPFTx
>Thereuopoda_longicornis_GASR01000065_na_BPFTx
>Thereuopoda_longicornis_GASR01000066_na_BPFTx
>Thereuopoda_longicornis_GASR01000067_na_BPFTx
>Thereuopoda_longicornis_GASR01000069_na_BPFTx
>Thereuopoda_longicornis_GASR01000070_na_BPFTx
>Thereuopoda_longicornis_GASR01000071_na_BPFTx
>Thereuopoda_longicornis_GASR01000072_na_BPFTx
>Thereuopoda_longicornis_GASR01000073_na_BPFTx
>Thereuopoda_longicornis_GASR01000074_na_BPFTx
>Thereuopoda_longicornis_GASR01000075_na_BPFTx
>Thereuopoda_longicornis_GASR01000076_na_BPFTx
>Thereuopoda_longicornis_GASR01000077_na_BPFTx
>Thereuopoda_longicornis_GASR01000079_na_CAP
>Thereuopoda_longicornis_GASR01000081_na_CAP
>Thereuopoda_longicornis_GASR01000083_na_COEsteraseB
>Thereuopoda_longicornis_GASR01000084_na_DUF1397
>Thereuopoda_longicornis_GASR01000085_na_DUF1397
>Thereuopoda_longicornis_GASR01000086_na_DUF1397
>Thereuopoda_longicornis_GASR01000087_na_LDLA
>Thereuopoda_longicornis_GASR01000088_na_LDLA
>Thereuopoda_longicornis_GASR01000089_na_M12A
>Thereuopoda_longicornis_GASR01000090_na_M12A
>Thereuopoda_longicornis_GASR01000091_na_M12A
>Thereuopoda_longicornis_GASR01000092_na_M12A
>Thereuopoda_longicornis_GASR01000093_na_M12A
>Thereuopoda_longicornis_GASR01000094_na_S1
>Thereuopoda_longicornis_GASR01000095_na_S1
>Thereuopoda_longicornis_GASR01000096_na_CentiPAD
>Thereuopoda_longicornis_GASR01000097_na_CentiPAD
>Thereuopoda_longicornis_GASR01000098_na_CentiPAD
>Thereuopoda_longicornis_GASR01000101_na_SCTX02
>Thereuopoda_longicornis_GASR01000102_na_SCTX02
>Thereuopoda_longicornis_GASR01000103_na_SCTX02
>Thereuopoda_longicornis_GASR01000104_na_SCTX02
>Thereuopoda_longicornis_GASR01000105_na_SCTX02
>Thereuopoda_longicornis_GASR01000111_na_SLPTX01
>Thereuopoda_longicornis_GASR01000112_na_SLPTX01
>Thereuopoda_longicornis_GASR01000113_na_SLPTX01
>Thereuopoda_longicornis_GASR01000114_na_SLPTX01
>Thereuopoda_longicornis_GASR01000115_na_SLPTX01
>Thereuopoda_longicornis_GASR01000116_na_SLPTX01
>Thereuopoda_longicornis_GASR01000117_na_SLPTX01
>Thereuopoda_longicornis_GASR01000118_na_SLPTX01
>Thereuopoda_longicornis_GASR01000119_na_SLPTX19
>Thereuopoda_longicornis_SCTX01Tl1a1_GASR01000099_na_SCTX01
>Thereuopoda_longicornis_SCTX01Tl1a2_GASR01000100_na_SCTX01
>Lithobius_forficatus_c482780_g1_i1_CDS2_Unchar17
>Lithobius_forficatus_c520715_g1_i1_CDS4_Unchar17
>Lithobius_forficatus_c521686_g1_i1_CDS3_Unchar17
>Lithobius_forficatus_c529142_g1_i1_CDS4_Unchar17
>Lithobius_forficatus_c529142_g1_i3_CDS2_Unchar17
>Lithobius_forficatus_c544158_g6_i1_CDS2_Unchar17
>Lithobius_forficatus_c544158_g6_i4_CDS2_Unchar17
>Lithobius_forficatus_c544158_g6_i2_CDS2_Unchar17

</seqs>
#user defined sequence groups
<seqgroups>
name=linkage: 10;10_9
color=0;0;0
numbers=4503;4504;401;402;403;420;421;425;454;1049;1050;1092;1093;1134;1135;1136;1137;1186;1209;1456;1464;1571;1579;1610;1612;1613;1628;1723;1724;1725;1726;1727;1734;1735;1736;1841;1876;1877;1878;1879;1880;1920;1921;1922;1978;1979;2095;2218;2787;2895;2929;2930;3090;3242;3243;3244;3245;3246;3247;3249;3918;3969;3981;3983;3984;3986;4026;4042;4046;4083;4101;4311;4312;4328;4329;4381;4382;4385;4386;4393;4472;4473;4474;4502;4631;4632;4633;4634;4705;4716;4718;4841;4925;4926;4928;4929;4968;4969;4970;4971;4972;5031;5032;5033;5034;5035;5036;5037;5038;5039;5040;5041;5042;5043;5044;5045;5046;5047;5048;5126;5127;5440;5478;5479;5488;5522;5524;5660;5668;5669;5689;5690;5703;5704;5759;5760;5761;5762;
name=linkage: 10;10_8
color=0;0;0
numbers=641;642;643;1491;1654;1765;1766;1789;1790;1799;1800;1828;1829;1946;1947;1948;1949;1950;2254;2255;2294;2296;2707;2717;2851;2890;2926;3323;4237;4360;4361;4467;4481;4846;5549;5551;5906;638;639;640;644;792;793;794;871;872;873;910;911;912;913;914;915;916;917;1019;1020;1021;1022;1023;1653;1661;1662;1768;1769;1941;1957;1958;2031;2282;2283;2284;2291;2292;2293;2295;2297;2335;2351;2363;2370;2378;2798;2841;2889;2915;3018;3025;3105;3106;3111;3112;3150;3291;3368;3499;3500;3501;3502;3503;3504;3931;3934;4117;4141;4206;4207;4273;4289;4290;4371;4465;4466;4468;4479;4480;4563;4569;4570;4571;4572;4573;4574;4575;4576;4766;4772;4774;4790;4792;4845;4847;4863;4864;4878;4879;4916;4917;4948;4949;5059;5060;5061;5391;5401;5428;5464;5473;5520;5550;5562;5563;5564;5565;5568;5639;5684;5711;
name=linkage: 10;10_72
color=0;0;0
numbers=588;589;693;694;695;839;840;2788;3534;4793;5445;
name=linkage: 10;10_71
color=0;0;0
numbers=2782;2858;3062;3063;3655;3657;3658;3659;3662;3868;3870;
name=linkage: 10;10_70
color=0;0;0
numbers=60;61;62;122;123;124;125;126;127;128;253;254;
name=linkage: 10;10_7
color=0;0;0
numbers=5277;372;428;429;1762;2055;2139;2140;2141;2143;2579;2581;3154;5276;5278;5279;5422;371;373;374;446;815;1167;1184;1322;1324;1325;1327;1328;1530;2082;2138;2142;2144;2248;2249;2285;2317;2318;2415;2416;2417;2573;2574;2576;2578;2580;2582;2583;2584;2585;2586;3024;3093;3118;3148;3149;3155;3157;3218;3236;3330;3332;3565;3566;3824;3827;3829;3830;3831;3832;3835;3836;3838;3839;3841;3842;3843;3844;3845;3846;3847;4178;4185;4190;4624;4625;4626;4659;4666;4668;4696;4991;5064;5157;5744;5907;5996;5998;781;782;834;835;1193;1323;1329;1330;1331;1452;1600;1751;1808;1856;1857;1924;1954;2003;2063;2064;2065;2074;2078;2079;2080;2081;2196;2198;2219;2258;2275;2286;2302;2303;2304;2309;2319;2332;2334;2575;2577;2885;3168;3823;3825;3826;3828;3833;3834;3837;3840;3848;3849;3932;4403;4627;4637;4655;4656;4667;5995;5997;5999;
name=linkage: 10;10_69
color=0;0;0
numbers=101;102;103;104;107;108;109;110;111;112;113;114;231;
name=linkage: 10;10_68
color=0;0;0
numbers=848;849;1451;2911;3163;3194;4390;4743;4744;4745;4746;4747;5764;
name=linkage: 10;10_67
color=0;0;0
numbers=40;41;42;43;44;45;159;236;237;238;239;240;241;242;
name=linkage: 10;10_66
color=0;0;0
numbers=2434;2435;2436;2437;3607;3608;3609;3610;3611;3612;3886;3887;3888;3889;
name=linkage: 10;10_65
color=0;0;0
numbers=622;623;624;625;1786;2652;2809;2810;2891;2892;2893;2894;3770;4910;5921;
name=linkage: 10;10_64
color=0;0;0
numbers=147;243;141;146;137;138;139;140;244;6021;6022;6023;6024;6026;6028;
name=linkage: 10;10_63
color=0;0;0
numbers=510;1657;1698;3392;3801;4108;4876;4877;4896;4897;5916;5926;5927;5928;5929;5930;
name=linkage: 10;10_62
color=0;0;0
numbers=779;2658;2659;3019;3313;3613;4098;4099;4977;4978;4979;4980;4981;5485;5792;5793;5794;
name=linkage: 10;10_60
color=0;0;0
numbers=2513;2514;2515;2516;2763;2799;2857;2964;2999;3000;3810;3811;3812;3813;3814;3815;3816;3817;
name=linkage: 10;10_58
color=0;0;0
numbers=144;145;148;149;175;176;177;178;179;180;183;184;185;186;187;188;245;278;280;
name=linkage: 10;10_57
color=0;0;0
numbers=850;851;852;853;854;855;856;857;858;859;1256;2133;2722;3067;3393;3767;3768;3769;4700;4778;5447;
name=linkage: 10;10_56
color=0;0;0
numbers=2450;2451;2455;2466;2467;2477;2478;2483;2490;2683;3649;3650;3651;3652;3653;3654;3866;3867;3869;4741;4742;
name=linkage: 10;10_55
color=0;0;0
numbers=4658;5933;5962;4636;4653;4660;4661;4671;5931;5936;5942;5943;5948;5950;5954;5955;5957;5958;5959;5960;5961;5966;
name=linkage: 10;10_54
color=0;0;0
numbers=392;393;1443;1444;1445;1446;1447;1448;1449;1450;1518;1632;2440;2441;2442;2670;2671;2870;3664;3665;3666;4882;5487;
name=linkage: 10;10_53
color=0;0;0
numbers=8;9;10;11;12;13;160;161;162;163;164;165;166;167;168;169;170;267;268;269;270;271;272;273;
name=linkage: 10;10_52
color=0;0;0
numbers=262;263;115;116;117;118;119;120;121;129;154;155;156;246;247;248;258;259;260;261;264;265;266;303;
name=linkage: 10;10_51
color=0;0;0
numbers=2970;3301;2710;2720;2721;2783;2820;2828;2879;2882;2932;2955;2986;3015;3016;3072;3086;3145;3207;3208;3209;3377;3387;3756;
name=linkage: 10;10_50
color=0;0;0
numbers=536;537;575;576;577;645;646;780;1919;1955;1956;2699;2865;4249;4261;4349;4763;4909;5377;5378;5379;5514;5515;5688;5874;
name=linkage: 10;10_5
color=0;0;0
numbers=459;1719;3159;3160;3308;3929;4396;4729;5141;406;458;970;971;1151;1175;1200;1206;1243;1458;1460;1505;1509;1511;1519;1544;1567;1576;1580;1599;1652;1674;1675;1821;1984;2056;2341;2345;2355;2365;2381;2386;2389;2723;2744;2845;3051;3052;3053;3073;3318;3335;3355;3382;3547;3976;3989;3995;4004;4027;4131;4168;4187;4188;4193;4194;4205;4227;4321;4332;4333;4334;4335;4336;4376;4423;4430;4439;4440;4441;4442;4443;4451;4512;4697;4706;4736;4740;4762;4767;4786;4791;4813;4825;4826;4832;4848;4854;4855;4856;4857;4869;4870;4871;4872;4915;4945;4946;4947;4950;4951;4952;5231;5232;5306;5307;5308;5309;5310;5311;5312;5313;5314;5315;5316;5317;5318;5319;5320;5321;5322;5388;5394;5407;5408;5409;5414;5430;5459;5460;5467;5470;5480;5486;5489;5519;5548;5590;5595;5640;5641;5642;5654;5663;5664;5674;5675;5676;5700;5828;5829;5830;5831;5832;5833;5834;5835;5836;5837;5838;5839;5840;5841;5842;5843;5903;5905;5908;
name=linkage: 10;10_49
color=0;0;0
numbers=385;1365;1366;1367;1992;1993;1994;1995;1996;2236;2237;2238;2428;2492;2493;2495;2625;2626;2627;2747;3688;3689;3690;3874;3883;3914;
name=linkage: 10;10_48
color=0;0;0
numbers=17;18;19;20;21;22;56;57;58;59;195;196;197;198;199;200;201;290;291;292;293;294;295;296;297;298;299;300;301;302;
name=linkage: 10;10_47
color=0;0;0
numbers=3201;3202;3204;3297;3298;3405;3790;3198;3203;3785;3786;2971;2972;3199;3200;3376;3122;3781;2920;3026;3027;3028;3197;3783;3784;3789;3791;3792;3793;3794;
name=linkage: 10;10_46
color=0;0;0
numbers=691;925;943;1166;1245;472;473;475;476;689;690;692;884;885;886;887;939;1203;1204;1487;1573;1718;2130;2678;4482;4483;5217;5218;5219;5220;5221;5715;5716;5717;
name=linkage: 10;10_45
color=0;0;0
numbers=399;400;523;524;632;633;634;635;636;637;740;741;742;743;744;745;746;747;748;749;1997;1998;2028;2029;2030;2846;2861;2993;3419;4823;4962;5495;5537;5559;
name=linkage: 10;10_44
color=0;0;0
numbers=1238;533;534;1239;2086;2087;532;1240;2088;2089;2090;3863;565;566;2814;2815;2839;2840;3620;3860;1423;1424;2444;2461;2469;2957;2958;3614;3615;3616;3617;3618;3864;3865;
name=linkage: 10;10_43
color=0;0;0
numbers=1522;1614;1624;1806;1807;1836;1837;1845;1846;1900;3956;4775;5475;860;1012;1013;1018;1623;1898;1899;3151;3253;3256;3258;3568;4091;4242;4243;4836;4899;5071;5439;5505;5506;5592;
name=linkage: 10;10_42
color=0;0;0
numbers=2273;47;206;1158;2960;3183;3468;3595;4620;189;190;191;192;205;617;618;696;697;698;699;783;784;1157;3081;3380;3404;3469;3470;3471;3850;3851;4861;4880;4881;5100;
name=linkage: 10;10_41
color=0;0;0
numbers=1152;1196;1557;1574;1678;1679;2123;2124;2125;2266;2267;2562;2563;2564;2711;2769;2868;3045;3284;3384;3562;3563;3564;3928;4013;4229;4230;4450;4797;4866;4886;5174;5441;5468;5511;5673;
name=linkage: 10;10_40
color=0;0;0
numbers=1620;1621;5051;5862;844;845;846;847;958;1089;1090;1091;1492;1503;1513;1585;1983;2677;2959;3182;3328;3406;3407;3854;3855;3856;4347;4383;4384;4461;4807;4932;5049;5050;5494;5532;5555;5556;5582;5721;
name=linkage: 10;10_4
color=0;0;0
numbers=5950;4653;4694;4010;4286;4287;4621;4695;5386;5456;5503;5504;5944;5945;5946;5947;5968;5975;5977;5978;5980;5981;5982;5983;3466;3467;4638;4639;4640;4641;4657;4663;4669;4670;5399;5476;5935;5941;5952;5969;5970;5972;5973;5974;5976;5984;346;348;351;354;355;1258;1259;1260;1261;1274;1275;1276;1277;1278;1884;2510;2511;2512;2517;2518;2520;2525;2527;2528;2529;2530;2532;2533;2534;2807;2902;3009;3054;3115;3116;3184;3216;3217;3271;3426;3428;3429;3430;3431;3433;3434;3437;3440;3441;3445;3446;3447;3448;3455;3458;3459;3460;3461;3462;3463;3464;3952;4635;4654;4662;4664;4665;4693;4884;5932;5934;5937;5938;5939;5940;5949;5953;5956;5963;5964;5965;5971;5985;5986;347;349;350;352;353;1257;1262;1263;1264;1265;1266;1267;1268;1269;1270;1271;1272;1273;2298;2299;2300;2301;2305;2313;2314;2519;2521;2522;2523;2524;2531;2732;2760;2838;2848;2873;2884;3004;3117;3162;3363;3427;3432;3435;3436;3438;3442;3443;3444;3449;3450;3451;3452;3453;3454;3456;3457;3933;4350;4351;4815;4816;5082;5083;5084;5085;5421;5449;5653;5924;5925;5967;5979;
name=linkage: 10;10_39
color=0;0;0
numbers=395;396;551;554;555;1173;1202;1525;1659;2049;2704;2705;3326;3378;3970;4015;4080;4217;4279;4280;4359;4475;4476;4764;4781;4817;5134;5135;5270;5271;5272;5273;5395;5457;5458;5567;5885;5909;5911;5922;
name=linkage: 10;10_38
color=0;0;0
numbers=404;471;472;473;476;883;884;885;887;920;921;922;923;924;926;927;928;929;930;931;932;933;934;935;936;937;938;940;941;942;944;945;946;947;948;949;950;951;1197;1205;
name=linkage: 10;10_37
color=0;0;0
numbers=4771;4776;4785;4814;4820;4839;4840;4850;4874;4875;5019;5067;5068;5069;5070;5369;5370;5371;5372;5373;5374;5402;5420;5474;5482;5502;5530;5539;5540;5560;5575;5576;5601;5608;5609;5655;5656;5657;5879;5887;5896;
name=linkage: 10;10_36
color=0;0;0
numbers=361;1286;1287;1288;1289;1290;1291;1292;1293;2253;2543;2544;2545;2546;3029;3094;3152;3250;3410;4829;4963;4964;4965;4966;4967;5195;5196;5197;5198;5245;5246;5247;5469;5796;5797;5798;5799;5800;5801;5802;5803;
name=linkage: 10;10_35
color=0;0;0
numbers=3413;3585;424;626;868;869;1320;1321;2216;2413;2414;2566;2567;2568;2569;2570;2571;2862;2931;3057;3139;3582;3583;3584;3586;3587;3588;3589;3590;3591;3592;3593;3594;3595;3596;3597;3598;3884;5744;6000;6001;
name=linkage: 10;10_32
color=0;0;0
numbers=505;506;816;817;818;819;820;821;822;823;824;825;1512;1818;1896;2728;3030;3032;3569;3570;4264;4457;4955;4956;5020;5021;5022;5023;5024;5025;5154;5155;5156;5678;5679;5680;5681;5682;5783;5784;5785;5786;5901;5902;
name=linkage: 10;10_31
color=0;0;0
numbers=2107;4935;5105;5616;502;659;660;1295;1296;1297;1298;2106;2108;2109;2110;2111;2553;3031;3033;3533;4934;4936;4937;4938;5106;5107;5108;5109;5110;5111;5112;5113;5114;5115;5116;5117;5118;5119;5602;5603;5612;5613;5614;5615;5722;
name=linkage: 10;10_30
color=0;0;0
numbers=1404;1928;2245;2246;2724;2725;2765;3082;3343;3752;3757;3766;4920;1399;1400;1401;1402;1403;1405;1906;1927;2243;2244;2675;2755;2756;2767;3420;3754;3755;3759;3760;3761;3762;3763;3764;3907;3908;3909;3910;4827;5389;5466;5536;5665;
name=linkage: 10;10_29
color=0;0;0
numbers=4821;360;769;770;771;772;773;774;838;1915;2007;2268;2269;2709;2825;2887;3156;3205;3308;3505;3506;3507;4085;4155;4434;4435;4714;4885;4913;4939;4940;4941;5141;5171;5172;5173;5233;5234;5348;5349;5375;5376;5580;5741;5742;5809;5810;5851;5852;5853;5854;5855;5856;
name=linkage: 10;10_28
color=0;0;0
numbers=1676;1677;2066;2067;2150;2155;2156;2337;4140;4180;4413;1174;2068;2092;2151;2152;4022;4234;4235;4444;789;790;791;952;953;1122;1123;1124;1125;1126;1127;1128;1129;1222;1223;1752;2085;2093;2094;2153;2154;2762;2924;3580;3581;4370;5062;5063;5142;5143;5144;5510;5661;5662;
name=linkage: 10;10_27
color=0;0;0
numbers=474;611;612;517;592;597;605;607;608;613;700;701;702;703;704;705;706;707;708;709;710;711;712;713;714;715;716;717;718;719;720;721;722;723;724;725;726;727;728;729;730;731;732;733;734;756;757;758;759;760;761;762;763;764;765;
name=linkage: 10;10_26
color=0;0;0
numbers=3261;5125;5436;5437;5029;5030;5671;5121;5123;5124;5605;3263;5875;5881;3126;3142;3143;3262;3264;3819;5028;5235;5236;5237;5583;5670;5728;5729;3125;3127;3130;3132;3144;3818;4765;4802;4842;4887;4889;4890;4907;4908;4957;4958;4959;4973;5416;5455;5465;5571;5599;5600;5719;5720;5884;5912;
name=linkage: 10;10_25
color=0;0;0
numbers=397;398;411;503;504;517;562;563;564;592;593;594;595;596;597;598;599;600;601;602;603;604;605;606;607;608;609;610;611;612;613;614;615;616;667;668;669;670;671;672;673;674;675;676;677;678;679;680;681;682;683;684;685;686;1161;2835;3278;3327;
name=linkage: 10;10_24
color=0;0;0
numbers=3906;2459;2486;2487;3315;3709;3903;3904;3905;2481;2488;2489;2634;3020;3021;3022;3353;3704;3705;3714;3721;3722;3901;3902;386;1369;2430;2447;2449;2464;2468;2471;2475;2479;2485;2491;2631;2632;2633;2635;2636;2637;2638;2681;2698;2718;2731;2749;3238;3280;3411;3706;3707;3708;3711;3712;3713;3715;3716;3717;3718;3719;3720;3723;
name=linkage: 10;10_23
color=0;0;0
numbers=2985;4020;4805;557;558;559;1178;1684;1685;1759;1760;1761;1835;1859;1887;1888;2408;2409;2410;2411;2412;2565;2736;2774;2779;2800;2801;2812;2872;2983;2984;2996;2997;3357;3402;3571;3572;3573;3574;3575;3576;3577;3578;3579;3944;4094;4337;4811;4930;4974;4975;4976;5153;5269;5433;5525;5526;5527;5557;5558;5643;5644;5677;5732;5733;5734;
name=linkage: 10;10_22
color=0;0;0
numbers=560;561;585;586;587;1155;430;431;436;440;441;444;445;449;464;465;513;514;518;519;520;521;522;530;531;630;631;651;652;653;661;662;735;736;737;754;755;828;829;830;831;832;833;870;1031;1032;1033;1034;1035;1036;1037;1038;1039;1040;1041;1042;1043;1044;1045;1046;1154;1156;1176;1183;1210;1232;1233;1246;1247;1248;
name=linkage: 10;10_21
color=0;0;0
numbers=382;1352;1357;1359;3164;3337;3671;3673;379;380;381;1340;1341;1342;1343;1344;1345;1346;1347;1348;1349;1350;1351;1353;1354;1355;1356;1358;1360;1361;2418;2419;2420;2421;2422;2423;2496;2497;2498;2499;2500;2501;2502;2503;2504;2505;2506;2507;2595;2596;2597;2598;2599;2600;2601;2602;2603;2668;2740;2741;3175;3176;3177;3178;3302;3316;3669;3670;3672;3894;3895;3896;
name=linkage: 10;10_20
color=0;0;0
numbers=509;1732;3674;3891;4061;687;688;1737;2425;2426;2443;2445;2446;2448;2452;2453;2454;2456;2458;2463;2470;2472;2473;2476;2480;2482;2484;2494;2606;2607;2608;2610;2611;2612;2613;2614;2615;2616;2617;2618;2702;2729;2766;2886;3008;3078;3079;3103;3104;3107;3108;3185;3219;3220;3221;3222;3223;3224;3225;3351;3675;3676;3677;3678;3679;3683;3684;3685;3686;3687;3897;4297;4867;5523;5591;
name=linkage: 10;10_2
color=0;0;0
numbers=1480;2350;2813;3342;4961;5102;5103;5397;5398;5705;5847;5888;5910;410;627;628;629;766;767;864;1212;1468;1475;1481;1483;1506;1517;1534;1550;1560;1564;1598;1611;1746;1832;1860;1885;1886;2019;2020;2033;2057;2061;2062;2101;2167;2168;2169;2170;2259;2260;2264;2346;2361;2379;2383;2388;2682;2685;2758;2781;2802;2867;2877;2899;2900;2901;2923;2981;3050;3065;3066;3147;3300;3310;3322;3347;3350;3366;3385;3390;3857;3858;3859;3919;3979;3982;3994;4012;4024;4041;4113;4165;4202;4278;4380;4527;4528;4529;4530;4589;4590;4608;4609;4646;4647;4710;4711;4722;4731;4768;4865;4888;4905;4906;4919;4942;4943;4944;4960;4996;4997;5065;5075;5077;5078;5079;5080;5081;5095;5096;5097;5098;5099;5101;5104;5128;5147;5148;5149;5150;5152;5212;5213;5214;5215;5216;5222;5223;5224;5263;5264;5265;5266;5267;5268;5301;5302;5303;5304;5305;5329;5330;5331;5332;5333;5334;5335;5336;5337;5338;5339;5340;5341;5342;5343;5344;5345;5346;5347;5353;5396;5431;5432;5434;5435;5443;5472;5500;5501;5518;5538;5544;5546;5547;5569;5570;5581;5604;5610;5617;5618;5619;5625;5626;5652;5658;5659;5706;5707;5708;5709;5710;5712;5713;5718;5743;5765;5766;5767;5768;5769;5770;5771;5772;5788;5789;5824;5844;5845;5846;5848;5849;5850;5857;5858;5859;5860;5861;5863;5864;5865;5866;5867;5868;5876;
name=linkage: 10;10_19
color=0;0;0
numbers=3308;5141;1165;1543;1719;2359;4076;4028;4562;5900;5417;6010;6011;6012;6013;6014;6015;6016;6017;378;423;450;515;516;582;1153;1218;1220;1221;1335;1336;1337;1338;1339;1561;2113;2227;2688;2830;3137;3138;3312;3338;3599;3600;3601;3602;3603;3604;3605;3606;3871;3926;4052;4171;4464;4521;4522;4545;4546;4547;4703;4721;4782;4803;4808;4812;4833;5382;5412;5413;5427;5462;5492;5498;5499;5517;5553;5738;5873;
name=linkage: 10;10_18
color=0;0;0
numbers=1586;1664;4903;1822;1833;1834;3003;4063;4358;4389;4902;4904;5072;5073;5074;5170;5366;5507;5607;5691;5735;811;812;813;1981;2184;3002;3511;4118;4119;4149;4238;4324;4900;4901;4911;5795;5878;5991;2183;2917;3140;3512;4003;4186;4316;4317;4426;4794;4982;4984;4988;4989;5136;5137;5692;5694;5737;5740;415;918;919;1285;1980;2400;3014;3098;3099;3508;3510;4983;4985;5736;865;866;867;3509;4986;4987;4990;5561;5990;5992;
name=linkage: 10;10_17
color=0;0;0
numbers=407;426;432;433;455;795;797;798;800;801;803;804;805;806;807;2786;2822;2823;3967;3997;4160;4196;4377;4428;456;457;495;496;539;540;796;799;802;1462;1699;1795;1905;1907;1908;1909;1965;1966;1967;1973;1974;2212;2213;2214;2215;2863;2897;2907;2908;2909;2944;2945;2963;3055;3056;3771;3772;3773;3774;3775;3776;3777;3778;3779;3780;4050;4123;4341;4342;4343;4427;4851;5383;5411;5426;5531;5745;5746;5898;
name=linkage: 10;10_16
color=0;0;0
numbers=5076;5683;2951;2952;483;1085;1086;1087;1088;4698;1881;1882;452;1838;2888;3631;3632;3639;4931;5086;5636;5755;1778;2060;2112;2387;2439;2460;2462;2701;2948;3023;3161;3171;3172;3248;3334;3371;3388;3396;3397;3415;3622;3623;3624;3634;3643;3646;3647;3892;4322;4895;5552;391;1425;1426;1427;1428;1429;1890;2438;2661;2694;2719;2737;2776;2806;2855;2864;2949;2950;3191;3344;3399;3625;3626;3627;3628;3629;3630;3633;3635;3636;3637;3638;3640;3642;3644;3645;3915;3916;
name=linkage: 10;10_15
color=0;0;0
numbers=574;1207;1649;1741;1939;4344;567;568;569;570;571;572;573;578;579;580;581;583;584;663;664;665;666;836;837;977;978;979;980;981;982;1227;1228;1538;1540;1622;1668;1669;1771;1772;1937;1938;2096;2097;2098;3042;3043;3044;3361;4077;4156;4191;4233;4275;4276;4282;4283;4720;4757;4891;4892;4893;4894;4921;5087;5088;5089;5090;5091;5092;5093;5138;5139;5140;5225;5226;5227;5228;5357;5358;5529;5627;5628;5629;5630;5631;5632;5633;5695;5696;5697;5725;5747;5748;5871;5872;5915;
name=linkage: 10;10_14
color=0;0;0
numbers=2002;2217;2338;3545;5359;5763;366;367;368;369;370;375;376;377;470;1299;1300;1301;1302;1303;1304;1305;1306;1307;1308;1309;1310;1311;1312;1313;1314;1315;1316;1317;1318;1319;1332;1333;1334;2404;2405;2406;2407;2554;2555;2556;2557;2558;2559;2560;2561;2587;2588;2589;2590;2591;2592;2593;2594;2743;2759;2852;2874;2938;3049;3064;3169;3170;3309;3321;3359;3383;3535;3536;3537;3538;3539;3540;3541;3542;3543;3544;3546;3548;3549;3550;3551;3552;3553;3554;3555;3556;3557;3559;3560;3561;3947;5993;5994;
name=linkage: 10;10_12
color=0;0;0
numbers=1609;1070;1080;1656;2058;2059;3354;3421;5438;363;364;365;442;443;481;482;486;954;955;956;957;1047;1048;1064;1065;1066;1067;1068;1069;1071;1072;1073;1074;1075;1076;1077;1078;1079;1098;1099;1100;1101;1224;1241;1673;1731;1839;1840;1925;1926;1936;2136;2369;2392;2402;2403;2548;2549;2550;2551;2552;2713;2804;2819;3036;3037;3038;3039;3040;3229;3230;3231;3232;3265;3295;3336;3339;3364;3395;3531;3532;3938;3940;3951;3955;3959;3960;3968;3973;3996;4006;4040;4053;4124;4125;4200;4391;4750;4754;4755;4756;4795;4796;4837;4838;5129;5130;5131;5132;5133;5261;5262;5404;5424;5572;5573;5574;5698;5699;5790;5791;5918;5919;
name=linkage: 10;10_11
color=0;0;0
numbers=405;416;417;418;419;466;467;468;487;488;489;507;508;543;544;750;751;752;753;785;786;787;788;826;827;995;996;997;998;999;1000;1001;1002;1003;1004;1005;1006;1007;1008;1160;1164;1170;1177;1188;1195;1201;1541;1563;1738;2008;2009;2114;2115;2119;2120;2121;2122;2270;2271;2272;2340;2344;2358;2946;2947;3012;3013;3087;3088;3089;3269;3381;3820;3821;3964;3965;4100;4133;4134;4284;4285;4309;4310;4315;4432;4433;4447;4484;4491;4492;4493;4497;4498;4499;4500;4501;4587;4588;4712;4753;4783;4789;4927;4953;4954;5158;5159;5160;5161;5162;5164;5165;5166;5167;5168;5169;5298;5299;5300;5446;5454;5490;5545;5645;5646;5702;5757;5758;5890;
name=linkage: 10;10_10
color=0;0;0
numbers=1486;2005;3921;862;863;962;963;964;965;966;967;968;969;1009;1010;1011;1014;1016;1107;1497;1590;1696;1697;1708;1796;1797;2004;2357;2366;2374;2980;3254;3255;3257;3341;3401;4023;4369;4453;4454;4532;4533;4550;4596;4719;5175;5176;5178;5179;5180;5181;5183;5184;5185;5187;5188;5189;5191;5192;5194;5361;5773;5775;5776;5778;5779;5780;5781;5870;647;648;649;650;842;843;861;1015;1017;1018;1455;1562;2176;2177;2178;2179;2180;2181;2182;2228;2229;2230;2231;2232;2233;2234;2235;2373;3060;3253;3256;3258;3274;3299;3567;3568;3974;4033;4072;4105;4209;4210;4211;4446;4549;4567;4818;4862;5071;5177;5182;5186;5190;5193;5360;5444;5592;5774;5777;5782;5904;
name=linkage: 10;10_0
color=0;0;0
numbers=1159;1234;1236;1237;1485;1520;1546;1575;1583;1591;1617;1641;1663;1870;1959;2117;2772;3281;3423;3917;3945;4095;4111;4135;4143;4177;4267;4268;4269;4372;4378;4415;4717;4730;362;408;413;414;422;438;439;497;498;511;512;538;541;542;545;546;547;548;549;550;552;553;775;776;777;778;874;875;876;877;878;879;880;881;882;888;889;890;891;892;893;894;895;896;897;898;899;900;901;902;903;904;905;906;907;908;909;959;960;961;989;990;991;992;993;994;1024;1025;1026;1027;1028;1029;1030;1051;1052;1053;1054;1055;1056;1057;1058;1108;1109;1110;1111;1112;1113;1114;1115;1116;1117;1118;1119;1120;1121;1162;1169;1179;1182;1185;1187;1190;1198;1199;1208;1213;1214;1219;1225;1226;1230;1231;1294;1454;1461;1470;1473;1479;1488;1496;1502;1521;1523;1529;1545;1547;1551;1554;1558;1559;1569;1570;1577;1578;1584;1587;1588;1595;1596;1597;1602;1605;1606;1607;1616;1618;1619;1633;1639;1647;1648;1650;1670;1671;1680;1687;1694;1700;1701;1702;1705;1706;1717;1720;1747;1748;1749;1758;1770;1781;1782;1784;1785;1793;1794;1798;1803;1823;1842;1843;1847;1848;1849;1850;1851;1852;1853;1854;1855;1865;1866;1867;1868;1869;1871;1872;1873;1874;1875;1894;1895;1902;1903;1904;1916;1917;1918;1933;1934;1935;1942;1943;1944;1960;1961;1962;1963;1971;1972;1990;1991;2000;2006;2010;2011;2012;2013;2021;2022;2023;2025;2026;2027;2043;2044;2045;2075;2076;2077;2116;2118;2188;2210;2211;2261;2265;2339;2352;2353;2354;2356;2362;2367;2385;2401;2547;2674;2680;2690;2695;2696;2697;2700;2706;2716;2734;2742;2753;2761;2777;2778;2780;2784;2791;2821;2824;2850;2856;2869;2876;2880;2883;2913;2919;2922;2928;2969;2982;2994;3001;3010;3011;3035;3074;3075;3076;3077;3083;3102;3120;3121;3133;3134;3135;3165;3166;3167;3179;3180;3195;3196;3239;3240;3241;3270;3272;3273;3275;3279;3286;3288;3294;3314;3324;3325;3345;3348;3349;3360;3362;3372;3394;3408;3409;3414;3416;3422;3424;3425;3513;3514;3515;3516;3517;3518;3519;3520;3521;3522;3523;3524;3525;3526;3527;3528;3529;3530;3923;3924;3946;3958;3961;3963;3971;3977;3978;3980;3988;3990;3991;3998;3999;4001;4002;4005;4008;4009;4014;4019;4025;4031;4034;4036;4043;4044;4047;4054;4055;4057;4059;4064;4065;4068;4069;4073;4075;4084;4090;4093;4097;4103;4104;4110;4112;4114;4115;4116;4121;4126;4127;4128;4129;4132;4136;4137;4154;4157;4161;4162;4163;4164;4169;4174;4175;4176;4182;4183;4184;4192;4195;4204;4215;4216;4218;4220;4221;4222;4224;4231;4232;4236;4239;4241;4246;4247;4251;4258;4262;4263;4265;4266;4274;4277;4288;4296;4308;4314;4318;4319;4325;4326;4327;4338;4339;4345;4352;4353;4354;4356;4362;4363;4364;4365;4366;4367;4368;4373;4374;4375;4379;4387;4398;4414;4416;4417;4418;4419;4420;4470;4471;4518;4519;4520;4523;4524;4525;4526;4535;4536;4539;4540;4541;4551;4552;4553;4554;4555;4579;4580;4581;4582;4591;4592;4593;4601;4602;4603;4610;4611;4612;4613;4614;4615;4616;4617;4618;4619;4622;4623;4628;4629;4630;4648;4649;4650;4651;4652;4701;4702;4707;4708;4715;4725;4726;4727;4732;4738;4739;4759;4761;4788;4809;4830;4831;4834;4835;4868;4918;4922;4923;4924;4992;4993;4994;4995;4998;4999;5000;5001;5002;5003;5004;5005;5006;5007;5008;5009;5010;5011;5012;5013;5014;5015;5016;5017;5018;5248;5249;5250;5251;5252;5253;5254;5255;5257;5283;5284;5285;5286;5287;5288;5289;5290;5291;5292;5293;5294;5323;5324;5325;5326;5327;5328;5350;5351;5352;5362;5363;5364;5365;5367;5368;5406;5418;5419;5429;5453;5463;5477;5483;5491;5508;5578;5579;5584;5585;5586;5587;5588;5589;5620;5621;5622;5623;5624;5635;5649;5650;5651;5686;5687;5731;5804;5805;5806;5807;5808;5811;5812;5813;5815;5816;5817;5818;5819;5820;5821;5822;5823;5825;5826;5827;5882;5883;5891;5892;5894;5913;5917;
name=3. Transferrin linkage: 10;10_13
color=255;255;204
numbers=1504;1604;1683;4049;4092;4138;4683;4686;69;332;333;334;335;336;654;1081;1082;1083;1102;1103;1105;1106;1130;1131;1132;1133;1150;1194;1211;1469;1476;1477;1493;1495;1555;1593;1594;1681;1682;1713;1714;1715;2325;2326;2372;2376;2572;2768;2795;2796;2896;2976;2977;2978;3109;3110;3289;3340;3403;3796;3797;3798;3799;3937;3941;3987;4011;4089;4122;4167;4179;4401;4469;4672;4673;4674;4675;4676;4677;4678;4679;4680;4681;4682;4684;4685;4687;4688;4689;4690;4691;4692;4748;5238;5239;5240;5241;5242;5243;5244;5295;5296;5297;5606;5714;5739;
name=3. SLPTX16 linkage: 10;10_6
color=255;255;204
numbers=318;326;4166;7;24;317;319;321;484;1235;1372;1535;1763;1764;2343;3287;3307;3750;3751;4824;5384;5648;5914;25;71;316;499;500;501;1384;1385;1386;1743;1889;1985;1986;1987;2126;2128;2651;2715;2754;2764;2853;2866;2935;2936;2991;2992;3007;3017;3058;3059;3091;3092;3358;3725;3731;3733;3737;3743;3746;3747;4248;5053;5054;5528;5647;5723;387;655;656;657;658;1370;1371;1373;1374;1375;1376;1377;1378;1379;1380;1381;1382;1383;1387;1388;1389;1390;1391;1392;1393;1394;1395;1396;1397;1398;1500;1631;1716;1753;1754;1776;1777;1813;1844;1970;2024;2127;2433;2465;2643;2644;2645;2646;2647;2648;2649;2650;2730;2757;2816;2854;2904;2934;2968;2973;2974;2975;3068;3080;3113;3114;3119;3268;3282;3303;3329;3369;3412;3724;3726;3727;3728;3729;3730;3732;3734;3735;3736;3738;3739;3740;3741;3742;3744;3745;3748;3749;3878;3879;3880;4801;4873;5385;5403;5471;5566;5889;5893;
name=3. SLPTX14 linkage: 10;10_34
color=255;255;204
numbers=312;315;1532;1692;2457;2750;2751;2752;2998;3691;3692;3698;3877;311;313;314;1368;2429;2628;2629;2630;2803;2829;2860;2906;2965;2966;3317;3374;3375;3693;3694;3695;3696;3697;3699;3700;3701;3702;3703;3875;3876;
name=3. Lectins linkage: 10;10_42 minus an S1
color=255;255;204
numbers=5100;4881;4880;4861;3851;3850;3471;3470;3469;3404;3380;3081;1157;784;783;699;698;697;696;618;617;205;192;191;190;189;4620;3468;3183;2960;1158;206;47;2273;
name=2. Unchar17 linkage: 10;10_64 plus two
color=255;204;204
numbers=6028;6026;6024;6023;6022;6021;244;140;139;138;137;146;141;243;147;6027;6025;
name=2. Unchar06 linkage: 10;10_61
color=255;204;204
numbers=340;341;342;343;345;1253;1254;1255;1830;1945;2185;2186;2187;2394;2395;3373;3800;
name=2. SLPTX30
color=255;204;204
numbers=2263;2262;2189;1923;1819;1791;1745;331;143;142;
name=2. PCPDPLP linkage: 10;10_33
color=255;204;204
numbers=1976;2322;1548;1608;1689;1825;2307;2323;106;171;172;173;174;1499;1536;1537;1542;1566;1691;1827;2053;2222;2223;2224;2225;2226;2250;2251;2252;2274;2287;2308;2310;2311;2312;2315;2316;2320;2321;2324;2331;2364;
name=2. CentiPAD linkage: 10;10_59
color=255;204;204
numbers=1527;150;151;152;153;211;212;213;214;215;2276;2277;2278;2279;2280;2281;6002;6003;6004;
name=2. COEB linkage: 10;10_1
color=255;204;204
numbers=66;67;68;217;219;220;221;394;409;453;1139;1140;1141;1142;1489;1490;1498;1582;1626;1629;1637;1643;1645;1651;1666;1804;1929;1931;1988;2014;2203;2204;2205;2208;2240;2391;2687;2703;2714;2967;3290;3296;3922;3942;3962;3975;4017;4018;4056;4078;4086;4106;4120;4139;4144;4158;4189;4223;4281;4291;4292;4293;4295;4298;4299;4300;4340;4355;4421;4431;4486;4487;4494;4538;4561;4713;5199;5202;5400;5667;5749;193;194;216;218;222;223;359;437;477;478;479;480;494;526;527;528;814;1059;1060;1061;1062;1063;1094;1095;1096;1097;1138;1143;1144;1145;1146;1147;1148;1149;1171;1189;1191;1192;1284;1453;1467;1471;1472;1474;1507;1508;1515;1516;1526;1539;1549;1552;1553;1565;1589;1592;1615;1634;1635;1636;1638;1640;1642;1644;1658;1672;1688;1695;1709;1710;1728;1730;1733;1744;1750;1757;1773;1792;1801;1802;1809;1810;1811;1826;1861;1862;1863;1864;1892;1893;1897;1930;1932;1940;1952;1953;1968;1969;1989;2015;2016;2017;2018;2032;2042;2047;2048;2052;2069;2070;2071;2072;2073;2091;2129;2137;2145;2146;2147;2148;2149;2161;2162;2163;2164;2165;2166;2190;2191;2192;2193;2199;2200;2201;2202;2206;2207;2239;2241;2242;2327;2328;2329;2330;2347;2348;2375;2393;2399;2672;2673;2679;2684;2727;2771;2797;2833;2834;2836;2898;2903;2925;2933;2937;2995;3069;3070;3071;3100;3101;3141;3173;3174;3192;3193;3206;3210;3211;3212;3213;3214;3215;3226;3227;3228;3266;3267;3293;3304;3305;3352;3389;3400;3417;3484;3485;3486;3487;3488;3489;3490;3491;3492;3493;3494;3495;3496;3497;3498;3852;3853;3920;3925;3935;3939;3948;3949;3953;3954;3957;3985;3993;4000;4007;4016;4029;4035;4038;4045;4051;4062;4067;4070;4074;4079;4087;4088;4096;4107;4109;4148;4152;4159;4172;4173;4199;4201;4203;4219;4225;4226;4228;4244;4245;4252;4253;4254;4255;4256;4257;4259;4260;4272;4294;4301;4302;4303;4305;4306;4307;4313;4330;4331;4346;4348;4357;4388;4392;4394;4395;4397;4399;4400;4406;4407;4408;4409;4410;4411;4412;4424;4425;4429;4436;4437;4438;4455;4456;4458;4459;4460;4463;4485;4488;4489;4490;4496;4505;4506;4507;4508;4509;4510;4511;4513;4514;4515;4516;4517;4531;4542;4543;4544;4548;4564;4565;4566;4577;4578;4583;4584;4585;4586;4594;4595;4599;4600;4604;4605;4606;4607;4642;4643;4644;4645;4699;4723;4724;4734;4737;4751;4773;4777;4858;4859;4860;4912;5026;5027;5058;5094;5120;5145;5146;5151;5163;5200;5201;5203;5204;5205;5206;5207;5208;5256;5258;5259;5260;5274;5275;5280;5281;5282;5354;5355;5356;5380;5381;5387;5390;5410;5423;5425;5442;5450;5451;5493;5509;5516;5542;5543;5593;5594;5596;5597;5598;5634;5666;5672;5685;5701;5726;5727;5730;5750;5751;5752;5753;5787;5814;5989;
name=2. CAP linkage: 10;10_3
color=255;204;204
numbers=1814;1815;2099;2927;739;1494;1951;4197;463;987;1163;1172;1463;1478;1482;1630;1690;1755;1767;1831;1901;1910;1911;1912;2039;2041;2054;2084;2100;2158;2691;2708;2842;2844;2905;3367;3936;4039;4102;4130;4153;4534;4556;4704;4853;5230;5521;5897;5899;28;29;30;95;96;97;98;99;100;207;208;209;210;356;357;358;427;435;447;490;619;620;621;738;768;808;809;810;975;976;983;984;985;986;988;1084;1217;1279;1280;1281;1282;1283;1459;1466;1484;1501;1528;1556;1572;1581;1601;1660;1667;1693;1711;1756;1774;1783;1913;1914;1964;1999;2034;2035;2036;2040;2083;2157;2159;2197;2288;2289;2290;2349;2360;2390;2396;2397;2398;2535;2536;2537;2538;2539;2540;2541;2542;2676;2686;2726;2770;2775;2831;2843;2881;2910;2941;2956;3041;3123;3187;3188;3189;3190;3259;3260;3370;3472;3473;3474;3475;3476;3477;3478;3479;3480;3481;3482;3483;3927;3950;4030;4048;4081;4147;4240;4271;4320;4477;4495;4557;4558;4559;4560;4568;4709;4733;4758;4760;4787;4798;4810;4849;4852;4914;4933;5052;5209;5210;5211;5229;5415;5484;5869;5877;5880;5920;5987;5988;
name=1. Glue
color=0;0;255
numbers=343;342;341;340;339;338;337;336;335;334;333;332;331;330;329;328;327;326;325;324;323;322;321;320;319;318;317;316;315;314;313;312;311;310;309;308;307;306;305;304;303;302;301;300;299;298;297;296;295;294;293;292;291;290;289;288;287;286;285;284;283;282;281;280;279;278;277;276;275;274;273;272;271;270;269;268;267;266;265;264;263;262;261;260;259;258;257;256;255;254;253;252;251;250;249;248;247;246;245;244;243;242;241;240;239;238;237;236;235;234;233;232;231;230;229;228;227;226;225;224;223;222;221;220;219;218;217;216;215;214;213;212;211;210;209;208;207;206;205;204;203;202;201;200;199;198;197;196;195;194;193;192;191;190;189;188;187;186;185;184;183;182;181;180;179;178;177;176;175;174;173;172;171;170;169;168;167;166;165;164;163;162;161;160;159;158;157;156;155;154;153;152;151;150;149;148;147;146;145;144;143;142;141;140;139;138;137;136;135;134;133;132;131;130;129;128;127;126;125;124;123;122;121;120;119;118;117;116;115;114;113;112;111;110;109;108;107;106;105;104;103;102;101;100;99;98;97;96;95;94;93;92;91;90;89;88;87;86;85;84;83;82;81;80;79;78;77;76;75;74;73;72;71;70;69;68;67;66;65;64;63;62;61;60;59;58;57;56;55;54;53;52;51;50;49;48;47;46;45;44;43;42;41;40;39;38;37;36;35;34;33;32;31;30;29;28;27;26;25;24;23;22;21;20;19;18;17;16;15;14;13;12;11;10;9;8;7;6;5;4;3;2;1;0;
</seqgroups>
<att>
1284 5685 :0.12780717
2522 2873 :0.1423649
2541 4030 :0.04150133
3605 4833 :0.15972966
4047 4707 :0.06014666
2161 4201 :0.12300983
2161 4203 :0.02443862
1162 4308 :0.047130205
2522 2884 :0.124585405
1523 2994 :0.04214873
3774 4123 :0.097069666
1050 5488 :0.11625351
3526 4001 :0.036246553
1092 1736 :0.15536134
3526 4005 :0.13545755
3526 4008 :0.107673384
3526 4009 :0.09565906
381 2502 :0.071605675
1021 1800 :0.15616022
381 2503 :0.05204826
381 2504 :0.07286959
1318 3359 :0.04654821
381 2505 :0.09044149
381 2506 :0.068954386
381 2507 :0.06372866
1903 2784 :0.088097334
1092 1734 :0.13415678
1092 1735 :0.34073815
4441 4442 :0.15768488
4675 4681 :0.08867933
4675 4682 :0.095739506
381 2500 :0.075398654
4675 4685 :0.08462584
381 2501 :0.06645199
1092 1725 :0.2080684
1092 1726 :0.19209217
1092 1727 :0.21608333
2541 4048 :0.050611116
4047 4732 :0.12903994
4549 5870 :0.22685167
1092 1723 :0.134989
1092 1724 :0.5221123
910 5711 :0.26609483
4047 4739 :0.06696323
2147 4305 :0.20793791
2147 4306 :0.31249726
3853 4912 :0.029016946
1162 4356 :0.10832963
2147 4307 :0.054434076
2593 2759 :0.06321871
1953 4561 :0.03668655
1021 1828 :0.13589755
2147 4313 :0.04136339
1021 1829 :0.2592684
1162 4363 :0.06747478
2778 5418 :0.18136545
1112 2547 :0.30246845
4929 5689 :0.044904336
792 2915 :0.1928164
2147 4300 :0.028011767
2147 4301 :0.028937813
2147 4302 :0.23606256
2147 4303 :0.21608333
981 3042 :0.12846947
981 3043 :0.26094118
1903 2777 :0.1689774
981 3044 :0.440522
1705 4420 :0.18097849
1213 5731 :0.027784167
1318 3321 :0.045608312
2522 2838 :0.25102398
4647 5268 :0.039261818
1284 5666 :0.1021747
5089 5140 :0.065401435
1360 2668 :0.025671398
4929 5690 :0.2592684
1705 4419 :0.095998324
2778 5419 :0.17388682
5089 5138 :0.14537317
5089 5139 :0.14537317
1284 5672 :0.06772161
1953 4548 :0.09835023
2522 2848 :1.0
1029 4296 :0.050838035
1318 3309 :0.03761727
1903 2753 :0.260538
3485 5094 :0.24740623
4852 4853 :0.32934022
1545 5323 :0.140453
1545 5324 :0.14174725
1545 5325 :0.14447768
1671 4121 :0.048462514
1545 5327 :0.13071272
1545 5328 :0.14174725
628 2260 :0.088097334
3394 4373 :0.040991373
3774 4196 :0.042781893
4224 4992 :0.0923534
4224 4994 :0.089702114
628 2259 :0.25394157
3485 5026 :0.09245611
3485 5027 :0.10292856
4766 5391 :0.05173303
4315 5645 :0.052837923
4315 5646 :0.05414983
4145 4146 :0.60796726
3394 4374 :0.053262398
3394 4375 :0.040619366
5270 5457 :0.1780199
5270 5458 :0.18224125
628 2264 :0.2351583
931 1205 :0.07498863
1810 5058 :0.030689716
2161 4272 :0.103095055
754 1033 :0.032528993
754 1034 :0.026235182
4019 5367 :0.045941714
754 1036 :0.03024972
4019 5368 :0.045941714
3394 4345 :0.08123973
754 1038 :0.02875064
754 1031 :0.025774106
754 1032 :0.026805658
296 300 :0.148244
296 301 :0.12884678
1284 5634 :0.08350182
296 302 :0.13429473
2161 4260 :0.06359073
1162 4364 :0.06554774
2897 5531 :0.101897
3394 4352 :0.04521416
3394 4353 :0.11448222
3394 4354 :0.11448222
1953 4595 :0.0679966
2161 4252 :0.071426824
754 1042 :0.023998624
2161 4259 :0.056394868
3485 5058 :0.427243
3944 5643 :0.099389836
3944 5644 :0.09888874
3370 5052 :0.035944495
1810 5026 :0.038085826
1810 5027 :0.03940637
3394 4325 :0.08736035
3394 4327 :0.08736035
1688 4737 :0.111286
2161 4244 :0.06845329
2161 4245 :0.06958755
4030 4048 :0.025881382
4647 5212 :0.04978149
4675 4687 :0.088097334
4647 5213 :0.04978149
5433 5732 :0.033595268
2367 5013 :0.06693627
4647 5214 :0.04978149
4675 4689 :0.088097334
5433 5733 :0.031438217
5433 5734 :0.03427172
2367 5015 :0.08700655
1925 5133 :0.025774106
4295 4860 :0.04800144
4030 4039 :0.071605675
1925 5131 :0.023626612
1925 5132 :0.23225275
4386 5522 :0.0923534
4675 4692 :0.05569212
4019 5350 :0.0699329
4386 5524 :0.08827618
3774 4160 :0.028233837
1095 2995 :0.19183789
2367 5001 :0.06693627
4295 4858 :0.04903299
2367 5005 :0.06693627
1587 1606 :0.099792995
4019 5323 :0.041724253
4019 5324 :0.041803386
4019 5327 :0.043174103
4019 5328 :0.041803386
876 2401 :0.36164385
771 4714 :0.05672198
2161 4225 :0.0699329
2161 4226 :0.072777346
3944 5677 :0.12111607
4224 4918 :0.12478388
1790 4273 :0.16480221
3394 4314 :0.043174103
2035 5415 :0.05145426
3394 4318 :0.07781993
3394 4319 :0.033341
1353 1360 :0.27866822
3098 4037 :0.042905685
1353 1361 :0.27245998
5610 5860 :0.06908143
5610 5861 :0.06921554
4308 4356 :0.09812021
4943 5500 :0.06112517
2202 3266 :0.39721072
4943 5501 :0.038457837
1960 3102 :0.40069163
2202 3267 :0.39001796
1353 1354 :0.29943585
1353 1355 :0.2496175
1353 1356 :0.2947134
5681 5783 :0.44454667
360 4434 :0.46937752
1029 4204 :0.06803857
1353 1357 :0.21671651
5681 5784 :0.44391352
360 4435 :0.4633689
1353 1358 :0.23446403
5610 5857 :0.06908143
5681 5785 :0.44454667
1353 1359 :0.29370016
5610 5858 :0.070126064
5681 5786 :0.44454667
1708 5592 :0.12625818
482 5698 :0.100918494
4766 5428 :0.038897835
482 5699 :0.10117665
5610 5844 :0.0418852
5610 5845 :0.042781893
1587 1647 :0.12225034
1783 3041 :0.08711881
903 4520 :0.108830735
4766 5401 :0.035676073
1960 3120 :0.43385378
1960 3121 :0.43385378
2711 5511 :0.06696323
1810 5120 :0.03601654
862 5592 :0.03506253
3098 4063 :0.08271934
468 5757 :0.08488466
468 5758 :0.08595599
792 2889 :0.11000241
3103 3675 :0.10444558
3103 3676 :0.11090665
3103 3677 :0.4383567
5433 5677 :0.06359073
3103 3678 :0.03956013
903 4518 :0.23645905
3103 3679 :0.071426824
903 4519 :0.10025061
1712 3105 :0.09550578
1712 3106 :0.09550578
1095 2898 :0.07445012
1960 3133 :0.4930092
1960 3134 :0.4324545
1960 3135 :0.17542166
4912 5058 :0.366521
3103 3683 :0.11827163
3330 5744 :0.42557025
2684 3488 :0.09144287
2684 3489 :0.09144287
1559 2210 :0.14305916
1559 2211 :0.16685432
2684 3491 :0.06270329
2684 3492 :0.06419722
2684 3493 :0.069017075
2684 3494 :0.082912505
4943 5544 :0.14403768
2684 3495 :0.028786933
2684 3496 :0.0423419
2684 3497 :0.5129015
2684 3498 :0.5206696
4912 5026 :0.11671776
4912 5027 :0.13041066
2684 3490 :0.103182815
3526 4095 :0.024154374
5385 5403 :0.106546305
422 1577 :0.06239851
418 3965 :0.041647635
3526 4090 :0.06921554
2202 3293 :0.13071272
3526 4093 :0.03011924
1587 1687 :0.04978149
1862 3852 :0.036887772
1862 3853 :0.05803389
4019 5289 :0.055568334
1960 3165 :0.38545826
3394 4387 :0.062947266
1960 3166 :0.3855732
1960 3167 :0.38453656
4019 5283 :0.051126532
2219 3823 :0.027151002
4019 5285 :0.055568334
4019 5286 :0.055568334
2219 3825 :0.19803596
4019 5287 :0.054434076
2219 3826 :0.1845684
2219 3828 :0.032060437
4019 5290 :0.050292734
2684 3484 :0.059452396
1960 3179 :0.31472945
2684 3485 :0.062567934
890 4868 :0.28512004
2684 3486 :0.06387497
2684 3487 :0.07290113
1516 1773 :0.03641305
4019 5292 :0.05590442
4019 5294 :0.055568334
2219 3835 :0.030610587
3526 4064 :0.03826467
1705 4471 :0.182397
3526 4068 :0.089702114
2147 4348 :0.048462514
3526 4069 :0.07666141
1136 1876 :0.061173923
1136 1877 :0.4429977
1136 1878 :0.15536134
1136 1879 :0.082912505
3218 3846 :0.1027728
890 4830 :0.21676527
3218 3847 :0.10715795
890 4831 :0.13238549
3218 3848 :0.100386985
1136 1880 :0.096340165
3218 3849 :0.100415215
903 4592 :0.052614998
903 4593 :0.054935172
1029 4288 :0.18452914
1960 3180 :0.31472945
4943 5581 :0.042664148
1671 4135 :0.030183598
1671 4136 :0.04833873
1671 4137 :0.0423419
3526 4054 :0.030610587
3526 4055 :0.02227609
3526 4057 :0.07223884
3526 4059 :0.10142229
903 4579 :0.058318134
2778 5453 :0.042057652
1960 3196 :0.47690916
4152 5387 :0.038085826
903 4580 :0.3450026
1029 4274 :0.07666141
903 4581 :0.32704118
903 4582 :0.13472056
2147 4346 :0.18116422
1029 4277 :0.031792015
1960 3195 :0.4558355
3526 4084 :0.2056516
2147 4330 :0.20562708
2147 4331 :0.24850851
3289 3798 :0.057339627
1029 4262 :0.057779625
1545 5350 :0.1252377
3289 3799 :0.047360215
1029 4263 :0.064470716
1029 4265 :0.054019347
1029 4266 :0.16515602
3526 4073 :0.07548973
2704 4217 :0.051636487
3526 4075 :0.06570349
4929 5668 :0.22669591
4929 5669 :0.22669591
2283 5520 :0.20022115
1029 4251 :0.0423419
1545 5362 :0.115274996
1545 5363 :0.11015816
5385 5471 :0.1065826
4929 5660 :0.9356415
1545 5365 :0.12143833
1545 5367 :0.21671651
1671 4162 :0.120137565
1029 4258 :0.088469334
1545 5368 :0.21671651
2593 2743 :0.18765177
1841 5660 :0.44391352
903 4540 :0.028977055
1360 2601 :0.024101332
2202 3215 :0.4378556
3526 4025 :0.053558275
903 4541 :0.027808422
1360 2602 :0.024101332
1360 2603 :0.022735868
1841 5668 :0.21492599
1841 5669 :0.21492599
2147 4395 :0.05228389
353 3116 :0.067914784
353 3117 :0.089668825
2147 4397 :0.07179884
1029 4241 :0.056429103
2147 4399 :0.1657265
1029 4246 :0.054434076
1029 4247 :0.025993649
2147 4394 :0.21331137
903 4539 :0.027808422
1057 1058 :0.2356594
1136 1841 :0.4517763
2778 5491 :0.055932317
3526 4014 :0.25028512
2202 3206 :0.21423173
3526 4019 :0.05574347
516 3312 :0.23606256
903 4535 :0.056429103
3605 4803 :0.09256338
903 4536 :0.3030564
3218 3823 :0.07919495
2202 3210 :0.33594355
2147 4388 :0.0735954
2202 3211 :0.3352321
1029 4232 :0.14651443
2202 3213 :0.039828554
2202 3214 :0.04770556
1050 5440 :0.06645199
2111 2553 :0.18337551
381 2595 :0.08556379
1029 4236 :0.04903299
381 2596 :0.07810417
381 2597 :0.066682
381 2598 :0.089840055
1029 4239 :0.02936229
381 2599 :0.08104656
3526 4043 :0.092254885
3526 4044 :0.054756325
3526 4047 :0.067312755
4427 4428 :0.22085483
3218 3830 :0.07666141
3218 3831 :0.07983243
3605 4812 :0.19774008
1841 5689 :0.04136339
3218 3832 :0.07498863
3218 3833 :0.15616022
3218 3834 :0.16874176
3218 3824 :0.10292856
3218 3827 :1.0
3605 4808 :0.17112757
3218 3828 :0.09267565
1029 4220 :0.0449632
3218 3829 :0.08431898
931 1197 :0.049378335
1029 4221 :0.09006298
1029 4222 :0.081342444
1029 4224 :0.07845797
1671 4195 :0.060492005
792 2841 :0.02449972
1050 5478 :1.0
1050 5479 :1.0
2352 3945 :0.059844602
516 3338 :0.1085672
3526 4031 :0.05428777
3526 4034 :0.035944495
903 4551 :0.22409545
2202 3226 :0.2670641
3526 4036 :0.1105035
903 4552 :0.19616194
903 4553 :0.22448462
1559 2261 :0.06239851
2202 3228 :0.2723336
3218 3840 :0.1032739
903 4554 :0.11164521
3218 3841 :0.10195005
3218 3842 :0.09667746
3218 3843 :0.09655971
3218 3844 :0.10761659
3218 3845 :0.10444558
2283 5562 :0.03311099
3218 3835 :0.13869083
2283 5563 :0.046665955
3218 3836 :0.08867933
2283 5564 :0.089668825
3218 3837 :0.102849424
2283 5565 :0.08414528
3218 3838 :0.08867933
3218 3839 :0.08398325
1855 2547 :0.2001698
2283 5568 :0.22992373
5610 5864 :0.042781893
1029 4215 :0.08271934
1029 4216 :0.10229539
5610 5868 :0.057495374
468 5702 :0.07666141
1029 4218 :0.06645199
5796 5797 :0.12239966
3526 4103 :0.032060437
5548 5674 :0.30021834
5796 5798 :0.12239966
3526 4104 :0.06428499
5548 5675 :0.27870244
5796 5799 :0.12239966
3414 5291 :0.13071272
3414 5292 :0.13115272
3414 5294 :0.13041066
1475 2802 :0.080867715
1134 5031 :1.0
1134 5032 :1.0
1134 5033 :1.0
1134 5034 :0.041297268
1134 5035 :0.266288
1134 5036 :0.23315701
1134 5037 :0.041297268
1134 5038 :0.266288
1134 5039 :0.23315701
1545 5418 :0.20055453
1545 5419 :0.19731559
2522 2760 :0.08723656
5548 5663 :0.27563038
5548 5664 :0.26745465
1597 3923 :0.026805658
401 3244 :0.123145826
401 3246 :0.123483114
1855 2401 :0.21376316
401 3247 :0.12378249
401 3249 :0.11144517
3394 4415 :0.04150133
3394 4416 :0.15100098
2161 4313 :0.032060437
401 3242 :0.04978149
4647 5344 :0.053895563
4647 5345 :0.035613388
4647 5346 :0.0521632
4647 5347 :0.05428777
3526 4126 :0.04214873
3526 4127 :0.046854097
5548 5654 :0.248639
3526 4128 :0.2090469
3526 4129 :0.051410776
4647 5341 :0.035377756
1597 3958 :0.024977133
2388 3050 :0.059706666
4647 5342 :0.054434076
1523 2880 :0.054756325
2161 4305 :0.1304827
2161 4306 :0.24683574
1092 1610 :0.19636317
1523 2883 :0.07110457
2161 4307 :0.07033605
1092 1612 :0.23991032
1064 2402 :0.052477054
1092 1613 :0.113288365
1064 2403 :0.052477054
2161 4302 :0.16739927
2161 4303 :0.13194549
3526 4111 :0.05872815
3526 4112 :0.05790341
5548 5640 :0.47473028
3526 4114 :0.03311099
5548 5641 :0.20349008
3526 4115 :0.042664148
5548 5642 :0.77714473
3526 4116 :0.040171172
1502 4918 :0.04576926
4647 5353 :0.03940637
1134 5040 :0.041297268
1134 5041 :0.07932783
1502 4922 :0.059706666
1134 5042 :0.23315701
1502 4923 :0.06014666
1134 5043 :0.041297268
1134 5044 :0.3390156
2778 5508 :0.11032466
1134 5045 :0.23315701
1134 5046 :0.266288
1134 5047 :0.3991135
1134 5048 :0.23315701
1671 4204 :0.09267565
1162 4232 :0.12143833
2147 4425 :0.34777457
1162 4236 :0.099792995
2147 4429 :0.21716617
3414 5250 :0.15935765
3414 5251 :0.042781893
1812 1906 :0.036785066
1903 2883 :0.1753339
3414 5252 :0.07919495
3414 5253 :0.1598676
3414 5255 :0.16091816
3414 5257 :0.1598676
2593 2874 :0.02812025
1021 1941 :0.16923854
1092 1628 :0.10269854
1029 4192 :0.029098758
1029 4195 :0.06112517
1705 4308 :0.040879108
2147 4424 :0.035874538
1284 5787 :0.11367021
2147 4406 :0.044454668
2147 4407 :0.056499057
2147 4408 :0.052410934
2147 4409 :0.06624201
1029 4182 :0.078798436
1029 4183 :0.08352764
1029 4184 :0.06513302
1812 1927 :0.090396374
2147 4410 :0.14533845
1475 2867 :0.1070226
1812 1928 :0.03362223
2147 4411 :0.14424767
2147 4412 :0.119443305
381 2420 :0.051410776
381 2421 :0.0923534
381 2422 :0.05672198
381 2423 :0.05772003
3605 4782 :0.04508542
1112 2401 :0.28443813
1597 3990 :0.071426824
1029 4174 :0.20479083
1597 3991 :0.058171827
381 2418 :0.07514439
1021 1958 :0.044014674
1029 4175 :0.22129484
1475 2877 :0.03574043
3414 5284 :0.12933932
381 2419 :0.09348766
1029 4176 :0.16528651
2147 4400 :0.3450026
3414 5285 :0.13041066
3414 5286 :0.13041066
2522 2732 :0.08006805
3414 5288 :0.12995887
1903 2876 :0.14424767
3414 5289 :0.13041066
1213 5635 :0.048108716
628 2383 :0.062567934
1284 5726 :0.15201579
4780 5405 :0.06467194
1284 5727 :0.15310656
5270 5567 :1.0
628 2379 :0.13273084
1284 5730 :0.1674978
1255 1945 :0.036887772
1903 2850 :0.14217174
4726 5913 :0.13869083
628 2361 :0.03986431
2161 4394 :0.05760509
754 1154 :0.059844602
1502 4993 :0.07484233
1502 4994 :0.07427559
754 1156 :0.035322275
4019 5249 :0.06261221
1179 2265 :0.042057652
1284 5750 :0.13508554
1284 5751 :0.053171318
1284 5752 :0.055338323
1284 5753 :0.052105043
4315 5545 :0.096187696
785 1738 :0.18342426
1708 5774 :0.0899121
1708 5775 :0.04649142
1708 5777 :0.0899121
4019 5250 :0.06279794
1708 5778 :0.11229032
4019 5251 :0.067835644
1708 5779 :0.04505428
3414 5249 :0.15959917
4019 5254 :0.068954386
1688 4860 :0.08167973
3944 5525 :0.0804712
3944 5526 :0.09446617
3944 5527 :0.1105035
2880 5003 :0.118567504
4647 5329 :0.029711207
1607 2547 :0.0825405
4169 5913 :0.105139844
754 1176 :0.031668227
4200 5791 :0.029183445
1688 4859 :0.04887724
2945 3055 :0.11152888
2969 4993 :0.06014666
2945 3056 :0.08123973
2969 4994 :0.05922238
4647 5334 :0.034307476
2070 3417 :0.055338323
4647 5330 :0.0365919
862 5444 :0.046225958
1580 5903 :0.18702956
2711 5468 :0.062020656
754 1183 :0.02927121
4647 5301 :0.03826467
4647 5302 :0.046789743
1284 5701 :0.18972512
4386 5660 :0.12440203
4647 5305 :0.046854097
2269 5580 :0.16626501
2880 5015 :0.115881495
3774 4050 :0.07781993
2161 4346 :0.059706666
2880 5010 :0.118567504
3944 5557 :0.1562856
3944 5558 :0.15707839
2952 4322 :0.041297268
4943 5706 :0.11792628
4943 5707 :0.120137565
4943 5709 :0.12181035
4912 5094 :0.21431948
4943 5710 :0.115715
2711 5441 :0.094490424
4943 5712 :0.043174103
2508 2805 :0.43403262
4943 5713 :0.0423419
1810 5151 :0.06270329
2161 4330 :0.11069667
2161 4331 :0.14905599
1105 1211 :0.07946845
4386 5668 :0.056327827
4386 5669 :0.056327827
903 4628 :0.30976418
903 4629 :0.25669137
1831 3190 :0.026111394
422 1647 :0.08533378
4943 5618 :0.5586707
4943 5619 :0.5586707
903 4622 :0.06513302
903 4623 :0.065869994
2202 3141 :0.0913749
2107 4936 :0.08207194
2107 4938 :0.07789418
4943 5625 :0.11015816
876 2547 :0.86531705
903 4615 :0.05719332
903 4616 :0.054935172
903 4617 :0.065263495
4943 5604 :0.10235808
1886 2981 :0.07463827
482 5573 :0.1657265
482 5574 :0.16361372
1831 3189 :0.035377756
1764 1985 :0.029057505
1764 1986 :0.026805658
1764 1987 :0.02240247
1179 2210 :0.026111394
1179 2211 :0.028977055
903 4648 :0.21152365
1559 2116 :0.2844013
1559 2117 :0.0918967
1960 3239 :0.095192835
4766 5520 :0.035676073
1960 3240 :0.39021114
1960 3241 :0.39630648
4912 5163 :0.23343576
1688 4912 :0.127174
4929 5703 :1.0
4929 5704 :1.0
4943 5626 :0.11290796
4200 5698 :0.058640387
903 4630 :0.072602816
4200 5699 :0.058640387
2107 4934 :0.0786222
890 4788 :0.23542376
1105 1130 :0.2122367
1105 1131 :0.11448222
1105 1132 :0.2122367
1105 1133 :0.2122367
2070 3487 :0.054756325
2070 3488 :0.052614998
2070 3489 :0.05254504
5053 5889 :0.04332041
1783 3187 :0.10336855
1783 3188 :0.10416134
1783 3189 :0.10633933
2070 3484 :0.052477054
2070 3485 :0.055338323
1057 1109 :0.098232485
2070 3486 :0.053171318
2613 3687 :0.026235182
4563 5711 :0.047281086
4912 5145 :0.20827839
4912 5146 :0.20876266
2613 3683 :0.11032466
2070 3498 :0.034100495
2070 3490 :0.053455565
2070 3491 :0.056018006
2070 3492 :0.055822603
2070 3493 :0.07872639
5796 5800 :0.12239966
2070 3494 :0.055128336
5796 5801 :1.0
2070 3495 :0.06365871
5796 5802 :0.12239966
890 4761 :0.0423419
5796 5803 :1.0
2070 3497 :0.034533888
1841 5703 :0.5169606
1841 5704 :0.5118595
4912 5151 :0.466544
4943 5652 :0.04117022
1190 1294 :0.106546305
1516 1672 :0.03601654
628 2346 :0.084977485
2202 3173 :0.28074723
4766 5563 :0.05616795
4766 5564 :0.053262398
4766 5565 :0.04978149
903 4601 :0.2704943
903 4602 :0.28149572
1736 4928 :0.13652383
890 4732 :0.06031316
1736 4929 :0.13652383
1810 5204 :0.067797035
1960 3286 :0.10429927
1810 5205 :0.0685041
4912 5120 :0.30749986
1810 5207 :0.068718754
5137 5507 :0.042243384
890 4739 :0.053455565
1783 3190 :0.10840625
1057 1113 :0.098232485
4224 4995 :0.09053432
1057 1115 :0.09609115
1057 1116 :0.09256338
4224 4998 :0.10403085
1057 1117 :0.08562489
1057 1119 :0.02547823
2613 3675 :0.5610102
2613 3676 :0.23356214
1057 1120 :0.043642662
2613 3677 :0.0931856
2613 3678 :0.09554319
2613 3679 :0.2507198
4152 5204 :0.065401435
4152 5206 :0.06645199
4152 5207 :0.06935754
2202 3192 :0.20758413
2202 3193 :0.20775454
1960 3294 :0.06914756
3526 4182 :0.093833014
1671 4247 :0.13810882
3526 4183 :0.04919949
4929 5759 :0.052837923
568 1937 :0.28872535
568 1938 :0.29309368
2983 4930 :0.050642256
4152 5260 :0.03362223
1029 4161 :0.04692022
1545 5491 :0.12625818
1029 4162 :0.20349008
1029 4163 :0.05872815
4152 5256 :0.032901004
1029 4164 :0.043174103
4152 5258 :0.033341
4152 5259 :0.034035265
890 4717 :0.02841492
1029 4169 :0.09554319
1705 4356 :0.18812034
5089 5093 :0.64784354
2778 5578 :0.18360311
2778 5579 :0.18349929
3526 4174 :0.100415215
3526 4175 :0.199606
3526 4176 :0.14349917
2147 4458 :0.058171827
4929 5761 :0.09291719
2147 4459 :0.06031316
4484 5160 :0.11831848
4929 5762 :0.04770556
4484 5161 :0.11717243
4484 5162 :0.047442034
4484 5165 :0.12652661
5089 5091 :0.64784354
4484 5166 :0.12652661
2147 4463 :0.034067657
4484 5158 :0.11831848
4484 5159 :0.11717243
1029 4154 :0.10848539
1105 1194 :0.055338323
890 4725 :0.04761449
890 4726 :0.12682867
4929 5760 :0.09446617
1029 4157 :0.0783042
1671 4263 :0.03311099
1671 4266 :0.044454668
2147 4460 :0.059844602
2778 5587 :0.030771533
1523 2919 :0.088469334
2778 5588 :0.16091816
2778 5589 :0.09206916
1360 2740 :0.029183445
1360 2741 :0.032901004
1841 5760 :0.026805658
1841 5761 :0.024977133
1057 1169 :0.0527613
1841 5762 :0.028011767
1523 2913 :0.056683365
2778 5586 :0.09206916
4484 5167 :0.124231614
1841 5759 :0.031550482
4484 5168 :0.054019347
2147 4455 :0.31218544
2147 4456 :0.07558438
2593 2852 :0.063524604
758 759 :0.21987633
4604 4912 :0.032707836
28 1484 :0.11813627
642 2297 :0.030771533
3526 4195 :0.07983243
2147 4436 :0.1003315
2147 4437 :0.103789315
1057 1159 :0.04919949
2147 4438 :0.09469377
642 2291 :0.03024972
5053 5893 :0.06935754
1523 2928 :0.04514893
1831 3123 :0.2589599
2283 5401 :0.20022115
1029 4132 :0.05414983
1029 4135 :0.029183445
1029 4136 :0.115274996
890 4707 :0.061694037
1029 4137 :0.043476157
1671 4288 :0.14792174
3526 4192 :0.054589827
1318 3170 :0.03923392
3526 4143 :0.025053753
88 90 :0.6592531
2983 4974 :0.052477054
88 89 :0.65607035
2202 3100 :0.040429987
2202 3101 :0.3748414
551 3970 :0.22582012
1029 4121 :0.03311099
1029 4126 :0.029140731
1029 4127 :0.03826467
1953 4600 :0.047442034
1029 4128 :0.13393287
1190 1225 :0.047898732
2572 4469 :0.088909335
1190 1226 :0.04800144
1953 4604 :0.042551883
1953 4605 :0.03761727
28 1463 :0.054434076
28 1466 :0.10797927
758 760 :0.20876266
758 761 :0.21783154
3526 4132 :0.052614998
758 762 :0.19837323
758 763 :0.091659136
903 4650 :0.31702077
3526 4136 :0.11404222
903 4652 :0.31702077
3526 4137 :0.04919949
1136 1723 :0.036328364
1136 1724 :0.3171317
1136 1725 :0.1616271
1136 1726 :0.09737172
1136 1727 :0.118845195
1029 4110 :0.04978149
1029 4111 :0.031668227
1029 4112 :0.07589289
758 764 :0.06428499
758 765 :0.06428499
1029 4114 :0.055128336
2283 5428 :1.0
436 464 :0.03311099
1029 4115 :0.03220674
436 465 :0.02987771
1029 4116 :0.070126064
1213 5578 :0.08144972
1213 5579 :0.073960364
1318 3169 :0.038457837
3526 4161 :0.070126064
3526 4162 :0.348662
3526 4163 :0.041724253
3526 4164 :0.06554774
1705 4372 :0.034100495
4152 5280 :0.031792015
1136 1734 :0.096044295
4152 5281 :0.030771533
1136 1735 :0.17025177
2147 4496 :0.04052282
1475 2900 :0.13390252
1475 2901 :0.12853383
5681 5682 :0.61617535
1029 4104 :0.050320003
2147 4490 :0.2585199
436 449 :0.05222279
3526 4154 :0.13384293
3526 4157 :0.12096977
3605 4703 :0.033490326
2147 4485 :0.03311099
2147 4486 :0.030183598
2147 4487 :0.031550482
2147 4488 :0.08867933
2147 4489 :0.13433048
436 440 :0.07110457
2983 4975 :0.0673443
436 441 :0.071260326
2983 4976 :0.07698366
381 2496 :0.057967767
1705 4365 :0.059844602
381 2497 :0.04978149
1705 4366 :0.059844602
381 2498 :0.065401435
436 444 :0.13635136
1705 4367 :0.059844602
381 2499 :0.07463827
436 445 :0.13958314
1705 4368 :0.059844602
2056 3547 :0.73750985
3526 4220 :0.08507403
3526 4221 :0.04705816
3526 4222 :0.04720447
1162 4551 :0.123971865
1162 4552 :0.12034755
3526 4224 :0.038085826
1162 4553 :0.12417738
4929 5478 :1.0
4929 5479 :1.0
453 1893 :0.029016946
3394 4523 :0.0506738
3394 4524 :0.12202033
3394 4525 :0.11896589
1064 2548 :0.054019347
3394 4526 :0.04123291
1064 2549 :0.052687038
5089 5357 :0.27061206
1284 5450 :0.18209495
5089 5358 :0.34324312
4169 5822 :0.103182815
4929 5488 :0.13713032
4169 5823 :0.098232485
4169 5825 :0.13485105
3526 4218 :0.050011504
4169 5826 :0.132924
4169 5827 :0.132924
3442 4350 :0.06489149
4591 4998 :0.19485316
3442 4351 :0.047442034
1112 2353 :0.07368159
1953 4773 :0.083352506
1143 2925 :0.042243384
3394 4539 :0.13273084
4591 4992 :0.14890024
4591 4994 :0.1403636
4591 4995 :0.14615044
2035 5230 :0.02697216
1545 5508 :0.047360215
3526 4241 :0.10476783
3526 4246 :0.088097334
3526 4247 :0.06950842
1112 2339 :0.085446045
1162 4536 :0.1355157
3774 4377 :0.03940637
1903 2547 :0.1753339
3473 4914 :0.028233837
882 990 :0.106733486
2035 5229 :0.08679657
882 991 :0.12143833
1790 4479 :0.02449972
882 992 :0.12143833
882 993 :0.12202033
4343 4851 :0.040384877
3526 4231 :0.024562405
5959 5960 :0.9584509
3526 4232 :0.20827839
5959 5961 :0.9871063
5959 5962 :0.8390818
3526 4236 :0.06775903
5959 5966 :0.04692022
3526 4239 :0.107351124
190 3081 :0.07233735
516 3600 :0.056841675
4138 5239 :0.04499318
516 3601 :0.056841675
516 3602 :0.10557983
516 3603 :0.19876544
516 3604 :0.042905685
2897 5383 :0.079282716
516 3605 :0.18481827
516 3606 :0.05254504
903 4265 :0.07779567
903 4266 :0.068403535
4138 5240 :0.0449632
3473 4933 :0.060492005
4138 5242 :0.04499318
4138 5244 :0.047800213
1545 5578 :0.17758866
1545 5579 :0.17737868
1284 5410 :0.10494667
1671 4338 :0.03826467
1671 4339 :0.041573375
4315 5446 :0.047442034
2283 5391 :0.0699329
882 989 :0.11173628
903 4262 :0.080867715
4929 5440 :0.06437606
1545 5586 :0.16891629
1318 3560 :0.04887724
1545 5588 :0.19774008
1318 3561 :0.032528993
1545 5589 :0.16891629
1671 4345 :0.14802444
1284 5423 :0.055568334
4315 5454 :0.23117572
882 959 :0.10390706
903 4288 :0.034035265
3526 4204 :0.08221824
1318 3555 :0.04568745
1318 3556 :0.029409152
1318 3557 :0.029935865
1162 4580 :0.06387497
1318 3559 :0.027784167
910 5520 :0.17794245
1162 4581 :0.06403072
1898 3253 :0.13135394
2202 3400 :0.22914477
1143 2933 :0.0931856
1898 3256 :0.13115272
2572 4401 :0.044904336
3370 5229 :0.025299385
1318 3550 :0.03699505
1898 3258 :0.13115272
1318 3551 :0.043642662
1318 3552 :0.037348848
1318 3553 :0.04568745
1318 3554 :0.038946588
903 4277 :0.071260326
4047 4540 :0.0399006
4047 4541 :0.03986431
1318 3544 :0.0360908
1318 3545 :0.02636566
1318 3546 :0.025993649
3774 4341 :0.10053154
4169 5891 :0.12682867
2649 3080 :0.068718754
3774 4342 :0.10053154
1318 3548 :0.04143137
3774 4343 :0.061545935
1318 3549 :0.041573375
4047 4539 :0.03986431
1318 3540 :0.044454668
1318 3541 :0.044454668
882 960 :0.10892538
1318 3542 :0.040934592
882 961 :0.10934615
1318 3543 :0.0360908
1148 2032 :0.22234686
3485 5258 :0.266288
3485 5259 :0.2767074
3024 3118 :0.99979
2565 5732 :0.089084476
2565 5733 :0.11792628
1886 2900 :0.090783335
1318 3535 :0.051326096
1886 2901 :0.07988921
1143 2995 :0.3403234
1318 3536 :0.042905685
1318 3537 :0.1851976
1318 3538 :0.21838929
1318 3539 :0.045728005
1502 4615 :0.03236249
3485 5260 :0.27761167
489 1563 :0.15762809
4236 5011 :0.08827618
1607 2210 :0.0783042
2345 2845 :0.07416588
4236 5016 :0.08827618
1502 4616 :0.031129714
1502 4617 :0.034343764
2367 5291 :0.077162504
4591 4918 :0.15736263
2367 5292 :0.07624668
2367 5294 :0.076122895
2565 5734 :0.118567504
1502 4622 :0.0397586
1502 4623 :0.03952859
4236 5008 :0.08827618
2161 4035 :0.17997037
3485 5274 :0.038457837
3485 5275 :0.13146122
2161 4038 :0.053895563
2367 5286 :0.076122895
1255 1830 :0.08905866
2367 5288 :0.0765151
2367 5289 :0.076122895
1148 2015 :0.10081578
5101 5910 :0.030689716
1502 4628 :0.040934592
1502 4629 :0.040991373
3394 4591 :0.09423616
4224 4725 :0.042781893
2367 5284 :0.07698366
4224 4726 :0.14049897
2367 5285 :0.076122895
1502 4630 :0.043821502
1886 2923 :0.075310886
910 5562 :0.2853798
910 5563 :0.07433238
3414 5350 :0.21034765
910 5564 :0.397695
3414 5351 :0.14305916
910 5565 :0.2576511
3414 5352 :0.03866782
3485 5280 :0.31629953
3485 5281 :0.3129042
1918 4084 :0.02734417
3485 5282 :0.21052651
910 5568 :0.097453535
197 198 :1.0
422 1237 :0.040012866
197 199 :1.0
422 1230 :0.072008826
422 1231 :0.07470439
910 5550 :0.04919949
3414 5362 :0.132552
3414 5363 :0.13273084
418 3820 :0.09304766
422 1236 :0.040012866
3414 5364 :0.026805658
418 3821 :0.22760016
453 1804 :0.060492005
1148 2018 :0.04607965
1918 4073 :0.06188466
3414 5365 :0.04332041
3414 5367 :0.1771855
3414 5368 :0.1771855
2613 3351 :0.07898856
560 561 :0.54601246
4386 5760 :0.05754961
4386 5761 :0.056924902
1960 3414 :0.18620193
1960 3416 :0.34661722
2952 4698 :0.29684725
1401 1402 :0.50849825
2161 4007 :0.05922238
4386 5759 :0.05772003
1401 1403 :0.49167687
1401 1404 :0.12225034
1401 1405 :0.092254885
4532 5444 :0.031035062
1810 5260 :0.040297113
2593 2594 :0.02734417
2367 5253 :0.081803516
2367 5255 :0.08221824
2367 5257 :0.06757749
1960 3424 :0.058640387
1960 3425 :0.24696623
2367 5250 :0.08207194
4200 5438 :0.0423419
1664 5692 :0.045385387
2367 5252 :0.08431898
1810 5258 :0.0399006
1810 5259 :0.040879108
4386 5762 :0.054756325
422 1294 :0.045811232
1810 5256 :0.03311099
560 585 :0.3511201
4169 5819 :0.10002301
560 586 :0.3476835
560 587 :0.349102
2367 5248 :0.085446045
2367 5249 :0.08221824
4169 5811 :0.13635136
4169 5812 :0.13582957
4169 5813 :0.13635136
4169 5816 :0.102626495
3394 4540 :0.03668655
3394 4541 :0.13273084
2782 3062 :0.056499057
2782 3063 :0.0527613
3225 4867 :0.21343206
489 1541 :0.06365871
5022 5154 :0.44391352
4169 5806 :0.10416134
5022 5155 :0.44391352
4169 5807 :0.107066885
5022 5156 :0.44391352
4169 5808 :0.10730137
3351 3679 :0.096187696
1502 4601 :0.05178279
1502 4602 :0.051589623
3351 3675 :0.072008826
3351 3676 :0.099044494
3351 3678 :0.030317707
3485 5256 :0.32116207
1783 3260 :0.05428777
2778 5283 :0.08114122
2778 5285 :0.1032739
1559 2010 :0.14722747
2684 3206 :0.046988208
2778 5286 :0.1032739
1559 2011 :0.098232485
1559 2012 :0.040384877
2778 5288 :0.072008826
1559 2013 :0.21018116
2778 5289 :0.1032739
4054 5823 :0.034307476
771 4939 :0.58959323
1783 3259 :0.037479326
1886 2867 :0.05933465
2147 4199 :0.11229032
4054 5825 :0.031438217
4054 5826 :0.031792015
4054 5827 :0.031792015
2684 3210 :0.07902845
1960 3345 :0.16763574
2684 3211 :0.07937379
2684 3212 :0.08867933
5137 5607 :0.07372588
3351 3682 :0.02927121
3351 3683 :0.055989105
4054 5822 :0.026649907
1559 2006 :0.117808536
771 4940 :0.58701426
3968 4837 :0.059452396
2684 3213 :0.077565655
1960 3348 :0.0565711
2778 5294 :0.1032739
1960 3349 :0.06554774
2684 3215 :0.059115108
516 3599 :0.16923854
2202 3493 :0.42208934
2202 3494 :0.28767478
2202 3495 :0.26912743
2202 3497 :0.14090212
2202 3498 :0.14403768
2778 5290 :0.1105035
2778 5292 :0.10336855
771 4941 :0.58629394
862 5360 :0.34338942
862 5361 :0.3225776
1580 5829 :0.06713167
2202 3490 :0.35571086
2202 3491 :0.4182947
2202 3492 :0.36402062
1029 4418 :0.040254395
1029 4419 :0.061517376
3514 3923 :0.100172326
3201 3297 :0.08207194
3201 3298 :0.08207194
1057 1208 :0.025214698
4054 5806 :0.05569212
4054 5807 :0.055128336
1029 4420 :0.182397
4054 5808 :0.054935172
771 4913 :0.16879855
2147 4172 :0.20479083
2147 4173 :0.06975405
1516 1968 :0.043642662
3846 3847 :1.0
1516 1969 :0.04638171
3846 3848 :1.0
3846 3849 :1.0
1179 2547 :0.073353864
1960 3372 :0.13451765
4054 5812 :0.035377756
4054 5813 :0.03543454
4054 5816 :0.033819925
4054 5819 :0.032707836
3683 3684 :0.078762144
3683 3685 :0.07894931
3683 3686 :0.07821644
3683 3687 :0.07810417
1029 4414 :0.064779215
1029 4415 :0.048220985
1029 4416 :0.21195245
1029 4417 :0.040254395
4054 5811 :0.03543454
1708 5780 :0.11229032
1708 5782 :0.24427067
2161 4096 :0.11412404
4295 4594 :0.027784167
4295 4595 :0.027784167
1502 4652 :0.042664148
4943 5301 :0.117886394
5548 5903 :0.1765381
4943 5302 :0.03761727
5548 5905 :0.38718784
4943 5305 :0.121617176
3514 3990 :0.06835478
3514 3991 :0.20287243
2161 4088 :0.059452396
1502 4650 :0.042664148
1607 2261 :0.058243874
5385 5647 :0.06403072
5385 5648 :0.04303616
1918 4019 :0.026649907
3478 4048 :0.053558275
2013 2919 :0.300069
1803 4097 :0.06816905
1886 2899 :0.08711881
1960 3394 :0.17479539
876 2210 :0.4045146
2684 3267 :0.06248173
876 2211 :0.14537317
2161 4079 :0.03866782
645 5874 :0.09022393
2161 4070 :0.05335705
2013 2922 :0.16177893
2161 4074 :0.034919124
4236 5006 :0.08347629
2684 3226 :0.031550482
2013 2928 :0.232575
4224 4649 :0.077996895
754 1232 :0.071426824
754 1233 :0.067018084
1580 5831 :0.06713167
4224 4650 :0.07044832
4224 4651 :0.09173575
1580 5833 :0.06713167
4224 4652 :0.07044832
1580 5835 :0.06713167
1580 5836 :0.07110457
2161 4067 :0.09762599
1580 5838 :0.06713167
3585 3884 :0.068609044
1638 2898 :0.14119323
3514 3958 :0.0913749
2161 4062 :0.096340165
4379 4470 :0.06914756
4379 4471 :0.06387497
2704 4015 :0.0756829
4386 5704 :0.100561514
1580 5840 :0.06713167
754 1246 :0.07257492
754 1247 :0.07257492
1580 5843 :0.06713167
754 1248 :0.07257492
4386 5703 :0.100443766
1281 2034 :0.21807307
1281 2035 :0.26971537
1281 2036 :0.23117572
2147 4107 :0.044763166
2147 4109 :0.18590905
2202 3417 :0.13208345
66 2933 :0.035214998
1803 4064 :0.042057652
1705 4239 :0.08062209
1803 4065 :0.05881923
4943 5344 :0.038457837
876 2261 :0.70926464
1803 4068 :0.054434076
4943 5346 :0.03236249
4943 5347 :0.029820923
4647 5080 :0.058913883
4647 5081 :0.05872815
876 2265 :0.046665955
1705 4232 :0.10873965
1705 4236 :0.022858087
1281 2040 :0.18849233
1855 2353 :0.08377327
4943 5342 :0.033849534
4647 5095 :0.042664148
4647 5096 :0.042905685
4647 5098 :0.031550482
4152 5151 :0.07872639
4647 5099 :0.037919324
1803 4054 :0.06339756
4943 5332 :0.0732416
1803 4055 :0.107731536
4943 5335 :0.0461762
4943 5338 :0.0461762
4943 5339 :0.024208607
1705 4220 :0.048730936
903 4364 :0.1527843
903 4365 :0.077565655
903 4366 :0.077565655
903 4367 :0.077565655
903 4368 :0.077565655
3478 4030 :0.030317707
4152 5120 :0.06604884
1057 1294 :0.05335705
903 4372 :0.05026577
1092 1579 :0.071260326
1855 2339 :0.102849424
3201 3202 :0.5559646
3201 3203 :0.13393287
3201 3204 :0.043476157
1092 1571 :0.06437606
1671 4398 :0.09446617
2756 2767 :0.17684017
353 3363 :0.051014263
903 4356 :0.41578403
4647 5075 :0.056230634
1050 5668 :0.24219473
1050 5669 :0.24219473
1803 4034 :0.027857674
903 4363 :0.10494667
1050 5660 :1.0
4943 5353 :0.11015816
903 4308 :0.046276767
1162 4518 :0.06754277
2778 5249 :0.1288842
3526 4262 :0.13503678
1162 4519 :0.07681716
2649 3119 :0.06645199
3526 4263 :0.051014263
2799 3810 :0.23948236
3526 4265 :0.071260326
2799 3811 :0.32450765
3526 4266 :0.19008599
2446 5591 :0.03826467
2649 3113 :0.035214998
2649 3114 :0.039376758
4520 4994 :0.10761659
1705 4277 :0.049378335
3103 3891 :0.026649907
1281 2083 :0.15655783
2147 4152 :0.04143137
917 1661 :0.02832268
2013 2994 :0.20004602
3103 3897 :0.14875394
3526 4251 :0.06411254
1050 5690 :0.26180193
1705 4262 :0.09402617
4520 4993 :0.106656864
2778 5250 :0.1288842
2778 5251 :0.13208345
3526 4258 :0.025774106
1559 2043 :0.15792641
2778 5253 :0.12929422
1559 2044 :0.15866339
2778 5255 :0.08927332
1029 4470 :0.11206739
1029 4471 :0.3920504
1803 4014 :0.30274454
2147 4148 :0.10971817
1284 5380 :0.097811714
2799 3812 :0.21728536
1284 5381 :0.097453535
2799 3813 :0.7199913
2799 3814 :0.67345387
2799 3815 :0.59330064
1021 1653 :0.08167973
2799 3816 :0.72261596
1021 1654 :0.03826467
2799 3817 :0.23081753
1050 5689 :0.051589623
1284 5387 :0.054935172
917 1653 :0.050011504
1614 3568 :0.081934
1705 4251 :0.055666853
3526 4288 :0.23850384
1136 1610 :0.2306566
66 2995 :0.037919324
1136 1612 :0.24134327
1136 1613 :0.118845195
4152 5163 :0.055822603
1803 4001 :0.028543659
2202 3484 :0.19385602
1803 4002 :0.04136339
2202 3485 :0.34354517
2202 3486 :0.27262095
2202 3487 :0.3644451
2202 3488 :0.3645397
2202 3489 :0.3614218
523 4823 :0.03122823
1559 2025 :0.36697862
1559 2026 :0.37470728
1559 2027 :0.08271934
1705 4241 :0.08462584
3526 4277 :0.070027545
1559 2021 :0.084667094
1559 2022 :0.08358011
1559 2023 :0.086603396
1136 1628 :0.16439907
1064 2550 :0.05414983
1064 2551 :0.055338323
1064 2552 :0.043821502
3024 3093 :0.08070122
1705 4246 :0.090783335
1953 4713 :0.03668655
4943 5396 :0.062439762
2013 2784 :0.042664148
296 299 :0.10035908
3526 4345 :0.24826698
3268 5893 :0.035163097
353 3430 :0.08078303
353 3433 :0.14208066
1903 2680 :0.19716471
353 3435 :0.10633933
1708 5904 :0.060685173
353 3436 :0.026649907
1776 2024 :0.032901004
3268 5889 :0.040297113
882 899 :0.13869083
1898 3151 :0.10301037
353 3438 :0.07810417
882 890 :0.1306336
882 891 :0.13387254
882 892 :0.132924
882 893 :0.13589755
882 894 :0.13611381
1162 4420 :0.061326396
3526 4338 :0.14484166
3526 4339 :0.1419082
3394 4650 :0.08793083
4379 4601 :0.04150133
3394 4651 :0.100591876
4379 4602 :0.04110912
353 3426 :0.083352506
3394 4652 :0.08793083
353 3427 :0.10346707
353 3428 :0.08383143
1213 5892 :0.029606266
2756 2932 :0.023193808
1162 4417 :0.05308355
1162 4418 :0.05308355
4647 5104 :0.02812025
3526 4362 :0.062164776
3526 4363 :0.11090665
3526 4364 :0.20742494
3526 4365 :0.07179884
3526 4366 :0.07179884
3526 4367 :0.072008826
3526 4368 :0.07179884
2565 5677 :0.10685317
879 5891 :0.11625351
879 5892 :0.2986505
879 5894 :0.23945238
4047 4601 :0.06489149
3394 4622 :0.11717243
3394 4623 :0.11792628
1284 5593 :0.045457434
3394 4628 :0.12407244
1284 5594 :0.09565906
1545 5635 :0.14366566
3394 4629 :0.13146122
1284 5597 :0.18812034
3526 4353 :0.07779567
3526 4354 :0.07779567
3526 4356 :0.40647537
4152 5094 :0.040619366
4047 4610 :0.067797035
3394 4630 :0.12853383
4047 4612 :0.0688337
1112 2210 :0.064779215
1514 5071 :0.025993649
1112 2211 :0.07919495
4047 4616 :0.11438757
4047 4618 :0.08032921
4047 4619 :0.06673076
4852 4933 :0.077162504
5089 5225 :0.027151002
5089 5226 :0.025774106
5089 5227 :0.025774106
5089 5228 :0.027151002
1000 3381 :0.0423419
5216 5860 :0.10572916
5216 5861 :0.34592295
5216 5864 :0.100918494
4047 4622 :0.06624201
5216 5857 :0.35084003
4047 4623 :0.065869994
5216 5858 :0.35918415
3473 4810 :0.05664536
1143 2834 :0.15461282
4047 4628 :0.05922238
1143 2836 :0.0918967
3394 4603 :0.07343172
2446 5523 :0.107791126
3605 4521 :0.22146133
3605 4522 :0.22146133
903 4378 :0.038457837
903 4379 :0.054589827
4591 4831 :0.14280489
5216 5844 :0.075065255
5216 5845 :0.106242135
1136 1571 :0.058473885
1162 4471 :0.11069667
3394 4613 :0.12181035
3394 4614 :0.062567934
4591 4830 :0.15100098
1284 5542 :0.13794233
1284 5543 :0.13701805
4647 5148 :0.036887772
1136 1579 :0.056018006
3526 4325 :0.083633736
3526 4326 :0.026235182
3526 4327 :0.083633736
4047 4650 :0.06112517
4047 4651 :0.057967767
4047 4652 :0.06112517
3526 4319 :0.025053753
453 1952 :0.027784167
453 1953 :0.031129714
4591 4868 :0.15774304
1021 1721 :0.06191795
1021 1722 :0.06554774
4675 4748 :0.056429103
3605 4545 :0.15780263
4647 5150 :0.037763573
3605 4546 :0.15780263
3605 4547 :0.15780263
4647 5152 :0.029658167
3526 4318 :0.0360908
3526 4308 :0.10725261
5216 5868 :0.088469334
2467 3866 :0.16070817
2467 3867 :0.18628106
917 1491 :0.059012398
2467 3869 :0.0795172
3296 4600 :0.03427172
910 5639 :1.0
2161 4172 :0.15972966
2161 4173 :0.0692855
1502 4727 :0.029183445
5137 5692 :0.047130205
5137 5694 :0.048730936
5548 5831 :0.4390141
4224 4868 :0.132552
5548 5833 :0.4390141
2684 3173 :0.088909335
453 1930 :0.032901004
2684 3174 :0.100415215
453 1932 :0.029140731
5548 5829 :0.4390141
3485 5145 :0.18584105
3485 5146 :0.18365675
4295 4548 :0.038996354
1213 5804 :0.06958755
1213 5806 :0.03699505
1213 5807 :0.03668655
1213 5808 :0.036887772
1862 3484 :0.35315257
1502 4739 :0.060895156
1862 3485 :0.44590324
1862 3486 :0.43536007
1862 3487 :0.5075458
1862 3488 :0.50567186
1862 3489 :0.5034606
3414 5463 :0.11367021
2269 5375 :0.14305916
2269 5376 :0.14167064
3485 5151 :0.5764922
1213 5811 :0.077355675
879 5819 :0.16910444
1213 5812 :0.077844426
1213 5813 :0.077355675
1213 5816 :0.05228389
1862 3490 :0.5062104
1332 5994 :0.022508565
1862 3491 :0.54801375
1862 3492 :0.5262264
1862 3493 :0.54811645
1862 3494 :0.39687026
1862 3495 :0.3668748
1862 3496 :0.095192835
1960 3514 :0.18738335
1862 3497 :0.20257954
1960 3515 :0.11438757
1862 3498 :0.20656931
1960 3517 :0.38730556
1960 3518 :0.38755983
1960 3519 :0.23831068
4019 5004 :0.03220674
910 5684 :0.37491134
1960 3520 :0.27966377
1960 3521 :0.3764462
1960 3522 :0.17867944
4019 5009 :0.03220674
879 5811 :0.7441757
879 5812 :0.7545951
879 5813 :0.7441757
3485 5163 :0.31345505
879 5815 :0.0449632
879 5816 :0.41562825
879 5817 :0.0449632
1213 5821 :0.05590442
4019 5000 :0.03220674
879 5818 :0.21369322
1213 5823 :0.05335705
1129 2924 :0.08556379
4315 5300 :0.05784072
1213 5826 :0.05335705
1213 5827 :0.05335705
771 4885 :0.32830286
1284 5516 :0.059115108
998 3381 :0.025053753
1960 3523 :0.26261395
4224 4830 :0.11726237
1960 3524 :0.26203194
4224 4831 :0.12024028
1960 3525 :0.39965203
2897 5411 :0.031668227
1960 3526 :0.32871395
1475 2685 :0.106894426
4019 5017 :0.03220674
769 5141 :0.50574535
879 5820 :0.0449632
879 5821 :0.235012
879 5822 :0.152638
879 5823 :0.50123006
879 5825 :0.2419312
879 5826 :0.30562586
879 5827 :0.30562586
2897 5426 :0.053262398
5681 5901 :0.052477054
1925 5261 :0.16342056
3762 3907 :0.056361116
1925 5262 :0.16291946
3762 3908 :0.05719332
3762 3909 :0.058473885
879 5882 :0.45424187
879 5883 :0.32893023
1502 4702 :0.056499057
1545 5621 :0.115274996
1545 5623 :0.115274996
1834 4794 :0.078364536
4852 4914 :0.06688323
2367 5363 :0.071426824
5022 5023 :0.61617535
2367 5364 :0.07082033
5022 5024 :0.6198806
5022 5025 :0.6201541
3629 3892 :0.37909746
496 2907 :0.02636566
2367 5367 :0.1866264
496 2908 :0.02636566
2367 5368 :0.1866264
496 2909 :0.0265036
2367 5362 :0.07022877
2161 4107 :0.05680111
2161 4109 :0.16938055
1143 2898 :0.13737185
395 551 :0.15741342
3485 5120 :0.3633459
395 554 :0.15924539
395 555 :0.1689774
2269 5348 :0.18339977
2684 3192 :0.024760872
2269 5349 :0.09958301
2684 3193 :0.024626765
2367 5352 :0.054019347
5548 5840 :0.4390141
2565 5643 :0.087775074
5548 5843 :0.4390141
2367 5350 :0.06889329
2565 5644 :0.08749083
2367 5351 :0.053455565
5548 5835 :0.4390141
5548 5836 :0.42090082
5548 5838 :0.4390141
2300 5083 :0.04009072
2300 5084 :0.06031316
3781 5536 :0.043476157
2300 5085 :0.057390437
3762 3910 :0.0562626
1029 4319 :0.05790341
4532 5361 :0.06725087
2202 3389 :0.10825538
568 1771 :0.06365871
568 1772 :0.06365871
1516 1862 :0.050461173
1516 1863 :0.05428777
1029 4325 :0.1753339
1029 4326 :0.06014666
1029 4327 :0.1753339
4532 5360 :0.091584876
1029 4308 :0.049378335
1638 2995 :0.120831825
1946 3502 :0.07044832
3944 5732 :0.086698055
1705 4182 :0.048730936
3944 5733 :0.109233886
3944 5734 :0.11090665
1783 3370 :0.040297113
5137 5740 :0.08026122
2684 3101 :0.071260326
1029 4314 :0.039318606
1029 4318 :0.094802245
2768 3110 :0.045494277
2147 4299 :0.026235182
3485 5200 :0.05428777
3485 5201 :0.12652661
3485 5202 :0.02449972
3485 5203 :0.027832922
3485 5204 :0.5955839
3485 5205 :0.4232858
3485 5206 :0.13848084
3485 5207 :0.39222926
3485 5208 :0.14940134
1705 4164 :0.053558275
482 5791 :0.03699505
2178 4862 :0.28549206
2768 3109 :0.044933587
1886 2758 :0.09304766
1587 1588 :0.22331296
4224 4788 :0.123145826
890 4992 :0.20077266
890 4994 :0.19335492
2973 2974 :0.38344577
890 4995 :0.24632277
2973 2975 :0.025774106
1193 4991 :0.122374125
890 4998 :0.14905599
1779 5592 :0.11777053
879 5913 :0.113288365
879 5917 :0.215738
5385 5528 :0.06935754
1886 2781 :0.09402617
5106 5118 :0.19335492
2684 3141 :0.024562405
398 2835 :0.08935901
2219 3932 :0.04502354
876 2339 :0.0947474
1810 5410 :0.034828044
28 1279 :0.17429858
4379 4580 :0.10715795
4379 4581 :0.107351124
4379 4582 :0.116792016
5106 5108 :0.57314664
5106 5109 :0.45743164
1573 4482 :0.1304827
5106 5111 :0.45566037
1573 4483 :0.14905599
5106 5112 :0.45743164
769 5171 :0.40009204
2297 2370 :0.050011504
769 5172 :0.38402113
5106 5114 :1.0
769 5173 :0.51315576
876 2362 :0.09365416
5106 5116 :1.0
5106 5117 :0.82248485
876 2367 :0.09018268
1607 2356 :0.023342365
28 1280 :0.17084333
28 1281 :0.17374888
1803 4192 :0.043821502
2297 2378 :0.06188466
28 1282 :0.14366566
63 251 :0.41140693
28 1283 :0.17441353
876 2352 :0.037479326
876 2353 :0.027985392
876 2354 :0.14940134
876 2356 :0.11139094
2178 4818 :0.06270329
1516 1897 :0.022351122
1855 2265 :0.025774106
2778 5323 :0.18714184
2778 5324 :0.18653531
2778 5325 :0.19568206
2778 5326 :0.024320874
2778 5327 :0.13508554
2778 5328 :0.18653531
2013 2824 :0.0614064
2147 4228 :0.20653357
1325 4655 :0.04643594
1325 4656 :0.04800144
1803 4183 :0.08312249
1803 4184 :0.057495374
360 4714 :0.14334342
1071 3940 :0.025299385
3473 4852 :0.037763573
903 4470 :0.09423616
903 4471 :0.4086362
876 2385 :0.055568334
2297 2351 :0.09483015
3533 5613 :0.18921357
1705 4111 :0.036246553
3533 5614 :0.04761449
3533 5615 :0.06387497
3533 5616 :0.08617893
401 3090 :0.12532239
3533 5612 :0.04761449
425 4925 :0.4736874
425 4926 :0.4740524
1071 3938 :0.044603992
425 4928 :0.51099867
2147 4219 :0.051014263
4929 5522 :0.07994736
425 4929 :0.51099867
5385 5566 :0.084046766
4929 5524 :0.84877706
1803 4174 :0.18590905
4152 5026 :0.033849534
4152 5027 :0.033649504
2147 4225 :0.061985932
1029 4398 :0.09812021
2147 4226 :0.066682
2297 2363 :0.12392311
1190 1496 :0.10367705
1298 2553 :0.22543316
3533 5602 :0.22669591
3533 5603 :0.052410934
3473 4849 :0.041297268
1050 5522 :0.06365871
1050 5524 :0.9509452
4379 4540 :0.04066912
4379 4541 :0.040012866
1803 4161 :0.061663684
1021 1768 :0.07022877
4379 4535 :0.056841675
4379 4536 :0.060685173
1092 1456 :0.05999091
1803 4169 :0.11755426
4379 4539 :0.040012866
1029 4387 :0.16469495
1071 3960 :0.052346572
1927 1928 :0.297672
2013 2850 :0.2243101
1071 3959 :0.12446162
496 2897 :0.040824875
2202 3305 :0.12096977
2778 5350 :0.14645895
4379 4551 :0.029057505
2297 2335 :0.08312249
4379 4553 :0.029057505
4379 4554 :0.08054547
4379 4555 :0.0391521
1071 3951 :0.08610231
1029 4372 :0.030317707
1071 3955 :0.0423419
2147 4201 :0.14366566
1029 4375 :0.08633987
1029 4378 :0.048220985
1029 4379 :0.056761224
2778 5367 :0.1960673
2778 5368 :0.1960673
3937 4401 :0.04052282
3526 4387 :0.043174103
903 4420 :0.21325323
2778 5362 :0.12916373
2778 5363 :0.07223884
2778 5365 :0.13576344
425 4972 :0.08358011
4152 5058 :0.04919949
1029 4363 :0.083661005
1029 4364 :0.14084788
1029 4365 :0.04833873
1029 4366 :0.04833873
1705 4154 :0.10195005
1029 4367 :0.05145426
523 4962 :0.03423649
1029 4368 :0.04833873
1705 4157 :0.06380071
890 4918 :0.31981155
425 4970 :0.7063486
2147 4272 :0.15368855
425 4971 :0.24336642
1179 2401 :0.05308355
903 4417 :0.03826467
903 4418 :0.03826467
903 4419 :0.08556379
3526 4372 :0.038457837
2013 2876 :0.07807691
3526 4373 :0.02346011
3526 4374 :0.03866782
3526 4375 :0.03423649
425 4969 :0.09485838
882 905 :0.053665552
3526 4378 :0.042243384
882 906 :0.13869083
3526 4379 :0.054589827
1910 3927 :0.0365919
882 908 :0.12947994
903 4414 :0.054935172
1092 1464 :0.050375484
1803 4132 :0.068556
882 900 :0.13922934
890 4922 :0.046276767
1029 4352 :0.07786918
890 4923 :0.045531694
1029 4353 :0.12667291
425 4968 :0.65489435
890 4924 :0.053558275
1029 4354 :0.12667291
1029 4356 :0.3253684
2147 4260 :0.028233837
2013 2883 :0.284158
4315 5298 :0.05881923
2649 3017 :0.024977133
1638 2925 :0.05008501
353 3450 :0.127174
353 3451 :0.12736717
353 3452 :0.10934615
353 3453 :0.10825538
353 3454 :0.117966846
353 3455 :0.12202033
1748 5010 :0.070027545
353 3456 :0.11818055
2147 4252 :0.20432228
353 3457 :0.112858206
1325 4627 :0.040934592
2147 4253 :0.100172326
2147 4254 :0.043476157
2147 4255 :0.04136339
1748 5015 :0.068214156
2147 4256 :0.04887724
1112 2265 :0.04244461
2147 4257 :0.044478923
1029 4345 :0.20479083
2649 3007 :0.025993649
1638 2933 :0.15165949
3526 4398 :0.101296335
353 3440 :0.109126605
353 3441 :0.09650292
353 3442 :0.067190535
353 3443 :0.06707421
353 3444 :0.073512174
840 2788 :0.18080604
1803 4110 :0.055568334
2202 3352 :0.02814815
1748 5003 :0.070027545
2147 4244 :0.045608312
353 3449 :0.117808536
2147 4245 :0.055641845
1803 4115 :0.03543454
1803 4116 :0.059115108
1318 3383 :0.15417284
3330 5422 :0.066909604
1029 4338 :0.105139844
1190 1479 :0.11671776
1029 4339 :0.10242244
1021 1799 :0.1403636
1705 4128 :0.16793779
3564 5468 :0.051498547
1284 5204 :0.18870233
1284 5205 :0.113288365
1284 5206 :0.050403707
1284 5207 :0.184271
3218 3332 :0.10367705
1112 2116 :0.32050583
1112 2117 :0.030943984
2704 4764 :0.09181488
5216 5788 :0.039179064
1803 4221 :0.07681716
1855 2994 :0.13096699
1803 4222 :0.05254504
1803 4224 :0.096187696
3330 5278 :0.05428777
5813 5913 :0.10567836
1893 3985 :0.028861193
3330 5279 :0.056361116
2606 2766 :0.09245611
4591 4761 :0.029820923
5813 5917 :0.26206666
1190 1545 :0.13364524
1148 2200 :0.25033873
2443 2494 :0.86358154
1148 2201 :0.32489982
1148 2202 :0.2229676
1671 4539 :0.04800144
5216 5770 :0.07872639
5216 5771 :0.07698366
2649 3268 :0.09006298
5216 5769 :0.0801951
1803 4215 :0.10476783
1803 4216 :0.12601666
1803 4218 :0.06014666
1671 4540 :0.048220985
1671 4541 :0.04800144
2063 4403 :0.038897835
3055 3056 :0.17182183
2297 2841 :0.086603396
2565 5557 :0.15066527
783 5100 :0.09655971
4591 4788 :0.18714184
2613 3185 :0.0730996
3526 4470 :0.17453423
3526 4471 :0.482026
2297 2851 :0.031438217
2565 5558 :0.15111153
5216 5789 :0.6763847
3272 3408 :0.0518336
2649 3282 :0.08032921
3272 3409 :0.049378335
1391 2816 :0.26830614
2854 2866 :0.0730996
3564 5441 :0.073353864
1190 1558 :0.12515588
1105 1713 :0.05719332
1105 1714 :0.082374
1105 1715 :0.082912505
2070 3920 :0.02832268
3526 4420 :0.21627651
2778 5882 :0.1747274
2541 4477 :0.081342444
2778 5883 :0.121617176
3526 4418 :0.042905685
3526 4419 :0.07937379
2711 5174 :0.26482522
3521 4992 :0.13041066
4591 4725 :0.042057652
3521 4993 :0.366521
4591 4726 :0.1513491
3521 4994 :0.3524156
3521 4995 :0.1829355
2070 3925 :0.044629805
3394 4726 :0.054019347
2606 2729 :0.21699774
1186 3244 :0.11266883
1523 2547 :0.07110457
1186 3246 :0.11290796
1186 3247 :0.11311794
3526 4414 :0.057661876
1186 3249 :0.10346707
2778 5892 :0.02697216
3526 4416 :0.12202033
2778 5894 :0.13869083
3526 4417 :0.042905685
1391 2866 :0.026235182
3991 4097 :0.08470906
197 300 :0.5083474
2541 4495 :0.05933465
197 301 :0.14708117
197 302 :0.15461282
1855 2928 :0.14292867
3991 4093 :0.02547823
3330 5276 :0.05428777
3521 4998 :0.09693172
3521 4999 :0.10832963
5650 5651 :0.64657396
1000 3269 :0.25394157
3394 4717 :0.03024972
3585 3598 :0.023670094
5120 5151 :0.3840838
5287 5620 :0.08207194
3853 4564 :0.045647554
1108 4650 :0.47833735
1953 4120 :0.053171318
5287 5622 :0.08207194
1108 4651 :0.06261221
1108 4652 :0.47833735
5120 5145 :0.15302187
5120 5146 :0.15368855
3414 5578 :0.15616022
3414 5579 :0.15358128
3585 3586 :0.037919324
3585 3588 :0.025214698
3585 3589 :0.03826467
783 784 :0.67047405
769 5233 :0.33129722
769 5234 :0.5601059
1143 2771 :0.3511201
1855 2919 :0.3095099
5089 5529 :0.35206178
1855 2922 :0.22592738
3585 3592 :0.027832922
3585 3596 :0.03956013
903 4922 :0.27642316
1108 4629 :0.3835453
903 4923 :0.45625997
4647 5625 :0.03940637
4647 5626 :0.040254395
5137 5795 :0.06014666
5216 5712 :0.04761449
5216 5713 :0.047442034
2613 3103 :0.115412936
2613 3104 :0.069017075
1108 4630 :0.19981599
2613 3107 :0.26780504
2613 3108 :0.26780504
2070 3948 :0.026235182
4647 5618 :0.038085826
4647 5619 :0.038085826
2606 2702 :0.08736035
3605 4464 :0.24406068
903 4918 :0.4083244
1862 3389 :0.10797927
5216 5710 :0.1570341
4441 4857 :0.06372866
4047 4338 :0.052837923
4047 4339 :0.052410934
5216 5706 :0.16070817
5216 5707 :0.16324171
5287 5635 :0.02814815
5216 5709 :0.16528651
1108 4648 :0.18158498
1824 2328 :0.08919057
4441 4855 :0.06310644
4441 4856 :0.065263495
2266 2267 :0.10725261
3853 4514 :0.026235182
4845 5711 :0.44018272
910 5391 :0.37491134
2565 5525 :0.058171827
4047 4345 :0.07514439
1862 3305 :0.09402617
2565 5526 :0.08933011
2565 5527 :0.103182815
1143 2797 :0.035163097
1545 5731 :0.20014451
1680 1933 :0.06437606
1680 1934 :0.063276865
1680 1935 :0.08689928
1148 2241 :0.33873683
2778 5811 :0.14645895
2778 5812 :0.17640015
2778 5813 :0.14645895
1017 3974 :0.04978149
3853 4510 :0.029995454
3853 4511 :0.066682
3853 4513 :0.02636566
2778 5804 :0.20004602
1148 2239 :0.028977055
2778 5805 :0.1105035
2778 5807 :0.1032739
2778 5808 :0.103095055
895 4001 :0.023805454
2778 5820 :0.1122517
5101 5710 :0.11606034
2778 5823 :0.12916373
5101 5713 :0.13181502
3521 4922 :0.40792122
5101 5718 :0.11069667
3521 4923 :0.52013105
3521 4924 :0.13440362
1475 2346 :0.09267565
879 5731 :0.52494586
1953 4144 :0.071426824
1824 2377 :0.035552286
3394 4788 :0.16375166
2778 5815 :0.1122517
1148 2206 :0.031550482
2778 5817 :0.1122517
895 4014 :0.16953142
3521 4918 :0.766613
5120 5163 :0.9415043
967 3568 :0.036887772
5101 5705 :0.040991373
5101 5708 :0.10292856
[truncated: 6,339,140 more chars]
